# Supplementary material for: Integrated Analysis of Transcriptome Profiles and lncRNA–miRNA–mRNA Competing Endogenous RNA Regulatory Network to Identify Biological Functional Effects of Genes and Pathways Associated with Johne’s Disease in Dairy Cattle
Source: Noncoding RNA. 2024 Jun 28;10(4):38. doi: 10.3390/ncrna10040038 (PMC11270299; doi:10.3390/ncrna10040038)
Supplement: Supplementary file 1 [file ncrna-10-00038-s001.zip]

Archive with 20 entries (17 files):
- ncrna-2986275-Supplementary Materials/
- ncrna-2986275-Supplementary Materials/Figures/
- ncrna-2986275-Supplementary Materials/Figures/Supplementary Materials Figure S1.jpg
- ncrna-2986275-Supplementary Materials/Figures/Supplementary Materials Figure S2.jpg
- ncrna-2986275-Supplementary Materials/Figures/Supplementary Materials Figure S3.jpg
- ncrna-2986275-Supplementary Materials/Figures/Supplementary Materials Figure S4.jpg
- ncrna-2986275-Supplementary Materials/Figures/Supplementary Materials Figure S5.jpg
- ncrna-2986275-Supplementary Materials/Figures/Supplementary Materials Figure S6.jpg
- ncrna-2986275-Supplementary Materials/Figures/Supplementary Materials Figure S7.jpg
- ncrna-2986275-Supplementary Materials/Figures/Supplementary Materials Figure S8.jpg
- ncrna-2986275-Supplementary Materials/Figures/Supplementary Materials Figure S9.jpg
- ncrna-2986275-Supplementary Materials/Figures/Thumbs.db
- ncrna-2986275-Supplementary Materials/Tables/
- ncrna-2986275-Supplementary Materials/Tables/Supplementary Materials Table S1.xlsx
- ncrna-2986275-Supplementary Materials/Tables/Supplementary Materials Table S2.xlsx
- ncrna-2986275-Supplementary Materials/Tables/Supplementary Materials Table S3.xlsx
- ncrna-2986275-Supplementary Materials/Tables/Supplementary Materials Table S4.xlsx
- ncrna-2986275-Supplementary Materials/Tables/Supplementary Materials Table S5.xlsx
- ncrna-2986275-Supplementary Materials/Tables/Supplementary Materials Table S6.xlsx
- ncrna-2986275-Supplementary Materials/Tables/Supplementary Materials Table S7.xlsx
