# Supplementary material for: Integrated Analysis of Transcriptome Profiles and lncRNA–miRNA–mRNA Competing Endogenous RNA Regulatory Network to Identify Biological Functional Effects of Genes and Pathways Associated with Johne’s Disease in Dairy Cattle
Source: Noncoding RNA. 2024 Jun 28;10(4):38. doi: 10.3390/ncrna10040038 (PMC11270299; doi:10.3390/ncrna10040038)
Supplement: Supplementary file 1 [file ncrna-10-00038-s001.zip › ncrna-2986275-Supplementary Materials/Tables/Supplementary Materials Table S1.xlsx]

## Sheet: Sheet1
Table S1: Basic parameters of protein-protein interaction (PPI) network on Johne's disease (JD) in dairy cattle
#node1	node2	node1_string_id	node2_string_id	neighborhood_on_chromosome	gene_fusion	phylogenetic_cooccurrence	homology	coexpression	experimentally_determined_interaction	database_annotated	automated_textmining	combined_score
ACOD1	IL1B	9913.ENSBTAP00000010869	9913.ENSBTAP00000001745	0	0	0	0	0.292	0	0	0.332	0.507
ACOD1	CCL4	9913.ENSBTAP00000010869	9913.ENSBTAP00000009446	0	0	0	0	0.309	0	0	0.23	0.445
ACOD1	IFIT1	9913.ENSBTAP00000010869	9913.ENSBTAP00000010366	0	0	0	0	0.147	0	0	0.411	0.476
ACOD1	IFIH1	9913.ENSBTAP00000010869	9913.ENSBTAP00000010703	0	0	0	0	0.104	0	0	0.462	0.498
ACOD1	IFIT2	9913.ENSBTAP00000010869	9913.ENSBTAP00000048821	0	0	0	0	0.126	0	0	0.348	0.406
ACOD1	TNIP3	9913.ENSBTAP00000010869	9913.ENSBTAP00000056111	0	0	0	0	0.136	0	0	0.353	0.417
ACOD1	TNFAIP3	9913.ENSBTAP00000010869	9913.ENSBTAP00000072859	0	0	0	0	0.152	0	0	0.354	0.429
ACOD1	CCL3	9913.ENSBTAP00000010869	9913.ENSBTAP00000035305	0	0	0	0	0.338	0	0	0.19	0.441
ACOD1	TNF	9913.ENSBTAP00000010869	9913.ENSBTAP00000035682	0	0	0	0	0.355	0	0	0.215	0.472
ACOD1	GPR84	9913.ENSBTAP00000010869	9913.ENSBTAP00000020710	0	0	0	0	0.338	0	0	0.3	0.517
ACOD1	CLEC4E	9913.ENSBTAP00000010869	9913.ENSBTAP00000016163	0	0	0	0	0.421	0	0	0.305	0.58
ACOD1	ISG20	9913.ENSBTAP00000010869	9913.ENSBTAP00000074353	0	0	0	0	0.088	0	0	0.6	0.62
ACSL6	FABP2	9913.ENSBTAP00000062166	9913.ENSBTAP00000022662	0	0	0	0	0.054	0	0	0.432	0.439
ACVR2B	FST	9913.ENSBTAP00000073377	9913.ENSBTAP00000004318	0	0	0	0	0	0.067	0	0.818	0.823
ACVR2B	INHBA	9913.ENSBTAP00000073377	9913.ENSBTAP00000056958	0	0	0	0	0.048	0.615	0.9	0.765	0.99
ACVR2B	TGFB2	9913.ENSBTAP00000073377	9913.ENSBTAP00000064427	0	0	0	0	0.067	0.144	0	0.326	0.415
ADAMTS1	VNN2	9913.ENSBTAP00000000944	9913.ENSBTAP00000021759	0	0	0	0	0.048	0	0	0.396	0.4
ADAMTS1	TGFBI	9913.ENSBTAP00000000944	9913.ENSBTAP00000072728	0	0	0	0	0.078	0	0	0.383	0.407
ADAMTS1	PTGS2	9913.ENSBTAP00000000944	9913.ENSBTAP00000018774	0	0	0	0	0	0	0	0.442	0.442
ADAMTS1	COL6A2	9913.ENSBTAP00000000944	9913.ENSBTAP00000025663	0	0	0	0	0.14	0.06	0	0.387	0.461
ADAMTS1	CCN2	9913.ENSBTAP00000000944	9913.ENSBTAP00000073256	0	0	0	0	0.154	0.048	0	0.413	0.486
ADAMTS1	MMP13	9913.ENSBTAP00000000944	9913.ENSBTAP00000020045	0	0	0	0	0.052	0.049	0	0.517	0.526
ADAMTS1	VCAN	9913.ENSBTAP00000000944	9913.ENSBTAP00000067301	0	0	0	0	0.07	0	0	0.562	0.575
ADAMTS5	EPAS1	9913.ENSBTAP00000000849	9913.ENSBTAP00000069101	0	0	0	0	0.076	0	0	0.421	0.442
ADAMTS5	CCN2	9913.ENSBTAP00000000849	9913.ENSBTAP00000073256	0	0	0	0	0.097	0.048	0	0.445	0.481
ADAMTS5	OSM	9913.ENSBTAP00000000849	9913.ENSBTAP00000021515	0	0	0	0	0.103	0	0	0.532	0.562
ADAMTS5	IL1A	9913.ENSBTAP00000000849	9913.ENSBTAP00000013665	0	0	0	0	0.075	0	0	0.566	0.581
ADAMTS5	PTGS2	9913.ENSBTAP00000000849	9913.ENSBTAP00000018774	0	0	0	0	0	0	0	0.655	0.655
ADAMTS5	TNF	9913.ENSBTAP00000000849	9913.ENSBTAP00000035682	0	0	0	0	0.072	0.073	0	0.665	0.686
ADAMTS5	IL1B	9913.ENSBTAP00000000849	9913.ENSBTAP00000001745	0	0	0	0	0	0	0	0.786	0.786
ADAMTS5	MMP13	9913.ENSBTAP00000000849	9913.ENSBTAP00000020045	0	0	0	0	0.075	0.041	0	0.907	0.91
ADSS1	IL4I1	9913.ENSBTAP00000041803	9913.ENSBTAP00000007580	0	0	0	0	0	0	0.9	0	0.9
ADSS1	GCH1	9913.ENSBTAP00000041803	9913.ENSBTAP00000009020	0.136	0	0	0	0.085	0	0	0.305	0.402
ADSS1	ASS1	9913.ENSBTAP00000041803	9913.ENSBTAP00000072835	0.058	0	0	0	0.156	0	0	0.363	0.449
ADSS1	ASNS	9913.ENSBTAP00000041803	9913.ENSBTAP00000068704	0.044	0	0	0	0.078	0	0.9	0.216	0.921
AK4	RRM2	9913.ENSBTAP00000040941	9913.ENSBTAP00000010802	0	0	0	0	0	0	0.731	0.078	0.742
AK4	PDE4B	9913.ENSBTAP00000040941	9913.ENSBTAP00000011390	0	0	0	0	0	0	0.65	0.293	0.742
AK4	CCDC9B	9913.ENSBTAP00000040941	9913.ENSBTAP00000018299	0	0	0	0	0	0	0	0.457	0.457
AK4	PDE10A	9913.ENSBTAP00000040941	9913.ENSBTAP00000059460	0	0	0	0	0	0	0.65	0.077	0.663
AK4	PDE4D	9913.ENSBTAP00000040941	9913.ENSBTAP00000066223	0	0	0	0	0	0	0.65	0.149	0.689
AKAP12	CPNE8	9913.ENSBTAP00000057364	9913.ENSBTAP00000027861	0	0	0	0	0	0	0.4	0	0.4
AKAP12	PDE4D	9913.ENSBTAP00000057364	9913.ENSBTAP00000066223	0	0	0	0	0	0.078	0	0.379	0.402
AKAP12	LMNB1	9913.ENSBTAP00000057364	9913.ENSBTAP00000069937	0	0	0	0	0.056	0	0.4	0.061	0.421
ALCAM	CDCP1	9913.ENSBTAP00000000097	9913.ENSBTAP00000055250	0	0	0.445	0	0	0	0	0.057	0.454
ANGPTL1	PDZRN3	9913.ENSBTAP00000014193	9913.ENSBTAP00000065692	0	0	0	0	0	0.042	0	0.435	0.435
ANGPTL1	EPB41L3	9913.ENSBTAP00000014193	9913.ENSBTAP00000053167	0	0	0	0	0	0	0	0.446	0.446
ANKRD22	ANKRD29	9913.ENSBTAP00000017781	9913.ENSBTAP00000000670	0	0	0.488	0	0	0	0	0	0.488
ANKRD22	LIPM	9913.ENSBTAP00000017781	9913.ENSBTAP00000017778	0	0	0	0	0.359	0.088	0	0.089	0.421
ANKRD22	HSD11B1	9913.ENSBTAP00000017781	9913.ENSBTAP00000020078	0	0	0	0	0	0.105	0.081	0.336	0.406
ANKRD22	NKAIN1	9913.ENSBTAP00000017781	9913.ENSBTAP00000026850	0	0	0	0	0	0	0	0.431	0.431
ANKRD22	GPR84	9913.ENSBTAP00000017781	9913.ENSBTAP00000020710	0	0	0	0	0.112	0.041	0	0.405	0.449
ANKRD22	IFI44	9913.ENSBTAP00000017781	9913.ENSBTAP00000062052	0	0	0	0	0	0.044	0	0.449	0.451
ANKRD22	NFKBIA	9913.ENSBTAP00000017781	9913.ENSBTAP00000022183	0	0	0.503	0	0	0	0	0	0.503
ANKRD22	ARRDC4	9913.ENSBTAP00000017781	9913.ENSBTAP00000024295	0	0	0	0	0	0.045	0	0.551	0.553
ANKRD29	GREB1L	9913.ENSBTAP00000000670	9913.ENSBTAP00000010886	0	0	0	0	0	0	0	0.413	0.412
ANKRD29	MARCHF3	9913.ENSBTAP00000000670	9913.ENSBTAP00000008938	0	0	0	0	0	0.06	0	0.455	0.465
ANKRD29	SLAMF8	9913.ENSBTAP00000000670	9913.ENSBTAP00000022199	0	0	0	0	0	0.107	0	0.449	0.487
APBB2	RHOH	9913.ENSBTAP00000039437	9913.ENSBTAP00000017893	0	0	0	0	0.054	0.105	0	0.534	0.571
APBB2	MAP3K8	9913.ENSBTAP00000039437	9913.ENSBTAP00000059959	0	0	0	0	0	0.075	0	0.381	0.403
APBB2	BAIAP2	9913.ENSBTAP00000039437	9913.ENSBTAP00000040235	0	0	0	0	0.05	0.057	0	0.524	0.537
APOLD1	PLBD1	9913.ENSBTAP00000003055	9913.ENSBTAP00000065239	0	0	0	0	0	0	0	0.414	0.414
AQP9	ATAD2	9913.ENSBTAP00000017894	9913.ENSBTAP00000053080	0.046	0	0	0	0.314	0.041	0.17	0.106	0.449
AQP9	DTNA	9913.ENSBTAP00000017894	9913.ENSBTAP00000073257	0	0	0	0	0	0.513	0	0	0.513
AQP9	GPD2	9913.ENSBTAP00000017894	9913.ENSBTAP00000064800	0.093	0.101	0	0	0.536	0	0	0.19	0.652
ARG2	IL1B	9913.ENSBTAP00000053934	9913.ENSBTAP00000001745	0	0	0	0	0.183	0	0	0.678	0.726
ARG2	CSF2	9913.ENSBTAP00000053934	9913.ENSBTAP00000002054	0	0	0	0	0.106	0	0	0.494	0.528
ARG2	IL17A	9913.ENSBTAP00000053934	9913.ENSBTAP00000002786	0	0	0	0	0.102	0	0	0.412	0.449
ARG2	TLR4	9913.ENSBTAP00000053934	9913.ENSBTAP00000008190	0	0	0	0	0.071	0	0	0.532	0.547
ARG2	SOD2	9913.ENSBTAP00000053934	9913.ENSBTAP00000008569	0	0	0	0	0.184	0	0	0.322	0.424
ARG2	NOS2	9913.ENSBTAP00000053934	9913.ENSBTAP00000009062	0	0	0	0	0	0.068	0.9	0.723	0.972
ARG2	SLC7A2	9913.ENSBTAP00000053934	9913.ENSBTAP00000013304	0.044	0	0	0	0.069	0	0	0.645	0.656
ARG2	IL1A	9913.ENSBTAP00000053934	9913.ENSBTAP00000013665	0	0	0	0	0.14	0	0	0.357	0.424
ARG2	PTGS2	9913.ENSBTAP00000053934	9913.ENSBTAP00000018774	0	0	0	0	0.11	0	0	0.415	0.457
ARG2	CXCL8	9913.ENSBTAP00000053934	9913.ENSBTAP00000026275	0	0	0	0	0.205	0	0	0.291	0.412
ARG2	CD40	9913.ENSBTAP00000053934	9913.ENSBTAP00000027630	0	0	0	0	0.082	0	0	0.382	0.408
ARG2	CSF3	9913.ENSBTAP00000053934	9913.ENSBTAP00000028610	0	0	0	0	0.145	0	0	0.381	0.448
ARG2	TNF	9913.ENSBTAP00000053934	9913.ENSBTAP00000035682	0	0	0	0	0.097	0	0	0.676	0.695
ARG2	VCAM1	9913.ENSBTAP00000053934	9913.ENSBTAP00000042029	0	0	0	0	0	0.187	0	0.306	0.412
ARG2	RETN	9913.ENSBTAP00000053934	9913.ENSBTAP00000068334	0	0	0	0	0.092	0	0	0.402	0.433
ARG2	CCL5	9913.ENSBTAP00000053934	9913.ENSBTAP00000057122	0	0	0	0	0.078	0	0	0.411	0.433
ARG2	CD80	9913.ENSBTAP00000053934	9913.ENSBTAP00000070219	0	0	0	0	0	0.187	0	0.536	0.606
ARG2	EPAS1	9913.ENSBTAP00000053934	9913.ENSBTAP00000069101	0	0	0	0	0.077	0	0	0.624	0.638
ARG2	ASS1	9913.ENSBTAP00000053934	9913.ENSBTAP00000072835	0	0	0	0	0.097	0	0	0.792	0.804
ARG2	IL10	9913.ENSBTAP00000053934	9913.ENSBTAP00000059310	0	0	0	0	0.113	0	0	0.851	0.862
ARRDC4	PNPT1	9913.ENSBTAP00000024295	9913.ENSBTAP00000011729	0	0	0	0	0	0	0	0.577	0.577
ARRDC4	NEDD4	9913.ENSBTAP00000024295	9913.ENSBTAP00000018331	0	0	0	0	0	0.191	0	0.642	0.698
ARRDC4	SLCO4A1	9913.ENSBTAP00000024295	9913.ENSBTAP00000021795	0	0	0	0	0	0	0	0.453	0.453
ASNS	GPT2	9913.ENSBTAP00000068704	9913.ENSBTAP00000003881	0.042	0	0	0	0.047	0	0.251	0.418	0.548
ASNS	IL4I1	9913.ENSBTAP00000068704	9913.ENSBTAP00000007580	0	0	0	0	0	0	0.9	0.21	0.917
ASNS	HSPA5	9913.ENSBTAP00000068704	9913.ENSBTAP00000052422	0	0	0	0	0.09	0.063	0	0.453	0.492
ASNS	PPFIBP2	9913.ENSBTAP00000068704	9913.ENSBTAP00000065725	0	0	0	0	0	0	0	0.507	0.507
ASNS	BCAT1	9913.ENSBTAP00000068704	9913.ENSBTAP00000071727	0	0	0	0	0.124	0	0	0.531	0.572
ASNS	ASS1	9913.ENSBTAP00000068704	9913.ENSBTAP00000072835	0	0	0	0	0.095	0.064	0	0.601	0.632
ASNS	SLC7A5	9913.ENSBTAP00000068704	9913.ENSBTAP00000074485	0	0	0	0	0.169	0	0	0.635	0.684
ASS1	GPT2	9913.ENSBTAP00000072835	9913.ENSBTAP00000003881	0.051	0	0	0	0.111	0.104	0	0.378	0.467
ASS1	NOS2	9913.ENSBTAP00000072835	9913.ENSBTAP00000009062	0	0	0	0	0	0	0.449	0.312	0.604
ASS1	SLC7A2	9913.ENSBTAP00000072835	9913.ENSBTAP00000013304	0	0	0	0	0	0.071	0	0.502	0.517
ASS1	BCAT1	9913.ENSBTAP00000072835	9913.ENSBTAP00000071727	0.063	0	0	0	0.126	0	0	0.409	0.474
ATAD1	HERC6	9913.ENSBTAP00000001066	9913.ENSBTAP00000027362	0	0	0	0	0.09	0.044	0	0.517	0.543
ATAD2	RRM2	9913.ENSBTAP00000053080	9913.ENSBTAP00000010802	0	0	0	0	0.068	0	0	0.402	0.418
ATAD2	CSF3	9913.ENSBTAP00000053080	9913.ENSBTAP00000028610	0	0	0	0	0	0.412	0	0.154	0.481
ATAD2	E2F8	9913.ENSBTAP00000053080	9913.ENSBTAP00000063720	0	0	0	0	0.112	0.049	0	0.391	0.441
ATAD2	GPD2	9913.ENSBTAP00000053080	9913.ENSBTAP00000064800	0.083	0	0	0	0.565	0.104	0.347	0.179	0.773
ATP8B1	LRFN4	9913.ENSBTAP00000007542	9913.ENSBTAP00000049410	0	0	0	0	0.055	0.047	0	0.392	0.404
AXL	IL1B	9913.ENSBTAP00000072519	9913.ENSBTAP00000001745	0	0	0	0	0.054	0.063	0	0.378	0.4
AXL	TLR4	9913.ENSBTAP00000072519	9913.ENSBTAP00000008190	0	0	0	0	0.054	0.274	0	0.279	0.461
AXL	SOCS3	9913.ENSBTAP00000072519	9913.ENSBTAP00000011106	0	0	0	0	0.054	0.105	0	0.479	0.52
AXL	SNAI2	9913.ENSBTAP00000072519	9913.ENSBTAP00000017600	0	0	0	0	0	0.074	0	0.569	0.583
AXL	TNF	9913.ENSBTAP00000072519	9913.ENSBTAP00000035682	0	0	0	0	0.054	0.291	0	0.451	0.599
AXL	IL10	9913.ENSBTAP00000072519	9913.ENSBTAP00000059310	0	0	0	0	0.047	0.043	0	0.407	0.412
AXL	TGFB2	9913.ENSBTAP00000072519	9913.ENSBTAP00000064427	0	0	0	0	0.048	0.131	0	0.377	0.439
AXL	TYROBP	9913.ENSBTAP00000072519	9913.ENSBTAP00000070392	0	0	0	0	0.078	0.186	0	0.443	0.546
AXL	CCN2	9913.ENSBTAP00000072519	9913.ENSBTAP00000073256	0	0	0	0	0.086	0	0	0.569	0.589
BAIAP2	MYO1B	9913.ENSBTAP00000040235	9913.ENSBTAP00000014951	0	0	0	0	0	0	0	0.502	0.502
BAIAP2	RHOH	9913.ENSBTAP00000040235	9913.ENSBTAP00000017893	0	0	0	0	0.056	0.483	0	0.15	0.548
BAIAP2	RHOC	9913.ENSBTAP00000040235	9913.ENSBTAP00000018998	0	0	0	0	0.061	0.303	0	0.163	0.404
BAIAP2	CBR1	9913.ENSBTAP00000040235	9913.ENSBTAP00000072333	0	0	0	0	0.048	0.051	0	0.472	0.481
BAIAP2	CDC42EP4	9913.ENSBTAP00000040235	9913.ENSBTAP00000071739	0	0	0	0	0.128	0	0	0.43	0.481
BATF	IL17A	9913.ENSBTAP00000035554	9913.ENSBTAP00000002786	0	0	0	0	0.048	0.053	0	0.581	0.589
BATF	FOS	9913.ENSBTAP00000035554	9913.ENSBTAP00000005660	0	0	0	0.743	0	0	0	0.414	0.414
BATF	CTLA4	9913.ENSBTAP00000035554	9913.ENSBTAP00000017527	0	0	0	0	0.087	0	0	0.481	0.505
BATF	IL17F	9913.ENSBTAP00000035554	9913.ENSBTAP00000022393	0	0	0	0	0.108	0.059	0	0.511	0.554
BATF	NFKB1	9913.ENSBTAP00000035554	9913.ENSBTAP00000027016	0	0	0	0	0.132	0.078	0	0.348	0.433
BATF	CD40	9913.ENSBTAP00000035554	9913.ENSBTAP00000027630	0	0	0	0	0.13	0	0	0.472	0.521
BATF	TNF	9913.ENSBTAP00000035554	9913.ENSBTAP00000035682	0	0	0	0	0.205	0	0	0.29	0.412
BATF	RORA	9913.ENSBTAP00000035554	9913.ENSBTAP00000070801	0	0	0	0	0	0.049	0	0.422	0.427
BATF	CCR6	9913.ENSBTAP00000035554	9913.ENSBTAP00000036877	0	0	0	0	0.07	0	0	0.418	0.435
BATF	IL10	9913.ENSBTAP00000035554	9913.ENSBTAP00000059310	0	0	0	0	0.189	0.059	0	0.376	0.482
BATF	IRF1	9913.ENSBTAP00000035554	9913.ENSBTAP00000041732	0	0	0	0	0.107	0.106	0	0.429	0.505
BCAT1	GPT2	9913.ENSBTAP00000071727	9913.ENSBTAP00000003881	0.062	0	0	0	0.056	0	0.23	0.389	0.528
BCAT1	IL4I1	9913.ENSBTAP00000071727	9913.ENSBTAP00000007580	0	0	0	0	0.086	0.047	0.9	0.154	0.916
BCAT1	VNN2	9913.ENSBTAP00000071727	9913.ENSBTAP00000021759	0.06	0	0	0	0.101	0.063	0.3	0.094	0.406
BCAT1	UPB1	9913.ENSBTAP00000071727	9913.ENSBTAP00000069381	0.06	0	0	0	0.101	0.063	0.3	0.094	0.406
BCAT1	SLC7A5	9913.ENSBTAP00000071727	9913.ENSBTAP00000074485	0	0	0	0	0.061	0	0	0.498	0.509
BCL2A1	NFKBIA	9913.ENSBTAP00000000977	9913.ENSBTAP00000022183	0	0	0	0	0.083	0.069	0	0.384	0.429
BCL2A1	TYROBP	9913.ENSBTAP00000000977	9913.ENSBTAP00000070392	0	0	0	0	0.157	0	0	0.358	0.436
BCL2A1	CXCL8	9913.ENSBTAP00000000977	9913.ENSBTAP00000026275	0	0	0	0	0.178	0	0	0.347	0.44
BCL2A1	IER3	9913.ENSBTAP00000000977	9913.ENSBTAP00000015092	0	0	0	0	0	0.063	0	0.44	0.452
BCL2A1	TRAF1	9913.ENSBTAP00000000977	9913.ENSBTAP00000041215	0	0	0	0	0	0.042	0	0.46	0.46
BCL2A1	IL1B	9913.ENSBTAP00000000977	9913.ENSBTAP00000001745	0	0	0	0	0.249	0	0	0.325	0.471
BCL2A1	CD40	9913.ENSBTAP00000000977	9913.ENSBTAP00000027630	0	0	0	0	0.208	0	0	0.369	0.479
BCL2A1	NFKB1	9913.ENSBTAP00000000977	9913.ENSBTAP00000027016	0	0	0	0	0.117	0.069	0	0.433	0.493
BCL2A1	TNFAIP3	9913.ENSBTAP00000000977	9913.ENSBTAP00000072859	0	0	0	0	0.193	0	0	0.43	0.52
BCL2A1	NAIP	9913.ENSBTAP00000000977	9913.ENSBTAP00000004317	0	0	0	0	0.103	0.063	0	0.477	0.522
BCL2A1	TNF	9913.ENSBTAP00000000977	9913.ENSBTAP00000035682	0	0	0	0	0.219	0.067	0	0.459	0.571
BCL2A1	CASP4	9913.ENSBTAP00000000977	9913.ENSBTAP00000027820	0	0	0	0	0.152	0.163	0	0.467	0.589
BCL2A1	CFLAR	9913.ENSBTAP00000000977	9913.ENSBTAP00000073134	0	0	0	0	0.095	0.163	0	0.639	0.703
BCL2A1	BIRC3	9913.ENSBTAP00000000977	9913.ENSBTAP00000034604	0	0	0	0	0.146	0.063	0	0.69	0.73
BIRC3	LTA	9913.ENSBTAP00000034604	9913.ENSBTAP00000000018	0	0	0	0	0	0.09	0.5	0.21	0.609
BIRC3	IL1B	9913.ENSBTAP00000034604	9913.ENSBTAP00000001745	0	0	0	0	0.145	0	0	0.411	0.475
BIRC3	NAIP	9913.ENSBTAP00000034604	9913.ENSBTAP00000004317	0	0	0	0.57	0.137	0.261	0	0.231	0.466
BIRC3	NFKB2	9913.ENSBTAP00000034604	9913.ENSBTAP00000007904	0	0	0	0	0.16	0.135	0	0.732	0.788
BIRC3	TLR4	9913.ENSBTAP00000034604	9913.ENSBTAP00000008190	0	0	0	0	0.1	0.601	0.4	0.254	0.817
BIRC3	LOC112441507	9913.ENSBTAP00000034604	9913.ENSBTAP00000010544	0	0	0	0	0	0	0	0.507	0.507
BIRC3	NLRC4	9913.ENSBTAP00000034604	9913.ENSBTAP00000010814	0	0	0	0	0.056	0.356	0	0.16	0.444
BIRC3	EIF2AK2	9913.ENSBTAP00000034604	9913.ENSBTAP00000011469	0	0	0	0	0.078	0	0	0.476	0.496
BIRC3	NFKBIZ	9913.ENSBTAP00000034604	9913.ENSBTAP00000014591	0	0	0	0	0.191	0.078	0	0.547	0.633
BIRC3	IER3	9913.ENSBTAP00000034604	9913.ENSBTAP00000015092	0	0	0	0	0	0.078	0	0.568	0.584
BIRC3	PTGS2	9913.ENSBTAP00000034604	9913.ENSBTAP00000018774	0	0	0	0	0.12	0	0	0.36	0.412
BIRC3	NFKBIA	9913.ENSBTAP00000034604	9913.ENSBTAP00000022183	0	0	0	0	0.141	0.084	0	0.635	0.688
BIRC3	CXCL8	9913.ENSBTAP00000034604	9913.ENSBTAP00000026275	0	0	0	0	0.133	0	0	0.404	0.461
BIRC3	NFKB1	9913.ENSBTAP00000034604	9913.ENSBTAP00000027016	0	0	0	0	0.207	0.166	0	0.526	0.659
BIRC3	CD40	9913.ENSBTAP00000034604	9913.ENSBTAP00000027630	0	0	0	0	0.096	0.105	0.5	0.379	0.715
BIRC3	CASP4	9913.ENSBTAP00000034604	9913.ENSBTAP00000027820	0	0	0	0	0.134	0.25	0	0.572	0.698
BIRC3	CCL20	9913.ENSBTAP00000034604	9913.ENSBTAP00000028430	0	0	0	0	0.139	0.087	0	0.535	0.602
BIRC3	CCL5	9913.ENSBTAP00000034604	9913.ENSBTAP00000057122	0	0	0	0	0.11	0	0	0.382	0.426
BIRC3	MAP3K8	9913.ENSBTAP00000034604	9913.ENSBTAP00000059959	0	0	0	0	0.17	0	0	0.404	0.484
BIRC3	LOC100298356	9913.ENSBTAP00000034604	9913.ENSBTAP00000055741	0	0	0	0	0	0	0	0.491	0.491
BIRC3	IRF1	9913.ENSBTAP00000034604	9913.ENSBTAP00000041732	0	0	0	0	0.136	0.132	0	0.411	0.52
BIRC3	TNFSF13B	9913.ENSBTAP00000034604	9913.ENSBTAP00000055435	0	0	0	0	0	0	0.5	0.207	0.586
BIRC3	NFKBIE	9913.ENSBTAP00000034604	9913.ENSBTAP00000035832	0	0	0	0	0.09	0.084	0	0.544	0.586
BIRC3	CFLAR	9913.ENSBTAP00000034604	9913.ENSBTAP00000073134	0	0	0	0	0.11	0.25	0	0.656	0.75
BIRC3	TNFAIP3	9913.ENSBTAP00000034604	9913.ENSBTAP00000072859	0	0	0	0	0.191	0.217	0.5	0.687	0.887
BIRC3	TRAF1	9913.ENSBTAP00000034604	9913.ENSBTAP00000041215	0	0	0	0	0.072	0.482	0.5	0.696	0.917
BIRC3	TNF	9913.ENSBTAP00000034604	9913.ENSBTAP00000035682	0	0	0	0	0.133	0.601	0.5	0.593	0.92
BOLA-DRA	CLTA	9913.ENSBTAP00000014072	9913.ENSBTAP00000001518	0	0	0	0	0	0	0.5	0	0.499
BPI	S100A9	9913.ENSBTAP00000018669	9913.ENSBTAP00000067294	0	0	0	0	0.055	0	0	0.422	0.43
BPI	CXCL2	9913.ENSBTAP00000018669	9913.ENSBTAP00000039327	0	0	0	0	0.111	0	0.4	0	0.443
C10H15orf48	CHI3L2	9913.ENSBTAP00000065369	9913.ENSBTAP00000073667	0	0	0	0	0.054	0	0	0.417	0.424
C15H11orf96	TJP3	9913.ENSBTAP00000073543	9913.ENSBTAP00000057374	0	0	0	0	0	0	0	0.414	0.414
C1S	CFB	9913.ENSBTAP00000066104	9913.ENSBTAP00000009800	0	0	0	0.556	0.108	0.104	0	0.342	0.428
C1S	PTX3	9913.ENSBTAP00000066104	9913.ENSBTAP00000011863	0	0	0	0	0	0	0	0.577	0.577
C1S	CDCP1	9913.ENSBTAP00000066104	9913.ENSBTAP00000055250	0	0	0	0	0	0	0	0.41	0.41
C1S	CXCL9	9913.ENSBTAP00000066104	9913.ENSBTAP00000057632	0	0	0	0	0.088	0	0	0.401	0.43
C1S	CFI	9913.ENSBTAP00000066104	9913.ENSBTAP00000070566	0	0	0.127	0.592	0.157	0	0	0.255	0.404
CACHD1	PDE4B	9913.ENSBTAP00000021878	9913.ENSBTAP00000011390	0	0	0	0	0	0	0.36	0.105	0.402
CACHD1	SLC39A14	9913.ENSBTAP00000021878	9913.ENSBTAP00000025599	0	0	0	0	0	0	0	0.446	0.446
CAMK1G	SRXN1	9913.ENSBTAP00000021995	9913.ENSBTAP00000014499	0	0	0	0	0	0	0	0.446	0.446
CAMK1G	IL17REL	9913.ENSBTAP00000021995	9913.ENSBTAP00000055493	0	0	0	0	0	0	0	0.417	0.416
CAPG	TYROBP	9913.ENSBTAP00000065995	9913.ENSBTAP00000070392	0	0	0	0	0.479	0	0	0.18	0.554
CAPN14	TNFAIP6	9913.ENSBTAP00000021091	9913.ENSBTAP00000066584	0	0	0	0	0.05	0	0	0.425	0.43
CAPN14	KCNK13	9913.ENSBTAP00000021091	9913.ENSBTAP00000055809	0	0	0	0	0.055	0	0	0.441	0.449
CARD9	NLRP3	9913.ENSBTAP00000060280	9913.ENSBTAP00000001675	0	0	0	0	0	0.074	0	0.384	0.405
CARD9	IL1B	9913.ENSBTAP00000060280	9913.ENSBTAP00000001745	0	0	0	0	0.061	0	0	0.577	0.585
CARD9	CSF2	9913.ENSBTAP00000060280	9913.ENSBTAP00000002054	0	0	0	0	0	0	0	0.429	0.429
CARD9	IL17A	9913.ENSBTAP00000060280	9913.ENSBTAP00000002786	0	0	0	0	0	0	0	0.569	0.569
CARD9	TLR4	9913.ENSBTAP00000060280	9913.ENSBTAP00000008190	0	0	0	0	0.112	0.074	0	0.608	0.649
CARD9	CLEC4E	9913.ENSBTAP00000060280	9913.ENSBTAP00000016163	0	0	0	0	0.08	0	0	0.517	0.536
CARD9	CLEC5A	9913.ENSBTAP00000060280	9913.ENSBTAP00000027255	0	0	0	0	0	0	0	0.41	0.41
CARD9	TNF	9913.ENSBTAP00000060280	9913.ENSBTAP00000035682	0	0	0	0	0.08	0	0	0.569	0.586
CARD9	IL18RAP	9913.ENSBTAP00000060280	9913.ENSBTAP00000045070	0	0	0	0	0.095	0	0	0.482	0.511
CARD9	IL18	9913.ENSBTAP00000060280	9913.ENSBTAP00000055793	0	0	0	0	0	0	0	0.432	0.432
CARD9	IL10	9913.ENSBTAP00000060280	9913.ENSBTAP00000059310	0	0	0	0	0	0	0	0.541	0.541
CARD9	TYROBP	9913.ENSBTAP00000060280	9913.ENSBTAP00000070392	0	0	0	0	0.171	0	0	0.381	0.464
CASP4	NLRP3	9913.ENSBTAP00000027820	9913.ENSBTAP00000001675	0	0	0	0	0.17	0.077	0.54	0.417	0.767
CASP4	IL1B	9913.ENSBTAP00000027820	9913.ENSBTAP00000001745	0	0	0	0	0.283	0.311	0	0.659	0.817
CASP4	NAIP	9913.ENSBTAP00000027820	9913.ENSBTAP00000004317	0	0	0	0	0.268	0.25	0.54	0.374	0.82
CASP4	TLR4	9913.ENSBTAP00000027820	9913.ENSBTAP00000008190	0	0	0	0	0.278	0.071	0	0.39	0.555
CASP4	NLRC4	9913.ENSBTAP00000027820	9913.ENSBTAP00000010814	0	0	0	0	0.129	0.315	0.54	0.612	0.879
CASP4	EIF2AK2	9913.ENSBTAP00000027820	9913.ENSBTAP00000011469	0	0	0	0	0.479	0	0	0.191	0.561
CASP4	IL1A	9913.ENSBTAP00000027820	9913.ENSBTAP00000013665	0	0	0	0	0.205	0.117	0	0.315	0.477
CASP4	IFI16	9913.ENSBTAP00000027820	9913.ENSBTAP00000015297	0	0	0	0	0.323	0.078	0	0.16	0.43
CASP4	NFKBIA	9913.ENSBTAP00000027820	9913.ENSBTAP00000022183	0	0	0	0	0.146	0.098	0	0.324	0.434
CASP4	NLRP1	9913.ENSBTAP00000027820	9913.ENSBTAP00000027232	0	0	0	0	0.061	0.117	0.54	0.581	0.819
CASP4	CCL5	9913.ENSBTAP00000027820	9913.ENSBTAP00000057122	0	0	0	0	0.365	0	0	0.117	0.415
CASP4	TNFAIP3	9913.ENSBTAP00000027820	9913.ENSBTAP00000072859	0	0	0	0	0.143	0.088	0	0.323	0.425
CASP4	MEFV	9913.ENSBTAP00000027820	9913.ENSBTAP00000062400	0	0	0	0	0	0.083	0	0.449	0.473
CASP4	CFLAR	9913.ENSBTAP00000027820	9913.ENSBTAP00000073134	0	0	0	0	0.111	0	0	0.452	0.492
CASP4	IRF1	9913.ENSBTAP00000027820	9913.ENSBTAP00000041732	0	0	0	0	0.317	0	0	0.385	0.562
CASP4	IL1RN	9913.ENSBTAP00000027820	9913.ENSBTAP00000071338	0	0	0	0	0.221	0.043	0	0.482	0.581
CASP4	TNF	9913.ENSBTAP00000027820	9913.ENSBTAP00000035682	0	0	0	0	0.188	0.248	0	0.446	0.632
CASP4	IL18	9913.ENSBTAP00000027820	9913.ENSBTAP00000055793	0	0	0	0	0.212	0.059	0	0.624	0.697
CASP4	HSPA5	9913.ENSBTAP00000027820	9913.ENSBTAP00000052422	0	0	0	0	0.077	0.108	0	0.707	0.737
CBR1	MYO1B	9913.ENSBTAP00000072333	9913.ENSBTAP00000014951	0	0	0	0	0.049	0	0	0.438	0.442
CBR1	PTGS2	9913.ENSBTAP00000072333	9913.ENSBTAP00000018774	0	0	0	0	0.054	0	0	0.425	0.433
CBX2	RYBP	9913.ENSBTAP00000053512	9913.ENSBTAP00000056753	0	0	0	0	0	0.137	0.5	0.815	0.913
CCL20	LTA	9913.ENSBTAP00000028430	9913.ENSBTAP00000000018	0	0	0	0	0	0	0	0.566	0.566
CCL20	IL1B	9913.ENSBTAP00000028430	9913.ENSBTAP00000001745	0	0	0	0	0.659	0	0	0.786	0.924
CCL20	CSF2	9913.ENSBTAP00000028430	9913.ENSBTAP00000002054	0	0	0	0	0.314	0	0	0.755	0.825
CCL20	IL17A	9913.ENSBTAP00000028430	9913.ENSBTAP00000002786	0	0	0	0	0.106	0	0	0.804	0.817
CCL20	NFKB2	9913.ENSBTAP00000028430	9913.ENSBTAP00000007904	0	0	0	0	0	0.103	0	0.39	0.43
CCL20	TLR4	9913.ENSBTAP00000028430	9913.ENSBTAP00000008190	0	0	0	0	0.098	0.087	0	0.657	0.692
CCL20	IL1R2	9913.ENSBTAP00000028430	9913.ENSBTAP00000008322	0	0	0	0	0	0.08	0	0.658	0.671
CCL20	SOD2	9913.ENSBTAP00000028430	9913.ENSBTAP00000008569	0	0	0	0	0.2	0.166	0	0.257	0.46
CCL20	CCL4	9913.ENSBTAP00000028430	9913.ENSBTAP00000009446	0	0	0	0	0.088	0.07	0.5	0.844	0.925
CCL20	CFB	9913.ENSBTAP00000028430	9913.ENSBTAP00000009800	0	0	0	0	0.07	0.065	0	0.381	0.414
CCL20	SOCS3	9913.ENSBTAP00000028430	9913.ENSBTAP00000011106	0	0	0	0	0.204	0	0	0.381	0.486
CCL20	MX2	9913.ENSBTAP00000028430	9913.ENSBTAP00000011146	0	0	0	0	0.108	0.069	0	0.335	0.4
CCL20	IL1A	9913.ENSBTAP00000028430	9913.ENSBTAP00000013665	0	0	0	0	0.66	0	0	0.745	0.909
CCL20	NFKBIZ	9913.ENSBTAP00000028430	9913.ENSBTAP00000014591	0	0	0	0	0.314	0.103	0	0.447	0.63
CCL20	CTLA4	9913.ENSBTAP00000028430	9913.ENSBTAP00000017527	0	0	0	0	0.09	0	0	0.381	0.412
CCL20	PTGS2	9913.ENSBTAP00000028430	9913.ENSBTAP00000018774	0	0	0	0	0.204	0	0	0.58	0.651
CCL20	MMP13	9913.ENSBTAP00000028430	9913.ENSBTAP00000020045	0	0	0	0	0.139	0.063	0	0.345	0.425
CCL20	PROKR2	9913.ENSBTAP00000028430	9913.ENSBTAP00000021097	0	0	0	0	0.48	0.043	0	0.067	0.495
CCL20	OSM	9913.ENSBTAP00000028430	9913.ENSBTAP00000021515	0	0	0	0	0.112	0.053	0	0.345	0.401
CCL20	NFKBIA	9913.ENSBTAP00000028430	9913.ENSBTAP00000022183	0	0	0	0	0.462	0.103	0	0.55	0.764
CCL20	IL17F	9913.ENSBTAP00000028430	9913.ENSBTAP00000022393	0	0	0	0	0	0	0	0.716	0.716
CCL20	CXCL8	9913.ENSBTAP00000028430	9913.ENSBTAP00000026275	0	0	0	0	0.687	0.096	0.5	0.783	0.965
CCL20	IL7R	9913.ENSBTAP00000028430	9913.ENSBTAP00000026608	0	0	0	0	0	0	0	0.562	0.562
CCL20	CD40	9913.ENSBTAP00000028430	9913.ENSBTAP00000027630	0	0	0	0	0.212	0	0	0.535	0.617
CCL20	TNFAIP6	9913.ENSBTAP00000028430	9913.ENSBTAP00000066584	0	0	0	0	0.098	0.065	0	0.367	0.42
CCL20	TAP	9913.ENSBTAP00000028430	9913.ENSBTAP00000056499	0	0	0	0	0.348	0	0	0.208	0.461
CCL20	IL1RN	9913.ENSBTAP00000028430	9913.ENSBTAP00000071338	0	0	0	0	0.164	0	0	0.48	0.547
CCL20	LIF	9913.ENSBTAP00000028430	9913.ENSBTAP00000073388	0	0	0	0	0.474	0	0	0.227	0.576
CCL20	TNFAIP3	9913.ENSBTAP00000028430	9913.ENSBTAP00000072859	0	0	0	0	0.074	0	0	0.569	0.583
CCL20	IRF1	9913.ENSBTAP00000028430	9913.ENSBTAP00000041732	0	0	0	0	0.324	0.048	0	0.441	0.608
CCL20	VCAM1	9913.ENSBTAP00000028430	9913.ENSBTAP00000042029	0	0	0	0	0.135	0	0	0.569	0.611
CCL20	CD80	9913.ENSBTAP00000028430	9913.ENSBTAP00000070219	0	0	0	0	0.07	0	0	0.603	0.615
CCL20	CD83	9913.ENSBTAP00000028430	9913.ENSBTAP00000068556	0	0	0	0	0.078	0	0	0.6	0.616
CCL20	IL18	9913.ENSBTAP00000028430	9913.ENSBTAP00000055793	0	0	0	0	0.087	0	0	0.665	0.681
CCL20	CCL24	9913.ENSBTAP00000028430	9913.ENSBTAP00000037106	0	0	0	0	0	0.07	0	0.76	0.768
CCL20	IL10	9913.ENSBTAP00000028430	9913.ENSBTAP00000059310	0	0	0	0	0.128	0	0	0.746	0.769
CCL20	CCR9	9913.ENSBTAP00000028430	9913.ENSBTAP00000057495	0	0	0	0	0	0.043	0.65	0.512	0.822
CCL20	CCL3	9913.ENSBTAP00000028430	9913.ENSBTAP00000035305	0	0	0	0	0.097	0.07	0	0.806	0.823
CCL20	CSF3	9913.ENSBTAP00000028430	9913.ENSBTAP00000028610	0	0	0	0	0.464	0	0	0.685	0.823
CCL20	TNF	9913.ENSBTAP00000028430	9913.ENSBTAP00000035682	0	0	0	0	0.514	0.049	0	0.747	0.872
CCL20	CXCL9	9913.ENSBTAP00000028430	9913.ENSBTAP00000057632	0	0	0	0	0	0.096	0.5	0.754	0.879
CCL20	CXCL2	9913.ENSBTAP00000028430	9913.ENSBTAP00000039327	0	0	0	0	0.48	0.09	0.5	0.762	0.936
CCL20	CCL5	9913.ENSBTAP00000028430	9913.ENSBTAP00000057122	0	0	0	0	0.411	0.07	0.5	0.825	0.945
CCL20	CCR6	9913.ENSBTAP00000028430	9913.ENSBTAP00000036877	0	0	0	0	0	0.043	0.9	0.998	0.999
CCL24	IL1B	9913.ENSBTAP00000037106	9913.ENSBTAP00000001745	0	0	0	0	0	0	0	0.543	0.543
CCL24	CSF2	9913.ENSBTAP00000037106	9913.ENSBTAP00000002054	0	0	0	0	0.073	0	0	0.5	0.517
CCL24	IL17A	9913.ENSBTAP00000037106	9913.ENSBTAP00000002786	0	0	0	0	0.1	0	0	0.399	0.436
CCL24	CCL4	9913.ENSBTAP00000037106	9913.ENSBTAP00000009446	0	0	0	0.855	0.071	0	0	0.391	0.41
CCL24	IL1A	9913.ENSBTAP00000037106	9913.ENSBTAP00000013665	0	0	0	0	0.104	0	0	0.424	0.462
CCL24	CXCL8	9913.ENSBTAP00000037106	9913.ENSBTAP00000026275	0	0	0	0	0	0.133	0	0.503	0.551
CCL24	CCL3	9913.ENSBTAP00000037106	9913.ENSBTAP00000035305	0	0	0	0.773	0	0	0	0.475	0.475
CCL24	TNF	9913.ENSBTAP00000037106	9913.ENSBTAP00000035682	0	0	0	0	0	0	0	0.506	0.506
CCL24	CCR6	9913.ENSBTAP00000037106	9913.ENSBTAP00000036877	0	0	0	0	0	0.063	0.65	0.328	0.76
CCL24	CXCL2	9913.ENSBTAP00000037106	9913.ENSBTAP00000039327	0	0	0	0	0	0.121	0	0.392	0.443
CCL24	CXCL9	9913.ENSBTAP00000037106	9913.ENSBTAP00000057632	0	0	0	0	0	0.133	0	0.626	0.661
CCL24	IL10	9913.ENSBTAP00000037106	9913.ENSBTAP00000059310	0	0	0	0	0.169	0	0	0.613	0.665
CCL24	CCR9	9913.ENSBTAP00000037106	9913.ENSBTAP00000057495	0	0	0	0	0	0.063	0.65	0.329	0.761
CCL24	CCL5	9913.ENSBTAP00000037106	9913.ENSBTAP00000057122	0	0	0	0.828	0	0.938	0.9	0.298	0.995
CCL3	LTA	9913.ENSBTAP00000035305	9913.ENSBTAP00000000018	0	0	0	0	0.047	0	0	0.74	0.741
CCL3	IL1B	9913.ENSBTAP00000035305	9913.ENSBTAP00000001745	0	0	0	0	0.413	0	0	0.904	0.941
CCL3	CSF2	9913.ENSBTAP00000035305	9913.ENSBTAP00000002054	0	0	0	0	0.299	0	0	0.901	0.928
CCL3	IL17A	9913.ENSBTAP00000035305	9913.ENSBTAP00000002786	0	0	0	0	0.079	0	0	0.921	0.924
CCL3	FOS	9913.ENSBTAP00000035305	9913.ENSBTAP00000005660	0	0	0	0	0.129	0	0	0.577	0.615
CCL3	TLR4	9913.ENSBTAP00000035305	9913.ENSBTAP00000008190	0	0	0	0	0.075	0	0	0.753	0.761
CCL3	IL1R2	9913.ENSBTAP00000035305	9913.ENSBTAP00000008322	0	0	0	0	0.085	0.104	0	0.596	0.639
CCL3	NOS2	9913.ENSBTAP00000035305	9913.ENSBTAP00000009062	0	0	0	0	0	0	0	0.48	0.48
CCL3	CCL4	9913.ENSBTAP00000035305	9913.ENSBTAP00000009446	0	0	0.059	0.961	0.938	0	0.4	0.443	0.978
CCL3	SOCS3	9913.ENSBTAP00000035305	9913.ENSBTAP00000011106	0	0	0	0	0.139	0	0	0.487	0.54
CCL3	IL1A	9913.ENSBTAP00000035305	9913.ENSBTAP00000013665	0	0	0	0	0.491	0	0	0.896	0.945
CCL3	CLEC4E	9913.ENSBTAP00000035305	9913.ENSBTAP00000016163	0	0	0	0	0.288	0	0	0.303	0.483
CCL3	CTLA4	9913.ENSBTAP00000035305	9913.ENSBTAP00000017527	0	0	0	0	0.103	0	0	0.537	0.566
CCL3	PTGS2	9913.ENSBTAP00000035305	9913.ENSBTAP00000018774	0	0	0	0	0.139	0	0	0.585	0.627
CCL3	SERPINE1	9913.ENSBTAP00000035305	9913.ENSBTAP00000019232	0	0	0	0	0.13	0	0	0.452	0.502
CCL3	OSM	9913.ENSBTAP00000035305	9913.ENSBTAP00000021515	0	0	0	0	0.172	0	0	0.323	0.415
CCL3	NFKBIA	9913.ENSBTAP00000035305	9913.ENSBTAP00000022183	0	0	0	0	0.156	0	0	0.528	0.584
CCL3	IL17F	9913.ENSBTAP00000035305	9913.ENSBTAP00000022393	0	0	0	0	0	0	0	0.565	0.565
CCL3	CXCL8	9913.ENSBTAP00000035305	9913.ENSBTAP00000026275	0	0	0	0	0.311	0.133	0	0.881	0.922
CCL3	IL7R	9913.ENSBTAP00000035305	9913.ENSBTAP00000026608	0	0	0	0	0.126	0	0	0.6	0.636
CCL3	CD40	9913.ENSBTAP00000035305	9913.ENSBTAP00000027630	0	0	0	0	0.278	0	0	0.666	0.749
CCL3	CSF3	9913.ENSBTAP00000035305	9913.ENSBTAP00000028610	0	0	0	0	0.13	0	0	0.899	0.908
CCL3	TNFAIP6	9913.ENSBTAP00000035305	9913.ENSBTAP00000066584	0	0	0	0	0.07	0.267	0	0.249	0.443
CCL3	LIF	9913.ENSBTAP00000035305	9913.ENSBTAP00000073388	0	0	0	0	0.085	0	0	0.45	0.475
CCL3	TYROBP	9913.ENSBTAP00000035305	9913.ENSBTAP00000070392	0	0	0	0	0.229	0	0	0.349	0.477
CCL3	TNFAIP3	9913.ENSBTAP00000035305	9913.ENSBTAP00000072859	0	0	0	0	0.139	0	0	0.422	0.481
CCL3	TNFSF9	9913.ENSBTAP00000035305	9913.ENSBTAP00000055117	0	0	0	0	0.107	0	0	0.492	0.527
CCL3	IRF1	9913.ENSBTAP00000035305	9913.ENSBTAP00000041732	0	0	0	0	0.205	0	0	0.461	0.553
CCL3	CD83	9913.ENSBTAP00000035305	9913.ENSBTAP00000068556	0	0	0	0	0.184	0	0	0.52	0.592
CCL3	VCAM1	9913.ENSBTAP00000035305	9913.ENSBTAP00000042029	0	0	0	0	0.083	0.103	0	0.642	0.68
CCL3	CXCL2	9913.ENSBTAP00000035305	9913.ENSBTAP00000039327	0	0	0	0	0.247	0.121	0	0.582	0.7
CCL3	CD80	9913.ENSBTAP00000035305	9913.ENSBTAP00000070219	0	0	0	0	0.087	0.103	0	0.666	0.702
CCL3	IL1RN	9913.ENSBTAP00000035305	9913.ENSBTAP00000071338	0	0	0	0	0.228	0	0	0.655	0.722
CCL3	CCL5	9913.ENSBTAP00000035305	9913.ENSBTAP00000057122	0	0	0.07	0.936	0.251	0	0.4	0.498	0.762
CCL3	IL18	9913.ENSBTAP00000035305	9913.ENSBTAP00000055793	0	0	0	0	0.08	0	0	0.769	0.779
CCL3	CXCL9	9913.ENSBTAP00000035305	9913.ENSBTAP00000057632	0	0	0	0	0.078	0.133	0	0.848	0.867
CCL3	CCR9	9913.ENSBTAP00000035305	9913.ENSBTAP00000057495	0	0	0	0	0.074	0.063	0.65	0.618	0.868
CCL3	CCR6	9913.ENSBTAP00000035305	9913.ENSBTAP00000036877	0	0	0	0	0.087	0.063	0.65	0.732	0.909
CCL3	IL10	9913.ENSBTAP00000035305	9913.ENSBTAP00000059310	0	0	0	0	0.305	0	0	0.909	0.934
CCL3	TNF	9913.ENSBTAP00000035305	9913.ENSBTAP00000035682	0	0	0	0	0.61	0	0	0.893	0.956
CCL4	LTA	9913.ENSBTAP00000009446	9913.ENSBTAP00000000018	0	0	0	0	0.047	0	0	0.526	0.529
CCL4	IL1B	9913.ENSBTAP00000009446	9913.ENSBTAP00000001745	0	0	0	0	0.261	0	0	0.804	0.849
CCL4	CSF2	9913.ENSBTAP00000009446	9913.ENSBTAP00000002054	0	0	0	0	0.125	0	0	0.77	0.79
CCL4	IL17A	9913.ENSBTAP00000009446	9913.ENSBTAP00000002786	0	0	0	0	0	0	0	0.707	0.707
CCL4	NFKB2	9913.ENSBTAP00000009446	9913.ENSBTAP00000007904	0	0	0	0	0.072	0	0	0.556	0.57
CCL4	TLR4	9913.ENSBTAP00000009446	9913.ENSBTAP00000008190	0	0	0	0	0.083	0	0	0.668	0.682
CCL4	IL1R2	9913.ENSBTAP00000009446	9913.ENSBTAP00000008322	0	0	0	0	0.065	0.104	0	0.404	0.457
CCL4	RSAD2	9913.ENSBTAP00000009446	9913.ENSBTAP00000021373	0	0	0	0	0.126	0	0	0.387	0.441
CCL4	NFKB1	9913.ENSBTAP00000009446	9913.ENSBTAP00000027016	0	0	0	0	0.118	0	0	0.422	0.468
CCL4	CD83	9913.ENSBTAP00000009446	9913.ENSBTAP00000068556	0	0	0	0	0.19	0	0	0.376	0.473
CCL4	IFIT1	9913.ENSBTAP00000009446	9913.ENSBTAP00000010366	0	0	0	0	0	0	0	0.48	0.48
CCL4	TNFAIP3	9913.ENSBTAP00000009446	9913.ENSBTAP00000072859	0	0	0	0	0.176	0	0	0.441	0.52
CCL4	VCAM1	9913.ENSBTAP00000009446	9913.ENSBTAP00000042029	0	0	0	0	0.07	0.103	0	0.472	0.521
CCL4	SOCS3	9913.ENSBTAP00000009446	9913.ENSBTAP00000011106	0	0	0	0	0.113	0	0	0.487	0.526
CCL4	PTGS2	9913.ENSBTAP00000009446	9913.ENSBTAP00000018774	0	0	0	0	0.085	0	0	0.506	0.528
CCL4	NFKBIA	9913.ENSBTAP00000009446	9913.ENSBTAP00000022183	0	0	0	0	0.121	0	0	0.495	0.538
CCL4	IL7R	9913.ENSBTAP00000009446	9913.ENSBTAP00000026608	0	0	0	0	0.151	0	0	0.481	0.54
CCL4	CTLA4	9913.ENSBTAP00000009446	9913.ENSBTAP00000017527	0	0	0	0	0.107	0	0	0.55	0.581
CCL4	TNFSF9	9913.ENSBTAP00000009446	9913.ENSBTAP00000055117	0	0	0	0	0.096	0	0	0.557	0.582
CCL4	IL1RN	9913.ENSBTAP00000009446	9913.ENSBTAP00000071338	0	0	0	0	0.132	0	0	0.576	0.616
CCL4	CD80	9913.ENSBTAP00000009446	9913.ENSBTAP00000070219	0	0	0	0	0.124	0.103	0	0.55	0.616
CCL4	CD40	9913.ENSBTAP00000009446	9913.ENSBTAP00000027630	0	0	0	0	0.167	0	0	0.58	0.635
CCL4	IRF1	9913.ENSBTAP00000009446	9913.ENSBTAP00000041732	0	0	0	0	0.227	0	0	0.549	0.637
CCL4	IL18	9913.ENSBTAP00000009446	9913.ENSBTAP00000055793	0	0	0	0	0.085	0	0	0.695	0.709
CCL4	CSF3	9913.ENSBTAP00000009446	9913.ENSBTAP00000028610	0	0	0	0	0	0	0	0.731	0.731
CCL4	CCL5	9913.ENSBTAP00000009446	9913.ENSBTAP00000057122	0	0	0.068	0.937	0.355	0	0.4	0.488	0.79
CCL4	CXCL2	9913.ENSBTAP00000009446	9913.ENSBTAP00000039327	0	0	0	0	0.132	0.121	0.5	0.563	0.811
CCL4	IL10	9913.ENSBTAP00000009446	9913.ENSBTAP00000059310	0	0	0	0	0.225	0	0	0.793	0.833
CCL4	CCR9	9913.ENSBTAP00000009446	9913.ENSBTAP00000057495	0	0	0	0	0.074	0.063	0.65	0.603	0.863
CCL4	TNF	9913.ENSBTAP00000009446	9913.ENSBTAP00000035682	0	0	0	0	0.435	0	0	0.773	0.866
CCL4	IL1A	9913.ENSBTAP00000009446	9913.ENSBTAP00000013665	0	0	0	0	0.112	0	0	0.857	0.868
CCL4	CCR6	9913.ENSBTAP00000009446	9913.ENSBTAP00000036877	0	0	0	0	0.091	0.063	0.65	0.733	0.91
CCL4	CXCL8	9913.ENSBTAP00000009446	9913.ENSBTAP00000026275	0	0	0	0	0.17	0.133	0.5	0.831	0.931
CCL4	CXCL9	9913.ENSBTAP00000009446	9913.ENSBTAP00000057632	0	0	0	0	0.11	0.133	0.5	0.864	0.94
CCL5	LTA	9913.ENSBTAP00000057122	9913.ENSBTAP00000000018	0	0	0	0	0.047	0	0	0.688	0.689
CCL5	IL1B	9913.ENSBTAP00000057122	9913.ENSBTAP00000001745	0	0	0	0	0.22	0	0	0.895	0.914
CCL5	CSF2	9913.ENSBTAP00000057122	9913.ENSBTAP00000002054	0	0	0	0	0.098	0	0	0.899	0.905
CCL5	IL17A	9913.ENSBTAP00000057122	9913.ENSBTAP00000002786	0	0	0	0	0.069	0	0	0.919	0.921
CCL5	FOS	9913.ENSBTAP00000057122	9913.ENSBTAP00000005660	0	0	0	0	0	0	0	0.57	0.57
CCL5	NFKB2	9913.ENSBTAP00000057122	9913.ENSBTAP00000007904	0	0	0	0	0.082	0	0	0.394	0.42
CCL5	TLR4	9913.ENSBTAP00000057122	9913.ENSBTAP00000008190	0	0	0	0	0.132	0	0	0.75	0.774
CCL5	IL1R2	9913.ENSBTAP00000057122	9913.ENSBTAP00000008322	0	0	0	0	0	0.104	0	0.367	0.408
CCL5	NOS2	9913.ENSBTAP00000057122	9913.ENSBTAP00000009062	0	0	0	0	0	0	0	0.587	0.587
CCL5	CFB	9913.ENSBTAP00000057122	9913.ENSBTAP00000009800	0	0	0	0	0.139	0	0	0.348	0.414
CCL5	IFIT1	9913.ENSBTAP00000057122	9913.ENSBTAP00000010366	0	0	0	0	0.061	0	0	0.777	0.781
CCL5	EDN1	9913.ENSBTAP00000057122	9913.ENSBTAP00000010649	0	0	0	0	0.119	0	0	0.375	0.426
CCL5	IFIH1	9913.ENSBTAP00000057122	9913.ENSBTAP00000010703	0	0	0	0	0.132	0	0	0.684	0.714
CCL5	SOCS3	9913.ENSBTAP00000057122	9913.ENSBTAP00000011106	0	0	0	0	0.116	0	0	0.48	0.52
CCL5	MX2	9913.ENSBTAP00000057122	9913.ENSBTAP00000011146	0	0	0	0	0.149	0	0	0.502	0.558
CCL5	IL1A	9913.ENSBTAP00000057122	9913.ENSBTAP00000013665	0	0	0	0	0.127	0	0	0.879	0.89
CCL5	CTLA4	9913.ENSBTAP00000057122	9913.ENSBTAP00000017527	0	0	0	0	0.122	0	0	0.621	0.653
CCL5	PTGS2	9913.ENSBTAP00000057122	9913.ENSBTAP00000018774	0	0	0	0	0.134	0	0	0.696	0.725
CCL5	SERPINE1	9913.ENSBTAP00000057122	9913.ENSBTAP00000019232	0	0	0	0	0.078	0	0	0.719	0.729
CCL5	OAS2	9913.ENSBTAP00000057122	9913.ENSBTAP00000019477	0	0	0	0	0	0	0	0.574	0.574
CCL5	MMP13	9913.ENSBTAP00000057122	9913.ENSBTAP00000020045	0	0	0	0	0.071	0	0	0.451	0.468
CCL5	RSAD2	9913.ENSBTAP00000057122	9913.ENSBTAP00000021373	0	0	0	0	0.14	0	0	0.569	0.613
CCL5	NFKBIA	9913.ENSBTAP00000057122	9913.ENSBTAP00000022183	0	0	0	0	0.135	0	0	0.483	0.534
CCL5	IL17F	9913.ENSBTAP00000057122	9913.ENSBTAP00000022393	0	0	0	0	0	0	0	0.563	0.563
CCL5	CXCL8	9913.ENSBTAP00000057122	9913.ENSBTAP00000026275	0	0	0	0	0.21	0.133	0.5	0.884	0.955
CCL5	IL7R	9913.ENSBTAP00000057122	9913.ENSBTAP00000026608	0	0	0	0	0.231	0	0	0.48	0.583
CCL5	NFKB1	9913.ENSBTAP00000057122	9913.ENSBTAP00000027016	0	0	0	0	0.116	0	0.9	0.496	0.951
CCL5	CD40	9913.ENSBTAP00000057122	9913.ENSBTAP00000027630	0	0	0	0	0.248	0	0	0.751	0.805
CCL5	CSF3	9913.ENSBTAP00000057122	9913.ENSBTAP00000028610	0	0	0	0	0.113	0	0	0.929	0.934
CCL5	STAT4	9913.ENSBTAP00000057122	9913.ENSBTAP00000030561	0	0	0	0	0.124	0	0	0.385	0.438
CCL5	TNF	9913.ENSBTAP00000057122	9913.ENSBTAP00000035682	0	0	0	0	0.272	0	0	0.898	0.923
CCL5	CCR6	9913.ENSBTAP00000057122	9913.ENSBTAP00000036877	0	0	0	0	0.085	0.063	0.65	0.767	0.92
CCL5	CXCL2	9913.ENSBTAP00000057122	9913.ENSBTAP00000039327	0	0	0	0	0.14	0.551	0.5	0.621	0.917
CCL5	TRAF1	9913.ENSBTAP00000057122	9913.ENSBTAP00000041215	0	0	0	0	0.114	0	0	0.41	0.454
CCL5	IRF1	9913.ENSBTAP00000057122	9913.ENSBTAP00000041732	0	0	0	0	0.335	0	0	0.654	0.76
CCL5	VCAM1	9913.ENSBTAP00000057122	9913.ENSBTAP00000042029	0	0	0	0	0.113	0.103	0	0.702	0.742
CCL5	IL18RAP	9913.ENSBTAP00000057122	9913.ENSBTAP00000045070	0	0	0	0	0.154	0	0	0.508	0.566
CCL5	IFIT2	9913.ENSBTAP00000057122	9913.ENSBTAP00000048821	0	0	0	0	0.061	0	0	0.752	0.757
CCL5	TNFSF13B	9913.ENSBTAP00000057122	9913.ENSBTAP00000055435	0	0	0	0	0.137	0.065	0	0.451	0.518
CCL5	IL18	9913.ENSBTAP00000057122	9913.ENSBTAP00000055793	0	0	0	0	0.155	0	0	0.754	0.783
CCL5	SDC1	9913.ENSBTAP00000057122	9913.ENSBTAP00000072853	0	0	0	0	0.07	0.101	0	0.351	0.41
CCL5	MAP3K8	9913.ENSBTAP00000057122	9913.ENSBTAP00000059959	0	0	0	0	0	0	0	0.438	0.438
CCL5	TGFB2	9913.ENSBTAP00000057122	9913.ENSBTAP00000064427	0	0	0	0	0.08	0	0	0.441	0.463
CCL5	ISG20	9913.ENSBTAP00000057122	9913.ENSBTAP00000074353	0	0	0	0	0.148	0	0	0.41	0.476
CCL5	LIF	9913.ENSBTAP00000057122	9913.ENSBTAP00000073388	0	0	0	0	0.048	0	0	0.482	0.485
CCL5	IFI44	9913.ENSBTAP00000057122	9913.ENSBTAP00000062052	0	0	0	0	0.111	0.103	0	0.407	0.486
CCL5	TYROBP	9913.ENSBTAP00000057122	9913.ENSBTAP00000070392	0	0	0	0	0.246	0	0	0.355	0.493
CCL5	CD83	9913.ENSBTAP00000057122	9913.ENSBTAP00000068556	0	0	0	0	0.133	0	0	0.482	0.532
CCL5	TNFAIP3	9913.ENSBTAP00000057122	9913.ENSBTAP00000072859	0	0	0	0	0.149	0	0	0.481	0.539
CCL5	TNFAIP6	9913.ENSBTAP00000057122	9913.ENSBTAP00000066584	0	0	0	0	0.097	0.3	0	0.347	0.551
CCL5	IL1RN	9913.ENSBTAP00000057122	9913.ENSBTAP00000071338	0	0	0	0	0.17	0	0	0.665	0.71
CCL5	CD80	9913.ENSBTAP00000057122	9913.ENSBTAP00000070219	0	0	0	0	0.115	0.103	0	0.664	0.71
CCL5	CCR9	9913.ENSBTAP00000057122	9913.ENSBTAP00000057495	0	0	0	0	0.056	0.063	0.65	0.703	0.896
CCL5	IL10	9913.ENSBTAP00000057122	9913.ENSBTAP00000059310	0	0	0	0	0.202	0	0	0.9	0.916
CCL5	CXCL9	9913.ENSBTAP00000057122	9913.ENSBTAP00000057632	0	0	0	0	0.216	0.938	0.5	0.912	0.997
CCN2	IL1B	9913.ENSBTAP00000073256	9913.ENSBTAP00000001745	0	0	0	0	0.108	0	0	0.657	0.68
CCN2	GJA1	9913.ENSBTAP00000073256	9913.ENSBTAP00000002398	0	0	0	0	0.23	0	0	0.319	0.453
CCN2	FST	9913.ENSBTAP00000073256	9913.ENSBTAP00000004318	0	0	0	0	0.174	0	0	0.348	0.438
CCN2	FOS	9913.ENSBTAP00000073256	9913.ENSBTAP00000005660	0	0	0	0	0.16	0	0	0.47	0.536
CCN2	TLR4	9913.ENSBTAP00000073256	9913.ENSBTAP00000008190	0	0	0	0	0.122	0	0	0.414	0.463
CCN2	F3	9913.ENSBTAP00000073256	9913.ENSBTAP00000009341	0	0	0	0	0.151	0	0	0.346	0.421
CCN2	EDN1	9913.ENSBTAP00000073256	9913.ENSBTAP00000010649	0	0	0	0	0.187	0	0	0.761	0.798
CCN2	IL1A	9913.ENSBTAP00000073256	9913.ENSBTAP00000013665	0	0	0	0	0.147	0	0	0.376	0.445
CCN2	SNAI2	9913.ENSBTAP00000073256	9913.ENSBTAP00000017600	0	0	0	0	0.13	0	0	0.55	0.592
CCN2	COL6A3	9913.ENSBTAP00000073256	9913.ENSBTAP00000018479	0	0	0	0	0.117	0	0	0.559	0.593
CCN2	PTGS2	9913.ENSBTAP00000073256	9913.ENSBTAP00000018774	0	0	0	0	0.118	0	0	0.587	0.621
CCN2	SERPINE1	9913.ENSBTAP00000073256	9913.ENSBTAP00000019232	0	0	0	0	0.196	0	0	0.75	0.79
CCN2	MMP13	9913.ENSBTAP00000073256	9913.ENSBTAP00000020045	0	0	0	0	0.077	0.043	0	0.581	0.598
CCN2	TFPI2	9913.ENSBTAP00000073256	9913.ENSBTAP00000021062	0	0	0	0	0.262	0	0	0.315	0.473
CCN2	COL6A2	9913.ENSBTAP00000073256	9913.ENSBTAP00000025663	0	0	0	0	0.138	0	0	0.518	0.566
CCN2	IGFBP7	9913.ENSBTAP00000073256	9913.ENSBTAP00000025803	0	0	0	0	0.117	0	0	0.608	0.639
CCN2	CXCL8	9913.ENSBTAP00000073256	9913.ENSBTAP00000026275	0	0	0	0	0.092	0	0	0.453	0.482
CCN2	TNF	9913.ENSBTAP00000073256	9913.ENSBTAP00000035682	0	0	0	0	0.125	0	0	0.642	0.674
CCN2	VCAM1	9913.ENSBTAP00000073256	9913.ENSBTAP00000042029	0	0	0	0	0.069	0	0	0.481	0.496
CCN2	IL18	9913.ENSBTAP00000073256	9913.ENSBTAP00000055793	0	0	0	0	0.208	0	0	0.334	0.45
CCN2	INHBA	9913.ENSBTAP00000073256	9913.ENSBTAP00000056958	0	0	0	0	0.096	0	0	0.374	0.41
CCN2	IL10	9913.ENSBTAP00000073256	9913.ENSBTAP00000059310	0	0	0	0	0	0	0	0.455	0.455
CCN2	TGFB2	9913.ENSBTAP00000073256	9913.ENSBTAP00000064427	0	0	0	0	0.146	0	0	0.693	0.727
CCN2	LMNB1	9913.ENSBTAP00000073256	9913.ENSBTAP00000069937	0	0	0	0	0.085	0	0	0.382	0.41
CCN2	TGFBI	9913.ENSBTAP00000073256	9913.ENSBTAP00000072728	0	0	0	0	0.086	0	0	0.54	0.562
CCR6	LTA	9913.ENSBTAP00000036877	9913.ENSBTAP00000000018	0	0	0	0	0.157	0	0	0.346	0.425
CCR6	IL1B	9913.ENSBTAP00000036877	9913.ENSBTAP00000001745	0	0	0	0	0	0	0	0.626	0.626
CCR6	CSF2	9913.ENSBTAP00000036877	9913.ENSBTAP00000002054	0	0	0	0	0	0	0	0.58	0.58
CCR6	IL17A	9913.ENSBTAP00000036877	9913.ENSBTAP00000002786	0	0	0	0	0	0	0	0.794	0.794
CCR6	TLR4	9913.ENSBTAP00000036877	9913.ENSBTAP00000008190	0	0	0	0	0.085	0.041	0	0.44	0.465
CCR6	CTLA4	9913.ENSBTAP00000036877	9913.ENSBTAP00000017527	0	0	0	0	0.085	0	0	0.661	0.676
CCR6	IL17F	9913.ENSBTAP00000036877	9913.ENSBTAP00000022393	0	0	0	0	0	0	0	0.687	0.687
CCR6	CXCL8	9913.ENSBTAP00000036877	9913.ENSBTAP00000026275	0	0	0	0	0	0.07	0.65	0.546	0.839
CCR6	IL7R	9913.ENSBTAP00000036877	9913.ENSBTAP00000026608	0	0	0	0	0.136	0	0	0.65	0.684
CCR6	CD40	9913.ENSBTAP00000036877	9913.ENSBTAP00000027630	0	0	0	0	0.11	0.065	0	0.575	0.615
CCR6	TNF	9913.ENSBTAP00000036877	9913.ENSBTAP00000035682	0	0	0	0	0.079	0	0	0.662	0.675
CCR6	RORA	9913.ENSBTAP00000036877	9913.ENSBTAP00000070801	0	0	0	0	0	0	0	0.48	0.48
CCR6	IL18	9913.ENSBTAP00000036877	9913.ENSBTAP00000055793	0	0	0	0	0.085	0	0	0.483	0.506
CCR6	CD83	9913.ENSBTAP00000036877	9913.ENSBTAP00000068556	0	0	0	0	0.13	0	0	0.472	0.522
CCR6	CD80	9913.ENSBTAP00000036877	9913.ENSBTAP00000070219	0	0	0	0	0.08	0.092	0	0.552	0.593
CCR6	CCR9	9913.ENSBTAP00000036877	9913.ENSBTAP00000057495	0	0	0	0.862	0.105	0	0.5	0.218	0.619
CCR6	TAP	9913.ENSBTAP00000036877	9913.ENSBTAP00000056499	0	0	0	0	0	0	0.5	0.303	0.636
CCR6	CXCL2	9913.ENSBTAP00000036877	9913.ENSBTAP00000039327	0	0	0	0	0.055	0	0.65	0.125	0.685
CCR6	IL10	9913.ENSBTAP00000036877	9913.ENSBTAP00000059310	0	0	0	0	0.074	0	0	0.674	0.685
CCR6	CXCL9	9913.ENSBTAP00000036877	9913.ENSBTAP00000057632	0	0	0	0	0	0.07	0.65	0.729	0.904
CCR9	IL17A	9913.ENSBTAP00000057495	9913.ENSBTAP00000002786	0	0	0	0	0	0	0	0.587	0.587
CCR9	CTLA4	9913.ENSBTAP00000057495	9913.ENSBTAP00000017527	0	0	0	0	0.098	0	0	0.419	0.454
CCR9	CXCL8	9913.ENSBTAP00000057495	9913.ENSBTAP00000026275	0	0	0	0	0	0.07	0.65	0.347	0.769
CCR9	CD40	9913.ENSBTAP00000057495	9913.ENSBTAP00000027630	0	0	0	0	0	0.065	0	0.505	0.518
CCR9	TNF	9913.ENSBTAP00000057495	9913.ENSBTAP00000035682	0	0	0	0	0	0	0	0.441	0.441
CCR9	CXCL2	9913.ENSBTAP00000057495	9913.ENSBTAP00000039327	0	0	0	0	0	0	0.65	0.052	0.654
CCR9	IL10	9913.ENSBTAP00000057495	9913.ENSBTAP00000059310	0	0	0	0	0.081	0	0	0.563	0.581
CCR9	CD80	9913.ENSBTAP00000057495	9913.ENSBTAP00000070219	0	0	0	0	0	0.092	0	0.618	0.638
CCR9	CXCL9	9913.ENSBTAP00000057495	9913.ENSBTAP00000057632	0	0	0	0	0.085	0.07	0.65	0.53	0.841
CD1B	CSF2	9913.ENSBTAP00000066316	9913.ENSBTAP00000002054	0	0	0	0	0.064	0	0	0.479	0.491
CD1B	CD40	9913.ENSBTAP00000066316	9913.ENSBTAP00000027630	0	0	0	0	0.056	0	0	0.506	0.514
CD1B	TNF	9913.ENSBTAP00000066316	9913.ENSBTAP00000035682	0	0	0	0	0.053	0.064	0	0.384	0.406
CD1B	IL10	9913.ENSBTAP00000066316	9913.ENSBTAP00000059310	0	0	0	0	0.112	0	0	0.449	0.49
CD1B	CD83	9913.ENSBTAP00000066316	9913.ENSBTAP00000068556	0	0	0	0	0.054	0	0	0.561	0.567
CD1B	CD80	9913.ENSBTAP00000066316	9913.ENSBTAP00000070219	0	0	0	0	0.05	0.07	0	0.602	0.618
CD300E	TYROBP	9913.ENSBTAP00000060017	9913.ENSBTAP00000070392	0	0	0	0	0.143	0.077	0	0.347	0.439
CD40	LTA	9913.ENSBTAP00000027630	9913.ENSBTAP00000000018	0	0	0	0	0.094	0.299	0.5	0.532	0.831
CD40	IL1B	9913.ENSBTAP00000027630	9913.ENSBTAP00000001745	0	0	0	0	0.202	0	0	0.77	0.809
CD40	CSF2	9913.ENSBTAP00000027630	9913.ENSBTAP00000002054	0	0	0	0	0.206	0	0	0.891	0.91
CD40	IL17A	9913.ENSBTAP00000027630	9913.ENSBTAP00000002786	0	0	0	0	0.085	0	0	0.753	0.764
CD40	NFKB2	9913.ENSBTAP00000027630	9913.ENSBTAP00000007904	0	0	0	0	0.152	0	0	0.389	0.46
CD40	TLR4	9913.ENSBTAP00000027630	9913.ENSBTAP00000008190	0	0	0	0	0.113	0	0	0.808	0.822
CD40	NOS2	9913.ENSBTAP00000027630	9913.ENSBTAP00000009062	0	0	0	0	0.055	0	0	0.505	0.512
CD40	F3	9913.ENSBTAP00000027630	9913.ENSBTAP00000009341	0	0	0	0	0	0	0	0.493	0.493
CD40	SOCS3	9913.ENSBTAP00000027630	9913.ENSBTAP00000011106	0	0	0	0	0.122	0	0	0.382	0.434
CD40	IL1A	9913.ENSBTAP00000027630	9913.ENSBTAP00000013665	0	0	0	0	0.202	0	0	0.761	0.801
CD40	CTLA4	9913.ENSBTAP00000027630	9913.ENSBTAP00000017527	0	0	0	0	0.144	0	0	0.872	0.886
CD40	PTGS2	9913.ENSBTAP00000027630	9913.ENSBTAP00000018774	0	0	0	0	0.069	0	0	0.436	0.452
CD40	NFKBIA	9913.ENSBTAP00000027630	9913.ENSBTAP00000022183	0	0	0	0	0.104	0	0	0.431	0.468
CD40	CXCL8	9913.ENSBTAP00000027630	9913.ENSBTAP00000026275	0	0	0	0	0.188	0	0	0.531	0.602
CD40	IL7R	9913.ENSBTAP00000027630	9913.ENSBTAP00000026608	0	0	0	0	0.111	0	0	0.365	0.411
CD40	NFKB1	9913.ENSBTAP00000027630	9913.ENSBTAP00000027016	0	0	0	0	0.157	0	0	0.406	0.478
CD40	TNFSF9	9913.ENSBTAP00000027630	9913.ENSBTAP00000055117	0	0	0	0	0.072	0	0	0.385	0.404
CD40	IL1RN	9913.ENSBTAP00000027630	9913.ENSBTAP00000071338	0	0	0	0	0.242	0	0	0.305	0.45
CD40	TNFAIP3	9913.ENSBTAP00000027630	9913.ENSBTAP00000072859	0	0	0	0	0.102	0.055	0	0.483	0.523
CD40	IRF1	9913.ENSBTAP00000027630	9913.ENSBTAP00000041732	0	0	0	0	0.183	0	0	0.454	0.535
CD40	CSF3	9913.ENSBTAP00000027630	9913.ENSBTAP00000028610	0	0	0	0	0.2	0	0	0.482	0.567
CD40	THBD	9913.ENSBTAP00000027630	9913.ENSBTAP00000066029	0	0	0	0	0.129	0.042	0	0.523	0.567
CD40	TNFSF15	9913.ENSBTAP00000027630	9913.ENSBTAP00000036310	0	0	0	0	0.1	0.402	0	0.266	0.57
CD40	CXCL9	9913.ENSBTAP00000027630	9913.ENSBTAP00000057632	0	0	0	0	0.144	0	0	0.569	0.615
CD40	SDC1	9913.ENSBTAP00000027630	9913.ENSBTAP00000072853	0	0	0	0	0	0	0	0.664	0.664
CD40	IL18	9913.ENSBTAP00000027630	9913.ENSBTAP00000055793	0	0	0	0	0.138	0	0	0.668	0.702
CD40	VCAM1	9913.ENSBTAP00000027630	9913.ENSBTAP00000042029	0	0	0	0	0.132	0.09	0	0.719	0.758
CD40	TNFSF13B	9913.ENSBTAP00000027630	9913.ENSBTAP00000055435	0	0	0	0	0.077	0.044	0.5	0.65	0.825
CD40	TRAF1	9913.ENSBTAP00000027630	9913.ENSBTAP00000041215	0	0	0	0	0.097	0.166	0	0.799	0.835
CD40	IL10	9913.ENSBTAP00000027630	9913.ENSBTAP00000059310	0	0	0	0	0.128	0	0	0.882	0.893
CD40	CD83	9913.ENSBTAP00000027630	9913.ENSBTAP00000068556	0	0	0	0	0.194	0	0	0.902	0.918
CD40	CD80	9913.ENSBTAP00000027630	9913.ENSBTAP00000070219	0	0	0	0	0.138	0.09	0	0.94	0.949
CD40	TNF	9913.ENSBTAP00000027630	9913.ENSBTAP00000035682	0	0	0	0	0.308	0.07	0.5	0.885	0.958
CD80	LTA	9913.ENSBTAP00000070219	9913.ENSBTAP00000000018	0	0	0	0	0.1	0	0	0.364	0.403
CD80	CLTA	9913.ENSBTAP00000070219	9913.ENSBTAP00000001518	0	0	0	0	0	0	0	0.628	0.628
CD80	IL1B	9913.ENSBTAP00000070219	9913.ENSBTAP00000001745	0	0	0	0	0.13	0.105	0	0.799	0.83
CD80	CSF2	9913.ENSBTAP00000070219	9913.ENSBTAP00000002054	0	0	0	0	0	0.106	0	0.898	0.905
CD80	IL17A	9913.ENSBTAP00000070219	9913.ENSBTAP00000002786	0	0	0	0	0	0.105	0	0.765	0.78
CD80	TLR4	9913.ENSBTAP00000070219	9913.ENSBTAP00000008190	0	0	0	0	0.194	0.102	0	0.786	0.832
CD80	NOS2	9913.ENSBTAP00000070219	9913.ENSBTAP00000009062	0	0	0	0	0	0	0	0.55	0.55
CD80	SOCS3	9913.ENSBTAP00000070219	9913.ENSBTAP00000011106	0	0	0	0	0.111	0	0	0.41	0.453
CD80	IL1A	9913.ENSBTAP00000070219	9913.ENSBTAP00000013665	0	0	0	0	0.086	0.105	0	0.653	0.692
CD80	CTLA4	9913.ENSBTAP00000070219	9913.ENSBTAP00000017527	0	0	0	0	0.066	0.848	0.9	0.997	0.999
CD80	PTGS2	9913.ENSBTAP00000070219	9913.ENSBTAP00000018774	0	0	0	0	0.066	0	0	0.392	0.407
CD80	CXCL8	9913.ENSBTAP00000070219	9913.ENSBTAP00000026275	0	0	0	0	0.077	0	0	0.543	0.56
CD80	IL7R	9913.ENSBTAP00000070219	9913.ENSBTAP00000026608	0	0	0	0	0.199	0	0	0.417	0.514
CD80	NFKB1	9913.ENSBTAP00000070219	9913.ENSBTAP00000027016	0	0	0	0	0.097	0.044	0	0.366	0.405
CD80	CSF3	9913.ENSBTAP00000070219	9913.ENSBTAP00000028610	0	0	0	0	0	0.043	0	0.485	0.486
CD80	TNF	9913.ENSBTAP00000070219	9913.ENSBTAP00000035682	0	0	0	0	0.168	0.111	0	0.839	0.871
CD80	IRF1	9913.ENSBTAP00000070219	9913.ENSBTAP00000041732	0	0	0	0	0.101	0	0	0.408	0.445
CD80	VCAM1	9913.ENSBTAP00000070219	9913.ENSBTAP00000042029	0	0	0	0	0.087	0	0	0.421	0.449
CD80	TNFSF9	9913.ENSBTAP00000070219	9913.ENSBTAP00000055117	0	0	0	0	0	0	0	0.507	0.507
CD80	TNFSF13B	9913.ENSBTAP00000070219	9913.ENSBTAP00000055435	0	0	0	0	0.103	0	0	0.393	0.432
CD80	IL18	9913.ENSBTAP00000070219	9913.ENSBTAP00000055793	0	0	0	0	0.115	0	0	0.659	0.686
CD80	CXCL9	9913.ENSBTAP00000070219	9913.ENSBTAP00000057632	0	0	0	0	0.108	0	0	0.655	0.679
CD80	IL10	9913.ENSBTAP00000070219	9913.ENSBTAP00000059310	0	0	0	0	0.136	0	0	0.901	0.911
CD80	THBD	9913.ENSBTAP00000070219	9913.ENSBTAP00000066029	0	0	0	0	0	0.106	0	0.481	0.516
CD80	TNFRSF18	9913.ENSBTAP00000070219	9913.ENSBTAP00000067373	0	0	0	0	0	0.09	0	0.474	0.501
CD80	CD83	9913.ENSBTAP00000070219	9913.ENSBTAP00000068556	0	0	0	0	0.112	0	0	0.905	0.912
CD80	SDC1	9913.ENSBTAP00000070219	9913.ENSBTAP00000072853	0	0	0	0	0	0	0	0.626	0.626
CD83	IL1B	9913.ENSBTAP00000068556	9913.ENSBTAP00000001745	0	0	0	0	0.112	0	0	0.694	0.717
CD83	CSF2	9913.ENSBTAP00000068556	9913.ENSBTAP00000002054	0	0	0	0	0	0	0	0.89	0.89
CD83	IL17A	9913.ENSBTAP00000068556	9913.ENSBTAP00000002786	0	0	0	0	0	0	0	0.57	0.57
CD83	TLR4	9913.ENSBTAP00000068556	9913.ENSBTAP00000008190	0	0	0	0	0.107	0	0	0.66	0.683
CD83	IL1A	9913.ENSBTAP00000068556	9913.ENSBTAP00000013665	0	0	0	0	0.076	0	0	0.393	0.415
CD83	CTLA4	9913.ENSBTAP00000068556	9913.ENSBTAP00000017527	0	0	0	0	0.067	0	0	0.582	0.594
CD83	CXCL8	9913.ENSBTAP00000068556	9913.ENSBTAP00000026275	0	0	0	0	0.157	0	0	0.49	0.552
CD83	TNF	9913.ENSBTAP00000068556	9913.ENSBTAP00000035682	0	0	0	0	0.309	0	0	0.773	0.836
CD83	IL18	9913.ENSBTAP00000068556	9913.ENSBTAP00000055793	0	0	0	0	0	0	0	0.459	0.459
CD83	CXCL9	9913.ENSBTAP00000068556	9913.ENSBTAP00000057632	0	0	0	0	0.127	0	0	0.37	0.427
CD83	IL10	9913.ENSBTAP00000068556	9913.ENSBTAP00000059310	0	0	0	0	0.13	0	0	0.77	0.791
CD83	THBD	9913.ENSBTAP00000068556	9913.ENSBTAP00000066029	0	0	0	0	0	0	0	0.483	0.483
CD83	TNFAIP3	9913.ENSBTAP00000068556	9913.ENSBTAP00000072859	0	0	0	0	0.273	0	0	0.305	0.473
CDA	RRM2	9913.ENSBTAP00000073428	9913.ENSBTAP00000010802	0	0	0	0	0	0	0	0.48	0.48
CDA	CXCL2	9913.ENSBTAP00000073428	9913.ENSBTAP00000039327	0	0	0	0	0	0	0.4	0.154	0.47
CDC42EP2	USHBP1	9913.ENSBTAP00000042899	9913.ENSBTAP00000020104	0	0	0	0	0	0	0	0.413	0.412
CDCP1	TMEM158	9913.ENSBTAP00000055250	9913.ENSBTAP00000041835	0	0	0	0	0	0	0	0.441	0.441
CDKN2A	TNF	9913.ENSBTAP00000051503	9913.ENSBTAP00000035682	0	0	0	0	0	0.103	0	0.546	0.575
CFB	TNF	9913.ENSBTAP00000009800	9913.ENSBTAP00000035682	0	0	0.213	0	0.083	0.05	0	0.385	0.522
CFB	THBD	9913.ENSBTAP00000009800	9913.ENSBTAP00000066029	0	0	0	0	0	0.115	0	0.611	0.641
CFB	CFI	9913.ENSBTAP00000009800	9913.ENSBTAP00000070566	0	0	0	0	0.201	0	0	0.757	0.797
CFB	CFD	9913.ENSBTAP00000009800	9913.ENSBTAP00000055802	0	0	0	0	0	0.312	0.9	0.944	0.995
CFD	SERPINE1	9913.ENSBTAP00000055802	9913.ENSBTAP00000019232	0	0	0	0	0	0.074	0	0.411	0.431
CFD	RETN	9913.ENSBTAP00000055802	9913.ENSBTAP00000068334	0	0	0	0	0.196	0	0	0.694	0.743
CFI	THBD	9913.ENSBTAP00000070566	9913.ENSBTAP00000066029	0	0	0	0	0	0.104	0	0.584	0.612
CFLAR	NAIP	9913.ENSBTAP00000073134	9913.ENSBTAP00000004317	0	0	0	0	0.103	0.25	0	0.358	0.53
CFLAR	NFKB2	9913.ENSBTAP00000073134	9913.ENSBTAP00000007904	0	0	0	0	0.072	0.098	0	0.392	0.447
CFLAR	SOD2	9913.ENSBTAP00000073134	9913.ENSBTAP00000008569	0	0	0	0	0.268	0	0	0.278	0.449
CFLAR	NFKBIA	9913.ENSBTAP00000073134	9913.ENSBTAP00000022183	0	0	0	0	0.1	0.098	0	0.491	0.55
CFLAR	NFKB1	9913.ENSBTAP00000073134	9913.ENSBTAP00000027016	0	0	0	0	0.072	0.098	0	0.462	0.51
CFLAR	TNF	9913.ENSBTAP00000073134	9913.ENSBTAP00000035682	0	0	0	0	0.055	0.248	0	0.511	0.622
CFLAR	TRAF1	9913.ENSBTAP00000073134	9913.ENSBTAP00000041215	0	0	0	0	0	0.19	0	0.506	0.583
CFLAR	TNFAIP3	9913.ENSBTAP00000073134	9913.ENSBTAP00000072859	0	0	0	0	0.121	0.088	0	0.419	0.494
CHST2	TMEM187	9913.ENSBTAP00000041637	9913.ENSBTAP00000010891	0	0	0	0	0	0	0	0.501	0.501
CHST3	CSPG4	9913.ENSBTAP00000063852	9913.ENSBTAP00000016206	0	0	0	0	0.076	0	0.4	0.058	0.432
CHST3	VCAN	9913.ENSBTAP00000063852	9913.ENSBTAP00000067301	0	0	0	0	0	0	0.4	0.106	0.44
CIDEA	RETN	9913.ENSBTAP00000061880	9913.ENSBTAP00000068334	0	0	0	0	0	0	0	0.481	0.481
CITED2	INSIG1	9913.ENSBTAP00000014907	9913.ENSBTAP00000065040	0	0	0	0	0	0	0	0.551	0.551
CITED2	EPAS1	9913.ENSBTAP00000014907	9913.ENSBTAP00000069101	0	0	0	0	0	0	0.4	0.501	0.687
CLEC4E	IL1B	9913.ENSBTAP00000016163	9913.ENSBTAP00000001745	0	0	0	0	0.234	0	0	0.404	0.524
CLEC4E	TLR4	9913.ENSBTAP00000016163	9913.ENSBTAP00000008190	0	0	0	0	0.098	0.043	0	0.524	0.553
CLEC4E	IL1RN	9913.ENSBTAP00000016163	9913.ENSBTAP00000071338	0	0	0	0	0.158	0	0	0.36	0.438
CLEC4E	CLEC5A	9913.ENSBTAP00000016163	9913.ENSBTAP00000027255	0	0	0	0.645	0.164	0	0	0.429	0.502
CLEC4E	TYROBP	9913.ENSBTAP00000016163	9913.ENSBTAP00000070392	0	0	0	0	0.112	0.088	0	0.449	0.515
CLEC4E	TNF	9913.ENSBTAP00000016163	9913.ENSBTAP00000035682	0	0	0	0	0.19	0.117	0	0.387	0.523
CLEC5A	TYROBP	9913.ENSBTAP00000027255	9913.ENSBTAP00000070392	0	0	0	0	0.157	0.101	0	0.78	0.818
CLTA	GJA1	9913.ENSBTAP00000001518	9913.ENSBTAP00000002398	0	0	0	0	0.073	0	0.5	0	0.516
CLTA	CTLA4	9913.ENSBTAP00000001518	9913.ENSBTAP00000017527	0	0	0	0	0	0	0	0.572	0.572
CLTA	DAB2	9913.ENSBTAP00000001518	9913.ENSBTAP00000021501	0	0	0	0	0	0.132	0.5	0.388	0.711
CNNM3	IFI16	9913.ENSBTAP00000063015	9913.ENSBTAP00000015297	0	0	0	0	0	0	0	0.455	0.455
CNNM3	SLC39A14	9913.ENSBTAP00000063015	9913.ENSBTAP00000025599	0.053	0	0	0	0	0	0	0.429	0.436
COL6A2	LAMA5	9913.ENSBTAP00000025663	9913.ENSBTAP00000003981	0	0	0	0	0.119	0.069	0	0.365	0.434
COL6A2	CSPG4	9913.ENSBTAP00000025663	9913.ENSBTAP00000016206	0	0	0	0	0.182	0	0	0.299	0.403
COL6A2	COL6A3	9913.ENSBTAP00000025663	9913.ENSBTAP00000018479	0	0	0	0.576	0.774	0.101	0.4	0.81	0.973
COL6A2	SGCE	9913.ENSBTAP00000025663	9913.ENSBTAP00000059874	0	0	0	0	0.108	0	0	0.355	0.4
COL6A2	VCAM1	9913.ENSBTAP00000025663	9913.ENSBTAP00000042029	0	0	0	0	0.078	0	0	0.493	0.512
COL6A2	TGFBI	9913.ENSBTAP00000025663	9913.ENSBTAP00000072728	0	0	0	0	0.17	0.052	0	0.466	0.543
COL6A3	LAMA5	9913.ENSBTAP00000018479	9913.ENSBTAP00000003981	0	0	0	0	0.054	0.069	0	0.435	0.459
COL6A3	TGFBI	9913.ENSBTAP00000018479	9913.ENSBTAP00000072728	0	0	0	0	0.184	0.054	0	0.301	0.413
COLEC12	PDPN	9913.ENSBTAP00000044662	9913.ENSBTAP00000002341	0	0	0	0	0.149	0.045	0	0.327	0.405
CPM	F11	9913.ENSBTAP00000062756	9913.ENSBTAP00000060221	0	0	0	0	0.053	0	0	0.398	0.406
CPNE8	LMNB1	9913.ENSBTAP00000027861	9913.ENSBTAP00000069937	0	0	0	0	0.048	0	0.4	0.054	0.412
CPNE8	PDLIM2	9913.ENSBTAP00000027861	9913.ENSBTAP00000065726	0	0	0	0	0	0	0	0.415	0.415
CPNE8	HMGA2	9913.ENSBTAP00000027861	9913.ENSBTAP00000053383	0	0	0	0	0	0.063	0	0.451	0.464
CPNE8	WSCD2	9913.ENSBTAP00000027861	9913.ENSBTAP00000072573	0	0	0	0	0.055	0	0	0.523	0.53
CSF2	LTA	9913.ENSBTAP00000002054	9913.ENSBTAP00000000018	0	0	0	0	0	0	0	0.765	0.765
CSF2	YWHAZ	9913.ENSBTAP00000002054	9913.ENSBTAP00000000289	0	0	0	0	0	0	0.5	0.15	0.556
CSF2	IL1B	9913.ENSBTAP00000002054	9913.ENSBTAP00000001745	0	0	0	0	0.32	0	0	0.984	0.988
CSF2	F3	9913.ENSBTAP00000002054	9913.ENSBTAP00000009341	0	0	0	0	0.075	0	0	0.38	0.402
CSF2	TNFSF13B	9913.ENSBTAP00000002054	9913.ENSBTAP00000055435	0	0	0	0	0	0	0	0.405	0.405
CSF2	MMP13	9913.ENSBTAP00000002054	9913.ENSBTAP00000020045	0	0	0	0	0.138	0	0	0.346	0.412
CSF2	NFKBIA	9913.ENSBTAP00000002054	9913.ENSBTAP00000022183	0	0	0	0	0.097	0	0	0.376	0.413
CSF2	NFKBIZ	9913.ENSBTAP00000002054	9913.ENSBTAP00000014591	0	0	0	0	0.138	0	0	0.353	0.418
CSF2	PIK3CD	9913.ENSBTAP00000002054	9913.ENSBTAP00000064363	0	0	0	0	0	0	0.4	0.075	0.421
CSF2	SDC1	9913.ENSBTAP00000002054	9913.ENSBTAP00000072853	0	0	0	0	0	0.075	0	0.421	0.442
CSF2	TGFB2	9913.ENSBTAP00000002054	9913.ENSBTAP00000064427	0	0	0	0	0.052	0	0	0.441	0.448
CSF2	IL12B	9913.ENSBTAP00000002054	9913.ENSBTAP00000060277	0	0	0	0	0.313	0	0	0.295	0.494
CSF2	THBD	9913.ENSBTAP00000002054	9913.ENSBTAP00000066029	0	0	0	0	0.072	0	0	0.483	0.5
CSF2	FOS	9913.ENSBTAP00000002054	9913.ENSBTAP00000005660	0	0	0	0	0.155	0	0	0.438	0.505
CSF2	OSM	9913.ENSBTAP00000002054	9913.ENSBTAP00000021515	0	0	0	0	0.076	0	0	0.489	0.507
CSF2	EDN1	9913.ENSBTAP00000002054	9913.ENSBTAP00000010649	0	0	0	0	0.173	0	0	0.449	0.524
CSF2	SOCS3	9913.ENSBTAP00000002054	9913.ENSBTAP00000011106	0	0	0	0	0.142	0	0	0.484	0.539
CSF2	SERPINE1	9913.ENSBTAP00000002054	9913.ENSBTAP00000019232	0	0	0	0	0.103	0	0	0.524	0.554
CSF2	NOS2	9913.ENSBTAP00000002054	9913.ENSBTAP00000009062	0	0	0	0	0.115	0	0	0.565	0.598
CSF2	STAT4	9913.ENSBTAP00000002054	9913.ENSBTAP00000030561	0	0	0	0	0	0	0	0.6	0.6
CSF2	IRF1	9913.ENSBTAP00000002054	9913.ENSBTAP00000041732	0	0	0	0	0.129	0	0	0.584	0.623
CSF2	LIF	9913.ENSBTAP00000002054	9913.ENSBTAP00000073388	0	0	0	0	0.16	0	0	0.573	0.626
CSF2	IL1RN	9913.ENSBTAP00000002054	9913.ENSBTAP00000071338	0	0	0	0	0.168	0	0	0.573	0.63
CSF2	CXCL2	9913.ENSBTAP00000002054	9913.ENSBTAP00000039327	0	0	0	0	0.206	0	0	0.558	0.634
CSF2	VCAM1	9913.ENSBTAP00000002054	9913.ENSBTAP00000042029	0	0	0	0	0.097	0.106	0	0.638	0.682
CSF2	PTGS2	9913.ENSBTAP00000002054	9913.ENSBTAP00000018774	0	0	0	0	0.141	0	0	0.661	0.696
CSF2	CXCL9	9913.ENSBTAP00000002054	9913.ENSBTAP00000057632	0	0	0	0	0	0	0	0.698	0.698
CSF2	IL17F	9913.ENSBTAP00000002054	9913.ENSBTAP00000022393	0	0	0	0	0.061	0	0	0.703	0.709
CSF2	CTLA4	9913.ENSBTAP00000002054	9913.ENSBTAP00000017527	0	0	0	0	0.228	0	0	0.702	0.76
CSF2	IL7R	9913.ENSBTAP00000002054	9913.ENSBTAP00000026608	0	0	0	0	0	0	0.65	0.402	0.781
CSF2	IL18	9913.ENSBTAP00000002054	9913.ENSBTAP00000055793	0	0	0	0	0.075	0	0	0.801	0.808
CSF2	IL3RA	9913.ENSBTAP00000002054	9913.ENSBTAP00000056952	0	0	0	0	0	0.46	0.65	0.296	0.855
CSF2	TLR4	9913.ENSBTAP00000002054	9913.ENSBTAP00000008190	0	0	0	0	0.075	0	0	0.865	0.87
CSF2	CXCL8	9913.ENSBTAP00000002054	9913.ENSBTAP00000026275	0	0	0	0	0.304	0	0	0.857	0.896
CSF2	IL17A	9913.ENSBTAP00000002054	9913.ENSBTAP00000002786	0	0	0	0	0.156	0	0	0.9	0.912
CSF2	IL10	9913.ENSBTAP00000002054	9913.ENSBTAP00000059310	0	0	0	0	0.153	0	0	0.914	0.924
CSF2	TNF	9913.ENSBTAP00000002054	9913.ENSBTAP00000035682	0	0	0	0	0.503	0	0	0.909	0.952
CSF2	IL1A	9913.ENSBTAP00000002054	9913.ENSBTAP00000013665	0	0	0	0	0.412	0	0	0.982	0.989
CSF2	CSF3	9913.ENSBTAP00000002054	9913.ENSBTAP00000028610	0	0	0	0	0.496	0	0	0.984	0.991
CSF3	LTA	9913.ENSBTAP00000028610	9913.ENSBTAP00000000018	0	0	0	0	0	0	0	0.69	0.69
CSF3	IL1B	9913.ENSBTAP00000028610	9913.ENSBTAP00000001745	0	0	0	0	0.309	0	0	0.968	0.977
CSF3	IL17A	9913.ENSBTAP00000028610	9913.ENSBTAP00000002786	0	0	0	0	0.494	0	0	0.913	0.954
CSF3	FST	9913.ENSBTAP00000028610	9913.ENSBTAP00000004318	0	0	0	0	0	0	0	0.474	0.474
CSF3	TLR4	9913.ENSBTAP00000028610	9913.ENSBTAP00000008190	0	0	0	0	0.079	0	0	0.695	0.707
CSF3	NOS2	9913.ENSBTAP00000028610	9913.ENSBTAP00000009062	0	0	0	0	0.112	0.042	0	0.352	0.401
CSF3	EDN1	9913.ENSBTAP00000028610	9913.ENSBTAP00000010649	0	0	0	0	0.115	0	0	0.56	0.593
CSF3	SOCS3	9913.ENSBTAP00000028610	9913.ENSBTAP00000011106	0	0	0	0	0.139	0	0.5	0.606	0.815
CSF3	IL1A	9913.ENSBTAP00000028610	9913.ENSBTAP00000013665	0	0	0	0	0.229	0	0	0.964	0.971
CSF3	NFKBIZ	9913.ENSBTAP00000028610	9913.ENSBTAP00000014591	0	0	0	0	0.2	0.144	0	0.329	0.5
CSF3	CTLA4	9913.ENSBTAP00000028610	9913.ENSBTAP00000017527	0	0	0.224	0	0.079	0	0	0.429	0.556
CSF3	PTGS2	9913.ENSBTAP00000028610	9913.ENSBTAP00000018774	0	0	0	0	0.129	0	0	0.567	0.606
CSF3	SERPINE1	9913.ENSBTAP00000028610	9913.ENSBTAP00000019232	0	0	0	0	0.119	0	0	0.508	0.548
CSF3	OSM	9913.ENSBTAP00000028610	9913.ENSBTAP00000021515	0	0	0	0	0.106	0	0	0.471	0.507
CSF3	NFKBIA	9913.ENSBTAP00000028610	9913.ENSBTAP00000022183	0	0	0	0	0.084	0.144	0	0.32	0.42
CSF3	IL17F	9913.ENSBTAP00000028610	9913.ENSBTAP00000022393	0	0	0	0	0	0	0	0.609	0.609
CSF3	CXCL8	9913.ENSBTAP00000028610	9913.ENSBTAP00000026275	0	0	0	0	0.249	0	0	0.821	0.86
CSF3	IL7R	9913.ENSBTAP00000028610	9913.ENSBTAP00000026608	0	0	0	0	0	0	0.65	0.229	0.718
CSF3	IL18RAP	9913.ENSBTAP00000028610	9913.ENSBTAP00000045070	0	0	0	0	0	0	0	0.512	0.512
CSF3	IL12B	9913.ENSBTAP00000028610	9913.ENSBTAP00000060277	0	0	0	0	0.319	0	0	0.331	0.525
CSF3	CXCL2	9913.ENSBTAP00000028610	9913.ENSBTAP00000039327	0	0	0	0	0.218	0	0	0.489	0.584
CSF3	VCAM1	9913.ENSBTAP00000028610	9913.ENSBTAP00000042029	0	0	0	0	0	0.043	0	0.593	0.594
CSF3	IL1RN	9913.ENSBTAP00000028610	9913.ENSBTAP00000071338	0	0	0	0	0.138	0	0	0.577	0.62
CSF3	IL18	9913.ENSBTAP00000028610	9913.ENSBTAP00000055793	0	0	0	0	0	0	0	0.689	0.689
CSF3	IL3RA	9913.ENSBTAP00000028610	9913.ENSBTAP00000056952	0	0	0	0	0	0	0.65	0.238	0.721
CSF3	LIF	9913.ENSBTAP00000028610	9913.ENSBTAP00000073388	0	0	0	0	0.343	0	0	0.621	0.74
CSF3	CXCL9	9913.ENSBTAP00000028610	9913.ENSBTAP00000057632	0	0	0	0	0	0	0	0.745	0.745
CSF3	TNF	9913.ENSBTAP00000028610	9913.ENSBTAP00000035682	0	0	0	0	0.318	0	0	0.846	0.89
CSF3	IL10	9913.ENSBTAP00000028610	9913.ENSBTAP00000059310	0	0	0	0	0.097	0	0	0.889	0.895
CSPG4	VCAN	9913.ENSBTAP00000016206	9913.ENSBTAP00000067301	0	0	0	0	0	0	0.4	0.094	0.433
CSPG4	PVR	9913.ENSBTAP00000016206	9913.ENSBTAP00000068679	0	0	0	0	0	0	0	0.592	0.592
CSPG4	SDC1	9913.ENSBTAP00000016206	9913.ENSBTAP00000072853	0	0	0	0	0	0	0.5	0.293	0.631
CSPG4	SDC4	9913.ENSBTAP00000016206	9913.ENSBTAP00000020125	0	0	0	0	0	0	0.5	0.355	0.664
CTLA4	IL1B	9913.ENSBTAP00000017527	9913.ENSBTAP00000001745	0	0	0	0	0.129	0	0	0.632	0.665
CTLA4	IL17A	9913.ENSBTAP00000017527	9913.ENSBTAP00000002786	0	0	0	0	0.13	0	0	0.775	0.796
CTLA4	TLR4	9913.ENSBTAP00000017527	9913.ENSBTAP00000008190	0	0	0	0	0	0	0	0.487	0.487
CTLA4	SLAMF1	9913.ENSBTAP00000017527	9913.ENSBTAP00000010425	0	0	0	0	0.17	0	0	0.31	0.403
CTLA4	IL1A	9913.ENSBTAP00000017527	9913.ENSBTAP00000013665	0	0	0	0	0.087	0	0	0.483	0.508
CTLA4	LAIR1	9913.ENSBTAP00000017527	9913.ENSBTAP00000073669	0	0	0	0	0.067	0	0	0.392	0.408
CTLA4	TGFB2	9913.ENSBTAP00000017527	9913.ENSBTAP00000064427	0	0	0	0	0	0	0	0.408	0.408
CTLA4	STAT4	9913.ENSBTAP00000017527	9913.ENSBTAP00000030561	0	0	0	0	0.08	0.084	0	0.367	0.42
CTLA4	IRF1	9913.ENSBTAP00000017527	9913.ENSBTAP00000041732	0	0	0	0	0.083	0	0	0.409	0.435
CTLA4	VCAM1	9913.ENSBTAP00000017527	9913.ENSBTAP00000042029	0	0	0	0	0.096	0.113	0	0.364	0.445
CTLA4	CXCL8	9913.ENSBTAP00000017527	9913.ENSBTAP00000026275	0	0	0	0	0.088	0	0	0.422	0.451
CTLA4	PVR	9913.ENSBTAP00000017527	9913.ENSBTAP00000068679	0	0	0	0	0	0	0	0.471	0.471
CTLA4	HHLA2	9913.ENSBTAP00000017527	9913.ENSBTAP00000024479	0	0	0	0	0	0	0	0.526	0.526
CTLA4	TNFSF9	9913.ENSBTAP00000017527	9913.ENSBTAP00000055117	0	0	0	0	0	0	0	0.545	0.545
CTLA4	IL18	9913.ENSBTAP00000017527	9913.ENSBTAP00000055793	0	0	0	0	0.103	0	0	0.515	0.547
CTLA4	IL7R	9913.ENSBTAP00000017527	9913.ENSBTAP00000026608	0	0	0	0	0.13	0	0	0.609	0.646
CTLA4	CXCL9	9913.ENSBTAP00000017527	9913.ENSBTAP00000057632	0	0	0	0	0.097	0	0	0.651	0.671
CTLA4	TNFRSF18	9913.ENSBTAP00000017527	9913.ENSBTAP00000067373	0	0	0	0	0.061	0	0	0.727	0.733
CTLA4	TNF	9913.ENSBTAP00000017527	9913.ENSBTAP00000035682	0	0	0	0	0.066	0	0	0.773	0.779
CTLA4	IL10	9913.ENSBTAP00000017527	9913.ENSBTAP00000059310	0	0	0	0	0.155	0	0	0.827	0.848
CXCL2	IL1B	9913.ENSBTAP00000039327	9913.ENSBTAP00000001745	0	0	0	0	0.442	0	0	0.689	0.819
CXCL2	IL17A	9913.ENSBTAP00000039327	9913.ENSBTAP00000002786	0	0	0	0	0.089	0	0	0.43	0.458
CXCL2	TLR4	9913.ENSBTAP00000039327	9913.ENSBTAP00000008190	0	0	0	0	0.118	0	0	0.417	0.464
CXCL2	PTX3	9913.ENSBTAP00000039327	9913.ENSBTAP00000011863	0	0	0	0	0.141	0	0.4	0.136	0.516
CXCL2	IL1A	9913.ENSBTAP00000039327	9913.ENSBTAP00000013665	0	0	0	0	0.691	0	0	0.701	0.903
CXCL2	NFKBIZ	9913.ENSBTAP00000039327	9913.ENSBTAP00000014591	0	0	0	0	0.678	0	0	0.304	0.766
CXCL2	PTGS2	9913.ENSBTAP00000039327	9913.ENSBTAP00000018774	0	0	0	0	0.201	0	0	0.355	0.463
CXCL2	NFKBIA	9913.ENSBTAP00000039327	9913.ENSBTAP00000022183	0	0	0	0	0.38	0	0	0.304	0.55
CXCL2	CXCL8	9913.ENSBTAP00000039327	9913.ENSBTAP00000026275	0	0	0	0.84	0.944	0.192	0.4	0.237	0.976
CXCL2	NFKB1	9913.ENSBTAP00000039327	9913.ENSBTAP00000027016	0	0	0	0	0.149	0	0.9	0.283	0.933
CXCL2	FOLR2	9913.ENSBTAP00000039327	9913.ENSBTAP00000027602	0	0	0	0	0	0	0.4	0	0.4
CXCL2	S100A12	9913.ENSBTAP00000039327	9913.ENSBTAP00000034009	0	0	0.228	0	0.176	0	0	0.264	0.491
CXCL2	TNF	9913.ENSBTAP00000039327	9913.ENSBTAP00000035682	0	0	0	0	0.41	0	0	0.663	0.793
CXCL2	VCAM1	9913.ENSBTAP00000039327	9913.ENSBTAP00000042029	0	0	0	0	0.115	0.107	0	0.309	0.407
CXCL2	TNFAIP3	9913.ENSBTAP00000039327	9913.ENSBTAP00000072859	0	0	0	0	0.157	0	0	0.345	0.424
CXCL2	RETN	9913.ENSBTAP00000039327	9913.ENSBTAP00000068334	0	0	0	0	0.11	0	0.4	0.1	0.477
CXCL2	IL1RN	9913.ENSBTAP00000039327	9913.ENSBTAP00000071338	0	0	0	0	0.288	0	0	0.305	0.484
CXCL2	S100A8	9913.ENSBTAP00000039327	9913.ENSBTAP00000074498	0	0	0.446	0	0.11	0	0	0.053	0.492
CXCL2	TNFAIP6	9913.ENSBTAP00000039327	9913.ENSBTAP00000066584	0	0	0	0	0.12	0	0.4	0.146	0.51
CXCL2	IL10	9913.ENSBTAP00000039327	9913.ENSBTAP00000059310	0	0	0	0	0.167	0	0	0.571	0.627
CXCL2	CXCL9	9913.ENSBTAP00000039327	9913.ENSBTAP00000057632	0	0	0	0.862	0.057	0.551	0.5	0.105	0.785
CXCL8	LTA	9913.ENSBTAP00000026275	9913.ENSBTAP00000000018	0	0	0	0	0.055	0	0	0.695	0.699
CXCL8	NLRP3	9913.ENSBTAP00000026275	9913.ENSBTAP00000001675	0	0	0	0	0.088	0	0	0.557	0.579
CXCL8	IL1B	9913.ENSBTAP00000026275	9913.ENSBTAP00000001745	0	0	0	0	0.714	0	0	0.91	0.973
CXCL8	IL17A	9913.ENSBTAP00000026275	9913.ENSBTAP00000002786	0	0	0	0	0.11	0	0	0.825	0.837
CXCL8	GNG4	9913.ENSBTAP00000026275	9913.ENSBTAP00000003777	0	0	0	0	0	0.395	0	0.069	0.412
CXCL8	LPAR3	9913.ENSBTAP00000026275	9913.ENSBTAP00000004931	0	0	0	0	0	0.07	0.65	0.061	0.667
CXCL8	FOS	9913.ENSBTAP00000026275	9913.ENSBTAP00000005660	0	0	0	0	0.159	0	0	0.541	0.597
CXCL8	LPAR5	9913.ENSBTAP00000026275	9913.ENSBTAP00000005968	0	0	0	0	0	0	0.65	0.042	0.65
CXCL8	NFKB2	9913.ENSBTAP00000026275	9913.ENSBTAP00000007904	0	0	0	0	0	0	0	0.642	0.642
CXCL8	TLR4	9913.ENSBTAP00000026275	9913.ENSBTAP00000008190	0	0	0	0	0.11	0	0	0.783	0.799
CXCL8	IL1R2	9913.ENSBTAP00000026275	9913.ENSBTAP00000008322	0	0	0	0	0.047	0	0	0.396	0.4
CXCL8	SOD2	9913.ENSBTAP00000026275	9913.ENSBTAP00000008569	0	0	0	0	0.212	0	0	0.417	0.521
CXCL8	NOS2	9913.ENSBTAP00000026275	9913.ENSBTAP00000009062	0	0	0	0	0	0	0	0.429	0.429
CXCL8	F3	9913.ENSBTAP00000026275	9913.ENSBTAP00000009341	0	0	0	0	0.115	0	0	0.581	0.613
CXCL8	IFIT1	9913.ENSBTAP00000026275	9913.ENSBTAP00000010366	0	0	0	0	0.049	0	0	0.435	0.44
CXCL8	EDN1	9913.ENSBTAP00000026275	9913.ENSBTAP00000010649	0	0	0	0	0.103	0	0	0.583	0.61
CXCL8	IFIH1	9913.ENSBTAP00000026275	9913.ENSBTAP00000010703	0	0	0	0	0.071	0	0	0.395	0.414
CXCL8	SOCS3	9913.ENSBTAP00000026275	9913.ENSBTAP00000011106	0	0	0	0	0.141	0	0	0.39	0.454
CXCL8	MX2	9913.ENSBTAP00000026275	9913.ENSBTAP00000011146	0	0	0	0	0.208	0	0	0.377	0.486
CXCL8	PTX3	9913.ENSBTAP00000026275	9913.ENSBTAP00000011863	0	0	0	0	0	0	0	0.483	0.483
CXCL8	IL1A	9913.ENSBTAP00000026275	9913.ENSBTAP00000013665	0	0	0	0	0.65	0	0	0.828	0.937
CXCL8	NFKBIZ	9913.ENSBTAP00000026275	9913.ENSBTAP00000014591	0	0	0	0	0.475	0	0	0.353	0.645
CXCL8	PTGS2	9913.ENSBTAP00000026275	9913.ENSBTAP00000018774	0	0	0	0	0.575	0	0	0.848	0.933
CXCL8	SERPINE1	9913.ENSBTAP00000026275	9913.ENSBTAP00000019232	0	0	0	0	0.171	0	0	0.663	0.708
CXCL8	MMP13	9913.ENSBTAP00000026275	9913.ENSBTAP00000020045	0	0	0	0	0.103	0	0	0.606	0.632
CXCL8	RSAD2	9913.ENSBTAP00000026275	9913.ENSBTAP00000021373	0	0	0	0	0.127	0	0	0.345	0.403
CXCL8	OSM	9913.ENSBTAP00000026275	9913.ENSBTAP00000021515	0	0	0	0	0.163	0	0	0.389	0.467
CXCL8	NFKBIA	9913.ENSBTAP00000026275	9913.ENSBTAP00000022183	0	0	0	0	0.65	0	0	0.629	0.864
CXCL8	IL17F	9913.ENSBTAP00000026275	9913.ENSBTAP00000022393	0	0	0	0	0.055	0	0	0.599	0.605
CXCL8	STAT4	9913.ENSBTAP00000026275	9913.ENSBTAP00000030561	0	0	0	0	0	0	0	0.41	0.41
CXCL8	S100A8	9913.ENSBTAP00000026275	9913.ENSBTAP00000074498	0	0	0	0	0	0	0	0.413	0.413
CXCL8	IL12B	9913.ENSBTAP00000026275	9913.ENSBTAP00000060277	0	0	0.223	0	0.105	0	0	0.237	0.424
CXCL8	SDC1	9913.ENSBTAP00000026275	9913.ENSBTAP00000072853	0	0	0	0	0	0.101	0	0.386	0.424
CXCL8	GPX3	9913.ENSBTAP00000026275	9913.ENSBTAP00000053146	0	0	0	0	0.068	0	0	0.411	0.427
CXCL8	SERPINB2	9913.ENSBTAP00000026275	9913.ENSBTAP00000031506	0	0	0	0	0.191	0	0	0.33	0.435
CXCL8	LIF	9913.ENSBTAP00000026275	9913.ENSBTAP00000073388	0	0	0	0	0.181	0	0	0.357	0.451
CXCL8	RETN	9913.ENSBTAP00000026275	9913.ENSBTAP00000068334	0	0	0	0	0.084	0	0	0.447	0.472
CXCL8	IL7R	9913.ENSBTAP00000026275	9913.ENSBTAP00000026608	0	0	0	0	0.093	0	0	0.442	0.472
CXCL8	TAP	9913.ENSBTAP00000026275	9913.ENSBTAP00000056499	0	0	0	0	0.258	0	0	0.335	0.485
CXCL8	THBD	9913.ENSBTAP00000026275	9913.ENSBTAP00000066029	0	0	0	0	0.124	0.067	0	0.428	0.492
CXCL8	IRF1	9913.ENSBTAP00000026275	9913.ENSBTAP00000041732	0	0	0	0	0.16	0	0	0.435	0.505
CXCL8	TNFSF13B	9913.ENSBTAP00000026275	9913.ENSBTAP00000055435	0	0	0.238	0	0.065	0.082	0	0.366	0.53
CXCL8	TGFB2	9913.ENSBTAP00000026275	9913.ENSBTAP00000064427	0	0	0	0	0	0	0	0.626	0.626
CXCL8	TNFAIP3	9913.ENSBTAP00000026275	9913.ENSBTAP00000072859	0	0	0	0	0.258	0	0	0.565	0.663
CXCL8	LPAR2	9913.ENSBTAP00000026275	9913.ENSBTAP00000074217	0	0	0	0	0	0.07	0.65	0.067	0.669
CXCL8	CXCL9	9913.ENSBTAP00000026275	9913.ENSBTAP00000057632	0	0	0	0.805	0	0	0.5	0.457	0.716
CXCL8	IL18	9913.ENSBTAP00000026275	9913.ENSBTAP00000055793	0	0	0	0	0.093	0	0	0.741	0.755
CXCL8	VCAM1	9913.ENSBTAP00000026275	9913.ENSBTAP00000042029	0	0	0	0	0.1	0	0	0.773	0.787
CXCL8	S100A12	9913.ENSBTAP00000026275	9913.ENSBTAP00000034009	0	0	0.226	0	0.503	0	0	0.551	0.812
CXCL8	TNFAIP6	9913.ENSBTAP00000026275	9913.ENSBTAP00000066584	0	0	0	0	0.155	0.502	0	0.673	0.85
CXCL8	IL1RN	9913.ENSBTAP00000026275	9913.ENSBTAP00000071338	0	0	0	0	0.534	0	0	0.704	0.856
CXCL8	IL10	9913.ENSBTAP00000026275	9913.ENSBTAP00000059310	0	0	0	0	0.209	0	0	0.897	0.915
CXCL8	TNF	9913.ENSBTAP00000026275	9913.ENSBTAP00000035682	0	0	0	0	0.318	0	0	0.912	0.938
CXCL8	NFKB1	9913.ENSBTAP00000026275	9913.ENSBTAP00000027016	0	0	0	0	0.078	0	0.9	0.609	0.96
CXCL9	LTA	9913.ENSBTAP00000057632	9913.ENSBTAP00000000018	0	0	0	0	0.085	0	0	0.439	0.465
CXCL9	IL1B	9913.ENSBTAP00000057632	9913.ENSBTAP00000001745	0	0	0	0	0.094	0	0	0.764	0.777
CXCL9	IL17A	9913.ENSBTAP00000057632	9913.ENSBTAP00000002786	0	0	0	0	0.055	0	0	0.799	0.802
CXCL9	GBP4	9913.ENSBTAP00000057632	9913.ENSBTAP00000006940	0	0	0	0	0.159	0	0	0.483	0.546
CXCL9	TLR4	9913.ENSBTAP00000057632	9913.ENSBTAP00000008190	0	0	0	0	0.085	0	0	0.569	0.589
CXCL9	NOS2	9913.ENSBTAP00000057632	9913.ENSBTAP00000009062	0	0	0	0	0	0	0	0.44	0.44
CXCL9	IFIT1	9913.ENSBTAP00000057632	9913.ENSBTAP00000010366	0	0	0	0	0.056	0	0	0.528	0.535
CXCL9	IFIH1	9913.ENSBTAP00000057632	9913.ENSBTAP00000010703	0	0	0	0	0.154	0	0	0.36	0.436
CXCL9	MX2	9913.ENSBTAP00000057632	9913.ENSBTAP00000011146	0	0	0	0	0.17	0	0	0.398	0.48
CXCL9	IL1A	9913.ENSBTAP00000057632	9913.ENSBTAP00000013665	0	0	0	0	0	0	0	0.752	0.752
CXCL9	PTGS2	9913.ENSBTAP00000057632	9913.ENSBTAP00000018774	0	0	0	0	0.072	0	0	0.444	0.462
CXCL9	OAS2	9913.ENSBTAP00000057632	9913.ENSBTAP00000019477	0	0	0	0	0.09	0	0	0.384	0.415
CXCL9	RSAD2	9913.ENSBTAP00000057632	9913.ENSBTAP00000021373	0	0	0	0	0.16	0	0	0.383	0.46
CXCL9	SLAMF8	9913.ENSBTAP00000057632	9913.ENSBTAP00000022199	0	0	0.22	0	0.3	0	0	0.055	0.439
CXCL9	IL17F	9913.ENSBTAP00000057632	9913.ENSBTAP00000022393	0	0	0	0	0.108	0	0	0.419	0.459
CXCL9	IL7R	9913.ENSBTAP00000057632	9913.ENSBTAP00000026608	0	0	0	0	0.14	0	0	0.359	0.426
CXCL9	LOC511531	9913.ENSBTAP00000057632	9913.ENSBTAP00000032626	0	0	0	0	0.191	0	0	0.324	0.43
CXCL9	TNF	9913.ENSBTAP00000057632	9913.ENSBTAP00000035682	0	0	0	0	0.131	0	0	0.76	0.782
CXCL9	IRF1	9913.ENSBTAP00000057632	9913.ENSBTAP00000041732	0	0	0	0	0.202	0	0	0.664	0.72
CXCL9	VCAM1	9913.ENSBTAP00000057632	9913.ENSBTAP00000042029	0	0	0	0	0.158	0	0	0.507	0.568
CXCL9	IFIT2	9913.ENSBTAP00000057632	9913.ENSBTAP00000048821	0	0	0	0	0.084	0	0	0.502	0.524
CXCL9	IL18BP	9913.ENSBTAP00000057632	9913.ENSBTAP00000054668	0	0	0	0	0.159	0	0	0.346	0.426
CXCL9	TNFSF13B	9913.ENSBTAP00000057632	9913.ENSBTAP00000055435	0	0	0	0	0.107	0.082	0	0.352	0.423
CXCL9	IL18	9913.ENSBTAP00000057632	9913.ENSBTAP00000055793	0	0	0	0	0.085	0	0	0.63	0.647
CXCL9	IFI44	9913.ENSBTAP00000057632	9913.ENSBTAP00000062052	0	0	0	0	0.151	0	0	0.35	0.424
CXCL9	ISG20	9913.ENSBTAP00000057632	9913.ENSBTAP00000074353	0	0	0	0	0.086	0	0	0.398	0.426
CXCL9	IL1RN	9913.ENSBTAP00000057632	9913.ENSBTAP00000071338	0	0	0	0	0.08	0	0	0.519	0.538
CXCL9	TNFAIP6	9913.ENSBTAP00000057632	9913.ENSBTAP00000066584	0	0	0	0	0.077	0.502	0	0.227	0.614
CXCL9	IL10	9913.ENSBTAP00000057632	9913.ENSBTAP00000059310	0	0	0	0	0.16	0	0	0.813	0.836
CYP27A1	SLC46A2	9913.ENSBTAP00000017935	9913.ENSBTAP00000018168	0	0	0	0	0	0.06	0	0.407	0.419
DAB2	GJA1	9913.ENSBTAP00000021501	9913.ENSBTAP00000002398	0	0	0	0	0.07	0	0.5	0.226	0.608
DAB2	IL7R	9913.ENSBTAP00000021501	9913.ENSBTAP00000026608	0	0	0	0	0.126	0	0.5	0.079	0.562
DAB2	DAB2IP	9913.ENSBTAP00000021501	9913.ENSBTAP00000059223	0	0	0	0	0.061	0.101	0	0.921	0.928
DAB2IP	RECK	9913.ENSBTAP00000059223	9913.ENSBTAP00000000084	0	0	0	0	0	0	0	0.483	0.483
DDR2	MMP13	9913.ENSBTAP00000006422	9913.ENSBTAP00000020045	0	0	0	0	0	0	0	0.418	0.418
DDR2	LAIR1	9913.ENSBTAP00000006422	9913.ENSBTAP00000073669	0	0	0	0	0	0	0	0.446	0.446
DNMT3L	LIF	9913.ENSBTAP00000019812	9913.ENSBTAP00000073388	0	0	0	0	0.052	0	0	0.404	0.41
DTNA	SGCE	9913.ENSBTAP00000073257	9913.ENSBTAP00000059874	0	0	0	0	0	0	0	0.432	0.432
DYRK1B	PIK3IP1	9913.ENSBTAP00000016607	9913.ENSBTAP00000014109	0	0	0	0	0.09	0	0	0.395	0.425
E2F8	ESCO2	9913.ENSBTAP00000063720	9913.ENSBTAP00000008606	0	0	0	0	0.514	0	0	0	0.514
E2F8	RRM2	9913.ENSBTAP00000063720	9913.ENSBTAP00000010802	0	0	0	0	0.828	0	0	0.483	0.907
E2F8	LMNB1	9913.ENSBTAP00000063720	9913.ENSBTAP00000069937	0	0	0	0	0.49	0	0	0.095	0.519
EBI3	IL12A	9913.ENSBTAP00000017046	9913.ENSBTAP00000072244	0	0	0	0	0	0.199	0	0.4	0.498
EBI3	STAT4	9913.ENSBTAP00000017046	9913.ENSBTAP00000030561	0	0	0	0	0.047	0.052	0.5	0.054	0.515
EBI3	IL27	9913.ENSBTAP00000017046	9913.ENSBTAP00000059949	0	0	0	0	0.05	0.84	0.9	0.4	0.989
ECE1	EDN1	9913.ENSBTAP00000070717	9913.ENSBTAP00000010649	0	0	0	0	0	0	0.75	0.827	0.955
ECE1	PAM	9913.ENSBTAP00000070717	9913.ENSBTAP00000016466	0	0	0	0	0.13	0	0	0.347	0.408
EDN1	IL1B	9913.ENSBTAP00000010649	9913.ENSBTAP00000001745	0	0	0	0	0.146	0	0	0.696	0.73
EDN1	GJA1	9913.ENSBTAP00000010649	9913.ENSBTAP00000002398	0	0	0	0	0.076	0	0	0.419	0.44
EDN1	FST	9913.ENSBTAP00000010649	9913.ENSBTAP00000004318	0	0	0	0	0	0	0	0.531	0.531
EDN1	FOS	9913.ENSBTAP00000010649	9913.ENSBTAP00000005660	0	0	0	0	0	0	0	0.456	0.456
EDN1	TLR4	9913.ENSBTAP00000010649	9913.ENSBTAP00000008190	0	0	0	0	0.205	0	0	0.493	0.58
EDN1	NOS2	9913.ENSBTAP00000010649	9913.ENSBTAP00000009062	0	0	0	0	0	0	0	0.467	0.467
EDN1	F3	9913.ENSBTAP00000010649	9913.ENSBTAP00000009341	0	0	0	0	0.504	0	0	0.57	0.777
EDN1	IL18	9913.ENSBTAP00000010649	9913.ENSBTAP00000055793	0	0	0	0	0.079	0	0	0.396	0.42
EDN1	PDGFC	9913.ENSBTAP00000010649	9913.ENSBTAP00000053852	0	0	0	0	0	0	0	0.42	0.42
EDN1	PTGIR	9913.ENSBTAP00000010649	9913.ENSBTAP00000019413	0	0	0	0	0	0.144	0	0.352	0.422
EDN1	GPX3	9913.ENSBTAP00000010649	9913.ENSBTAP00000053146	0	0	0	0	0	0	0	0.428	0.428
EDN1	INHBA	9913.ENSBTAP00000010649	9913.ENSBTAP00000056958	0	0	0	0	0.162	0	0	0.373	0.452
EDN1	PTX3	9913.ENSBTAP00000010649	9913.ENSBTAP00000011863	0	0	0	0	0.081	0	0	0.468	0.49
EDN1	TGFB2	9913.ENSBTAP00000010649	9913.ENSBTAP00000064427	0	0	0	0	0.055	0	0	0.484	0.492
EDN1	IL10	9913.ENSBTAP00000010649	9913.ENSBTAP00000059310	0	0	0	0	0.109	0	0	0.5	0.536
EDN1	THBD	9913.ENSBTAP00000010649	9913.ENSBTAP00000066029	0	0	0	0	0.083	0	0	0.531	0.552
EDN1	IL1A	9913.ENSBTAP00000010649	9913.ENSBTAP00000013665	0	0	0	0	0.214	0	0	0.454	0.553
EDN1	PROKR2	9913.ENSBTAP00000010649	9913.ENSBTAP00000021097	0	0	0	0	0.128	0.144	0.5	0.066	0.604
EDN1	TNF	9913.ENSBTAP00000010649	9913.ENSBTAP00000035682	0	0	0	0	0.097	0	0	0.695	0.713
EDN1	SERPINE1	9913.ENSBTAP00000010649	9913.ENSBTAP00000019232	0	0	0	0	0.078	0	0	0.703	0.714
EDN1	VCAM1	9913.ENSBTAP00000010649	9913.ENSBTAP00000042029	0	0	0	0	0.097	0	0	0.709	0.726
EDN1	PTGS2	9913.ENSBTAP00000010649	9913.ENSBTAP00000018774	0	0	0	0	0.182	0	0	0.681	0.729
EIF2AK2	IL1B	9913.ENSBTAP00000011469	9913.ENSBTAP00000001745	0	0	0	0	0.113	0	0	0.389	0.436
EIF2AK2	IFIT1	9913.ENSBTAP00000011469	9913.ENSBTAP00000010366	0	0	0	0	0.325	0.083	0.9	0.618	0.973
EIF2AK2	LOC112441507	9913.ENSBTAP00000011469	9913.ENSBTAP00000010544	0	0	0	0	0.115	0	0	0.433	0.476
EIF2AK2	IFIH1	9913.ENSBTAP00000011469	9913.ENSBTAP00000010703	0	0	0	0	0.584	0.084	0	0.825	0.927
EIF2AK2	MX2	9913.ENSBTAP00000011469	9913.ENSBTAP00000011146	0	0	0	0	0.962	0.06	0.4	0.644	0.991
EIF2AK2	TRAF1	9913.ENSBTAP00000011469	9913.ENSBTAP00000041215	0	0	0	0	0.055	0.27	0	0.215	0.411
EIF2AK2	TNF	9913.ENSBTAP00000011469	9913.ENSBTAP00000035682	0	0	0	0	0.127	0	0	0.396	0.45
EIF2AK2	PNPT1	9913.ENSBTAP00000011469	9913.ENSBTAP00000011729	0	0	0	0	0.371	0	0	0.289	0.534
EIF2AK2	EPSTI1	9913.ENSBTAP00000011469	9913.ENSBTAP00000025365	0	0	0	0	0.339	0	0	0.335	0.542
EIF2AK2	HERC6	9913.ENSBTAP00000011469	9913.ENSBTAP00000027362	0	0	0	0	0.271	0	0	0.423	0.561
EIF2AK2	LOC100298356	9913.ENSBTAP00000011469	9913.ENSBTAP00000055741	0	0	0	0	0.273	0	0	0.433	0.57
EIF2AK2	IRF1	9913.ENSBTAP00000011469	9913.ENSBTAP00000041732	0	0	0	0	0.202	0.058	0	0.505	0.596
EIF2AK2	HSPA5	9913.ENSBTAP00000011469	9913.ENSBTAP00000052422	0	0	0	0	0.103	0.31	0	0.417	0.608
EIF2AK2	OAS1Y	9913.ENSBTAP00000011469	9913.ENSBTAP00000016856	0	0	0	0	0.439	0.078	0	0.349	0.634
EIF2AK2	IFIT2	9913.ENSBTAP00000011469	9913.ENSBTAP00000048821	0	0	0	0	0.231	0.083	0	0.539	0.647
EIF2AK2	STAT4	9913.ENSBTAP00000011469	9913.ENSBTAP00000030561	0	0	0	0	0.291	0.132	0	0.474	0.648
EIF2AK2	ISG20	9913.ENSBTAP00000011469	9913.ENSBTAP00000074353	0	0	0	0	0.154	0	0	0.607	0.653
EIF2AK2	PARP14	9913.ENSBTAP00000011469	9913.ENSBTAP00000022152	0	0	0	0	0.542	0.105	0	0.267	0.673
EIF2AK2	OAS2	9913.ENSBTAP00000011469	9913.ENSBTAP00000019477	0	0	0	0	0.322	0.078	0	0.562	0.702
EIF2AK2	HERC5	9913.ENSBTAP00000011469	9913.ENSBTAP00000058906	0	0	0	0	0.233	0	0.5	0.52	0.799
EIF2AK2	IFI44L	9913.ENSBTAP00000011469	9913.ENSBTAP00000031029	0	0	0	0	0.668	0	0	0.422	0.8
EIF2AK2	IFIT5	9913.ENSBTAP00000011469	9913.ENSBTAP00000023090	0	0	0	0	0.398	0.083	0	0.736	0.841
EIF2AK2	IFI44	9913.ENSBTAP00000011469	9913.ENSBTAP00000062052	0	0	0	0	0.747	0	0	0.615	0.898
EIF2AK2	RSAD2	9913.ENSBTAP00000011469	9913.ENSBTAP00000021373	0	0	0	0	0.781	0	0	0.748	0.942
EMB	GPR87	9913.ENSBTAP00000053825	9913.ENSBTAP00000062147	0	0	0	0	0	0	0	0.595	0.595
EPAS1	SLC39A2	9913.ENSBTAP00000069101	9913.ENSBTAP00000001238	0	0	0	0	0	0	0	0.47	0.47
EPAS1	MMP13	9913.ENSBTAP00000069101	9913.ENSBTAP00000020045	0	0	0	0	0.071	0	0	0.505	0.52
EPAS1	STOX1	9913.ENSBTAP00000069101	9913.ENSBTAP00000025324	0	0	0	0	0	0	0	0.435	0.435
EPAS1	TNFSF13B	9913.ENSBTAP00000069101	9913.ENSBTAP00000055435	0	0	0	0	0	0	0	0.413	0.413
EPSTI1	GBP4	9913.ENSBTAP00000025365	9913.ENSBTAP00000006940	0	0	0	0	0.242	0	0	0.311	0.456
EPSTI1	IFIT1	9913.ENSBTAP00000025365	9913.ENSBTAP00000010366	0	0	0	0	0.304	0	0	0.543	0.669
EPSTI1	IFIH1	9913.ENSBTAP00000025365	9913.ENSBTAP00000010703	0	0	0	0	0.696	0	0	0.356	0.796
EPSTI1	MX2	9913.ENSBTAP00000025365	9913.ENSBTAP00000011146	0	0	0	0	0.582	0	0	0.247	0.672
EPSTI1	OAS1Y	9913.ENSBTAP00000025365	9913.ENSBTAP00000016856	0	0	0	0	0.518	0	0	0.043	0.519
EPSTI1	OAS2	9913.ENSBTAP00000025365	9913.ENSBTAP00000019477	0	0	0	0	0.391	0	0	0.426	0.635
EPSTI1	RSAD2	9913.ENSBTAP00000025365	9913.ENSBTAP00000021373	0	0	0	0	0.724	0	0	0.493	0.854
EPSTI1	PARP14	9913.ENSBTAP00000025365	9913.ENSBTAP00000022152	0	0	0	0	0.451	0	0	0.286	0.591
EPSTI1	IFIT5	9913.ENSBTAP00000025365	9913.ENSBTAP00000023090	0	0	0	0	0.299	0	0	0.643	0.739
EPSTI1	RND1	9913.ENSBTAP00000025365	9913.ENSBTAP00000024996	0	0	0	0	0.056	0.059	0.5	0	0.517
EPSTI1	IRF1	9913.ENSBTAP00000025365	9913.ENSBTAP00000041732	0	0	0	0	0.263	0	0	0.424	0.558
EPSTI1	IFIT2	9913.ENSBTAP00000025365	9913.ENSBTAP00000048821	0	0	0	0	0.303	0	0	0.481	0.623
EPSTI1	IFI44L	9913.ENSBTAP00000025365	9913.ENSBTAP00000031029	0	0	0	0	0.684	0	0	0.072	0.694
EPSTI1	HERC5	9913.ENSBTAP00000025365	9913.ENSBTAP00000058906	0	0	0	0	0.353	0	0	0.686	0.788
EPSTI1	IFI44	9913.ENSBTAP00000025365	9913.ENSBTAP00000062052	0	0	0	0	0.747	0	0	0.541	0.879
ESCO2	HDAC11	9913.ENSBTAP00000008606	9913.ENSBTAP00000009482	0	0	0	0	0	0.12	0	0.378	0.429
ESCO2	LMNB1	9913.ENSBTAP00000008606	9913.ENSBTAP00000069937	0	0	0	0	0.479	0	0	0	0.479
ESCO2	MIS18A	9913.ENSBTAP00000008606	9913.ENSBTAP00000022106	0	0	0	0	0.546	0	0	0.434	0.732
ESCO2	RRM2	9913.ENSBTAP00000008606	9913.ENSBTAP00000010802	0	0	0	0	0.766	0	0	0.041	0.766
ESPN	PLS3	9913.ENSBTAP00000057626	9913.ENSBTAP00000031879	0	0	0	0	0	0.048	0	0.514	0.518
ETV3L	LAIR1	9913.ENSBTAP00000001144	9913.ENSBTAP00000073669	0	0	0	0	0.054	0	0	0.409	0.417
ETV3L	PEAR1	9913.ENSBTAP00000001144	9913.ENSBTAP00000033855	0	0	0	0	0	0	0	0.694	0.694
ETV3L	LRRC71	9913.ENSBTAP00000001144	9913.ENSBTAP00000016383	0	0	0	0	0	0	0	0.796	0.796
F11	F3	9913.ENSBTAP00000060221	9913.ENSBTAP00000009341	0	0	0	0	0	0.117	0	0.69	0.715
F11	THBD	9913.ENSBTAP00000060221	9913.ENSBTAP00000066029	0	0	0	0	0	0.117	0	0.482	0.523
F3	IL1B	9913.ENSBTAP00000009341	9913.ENSBTAP00000001745	0	0	0	0	0.084	0	0	0.659	0.674
F3	TLR4	9913.ENSBTAP00000009341	9913.ENSBTAP00000008190	0	0	0	0	0.07	0	0	0.605	0.617
F3	IL1A	9913.ENSBTAP00000009341	9913.ENSBTAP00000013665	0	0	0	0	0.129	0	0	0.401	0.456
F3	IL10	9913.ENSBTAP00000009341	9913.ENSBTAP00000059310	0	0	0	0	0	0	0	0.505	0.505
F3	PTX3	9913.ENSBTAP00000009341	9913.ENSBTAP00000011863	0	0	0	0	0.07	0	0	0.524	0.538
F3	PTGS2	9913.ENSBTAP00000009341	9913.ENSBTAP00000018774	0	0	0	0	0.308	0	0	0.444	0.599
F3	TNF	9913.ENSBTAP00000009341	9913.ENSBTAP00000035682	0	0	0	0	0.09	0	0	0.663	0.68
F3	PROCR	9913.ENSBTAP00000009341	9913.ENSBTAP00000010911	0	0	0	0	0.067	0	0	0.696	0.704
F3	TFPI2	9913.ENSBTAP00000009341	9913.ENSBTAP00000021062	0	0	0	0	0.074	0	0	0.721	0.73
F3	VCAM1	9913.ENSBTAP00000009341	9913.ENSBTAP00000042029	0	0	0	0	0	0	0	0.764	0.764
F3	SERPINE1	9913.ENSBTAP00000009341	9913.ENSBTAP00000019232	0	0	0	0	0.197	0	0	0.78	0.816
F3	THBD	9913.ENSBTAP00000009341	9913.ENSBTAP00000066029	0	0	0	0	0	0	0.36	0.85	0.9
FAM20C	STC2	9913.ENSBTAP00000065744	9913.ENSBTAP00000002384	0	0	0	0	0	0	0.5	0	0.499
FAM20C	KBTBD6	9913.ENSBTAP00000065744	9913.ENSBTAP00000011412	0	0	0	0	0	0.058	0	0.48	0.489
FAM20C	IGFBP7	9913.ENSBTAP00000065744	9913.ENSBTAP00000025803	0	0	0	0	0	0	0.5	0.166	0.565
FAM20C	VCAN	9913.ENSBTAP00000065744	9913.ENSBTAP00000067301	0	0	0	0	0	0.063	0.5	0	0.511
FERMT2	PLEK	9913.ENSBTAP00000019278	9913.ENSBTAP00000012724	0	0	0	0	0.138	0	0	0.496	0.547
FLYWCH1	MARCHF3	9913.ENSBTAP00000063974	9913.ENSBTAP00000008938	0	0	0	0	0	0	0	0.481	0.481
FLYWCH1	TM4SF19	9913.ENSBTAP00000063974	9913.ENSBTAP00000049930	0	0	0	0	0	0.046	0	0.501	0.503
FOLR2	LOC504773	9913.ENSBTAP00000027602	9913.ENSBTAP00000013399	0	0	0	0	0.587	0.063	0	0	0.596
FOS	IL1B	9913.ENSBTAP00000005660	9913.ENSBTAP00000001745	0	0	0	0	0.113	0	0	0.784	0.8
FOS	GJA1	9913.ENSBTAP00000005660	9913.ENSBTAP00000002398	0	0	0	0	0	0	0	0.537	0.537
FOS	FST	9913.ENSBTAP00000005660	9913.ENSBTAP00000004318	0	0	0	0	0.085	0	0	0.392	0.42
FOS	MAP3K8	9913.ENSBTAP00000005660	9913.ENSBTAP00000059959	0	0	0	0	0	0.052	0	0.411	0.417
FOS	IER3	9913.ENSBTAP00000005660	9913.ENSBTAP00000015092	0	0	0	0	0.088	0	0	0.404	0.433
FOS	TNFAIP3	9913.ENSBTAP00000005660	9913.ENSBTAP00000072859	0	0	0	0	0.096	0	0	0.409	0.442
FOS	NFKBIZ	9913.ENSBTAP00000005660	9913.ENSBTAP00000014591	0	0	0	0	0.235	0.078	0	0.286	0.452
FOS	SERPINE1	9913.ENSBTAP00000005660	9913.ENSBTAP00000019232	0	0	0	0	0.102	0	0	0.445	0.481
FOS	STAT4	9913.ENSBTAP00000005660	9913.ENSBTAP00000030561	0	0	0	0	0.088	0.276	0	0.284	0.486
FOS	HSPA5	9913.ENSBTAP00000005660	9913.ENSBTAP00000052422	0	0	0	0	0.085	0.106	0	0.423	0.487
FOS	IL1A	9913.ENSBTAP00000005660	9913.ENSBTAP00000013665	0	0	0	0	0.141	0	0	0.454	0.511
FOS	IL10	9913.ENSBTAP00000005660	9913.ENSBTAP00000059310	0	0	0	0	0.093	0.041	0	0.555	0.579
FOS	SOCS3	9913.ENSBTAP00000005660	9913.ENSBTAP00000011106	0	0	0	0	0.226	0	0	0.507	0.603
FOS	IRF1	9913.ENSBTAP00000005660	9913.ENSBTAP00000041732	0	0	0	0	0.143	0.106	0	0.53	0.609
FOS	MAFF	9913.ENSBTAP00000005660	9913.ENSBTAP00000028574	0	0	0	0	0.136	0.27	0	0.447	0.621
FOS	TLR4	9913.ENSBTAP00000005660	9913.ENSBTAP00000008190	0	0	0	0	0.069	0	0	0.617	0.628
FOS	NFKB1	9913.ENSBTAP00000005660	9913.ENSBTAP00000027016	0	0	0	0	0.048	0.078	0	0.625	0.642
FOS	NFKB2	9913.ENSBTAP00000005660	9913.ENSBTAP00000007904	0	0	0	0	0.048	0.078	0	0.635	0.652
FOS	PTGS2	9913.ENSBTAP00000005660	9913.ENSBTAP00000018774	0	0	0	0	0.141	0	0	0.625	0.664
FOS	TNF	9913.ENSBTAP00000005660	9913.ENSBTAP00000035682	0	0	0	0	0.159	0	0	0.625	0.671
FOS	TH	9913.ENSBTAP00000005660	9913.ENSBTAP00000071086	0	0	0	0	0.141	0	0	0.724	0.753
FOS	NFKBIA	9913.ENSBTAP00000005660	9913.ENSBTAP00000022183	0	0	0	0	0.171	0.078	0	0.747	0.79
FOS	NR4A1	9913.ENSBTAP00000005660	9913.ENSBTAP00000057165	0	0	0	0	0.447	0.084	0	0.735	0.854
FST	TGFB2	9913.ENSBTAP00000004318	9913.ENSBTAP00000064427	0	0	0	0	0	0.141	0	0.415	0.476
FST	INHBA	9913.ENSBTAP00000004318	9913.ENSBTAP00000056958	0	0	0	0	0.142	0.846	0.9	0.733	0.996
FZD1	SFRP4	9913.ENSBTAP00000002720	9913.ENSBTAP00000020424	0	0	0	0.701	0.055	0	0.65	0.197	0.711
GALNT14	KCNK13	9913.ENSBTAP00000057741	9913.ENSBTAP00000055809	0	0	0	0	0	0	0	0.408	0.408
GALNT14	RIPOR3	9913.ENSBTAP00000057741	9913.ENSBTAP00000064003	0	0	0	0	0	0.044	0	0.446	0.447
GAS2L1	LRRC45	9913.ENSBTAP00000016592	9913.ENSBTAP00000040289	0	0	0	0	0	0	0	0.583	0.583
GAS7	PDLIM2	9913.ENSBTAP00000068996	9913.ENSBTAP00000065726	0	0	0	0	0	0.41	0	0.114	0.454
GAS7	LAIR1	9913.ENSBTAP00000068996	9913.ENSBTAP00000073669	0	0	0	0	0.414	0	0	0	0.414
GBP4	IFI44L	9913.ENSBTAP00000006940	9913.ENSBTAP00000031029	0	0	0	0	0.323	0	0	0.263	0.48
GBP4	LOC512486	9913.ENSBTAP00000006940	9913.ENSBTAP00000068741	0	0	0.065	0.951	0.483	0	0	0	0.496
GBP4	OAS1Y	9913.ENSBTAP00000006940	9913.ENSBTAP00000016856	0	0	0	0	0.285	0	0	0.325	0.497
GBP4	IFIT5	9913.ENSBTAP00000006940	9913.ENSBTAP00000023090	0	0	0	0	0.15	0	0	0.441	0.504
GBP4	ISG20	9913.ENSBTAP00000006940	9913.ENSBTAP00000074353	0	0	0	0	0.12	0	0	0.489	0.531
GBP4	PARP14	9913.ENSBTAP00000006940	9913.ENSBTAP00000022152	0	0	0	0	0.376	0	0	0.304	0.547
GBP4	OAS2	9913.ENSBTAP00000006940	9913.ENSBTAP00000019477	0	0	0	0	0.2	0	0	0.51	0.591
GBP4	IFIT1	9913.ENSBTAP00000006940	9913.ENSBTAP00000010366	0	0	0	0	0.169	0	0	0.562	0.62
GBP4	IFIT2	9913.ENSBTAP00000006940	9913.ENSBTAP00000048821	0	0	0	0	0.146	0	0	0.577	0.624
GBP4	IRF1	9913.ENSBTAP00000006940	9913.ENSBTAP00000041732	0	0	0	0	0.232	0.041	0	0.556	0.645
GBP4	HERC5	9913.ENSBTAP00000006940	9913.ENSBTAP00000058906	0	0	0	0	0.212	0	0	0.569	0.646
GBP4	IFI44	9913.ENSBTAP00000006940	9913.ENSBTAP00000062052	0	0	0	0	0.269	0	0	0.572	0.674
GBP4	MX2	9913.ENSBTAP00000006940	9913.ENSBTAP00000011146	0	0	0	0	0.243	0	0	0.596	0.681
GBP4	RSAD2	9913.ENSBTAP00000006940	9913.ENSBTAP00000021373	0	0	0	0	0.32	0	0	0.583	0.705
GBP4	IFIH1	9913.ENSBTAP00000006940	9913.ENSBTAP00000010703	0	0	0	0	0.483	0.052	0	0.59	0.781
GCH1	SOD2	9913.ENSBTAP00000009020	9913.ENSBTAP00000008569	0.144	0	0	0	0	0	0	0.367	0.434
GCH1	HSPA5	9913.ENSBTAP00000009020	9913.ENSBTAP00000052422	0	0	0	0	0.35	0.063	0	0.145	0.433
GCH1	RFK	9913.ENSBTAP00000009020	9913.ENSBTAP00000025762	0.131	0	0	0	0.139	0	0	0.399	0.511
GCH1	SLC7A2	9913.ENSBTAP00000009020	9913.ENSBTAP00000013304	0.042	0	0	0	0.053	0	0	0.538	0.544
GCH1	NCF2	9913.ENSBTAP00000009020	9913.ENSBTAP00000058209	0	0	0	0	0	0.583	0	0	0.583
GCH1	SH3D19	9913.ENSBTAP00000009020	9913.ENSBTAP00000065015	0	0	0	0	0	0.583	0	0	0.583
GCH1	TH	9913.ENSBTAP00000009020	9913.ENSBTAP00000071086	0.041	0	0	0	0	0.274	0	0.493	0.616
GCH1	SORBS3	9913.ENSBTAP00000009020	9913.ENSBTAP00000066857	0	0	0	0	0	0.727	0	0	0.727
GFPT2	GNG4	9913.ENSBTAP00000002867	9913.ENSBTAP00000003777	0	0	0	0	0	0	0	0.488	0.488
GGT5	GPT2	9913.ENSBTAP00000023658	9913.ENSBTAP00000003881	0	0	0	0	0	0	0	0.441	0.441
GGT5	LPAR2	9913.ENSBTAP00000023658	9913.ENSBTAP00000074217	0	0	0	0	0	0	0	0.434	0.434
GGT5	GPX3	9913.ENSBTAP00000023658	9913.ENSBTAP00000053146	0	0	0	0	0	0	0.65	0.465	0.804
GJA1	TUBB3	9913.ENSBTAP00000002398	9913.ENSBTAP00000000568	0	0	0	0	0	0	0.9	0.218	0.918
GJA1	IL1B	9913.ENSBTAP00000002398	9913.ENSBTAP00000001745	0	0	0	0	0	0	0	0.537	0.537
GJA1	TNF	9913.ENSBTAP00000002398	9913.ENSBTAP00000035682	0	0	0	0	0.052	0	0	0.455	0.461
GJA1	P2RY2	9913.ENSBTAP00000002398	9913.ENSBTAP00000048441	0	0	0	0	0	0	0	0.48	0.48
GJA1	TJP3	9913.ENSBTAP00000002398	9913.ENSBTAP00000057374	0	0	0	0	0.06	0.299	0	0.294	0.494
GJA1	SNAI2	9913.ENSBTAP00000002398	9913.ENSBTAP00000017600	0	0	0	0	0.411	0	0	0.193	0.504
GJA1	PTGS2	9913.ENSBTAP00000002398	9913.ENSBTAP00000018774	0	0	0	0	0.077	0	0	0.485	0.505
GJA1	GJB2	9913.ENSBTAP00000002398	9913.ENSBTAP00000023167	0	0	0.055	0.921	0	0.101	0.54	0.479	0.769
GJA1	NEDD4	9913.ENSBTAP00000002398	9913.ENSBTAP00000018331	0	0	0	0	0	0.826	0	0.395	0.89
GJA1	TUBA4A	9913.ENSBTAP00000002398	9913.ENSBTAP00000065307	0	0	0	0	0	0	0.9	0.108	0.907
GNG4	KCNJ15	9913.ENSBTAP00000003777	9913.ENSBTAP00000001288	0	0	0	0	0	0.103	0.5	0.345	0.68
GNG4	SPX	9913.ENSBTAP00000003777	9913.ENSBTAP00000065237	0	0	0	0	0.061	0.395	0	0.043	0.408
GNG4	RGS16	9913.ENSBTAP00000003777	9913.ENSBTAP00000005642	0	0	0	0	0	0	0.5	0.078	0.519
GNG4	PTGIR	9913.ENSBTAP00000003777	9913.ENSBTAP00000019413	0	0	0	0	0	0.108	0.5	0	0.534
GNG4	PIK3CD	9913.ENSBTAP00000003777	9913.ENSBTAP00000064363	0	0	0	0	0	0.052	0.65	0.082	0.668
GPD2	SOD2	9913.ENSBTAP00000064800	9913.ENSBTAP00000008569	0.043	0	0	0	0.163	0	0	0.373	0.453
GPR155	GPR87	9913.ENSBTAP00000074293	9913.ENSBTAP00000062147	0	0	0	0	0	0.042	0	0.55	0.55
GPR68	LPAR2	9913.ENSBTAP00000008858	9913.ENSBTAP00000074217	0	0	0	0	0	0	0	0.415	0.414
GPR68	SLAMF8	9913.ENSBTAP00000008858	9913.ENSBTAP00000022199	0	0	0	0	0.157	0	0	0.41	0.481
GPR84	IL1B	9913.ENSBTAP00000020710	9913.ENSBTAP00000001745	0	0	0	0	0.251	0	0	0.287	0.443
GPR84	IL4I1	9913.ENSBTAP00000020710	9913.ENSBTAP00000007580	0	0	0	0	0.124	0	0	0.355	0.41
GPR84	TNF	9913.ENSBTAP00000020710	9913.ENSBTAP00000035682	0	0	0	0	0.347	0	0	0.23	0.476
GPR87	LPAR3	9913.ENSBTAP00000062147	9913.ENSBTAP00000004931	0	0	0	0	0	0	0	0.47	0.47
GPR87	RASSF8	9913.ENSBTAP00000062147	9913.ENSBTAP00000029308	0	0	0	0	0	0	0	0.537	0.537
GPR87	TMEM45A	9913.ENSBTAP00000062147	9913.ENSBTAP00000061201	0	0	0	0	0	0	0	0.625	0.625
GPR87	LPAR2	9913.ENSBTAP00000062147	9913.ENSBTAP00000074217	0	0	0	0	0	0	0	0.482	0.482
GPR87	LYPD3	9913.ENSBTAP00000062147	9913.ENSBTAP00000064631	0	0	0	0	0.25	0	0	0.507	0.614
GPT2	IL1B	9913.ENSBTAP00000003881	9913.ENSBTAP00000001745	0	0	0	0	0	0	0	0.611	0.611
GPT2	IL10	9913.ENSBTAP00000003881	9913.ENSBTAP00000059310	0	0	0	0	0	0	0	0.584	0.584
GPT2	TNF	9913.ENSBTAP00000003881	9913.ENSBTAP00000035682	0	0	0	0	0	0	0	0.61	0.61
GPT2	GPX3	9913.ENSBTAP00000003881	9913.ENSBTAP00000053146	0.044	0	0	0	0	0	0	0.61	0.612
GPX3	IL1B	9913.ENSBTAP00000053146	9913.ENSBTAP00000001745	0	0	0	0	0.066	0	0	0.699	0.707
GPX3	TLR4	9913.ENSBTAP00000053146	9913.ENSBTAP00000008190	0	0	0	0	0	0.048	0	0.531	0.534
GPX3	SOD2	9913.ENSBTAP00000053146	9913.ENSBTAP00000008569	0	0	0	0	0.122	0.077	0.457	0.784	0.892
GPX3	NOS2	9913.ENSBTAP00000053146	9913.ENSBTAP00000009062	0	0	0	0	0.085	0	0	0.498	0.521
GPX3	SRXN1	9913.ENSBTAP00000053146	9913.ENSBTAP00000014499	0	0	0	0	0.055	0	0	0.629	0.634
GPX3	PTGS2	9913.ENSBTAP00000053146	9913.ENSBTAP00000018774	0	0	0	0	0.056	0	0	0.666	0.671
GPX3	TNF	9913.ENSBTAP00000053146	9913.ENSBTAP00000035682	0	0	0	0	0	0	0	0.698	0.698
GPX3	VCAM1	9913.ENSBTAP00000053146	9913.ENSBTAP00000042029	0	0	0	0	0	0	0	0.454	0.454
GPX3	HSPA5	9913.ENSBTAP00000053146	9913.ENSBTAP00000052422	0	0	0	0	0.098	0.06	0	0.442	0.486
GPX3	NCF2	9913.ENSBTAP00000053146	9913.ENSBTAP00000058209	0	0	0	0	0	0	0	0.488	0.487
GPX3	IL10	9913.ENSBTAP00000053146	9913.ENSBTAP00000059310	0	0	0	0	0	0	0	0.6	0.6
HERC5	IFIT1	9913.ENSBTAP00000058906	9913.ENSBTAP00000010366	0	0	0	0	0.349	0	0.5	0.771	0.918
HERC5	IFIH1	9913.ENSBTAP00000058906	9913.ENSBTAP00000010703	0	0	0	0	0.426	0	0	0.754	0.852
HERC5	MX2	9913.ENSBTAP00000058906	9913.ENSBTAP00000011146	0	0	0	0	0.233	0	0.5	0.633	0.847
HERC5	IFI16	9913.ENSBTAP00000058906	9913.ENSBTAP00000015297	0	0	0	0	0.176	0.067	0	0.411	0.507
HERC5	OAS1Y	9913.ENSBTAP00000058906	9913.ENSBTAP00000016856	0	0	0	0	0.288	0	0	0.681	0.763
HERC5	OAS2	9913.ENSBTAP00000058906	9913.ENSBTAP00000019477	0	0	0	0	0.199	0	0	0.663	0.718
HERC5	RSAD2	9913.ENSBTAP00000058906	9913.ENSBTAP00000021373	0	0	0	0	0.334	0.068	0	0.692	0.792
HERC5	PARP14	9913.ENSBTAP00000058906	9913.ENSBTAP00000022152	0	0	0	0	0.36	0	0	0.277	0.518
HERC5	IFIT5	9913.ENSBTAP00000058906	9913.ENSBTAP00000023090	0	0	0	0	0.201	0	0	0.714	0.762
HERC5	STAT4	9913.ENSBTAP00000058906	9913.ENSBTAP00000030561	0	0	0	0	0.107	0	0	0.483	0.518
HERC5	IFI44L	9913.ENSBTAP00000058906	9913.ENSBTAP00000031029	0	0	0	0	0.487	0	0	0	0.487
HERC5	IFIT2	9913.ENSBTAP00000058906	9913.ENSBTAP00000048821	0	0	0	0	0.195	0	0	0.754	0.793
HERC5	LOC100298356	9913.ENSBTAP00000058906	9913.ENSBTAP00000055741	0	0	0	0	0.319	0	0	0.354	0.541
HERC5	KLHL22	9913.ENSBTAP00000058906	9913.ENSBTAP00000073854	0	0	0	0	0	0	0	0.492	0.492
HERC5	ISG20	9913.ENSBTAP00000058906	9913.ENSBTAP00000074353	0	0	0	0	0.08	0	0	0.721	0.733
HERC5	IFI44	9913.ENSBTAP00000058906	9913.ENSBTAP00000062052	0	0	0	0	0.357	0	0	0.629	0.751
HERC6	NUB1	9913.ENSBTAP00000027362	9913.ENSBTAP00000005970	0	0	0	0	0	0	0	0.573	0.573
HERC6	IFIT1	9913.ENSBTAP00000027362	9913.ENSBTAP00000010366	0	0	0	0	0.474	0	0	0.393	0.667
HERC6	IFIH1	9913.ENSBTAP00000027362	9913.ENSBTAP00000010703	0	0	0	0	0.5	0	0	0.422	0.699
HERC6	MX2	9913.ENSBTAP00000027362	9913.ENSBTAP00000011146	0	0	0	0	0.263	0	0	0.351	0.501
HERC6	PNPT1	9913.ENSBTAP00000027362	9913.ENSBTAP00000011729	0	0	0	0	0.129	0	0	0.4	0.455
HERC6	OAS1Y	9913.ENSBTAP00000027362	9913.ENSBTAP00000016856	0	0	0	0	0.33	0	0	0.303	0.514
HERC6	OAS2	9913.ENSBTAP00000027362	9913.ENSBTAP00000019477	0	0	0	0	0.191	0	0	0.604	0.666
HERC6	RSAD2	9913.ENSBTAP00000027362	9913.ENSBTAP00000021373	0	0	0	0	0.329	0.068	0	0.636	0.752
HERC6	PARP14	9913.ENSBTAP00000027362	9913.ENSBTAP00000022152	0	0	0	0	0.362	0	0	0.288	0.527
HERC6	IFIT5	9913.ENSBTAP00000027362	9913.ENSBTAP00000023090	0	0	0	0	0.194	0	0	0.496	0.577
HERC6	ISG20	9913.ENSBTAP00000027362	9913.ENSBTAP00000074353	0	0	0	0	0.17	0	0	0.427	0.504
HERC6	IFI44L	9913.ENSBTAP00000027362	9913.ENSBTAP00000031029	0	0	0	0	0.398	0	0	0.374	0.607
HERC6	IFIT2	9913.ENSBTAP00000027362	9913.ENSBTAP00000048821	0	0	0	0	0.194	0	0	0.613	0.674
HERC6	IFI44	9913.ENSBTAP00000027362	9913.ENSBTAP00000062052	0	0	0	0	0.323	0	0	0.568	0.695
HES2	TNIP3	9913.ENSBTAP00000028261	9913.ENSBTAP00000056111	0	0	0	0	0	0	0	0.41	0.41
HHLA2	LAIR1	9913.ENSBTAP00000024479	9913.ENSBTAP00000073669	0	0	0	0	0	0	0	0.541	0.541
HHLA2	TNFSF15	9913.ENSBTAP00000024479	9913.ENSBTAP00000036310	0	0	0	0	0	0	0	0.584	0.584
HHLA2	TNFRSF18	9913.ENSBTAP00000024479	9913.ENSBTAP00000067373	0	0	0	0	0	0	0	0.653	0.653
HHLA2	TNFSF9	9913.ENSBTAP00000024479	9913.ENSBTAP00000055117	0	0	0	0	0	0	0	0.689	0.689
HK3	PGD	9913.ENSBTAP00000062739	9913.ENSBTAP00000017988	0	0	0	0	0.069	0	0	0.511	0.525
HK3	TYROBP	9913.ENSBTAP00000062739	9913.ENSBTAP00000070392	0	0	0	0	0.562	0	0	0	0.562
HMCN1	PTGS2	9913.ENSBTAP00000053678	9913.ENSBTAP00000018774	0	0	0	0	0	0	0	0.463	0.463
HMGA2	SNAI2	9913.ENSBTAP00000053383	9913.ENSBTAP00000017600	0	0	0	0	0	0	0	0.597	0.597
HMGA2	IGF2BP2	9913.ENSBTAP00000053383	9913.ENSBTAP00000035897	0	0	0	0	0.112	0.077	0	0.907	0.917
HNMT	NLRP12	9913.ENSBTAP00000019196	9913.ENSBTAP00000051805	0	0	0	0	0	0	0	0.441	0.441
HSPA5	YWHAZ	9913.ENSBTAP00000052422	9913.ENSBTAP00000000289	0	0	0	0	0.188	0.106	0	0.585	0.673
HSPA5	TUBB3	9913.ENSBTAP00000052422	9913.ENSBTAP00000000568	0	0	0	0	0.423	0.166	0	0.254	0.61
HSPA5	IL1B	9913.ENSBTAP00000052422	9913.ENSBTAP00000001745	0	0	0	0	0.097	0	0	0.73	0.746
HSPA5	TLR4	9913.ENSBTAP00000052422	9913.ENSBTAP00000008190	0	0	0	0	0.074	0.106	0	0.422	0.479
HSPA5	SOD2	9913.ENSBTAP00000052422	9913.ENSBTAP00000008569	0	0	0	0	0.129	0	0	0.528	0.572
HSPA5	PTGS2	9913.ENSBTAP00000052422	9913.ENSBTAP00000018774	0	0	0	0	0.135	0.041	0	0.39	0.45
HSPA5	TNF	9913.ENSBTAP00000052422	9913.ENSBTAP00000035682	0	0	0	0	0.108	0.101	0	0.625	0.673
HSPA5	MANF	9913.ENSBTAP00000052422	9913.ENSBTAP00000042500	0	0	0	0	0.883	0.73	0	0.833	0.994
HSPA5	LMNB1	9913.ENSBTAP00000052422	9913.ENSBTAP00000069937	0	0	0	0	0.086	0.042	0	0.428	0.455
HSPA5	MAP1B	9913.ENSBTAP00000052422	9913.ENSBTAP00000058244	0	0	0	0	0	0	0	0.48	0.48
HSPA5	TUBA4A	9913.ENSBTAP00000052422	9913.ENSBTAP00000065307	0	0	0	0	0.414	0.166	0	0.256	0.604
IER3	NFKBIZ	9913.ENSBTAP00000015092	9913.ENSBTAP00000014591	0	0	0	0	0.112	0	0	0.564	0.596
IER3	TNF	9913.ENSBTAP00000015092	9913.ENSBTAP00000035682	0	0	0	0	0.08	0	0	0.383	0.408
IER3	SGMS2	9913.ENSBTAP00000015092	9913.ENSBTAP00000074310	0	0	0	0	0	0	0	0.442	0.442
IER3	NFKBIA	9913.ENSBTAP00000015092	9913.ENSBTAP00000022183	0	0	0	0	0.113	0	0	0.567	0.599
IER3	TNFAIP3	9913.ENSBTAP00000015092	9913.ENSBTAP00000072859	0	0	0	0	0.112	0	0	0.569	0.6
IFI16	IL1B	9913.ENSBTAP00000015297	9913.ENSBTAP00000001745	0	0	0	0	0.119	0	0	0.511	0.551
IFI16	NAIP	9913.ENSBTAP00000015297	9913.ENSBTAP00000004317	0	0	0	0	0.205	0	0	0.587	0.657
IFI16	IFIT1	9913.ENSBTAP00000015297	9913.ENSBTAP00000010366	0	0	0	0	0.312	0.066	0	0.568	0.698
IFI16	IFIH1	9913.ENSBTAP00000015297	9913.ENSBTAP00000010703	0	0	0	0	0.288	0	0	0.49	0.622
IFI16	NLRC4	9913.ENSBTAP00000015297	9913.ENSBTAP00000010814	0	0	0	0	0.182	0	0	0.723	0.764
IFI16	MX2	9913.ENSBTAP00000015297	9913.ENSBTAP00000011146	0	0	0	0	0.185	0	0	0.422	0.508
IFI16	TNF	9913.ENSBTAP00000015297	9913.ENSBTAP00000035682	0	0	0	0	0.108	0	0	0.359	0.403
IFI16	IFI44L	9913.ENSBTAP00000015297	9913.ENSBTAP00000031029	0	0	0	0	0.333	0	0	0.166	0.419
IFI16	PARP14	9913.ENSBTAP00000015297	9913.ENSBTAP00000022152	0	0	0	0	0.326	0.073	0	0.204	0.46
IFI16	LOC511531	9913.ENSBTAP00000015297	9913.ENSBTAP00000032626	0	0	0	0	0.174	0	0	0.38	0.466
IFI16	NLRP12	9913.ENSBTAP00000015297	9913.ENSBTAP00000051805	0	0	0	0	0.096	0.052	0	0.435	0.474
IFI16	ISG20	9913.ENSBTAP00000015297	9913.ENSBTAP00000074353	0	0	0	0	0.134	0.069	0	0.445	0.513
IFI16	IFIT5	9913.ENSBTAP00000015297	9913.ENSBTAP00000023090	0	0	0	0	0.156	0.066	0	0.48	0.554
IFI16	IL18	9913.ENSBTAP00000015297	9913.ENSBTAP00000055793	0	0	0	0	0.072	0	0	0.565	0.579
IFI16	OAS2	9913.ENSBTAP00000015297	9913.ENSBTAP00000019477	0	0	0	0	0.161	0	0	0.521	0.581
IFI16	NLRP1	9913.ENSBTAP00000015297	9913.ENSBTAP00000027232	0	0	0	0	0.103	0.052	0	0.58	0.611
IFI16	RSAD2	9913.ENSBTAP00000015297	9913.ENSBTAP00000021373	0	0	0	0	0.151	0	0	0.569	0.618
IFI16	IRF1	9913.ENSBTAP00000015297	9913.ENSBTAP00000041732	0	0	0	0	0.194	0	0	0.565	0.634
IFI16	IFIT2	9913.ENSBTAP00000015297	9913.ENSBTAP00000048821	0	0	0	0	0.303	0.066	0	0.508	0.651
IFI16	IFI44	9913.ENSBTAP00000015297	9913.ENSBTAP00000062052	0	0	0	0	0.379	0	0	0.569	0.721
IFI44	IFIT1	9913.ENSBTAP00000062052	9913.ENSBTAP00000010366	0	0	0	0	0.446	0	0	0.849	0.913
IFI44	IFIH1	9913.ENSBTAP00000062052	9913.ENSBTAP00000010703	0	0	0	0	0.799	0	0	0.748	0.947
IFI44	MX2	9913.ENSBTAP00000062052	9913.ENSBTAP00000011146	0	0	0	0	0.574	0	0	0.704	0.868
IFI44	OAS1Y	9913.ENSBTAP00000062052	9913.ENSBTAP00000016856	0	0	0	0	0.782	0	0	0.492	0.884
IFI44	OAS2	9913.ENSBTAP00000062052	9913.ENSBTAP00000019477	0	0	0	0	0.366	0	0	0.744	0.83
IFI44	RSAD2	9913.ENSBTAP00000062052	9913.ENSBTAP00000021373	0	0	0	0	0.86	0	0	0.839	0.976
IFI44	PARP14	9913.ENSBTAP00000062052	9913.ENSBTAP00000022152	0	0	0	0	0.528	0	0	0.397	0.703
IFI44	IFIT5	9913.ENSBTAP00000062052	9913.ENSBTAP00000023090	0	0	0	0	0.448	0	0	0.671	0.811
IFI44	IFI44L	9913.ENSBTAP00000062052	9913.ENSBTAP00000031029	0	0	0.098	0.884	0.838	0	0	0.182	0.87
IFI44	TNF	9913.ENSBTAP00000062052	9913.ENSBTAP00000035682	0	0	0	0	0.1	0.111	0	0.324	0.411
IFI44	IRF1	9913.ENSBTAP00000062052	9913.ENSBTAP00000041732	0	0	0	0	0.14	0	0	0.537	0.584
IFI44	IFIT2	9913.ENSBTAP00000062052	9913.ENSBTAP00000048821	0	0	0	0	0.361	0	0	0.817	0.878
IFI44	LOC100298356	9913.ENSBTAP00000062052	9913.ENSBTAP00000055741	0	0	0	0	0.437	0.052	0	0.229	0.552
IFI44	ISG20	9913.ENSBTAP00000062052	9913.ENSBTAP00000074353	0	0	0	0	0.155	0	0	0.669	0.708
IFI44L	IFIT1	9913.ENSBTAP00000031029	9913.ENSBTAP00000010366	0	0	0	0	0.491	0	0	0.341	0.65
IFI44L	IFIH1	9913.ENSBTAP00000031029	9913.ENSBTAP00000010703	0	0	0	0	0.73	0	0	0.43	0.839
IFI44L	MX2	9913.ENSBTAP00000031029	9913.ENSBTAP00000011146	0	0	0	0	0.458	0	0	0.346	0.63
IFI44L	OAS1Y	9913.ENSBTAP00000031029	9913.ENSBTAP00000016856	0	0	0	0	0.707	0	0	0.313	0.791
IFI44L	OAS2	9913.ENSBTAP00000031029	9913.ENSBTAP00000019477	0	0	0	0	0.402	0	0	0.217	0.512
IFI44L	RSAD2	9913.ENSBTAP00000031029	9913.ENSBTAP00000021373	0	0	0	0	0.814	0	0	0.601	0.922
IFI44L	PARP14	9913.ENSBTAP00000031029	9913.ENSBTAP00000022152	0	0	0	0	0.688	0	0	0.358	0.791
IFI44L	IFIT5	9913.ENSBTAP00000031029	9913.ENSBTAP00000023090	0	0	0	0	0.475	0	0	0.41	0.677
IFI44L	LOC512486	9913.ENSBTAP00000031029	9913.ENSBTAP00000068741	0	0	0	0	0.349	0	0	0.131	0.41
IFI44L	IFIT2	9913.ENSBTAP00000031029	9913.ENSBTAP00000048821	0	0	0	0	0.361	0	0	0.172	0.449
IFI44L	LOC100298356	9913.ENSBTAP00000031029	9913.ENSBTAP00000055741	0	0	0	0	0.525	0.052	0	0.141	0.579
IFIH1	IL1B	9913.ENSBTAP00000010703	9913.ENSBTAP00000001745	0	0	0	0	0.085	0	0	0.503	0.525
IFIH1	TLR4	9913.ENSBTAP00000010703	9913.ENSBTAP00000008190	0	0	0	0	0.124	0.048	0	0.556	0.597
IFIH1	IFIT1	9913.ENSBTAP00000010703	9913.ENSBTAP00000010366	0	0	0	0	0.443	0.063	0	0.855	0.918
IFIH1	IL17REL	9913.ENSBTAP00000010703	9913.ENSBTAP00000055493	0	0	0	0	0	0	0	0.407	0.407
IFIH1	TNFAIP3	9913.ENSBTAP00000010703	9913.ENSBTAP00000072859	0	0	0	0	0.14	0	0	0.351	0.419
IFIH1	LOC511531	9913.ENSBTAP00000010703	9913.ENSBTAP00000032626	0	0	0	0	0.212	0.052	0	0.328	0.455
IFIH1	WSCD2	9913.ENSBTAP00000010703	9913.ENSBTAP00000072573	0	0	0	0	0	0.425	0	0.138	0.483
IFIH1	TRIM47	9913.ENSBTAP00000010703	9913.ENSBTAP00000025190	0	0	0	0	0.067	0.505	0	0.079	0.537
IFIH1	STAT4	9913.ENSBTAP00000010703	9913.ENSBTAP00000030561	0	0	0	0	0.186	0.063	0	0.466	0.557
IFIH1	TNF	9913.ENSBTAP00000010703	9913.ENSBTAP00000035682	0	0	0	0	0.122	0	0	0.543	0.582
IFIH1	OAS2	9913.ENSBTAP00000010703	9913.ENSBTAP00000019477	0	0	0	0	0.27	0	0	0.69	0.764
IFIH1	IRF1	9913.ENSBTAP00000010703	9913.ENSBTAP00000041732	0	0	0	0	0.256	0.111	0	0.674	0.766
IFIH1	OAS1Y	9913.ENSBTAP00000010703	9913.ENSBTAP00000016856	0	0	0	0	0.542	0	0	0.585	0.802
IFIH1	MX2	9913.ENSBTAP00000010703	9913.ENSBTAP00000011146	0	0	0	0	0.441	0	0	0.711	0.832
IFIH1	ISG20	9913.ENSBTAP00000010703	9913.ENSBTAP00000074353	0	0	0	0	0.194	0	0	0.804	0.836
IFIH1	IFIT5	9913.ENSBTAP00000010703	9913.ENSBTAP00000023090	0	0	0	0	0.364	0.063	0	0.784	0.86
IFIH1	PARP14	9913.ENSBTAP00000010703	9913.ENSBTAP00000022152	0	0	0	0	0.834	0.063	0	0.285	0.879
IFIH1	IFIT2	9913.ENSBTAP00000010703	9913.ENSBTAP00000048821	0	0	0	0	0.336	0.063	0	0.886	0.923
IFIH1	RSAD2	9913.ENSBTAP00000010703	9913.ENSBTAP00000021373	0	0	0	0	0.801	0	0	0.736	0.945
IFIT1	IL1B	9913.ENSBTAP00000010366	9913.ENSBTAP00000001745	0	0	0	0	0.055	0	0	0.569	0.575
IFIT1	IL17A	9913.ENSBTAP00000010366	9913.ENSBTAP00000002786	0	0	0	0	0	0	0	0.523	0.523
IFIT1	TLR4	9913.ENSBTAP00000010366	9913.ENSBTAP00000008190	0	0	0	0	0.061	0.063	0	0.43	0.455
IFIT1	IL10	9913.ENSBTAP00000010366	9913.ENSBTAP00000059310	0	0	0	0	0	0	0	0.41	0.41
IFIT1	IL1A	9913.ENSBTAP00000010366	9913.ENSBTAP00000013665	0	0	0	0	0.055	0	0	0.411	0.419
IFIT1	LOC100298356	9913.ENSBTAP00000010366	9913.ENSBTAP00000055741	0	0	0	0	0.239	0	0	0.279	0.428
IFIT1	NFKBIA	9913.ENSBTAP00000010366	9913.ENSBTAP00000022183	0	0	0	0	0.056	0.107	0	0.387	0.438
IFIT1	TNFAIP3	9913.ENSBTAP00000010366	9913.ENSBTAP00000072859	0	0	0	0	0.061	0	0	0.458	0.469
IFIT1	STAT4	9913.ENSBTAP00000010366	9913.ENSBTAP00000030561	0	0	0	0	0.112	0.042	0	0.453	0.494
IFIT1	LOC511531	9913.ENSBTAP00000010366	9913.ENSBTAP00000032626	0	0	0	0	0.216	0	0	0.41	0.517
IFIT1	LOC512486	9913.ENSBTAP00000010366	9913.ENSBTAP00000068741	0	0	0	0	0.277	0	0	0.377	0.53
IFIT1	SOCS3	9913.ENSBTAP00000010366	9913.ENSBTAP00000011106	0	0	0	0	0.061	0	0	0.598	0.606
IFIT1	PARP14	9913.ENSBTAP00000010366	9913.ENSBTAP00000022152	0	0	0	0	0.462	0.051	0	0.303	0.613
IFIT1	TNF	9913.ENSBTAP00000010366	9913.ENSBTAP00000035682	0	0	0	0	0.061	0	0	0.608	0.616
IFIT1	OAS1Y	9913.ENSBTAP00000010366	9913.ENSBTAP00000016856	0	0	0	0	0.322	0.065	0	0.561	0.698
IFIT1	IFIT2	9913.ENSBTAP00000010366	9913.ENSBTAP00000048821	0	0	0.083	0.9	0.484	0	0	0.429	0.706
IFIT1	IRF1	9913.ENSBTAP00000010366	9913.ENSBTAP00000041732	0	0	0	0	0.11	0.059	0	0.728	0.752
IFIT1	ISG20	9913.ENSBTAP00000010366	9913.ENSBTAP00000074353	0	0	0	0	0.113	0	0	0.747	0.766
IFIT1	OAS2	9913.ENSBTAP00000010366	9913.ENSBTAP00000019477	0	0	0	0	0.269	0.065	0	0.796	0.848
IFIT1	RSAD2	9913.ENSBTAP00000010366	9913.ENSBTAP00000021373	0	0	0	0	0.539	0.08	0	0.846	0.929
IFIT1	MX2	9913.ENSBTAP00000010366	9913.ENSBTAP00000011146	0	0	0	0	0.434	0	0.4	0.851	0.945
IFIT2	IL1B	9913.ENSBTAP00000048821	9913.ENSBTAP00000001745	0	0	0	0	0.055	0	0	0.482	0.489
IFIT2	MX2	9913.ENSBTAP00000048821	9913.ENSBTAP00000011146	0	0	0	0	0.313	0	0	0.775	0.839
IFIT2	OAS1Y	9913.ENSBTAP00000048821	9913.ENSBTAP00000016856	0	0	0	0	0.183	0.065	0	0.525	0.605
IFIT2	OAS2	9913.ENSBTAP00000048821	9913.ENSBTAP00000019477	0	0	0	0	0.239	0.065	0	0.788	0.836
IFIT2	RSAD2	9913.ENSBTAP00000048821	9913.ENSBTAP00000021373	0	0	0	0	0.437	0.08	0	0.81	0.893
IFIT2	PARP14	9913.ENSBTAP00000048821	9913.ENSBTAP00000022152	0	0	0	0	0.212	0.051	0	0.318	0.445
IFIT2	LOC511531	9913.ENSBTAP00000048821	9913.ENSBTAP00000032626	0	0	0	0	0.153	0	0	0.491	0.551
IFIT2	TNF	9913.ENSBTAP00000048821	9913.ENSBTAP00000035682	0	0	0	0	0.061	0	0	0.52	0.53
IFIT2	IRF1	9913.ENSBTAP00000048821	9913.ENSBTAP00000041732	0	0	0	0	0.108	0.059	0	0.723	0.748
IFIT2	ISG20	9913.ENSBTAP00000048821	9913.ENSBTAP00000074353	0	0	0	0	0.113	0	0	0.755	0.774
IFIT5	MX2	9913.ENSBTAP00000023090	9913.ENSBTAP00000011146	0	0	0	0	0.278	0	0	0.706	0.779
IFIT5	OAS1Y	9913.ENSBTAP00000023090	9913.ENSBTAP00000016856	0	0	0	0	0.398	0.065	0	0.541	0.719
IFIT5	OAS2	9913.ENSBTAP00000023090	9913.ENSBTAP00000019477	0	0	0	0	0.202	0.065	0	0.695	0.753
IFIT5	RSAD2	9913.ENSBTAP00000023090	9913.ENSBTAP00000021373	0	0	0	0	0.416	0.08	0	0.732	0.844
IFIT5	PARP14	9913.ENSBTAP00000023090	9913.ENSBTAP00000022152	0	0	0	0	0.321	0.051	0	0.333	0.533
IFIT5	LOC100298356	9913.ENSBTAP00000023090	9913.ENSBTAP00000055741	0	0	0	0	0.213	0	0	0.304	0.429
IFIT5	ISG20	9913.ENSBTAP00000023090	9913.ENSBTAP00000074353	0	0	0	0	0.066	0	0	0.667	0.675
IFIT5	IRF1	9913.ENSBTAP00000023090	9913.ENSBTAP00000041732	0	0	0	0	0.061	0.059	0	0.741	0.751
IGFBP7	TGFBI	9913.ENSBTAP00000025803	9913.ENSBTAP00000072728	0	0	0	0	0.103	0	0	0.45	0.485
IGSF3	LRRC45	9913.ENSBTAP00000006374	9913.ENSBTAP00000040289	0	0	0	0	0	0	0	0.407	0.407
IL10	LTA	9913.ENSBTAP00000059310	9913.ENSBTAP00000000018	0	0	0	0	0	0	0	0.793	0.793
IL10	NLRP3	9913.ENSBTAP00000059310	9913.ENSBTAP00000001675	0	0	0	0	0.084	0	0	0.482	0.506
IL10	IL1B	9913.ENSBTAP00000059310	9913.ENSBTAP00000001745	0	0	0	0	0.556	0	0	0.952	0.978
IL10	IL17A	9913.ENSBTAP00000059310	9913.ENSBTAP00000002786	0	0	0	0	0.144	0	0	0.945	0.951
IL10	NFKB2	9913.ENSBTAP00000059310	9913.ENSBTAP00000007904	0	0	0	0	0.07	0.066	0	0.407	0.44
IL10	TLR4	9913.ENSBTAP00000059310	9913.ENSBTAP00000008190	0	0	0	0	0.084	0.073	0	0.921	0.927
IL10	IL1R2	9913.ENSBTAP00000059310	9913.ENSBTAP00000008322	0	0	0	0	0.085	0	0	0.559	0.579
IL10	SOD2	9913.ENSBTAP00000059310	9913.ENSBTAP00000008569	0	0	0	0	0.129	0	0	0.424	0.476
IL10	NOS2	9913.ENSBTAP00000059310	9913.ENSBTAP00000009062	0	0	0	0	0	0	0	0.761	0.761
IL10	SLAMF1	9913.ENSBTAP00000059310	9913.ENSBTAP00000010425	0	0	0	0	0.254	0	0	0.251	0.418
IL10	NLRC4	9913.ENSBTAP00000059310	9913.ENSBTAP00000010814	0	0	0	0	0.08	0	0	0.482	0.503
IL10	SOCS3	9913.ENSBTAP00000059310	9913.ENSBTAP00000011106	0	0	0	0	0.189	0	0	0.845	0.869
IL10	MX2	9913.ENSBTAP00000059310	9913.ENSBTAP00000011146	0	0	0	0	0.197	0	0	0.348	0.455
IL10	PTX3	9913.ENSBTAP00000059310	9913.ENSBTAP00000011863	0	0	0	0	0	0	0	0.417	0.417
IL10	LOC504773	9913.ENSBTAP00000059310	9913.ENSBTAP00000013399	0	0	0	0	0.464	0	0	0	0.464
IL10	IL1A	9913.ENSBTAP00000059310	9913.ENSBTAP00000013665	0	0	0	0	0.344	0	0	0.918	0.944
IL10	PTGS2	9913.ENSBTAP00000059310	9913.ENSBTAP00000018774	0	0	0	0	0.116	0	0	0.792	0.808
IL10	SERPINE1	9913.ENSBTAP00000059310	9913.ENSBTAP00000019232	0	0	0	0	0.137	0	0	0.586	0.627
IL10	MMP13	9913.ENSBTAP00000059310	9913.ENSBTAP00000020045	0	0	0	0	0.089	0	0	0.576	0.597
IL10	OSM	9913.ENSBTAP00000059310	9913.ENSBTAP00000021515	0	0	0	0	0.085	0	0	0.525	0.546
IL10	NFKBIA	9913.ENSBTAP00000059310	9913.ENSBTAP00000022183	0	0	0	0	0.128	0.043	0	0.549	0.591
IL10	IL17F	9913.ENSBTAP00000059310	9913.ENSBTAP00000022393	0	0	0	0	0.093	0	0	0.795	0.806
IL10	IL7R	9913.ENSBTAP00000059310	9913.ENSBTAP00000026608	0	0	0	0	0	0	0.65	0.526	0.827
IL10	NFKB1	9913.ENSBTAP00000059310	9913.ENSBTAP00000027016	0	0	0	0	0.07	0.06	0	0.599	0.618
IL10	NLRP1	9913.ENSBTAP00000059310	9913.ENSBTAP00000027232	0	0	0	0	0	0	0	0.405	0.405
IL10	STAT4	9913.ENSBTAP00000059310	9913.ENSBTAP00000030561	0	0	0	0	0.085	0.086	0	0.68	0.709
IL10	TNF	9913.ENSBTAP00000059310	9913.ENSBTAP00000035682	0	0	0	0	0.466	0	0	0.951	0.973
IL10	TNFSF15	9913.ENSBTAP00000059310	9913.ENSBTAP00000036310	0	0	0	0	0.113	0	0	0.417	0.461
IL10	TRAF1	9913.ENSBTAP00000059310	9913.ENSBTAP00000041215	0	0	0	0	0.094	0	0	0.377	0.411
IL10	IRF1	9913.ENSBTAP00000059310	9913.ENSBTAP00000041732	0	0	0	0	0.164	0.102	0	0.589	0.665
IL10	VCAM1	9913.ENSBTAP00000059310	9913.ENSBTAP00000042029	0	0	0	0	0.083	0	0	0.705	0.718
IL10	TNFSF9	9913.ENSBTAP00000059310	9913.ENSBTAP00000055117	0	0	0	0	0.072	0	0	0.389	0.408
IL10	TNFSF13B	9913.ENSBTAP00000059310	9913.ENSBTAP00000055435	0	0	0	0	0	0	0	0.608	0.608
IL10	IL18	9913.ENSBTAP00000059310	9913.ENSBTAP00000055793	0	0	0	0	0.206	0	0	0.921	0.935
IL10	IL3RA	9913.ENSBTAP00000059310	9913.ENSBTAP00000056952	0	0	0	0	0.061	0	0.65	0.227	0.724
IL10	NCF2	9913.ENSBTAP00000059310	9913.ENSBTAP00000058209	0	0	0	0	0.076	0	0	0.527	0.544
IL10	TYROBP	9913.ENSBTAP00000059310	9913.ENSBTAP00000070392	0	0	0	0	0.095	0	0	0.419	0.451
IL10	TNFAIP3	9913.ENSBTAP00000059310	9913.ENSBTAP00000072859	0	0	0	0	0.077	0	0	0.448	0.468
IL10	TH	9913.ENSBTAP00000059310	9913.ENSBTAP00000071086	0	0	0	0	0.079	0	0	0.464	0.485
IL10	THBD	9913.ENSBTAP00000059310	9913.ENSBTAP00000066029	0	0	0	0	0.097	0	0	0.488	0.518
IL10	IL12B	9913.ENSBTAP00000059310	9913.ENSBTAP00000060277	0	0	0	0	0.148	0	0	0.459	0.519
IL10	IL12A	9913.ENSBTAP00000059310	9913.ENSBTAP00000072244	0	0	0	0	0.11	0	0	0.502	0.539
IL10	SDC1	9913.ENSBTAP00000059310	9913.ENSBTAP00000072853	0	0	0	0	0	0	0	0.582	0.582
IL10	LIF	9913.ENSBTAP00000059310	9913.ENSBTAP00000073388	0	0	0	0	0.114	0	0	0.568	0.6
IL10	RETN	9913.ENSBTAP00000059310	9913.ENSBTAP00000068334	0	0	0	0	0.09	0	0	0.591	0.612
IL10	TGFB2	9913.ENSBTAP00000059310	9913.ENSBTAP00000064427	0	0	0	0	0	0	0	0.628	0.628
IL10	TNFAIP6	9913.ENSBTAP00000059310	9913.ENSBTAP00000066584	0	0	0	0	0.077	0	0	0.662	0.674
IL10	IL1RN	9913.ENSBTAP00000059310	9913.ENSBTAP00000071338	0	0	0	0	0.09	0	0	0.743	0.756
IL12A	IL4I1	9913.ENSBTAP00000072244	9913.ENSBTAP00000007580	0	0	0	0	0	0	0	0.404	0.404
IL12A	IL7R	9913.ENSBTAP00000072244	9913.ENSBTAP00000026608	0	0	0	0	0	0	0.65	0.066	0.659
IL12A	IL3RA	9913.ENSBTAP00000072244	9913.ENSBTAP00000056952	0	0	0	0	0	0	0.65	0	0.65
IL12A	IL12B	9913.ENSBTAP00000072244	9913.ENSBTAP00000060277	0	0	0	0	0.137	0.848	0.9	0.64	0.994
IL12B	IL1B	9913.ENSBTAP00000060277	9913.ENSBTAP00000001745	0	0	0	0	0.168	0	0	0.374	0.457
IL12B	IL17A	9913.ENSBTAP00000060277	9913.ENSBTAP00000002786	0	0	0	0	0.272	0	0	0.24	0.423
IL12B	IL1A	9913.ENSBTAP00000060277	9913.ENSBTAP00000013665	0	0	0	0	0.158	0	0	0.395	0.469
IL12B	IL7R	9913.ENSBTAP00000060277	9913.ENSBTAP00000026608	0	0	0	0	0	0	0.65	0.087	0.666
IL12B	TNF	9913.ENSBTAP00000060277	9913.ENSBTAP00000035682	0	0	0	0	0.177	0	0	0.387	0.475
IL12B	TNFSF15	9913.ENSBTAP00000060277	9913.ENSBTAP00000036310	0	0	0.278	0	0.129	0	0	0.26	0.494
IL12B	IL18BP	9913.ENSBTAP00000060277	9913.ENSBTAP00000054668	0	0	0.397	0	0	0	0	0.132	0.454
IL12B	IL18	9913.ENSBTAP00000060277	9913.ENSBTAP00000055793	0	0	0	0	0.115	0	0	0.418	0.463
IL12B	IL3RA	9913.ENSBTAP00000060277	9913.ENSBTAP00000056952	0	0	0	0	0	0	0.65	0.074	0.662
IL17A	LTA	9913.ENSBTAP00000002786	9913.ENSBTAP00000000018	0	0	0	0	0.067	0	0	0.742	0.748
IL17A	IL1B	9913.ENSBTAP00000002786	9913.ENSBTAP00000001745	0	0	0	0	0.131	0	0	0.927	0.934
IL17A	TGFB2	9913.ENSBTAP00000002786	9913.ENSBTAP00000064427	0	0	0	0	0.047	0	0	0.402	0.406
IL17A	TNFAIP3	9913.ENSBTAP00000002786	9913.ENSBTAP00000072859	0	0	0	0	0.064	0	0	0.392	0.407
IL17A	NFKB1	9913.ENSBTAP00000002786	9913.ENSBTAP00000027016	0	0	0	0	0.05	0	0	0.418	0.423
IL17A	SERPINE1	9913.ENSBTAP00000002786	9913.ENSBTAP00000019232	0	0	0	0	0.061	0	0	0.412	0.424
IL17A	NFKBIZ	9913.ENSBTAP00000002786	9913.ENSBTAP00000014591	0	0	0	0	0	0	0	0.432	0.432
IL17A	IL1R2	9913.ENSBTAP00000002786	9913.ENSBTAP00000008322	0	0	0	0	0	0.102	0	0.396	0.435
IL17A	IRF1	9913.ENSBTAP00000002786	9913.ENSBTAP00000041732	0	0	0	0	0	0	0	0.441	0.441
IL17A	RETN	9913.ENSBTAP00000002786	9913.ENSBTAP00000068334	0	0	0	0	0.084	0	0	0.421	0.447
IL17A	NFKBIA	9913.ENSBTAP00000002786	9913.ENSBTAP00000022183	0	0	0	0	0.077	0	0	0.465	0.485
IL17A	TNFSF13B	9913.ENSBTAP00000002786	9913.ENSBTAP00000055435	0	0	0	0	0	0	0	0.529	0.529
IL17A	LIF	9913.ENSBTAP00000002786	9913.ENSBTAP00000073388	0	0	0	0	0.134	0	0	0.487	0.537
IL17A	IL7R	9913.ENSBTAP00000002786	9913.ENSBTAP00000026608	0	0	0	0	0	0	0	0.54	0.54
IL17A	SDC1	9913.ENSBTAP00000002786	9913.ENSBTAP00000072853	0	0	0	0	0	0	0	0.568	0.568
IL17A	NOS2	9913.ENSBTAP00000002786	9913.ENSBTAP00000009062	0	0	0	0	0.083	0	0	0.55	0.57
IL17A	MMP13	9913.ENSBTAP00000002786	9913.ENSBTAP00000020045	0	0	0	0	0.102	0	0	0.567	0.594
IL17A	IL1RN	9913.ENSBTAP00000002786	9913.ENSBTAP00000071338	0	0	0	0	0	0	0	0.594	0.594
IL17A	RORA	9913.ENSBTAP00000002786	9913.ENSBTAP00000070801	0	0	0	0	0.1	0.089	0	0.562	0.61
IL17A	STAT4	9913.ENSBTAP00000002786	9913.ENSBTAP00000030561	0	0	0	0	0	0.106	0	0.617	0.643
IL17A	SOCS3	9913.ENSBTAP00000002786	9913.ENSBTAP00000011106	0	0	0	0	0.103	0	0	0.628	0.652
IL17A	VCAM1	9913.ENSBTAP00000002786	9913.ENSBTAP00000042029	0	0	0	0	0.076	0.105	0	0.63	0.667
IL17A	PTGS2	9913.ENSBTAP00000002786	9913.ENSBTAP00000018774	0	0	0	0	0.077	0	0	0.683	0.695
IL17A	OSM	9913.ENSBTAP00000002786	9913.ENSBTAP00000021515	0	0	0	0	0.13	0	0	0.694	0.722
IL17A	TLR4	9913.ENSBTAP00000002786	9913.ENSBTAP00000008190	0	0	0	0	0	0	0	0.799	0.799
IL17A	IL18	9913.ENSBTAP00000002786	9913.ENSBTAP00000055793	0	0	0	0	0.067	0	0	0.833	0.837
IL17A	IL1A	9913.ENSBTAP00000002786	9913.ENSBTAP00000013665	0	0	0	0	0.13	0	0	0.886	0.897
IL17A	TNF	9913.ENSBTAP00000002786	9913.ENSBTAP00000035682	0	0	0	0	0.12	0	0	0.916	0.923
IL17A	IL17F	9913.ENSBTAP00000002786	9913.ENSBTAP00000022393	0	0	0.074	0.902	0.197	0.73	0.9	0.391	0.985
IL17F	LTA	9913.ENSBTAP00000022393	9913.ENSBTAP00000000018	0	0	0	0	0.086	0	0	0.571	0.591
IL17F	IL1B	9913.ENSBTAP00000022393	9913.ENSBTAP00000001745	0	0	0	0	0.086	0	0	0.754	0.766
IL17F	TLR4	9913.ENSBTAP00000022393	9913.ENSBTAP00000008190	0	0	0	0	0	0	0	0.409	0.408
IL17F	IL1A	9913.ENSBTAP00000022393	9913.ENSBTAP00000013665	0	0	0	0	0.066	0	0	0.588	0.598
IL17F	RORA	9913.ENSBTAP00000022393	9913.ENSBTAP00000070801	0	0	0	0	0.068	0.089	0	0.505	0.543
IL17F	STAT4	9913.ENSBTAP00000022393	9913.ENSBTAP00000030561	0	0	0	0	0.061	0.144	0	0.494	0.558
IL17F	IL18	9913.ENSBTAP00000022393	9913.ENSBTAP00000055793	0	0	0	0	0.086	0	0	0.547	0.569
IL17F	TNF	9913.ENSBTAP00000022393	9913.ENSBTAP00000035682	0	0	0	0	0.085	0	0	0.763	0.773
IL17REL	IL1R2	9913.ENSBTAP00000055493	9913.ENSBTAP00000008322	0	0	0	0	0	0	0	0.42	0.42
IL17REL	TNIP3	9913.ENSBTAP00000055493	9913.ENSBTAP00000056111	0	0	0	0	0.07	0	0	0.442	0.459
IL18	LTA	9913.ENSBTAP00000055793	9913.ENSBTAP00000000018	0	0	0	0	0.086	0	0	0.659	0.675
IL18	NLRP3	9913.ENSBTAP00000055793	9913.ENSBTAP00000001675	0	0	0	0	0	0	0	0.781	0.781
IL18	IL1B	9913.ENSBTAP00000055793	9913.ENSBTAP00000001745	0	0	0	0	0.131	0.089	0	0.936	0.945
IL18	NAIP	9913.ENSBTAP00000055793	9913.ENSBTAP00000004317	0	0	0	0	0.124	0	0	0.668	0.697
IL18	TLR4	9913.ENSBTAP00000055793	9913.ENSBTAP00000008190	0	0	0	0	0.087	0	0	0.84	0.848
IL18	IL1R2	9913.ENSBTAP00000055793	9913.ENSBTAP00000008322	0	0	0	0	0	0	0	0.493	0.493
IL18	SOD2	9913.ENSBTAP00000055793	9913.ENSBTAP00000008569	0	0	0	0	0.198	0	0	0.345	0.452
IL18	NOS2	9913.ENSBTAP00000055793	9913.ENSBTAP00000009062	0	0	0	0	0	0	0	0.494	0.494
IL18	NLRC4	9913.ENSBTAP00000055793	9913.ENSBTAP00000010814	0	0	0	0	0.088	0	0	0.899	0.904
IL18	SOCS3	9913.ENSBTAP00000055793	9913.ENSBTAP00000011106	0	0	0	0	0	0	0	0.42	0.42
IL18	IL1A	9913.ENSBTAP00000055793	9913.ENSBTAP00000013665	0	0	0	0	0.102	0.089	0	0.896	0.907
IL18	PTGS2	9913.ENSBTAP00000055793	9913.ENSBTAP00000018774	0	0	0	0	0	0	0	0.652	0.652
IL18	SERPINE1	9913.ENSBTAP00000055793	9913.ENSBTAP00000019232	0	0	0	0	0.111	0.043	0	0.571	0.604
IL18	MMP13	9913.ENSBTAP00000055793	9913.ENSBTAP00000020045	0	0	0	0	0.095	0	0	0.404	0.437
IL18	NFKBIA	9913.ENSBTAP00000055793	9913.ENSBTAP00000022183	0	0	0	0	0.049	0	0	0.451	0.456
IL18	NFKB1	9913.ENSBTAP00000055793	9913.ENSBTAP00000027016	0	0	0	0	0.087	0	0.9	0.361	0.936
IL18	NLRP1	9913.ENSBTAP00000055793	9913.ENSBTAP00000027232	0	0	0	0	0	0	0	0.914	0.914
IL18	STAT4	9913.ENSBTAP00000055793	9913.ENSBTAP00000030561	0	0	0	0	0.09	0	0	0.481	0.507
IL18	TNF	9913.ENSBTAP00000055793	9913.ENSBTAP00000035682	0	0	0	0	0	0	0	0.9	0.9
IL18	IRF1	9913.ENSBTAP00000055793	9913.ENSBTAP00000041732	0	0	0	0	0.076	0	0	0.55	0.566
IL18	VCAM1	9913.ENSBTAP00000055793	9913.ENSBTAP00000042029	0	0	0	0	0.173	0	0	0.591	0.647
IL18	IL18RAP	9913.ENSBTAP00000055793	9913.ENSBTAP00000045070	0	0	0	0	0.075	0.603	0.9	0.76	0.99
IL18	NLRP12	9913.ENSBTAP00000055793	9913.ENSBTAP00000051805	0	0	0	0	0	0	0	0.653	0.653
IL18	IL18BP	9913.ENSBTAP00000055793	9913.ENSBTAP00000054668	0	0	0	0	0	0.101	0	0.9	0.907
IL18	TYROBP	9913.ENSBTAP00000055793	9913.ENSBTAP00000070392	0	0	0	0	0.177	0	0	0.371	0.46
IL18	IL1RN	9913.ENSBTAP00000055793	9913.ENSBTAP00000071338	0	0	0	0	0.127	0	0	0.633	0.665
IL18	MEFV	9913.ENSBTAP00000055793	9913.ENSBTAP00000062400	0	0	0	0	0.05	0	0	0.833	0.834
IL18BP	IL1B	9913.ENSBTAP00000054668	9913.ENSBTAP00000001745	0	0	0	0	0	0	0	0.439	0.439
IL18BP	IL1R2	9913.ENSBTAP00000054668	9913.ENSBTAP00000008322	0	0	0	0	0	0	0	0.43	0.43
IL18BP	IL1RN	9913.ENSBTAP00000054668	9913.ENSBTAP00000071338	0	0	0	0	0	0	0	0.461	0.461
IL18RAP	IL7R	9913.ENSBTAP00000045070	9913.ENSBTAP00000026608	0	0	0.264	0	0.154	0	0	0.201	0.459
IL1A	LTA	9913.ENSBTAP00000013665	9913.ENSBTAP00000000018	0	0	0	0	0	0	0	0.758	0.758
IL1A	NLRP3	9913.ENSBTAP00000013665	9913.ENSBTAP00000001675	0	0	0	0	0	0.042	0	0.535	0.535
IL1A	IL1B	9913.ENSBTAP00000013665	9913.ENSBTAP00000001745	0	0	0	0	0.977	0	0.9	0.979	0.999
IL1A	NFKB2	9913.ENSBTAP00000013665	9913.ENSBTAP00000007904	0	0	0	0	0.147	0	0.4	0.656	0.808
IL1A	TLR4	9913.ENSBTAP00000013665	9913.ENSBTAP00000008190	0	0	0	0	0.161	0	0	0.79	0.816
IL1A	IL1R2	9913.ENSBTAP00000013665	9913.ENSBTAP00000008322	0	0	0	0	0.061	0.273	0.9	0.908	0.992
IL1A	SOD2	9913.ENSBTAP00000013665	9913.ENSBTAP00000008569	0	0	0	0	0.17	0	0	0.382	0.465
IL1A	NOS2	9913.ENSBTAP00000013665	9913.ENSBTAP00000009062	0	0	0	0	0.094	0	0	0.569	0.593
IL1A	NLRC4	9913.ENSBTAP00000013665	9913.ENSBTAP00000010814	0	0	0	0	0	0	0	0.605	0.605
IL1A	SOCS3	9913.ENSBTAP00000013665	9913.ENSBTAP00000011106	0	0	0	0	0.166	0	0	0.458	0.529
IL1A	IL7R	9913.ENSBTAP00000013665	9913.ENSBTAP00000026608	0	0	0	0	0.075	0	0	0.387	0.408
IL1A	RETN	9913.ENSBTAP00000013665	9913.ENSBTAP00000068334	0	0	0	0	0.068	0	0	0.392	0.409
IL1A	TNFSF13B	9913.ENSBTAP00000013665	9913.ENSBTAP00000055435	0	0	0	0	0	0.161	0	0.355	0.435
IL1A	SERPINB2	9913.ENSBTAP00000013665	9913.ENSBTAP00000031506	0	0	0	0	0.272	0	0	0.288	0.46
IL1A	NLRP1	9913.ENSBTAP00000013665	9913.ENSBTAP00000027232	0	0	0	0	0.055	0.048	0	0.472	0.484
IL1A	TNFSF15	9913.ENSBTAP00000013665	9913.ENSBTAP00000036310	0	0	0	0	0.278	0	0	0.332	0.497
IL1A	TGFB2	9913.ENSBTAP00000013665	9913.ENSBTAP00000064427	0	0	0	0	0.086	0	0	0.484	0.508
IL1A	TNFSF9	9913.ENSBTAP00000013665	9913.ENSBTAP00000055117	0	0	0	0	0.11	0	0	0.504	0.539
IL1A	TNFAIP6	9913.ENSBTAP00000013665	9913.ENSBTAP00000066584	0	0	0	0	0.123	0.161	0	0.483	0.586
IL1A	IRF1	9913.ENSBTAP00000013665	9913.ENSBTAP00000041732	0	0	0	0	0.216	0	0	0.509	0.598
IL1A	TNFAIP3	9913.ENSBTAP00000013665	9913.ENSBTAP00000072859	0	0	0	0	0.112	0.064	0	0.565	0.606
IL1A	NFKBIA	9913.ENSBTAP00000013665	9913.ENSBTAP00000022183	0	0	0	0	0.301	0	0	0.566	0.684
IL1A	MMP13	9913.ENSBTAP00000013665	9913.ENSBTAP00000020045	0	0	0	0	0.139	0.042	0	0.652	0.688
IL1A	LIF	9913.ENSBTAP00000013665	9913.ENSBTAP00000073388	0	0	0	0	0.389	0	0	0.535	0.704
IL1A	SERPINE1	9913.ENSBTAP00000013665	9913.ENSBTAP00000019232	0	0	0	0	0.288	0	0	0.605	0.707
IL1A	VCAM1	9913.ENSBTAP00000013665	9913.ENSBTAP00000042029	0	0	0	0	0.09	0.105	0	0.669	0.707
IL1A	NFKBIZ	9913.ENSBTAP00000013665	9913.ENSBTAP00000014591	0	0	0	0	0.646	0	0	0.353	0.761
IL1A	OSM	9913.ENSBTAP00000013665	9913.ENSBTAP00000021515	0	0	0	0	0.166	0	0	0.753	0.785
IL1A	NFKB1	9913.ENSBTAP00000013665	9913.ENSBTAP00000027016	0	0	0	0	0.147	0	0.4	0.625	0.791
IL1A	PTGS2	9913.ENSBTAP00000013665	9913.ENSBTAP00000018774	0	0	0	0	0.384	0	0	0.719	0.819
IL1A	IL1RN	9913.ENSBTAP00000013665	9913.ENSBTAP00000071338	0	0	0	0	0.195	0	0	0.849	0.874
IL1A	S100A13	9913.ENSBTAP00000013665	9913.ENSBTAP00000058627	0	0	0	0	0	0.818	0	0.639	0.931
IL1A	TNF	9913.ENSBTAP00000013665	9913.ENSBTAP00000035682	0	0	0	0	0.758	0	0	0.921	0.98
IL1B	LTA	9913.ENSBTAP00000001745	9913.ENSBTAP00000000018	0	0	0	0	0	0	0	0.773	0.773
IL1B	NLRP3	9913.ENSBTAP00000001745	9913.ENSBTAP00000001675	0	0	0	0	0.211	0.104	0.9	0.833	0.986
IL1B	OAS2	9913.ENSBTAP00000001745	9913.ENSBTAP00000019477	0	0	0	0	0.061	0	0	0.392	0.404
IL1B	TAP	9913.ENSBTAP00000001745	9913.ENSBTAP00000056499	0	0	0	0	0.08	0	0	0.381	0.406
IL1B	SDC1	9913.ENSBTAP00000001745	9913.ENSBTAP00000072853	0	0	0	0	0	0	0	0.407	0.407
IL1B	MAP3K8	9913.ENSBTAP00000001745	9913.ENSBTAP00000059959	0	0	0	0	0.166	0	0	0.327	0.415
IL1B	P2RY2	9913.ENSBTAP00000001745	9913.ENSBTAP00000048441	0	0	0	0	0.097	0	0	0.409	0.443
IL1B	S100A8	9913.ENSBTAP00000001745	9913.ENSBTAP00000074498	0	0	0	0	0.138	0	0	0.382	0.444
IL1B	P2RX7	9913.ENSBTAP00000001745	9913.ENSBTAP00000011779	0	0	0	0	0	0	0	0.452	0.452
IL1B	SERPINB2	9913.ENSBTAP00000001745	9913.ENSBTAP00000031506	0	0	0	0	0.152	0	0	0.406	0.475
IL1B	TNFSF9	9913.ENSBTAP00000001745	9913.ENSBTAP00000055117	0	0	0	0	0.106	0	0	0.449	0.486
IL1B	PTX3	9913.ENSBTAP00000001745	9913.ENSBTAP00000011863	0	0	0	0	0	0	0	0.499	0.499
IL1B	RSAD2	9913.ENSBTAP00000001745	9913.ENSBTAP00000021373	0	0	0	0	0	0	0	0.503	0.503
IL1B	MX2	9913.ENSBTAP00000001745	9913.ENSBTAP00000011146	0	0	0	0	0.167	0	0	0.435	0.509
IL1B	THBD	9913.ENSBTAP00000001745	9913.ENSBTAP00000066029	0	0	0	0	0.079	0	0	0.495	0.515
IL1B	NCF2	9913.ENSBTAP00000001745	9913.ENSBTAP00000058209	0	0	0	0	0.116	0	0	0.481	0.521
IL1B	TNFSF15	9913.ENSBTAP00000001745	9913.ENSBTAP00000036310	0	0	0	0	0.278	0	0	0.409	0.555
IL1B	TYROBP	9913.ENSBTAP00000001745	9913.ENSBTAP00000070392	0	0	0	0	0.2	0	0	0.48	0.566
IL1B	NAIP	9913.ENSBTAP00000001745	9913.ENSBTAP00000004317	0	0	0	0	0.135	0	0	0.531	0.577
IL1B	TRAF1	9913.ENSBTAP00000001745	9913.ENSBTAP00000041215	0	0	0	0	0.067	0.06	0	0.562	0.582
IL1B	IL7R	9913.ENSBTAP00000001745	9913.ENSBTAP00000026608	0	0	0	0	0.134	0	0	0.539	0.584
IL1B	TNFSF13B	9913.ENSBTAP00000001745	9913.ENSBTAP00000055435	0	0	0	0	0.094	0.161	0	0.508	0.593
IL1B	TGFB2	9913.ENSBTAP00000001745	9913.ENSBTAP00000064427	0	0	0	0	0.048	0	0	0.602	0.604
IL1B	NLRP12	9913.ENSBTAP00000001745	9913.ENSBTAP00000051805	0	0	0	0	0.105	0.071	0	0.581	0.621
IL1B	S100A12	9913.ENSBTAP00000001745	9913.ENSBTAP00000034009	0	0	0	0	0.243	0	0	0.524	0.624
IL1B	S100A13	9913.ENSBTAP00000001745	9913.ENSBTAP00000058627	0	0	0	0	0	0.564	0	0.191	0.632
IL1B	LIF	9913.ENSBTAP00000001745	9913.ENSBTAP00000073388	0	0	0	0	0.201	0	0	0.569	0.64
IL1B	TH	9913.ENSBTAP00000001745	9913.ENSBTAP00000071086	0	0	0	0	0	0	0	0.659	0.659
IL1B	LMNB1	9913.ENSBTAP00000001745	9913.ENSBTAP00000069937	0	0	0	0	0.067	0	0	0.662	0.671
IL1B	NFKBIZ	9913.ENSBTAP00000001745	9913.ENSBTAP00000014591	0	0	0	0	0.358	0	0	0.508	0.671
IL1B	STAT4	9913.ENSBTAP00000001745	9913.ENSBTAP00000030561	0	0	0	0	0.085	0	0	0.657	0.673
IL1B	MEFV	9913.ENSBTAP00000001745	9913.ENSBTAP00000062400	0	0	0	0	0.183	0	0	0.625	0.681
IL1B	OSM	9913.ENSBTAP00000001745	9913.ENSBTAP00000021515	0	0	0	0	0.224	0	0	0.626	0.697
IL1B	IL1RN	9913.ENSBTAP00000001745	9913.ENSBTAP00000071338	0	0	0	0.61	0.361	0	0	0.579	0.719
IL1B	SERPINE1	9913.ENSBTAP00000001745	9913.ENSBTAP00000019232	0	0	0	0	0.172	0	0	0.693	0.735
IL1B	TNFAIP6	9913.ENSBTAP00000001745	9913.ENSBTAP00000066584	0	0	0	0	0.189	0.161	0	0.643	0.736
IL1B	TNFAIP3	9913.ENSBTAP00000001745	9913.ENSBTAP00000072859	0	0	0	0	0.286	0.101	0	0.625	0.738
IL1B	NFKB2	9913.ENSBTAP00000001745	9913.ENSBTAP00000007904	0	0	0	0	0.118	0	0.4	0.549	0.74
IL1B	IRF1	9913.ENSBTAP00000001745	9913.ENSBTAP00000041732	0	0	0	0	0.271	0	0	0.682	0.758
IL1B	SOD2	9913.ENSBTAP00000001745	9913.ENSBTAP00000008569	0	0	0	0	0.38	0	0	0.662	0.781
IL1B	RETN	9913.ENSBTAP00000001745	9913.ENSBTAP00000068334	0	0	0	0	0.078	0	0	0.778	0.786
IL1B	NLRP1	9913.ENSBTAP00000001745	9913.ENSBTAP00000027232	0	0	0	0	0.066	0.063	0	0.797	0.807
IL1B	NFKBIA	9913.ENSBTAP00000001745	9913.ENSBTAP00000022183	0	0	0	0	0.276	0	0	0.758	0.818
IL1B	SOCS3	9913.ENSBTAP00000001745	9913.ENSBTAP00000011106	0	0	0	0	0.3	0	0	0.763	0.827
IL1B	VCAM1	9913.ENSBTAP00000001745	9913.ENSBTAP00000042029	0	0	0	0	0.11	0.105	0	0.806	0.832
IL1B	NOS2	9913.ENSBTAP00000001745	9913.ENSBTAP00000009062	0	0	0	0	0.065	0	0	0.832	0.836
IL1B	NLRC4	9913.ENSBTAP00000001745	9913.ENSBTAP00000010814	0	0	0	0	0.074	0	0	0.845	0.85
IL1B	MMP13	9913.ENSBTAP00000001745	9913.ENSBTAP00000020045	0	0	0	0	0.169	0.059	0	0.834	0.859
IL1B	TLR4	9913.ENSBTAP00000001745	9913.ENSBTAP00000008190	0	0	0	0	0.204	0	0	0.938	0.948
IL1B	PTGS2	9913.ENSBTAP00000001745	9913.ENSBTAP00000018774	0	0	0	0	0.485	0	0	0.904	0.948
IL1B	NFKB1	9913.ENSBTAP00000001745	9913.ENSBTAP00000027016	0	0	0	0	0.118	0	0.9	0.753	0.976
IL1B	TNF	9913.ENSBTAP00000001745	9913.ENSBTAP00000035682	0	0	0	0	0.631	0	0	0.954	0.982
IL1B	IL1R2	9913.ENSBTAP00000001745	9913.ENSBTAP00000008322	0	0	0	0	0.085	0.73	0.9	0.943	0.998
IL1R2	TLR4	9913.ENSBTAP00000008322	9913.ENSBTAP00000008190	0	0	0	0	0.087	0.104	0	0.48	0.537
IL1R2	IL7R	9913.ENSBTAP00000008322	9913.ENSBTAP00000026608	0	0	0	0	0	0	0	0.401	0.401
IL1R2	NFKBIA	9913.ENSBTAP00000008322	9913.ENSBTAP00000022183	0	0	0	0	0.055	0.088	0	0.363	0.403
IL1R2	S100A8	9913.ENSBTAP00000008322	9913.ENSBTAP00000074498	0	0	0	0	0.146	0.088	0	0.294	0.403
IL1R2	TRAF1	9913.ENSBTAP00000008322	9913.ENSBTAP00000041215	0	0	0	0	0.061	0.077	0	0.477	0.508
IL1R2	S100A12	9913.ENSBTAP00000008322	9913.ENSBTAP00000034009	0	0	0	0	0.169	0.088	0	0.406	0.51
IL1R2	NFKB1	9913.ENSBTAP00000008322	9913.ENSBTAP00000027016	0	0	0	0	0.055	0.088	0	0.487	0.519
IL1R2	TNF	9913.ENSBTAP00000008322	9913.ENSBTAP00000035682	0	0	0	0	0.047	0	0	0.583	0.585
IL1R2	IL1RN	9913.ENSBTAP00000008322	9913.ENSBTAP00000071338	0	0	0	0	0.181	0.101	0.9	0.714	0.976
IL1RN	TLR4	9913.ENSBTAP00000071338	9913.ENSBTAP00000008190	0	0	0	0	0.17	0	0	0.629	0.679
IL1RN	NOS2	9913.ENSBTAP00000071338	9913.ENSBTAP00000009062	0	0	0	0	0.08	0	0	0.495	0.515
IL1RN	SOCS3	9913.ENSBTAP00000071338	9913.ENSBTAP00000011106	0	0	0	0	0.193	0	0	0.384	0.481
IL1RN	PTX3	9913.ENSBTAP00000071338	9913.ENSBTAP00000011863	0	0	0	0	0	0	0	0.401	0.401
IL1RN	PTGS2	9913.ENSBTAP00000071338	9913.ENSBTAP00000018774	0	0	0	0	0.166	0	0	0.567	0.623
IL1RN	SERPINE1	9913.ENSBTAP00000071338	9913.ENSBTAP00000019232	0	0	0	0	0.315	0	0	0.31	0.507
IL1RN	MMP13	9913.ENSBTAP00000071338	9913.ENSBTAP00000020045	0	0	0	0	0.178	0	0	0.393	0.48
IL1RN	NFKBIA	9913.ENSBTAP00000071338	9913.ENSBTAP00000022183	0	0	0	0	0.176	0	0	0.412	0.495
IL1RN	S100A12	9913.ENSBTAP00000071338	9913.ENSBTAP00000034009	0	0	0	0	0.575	0	0	0.242	0.664
IL1RN	TNF	9913.ENSBTAP00000071338	9913.ENSBTAP00000035682	0	0	0	0	0.216	0	0	0.717	0.768
IL1RN	IRF1	9913.ENSBTAP00000071338	9913.ENSBTAP00000041732	0	0	0	0	0.157	0	0	0.347	0.426
IL1RN	TNFSF13B	9913.ENSBTAP00000071338	9913.ENSBTAP00000055435	0	0	0	0	0.104	0	0	0.382	0.422
IL1RN	TNFAIP6	9913.ENSBTAP00000071338	9913.ENSBTAP00000066584	0	0	0	0	0.143	0	0	0.483	0.538
IL3RA	YWHAZ	9913.ENSBTAP00000056952	9913.ENSBTAP00000000289	0	0	0	0	0	0	0.5	0	0.499
IL3RA	OSM	9913.ENSBTAP00000056952	9913.ENSBTAP00000021515	0	0	0	0	0	0	0.65	0	0.65
IL3RA	IL7R	9913.ENSBTAP00000056952	9913.ENSBTAP00000026608	0	0	0	0	0.088	0	0	0.432	0.46
IL3RA	PIK3CD	9913.ENSBTAP00000056952	9913.ENSBTAP00000064363	0	0	0	0	0.067	0	0.4	0	0.416
IL3RA	LIF	9913.ENSBTAP00000056952	9913.ENSBTAP00000073388	0	0	0	0	0	0	0.65	0	0.65
IL4I1	SERPINE1	9913.ENSBTAP00000007580	9913.ENSBTAP00000019232	0	0	0	0	0	0	0	0.501	0.501
IL4I1	TH	9913.ENSBTAP00000007580	9913.ENSBTAP00000071086	0	0	0	0	0.079	0	0.9	0	0.903
IL7R	OSM	9913.ENSBTAP00000026608	9913.ENSBTAP00000021515	0	0	0	0	0	0	0.65	0.132	0.683
IL7R	TNFRSF18	9913.ENSBTAP00000026608	9913.ENSBTAP00000067373	0	0	0	0	0.085	0	0	0.39	0.418
IL7R	TNFAIP3	9913.ENSBTAP00000026608	9913.ENSBTAP00000072859	0	0	0	0	0.172	0	0	0.381	0.465
IL7R	TNF	9913.ENSBTAP00000026608	9913.ENSBTAP00000035682	0	0	0	0	0.126	0	0	0.495	0.54
IL7R	LIF	9913.ENSBTAP00000026608	9913.ENSBTAP00000073388	0	0	0	0	0	0	0.65	0.043	0.65
INHBA	LGI3	9913.ENSBTAP00000056958	9913.ENSBTAP00000006011	0	0	0	0	0	0.066	0	0.388	0.403
INHBA	PTGS2	9913.ENSBTAP00000056958	9913.ENSBTAP00000018774	0	0	0	0	0.16	0	0	0.321	0.405
INHBA	SERPINE1	9913.ENSBTAP00000056958	9913.ENSBTAP00000019232	0	0	0	0	0.183	0	0	0.305	0.407
INHBA	TNFAIP6	9913.ENSBTAP00000056958	9913.ENSBTAP00000066584	0	0	0	0	0.139	0.185	0	0.475	0.6
IRF1	NFKB2	9913.ENSBTAP00000041732	9913.ENSBTAP00000007904	0	0	0	0	0.144	0.059	0	0.55	0.606
IRF1	TLR4	9913.ENSBTAP00000041732	9913.ENSBTAP00000008190	0	0	0	0	0.522	0	0	0.692	0.846
IRF1	SOCS3	9913.ENSBTAP00000041732	9913.ENSBTAP00000011106	0	0	0	0	0.235	0.047	0	0.635	0.711
IRF1	MX2	9913.ENSBTAP00000041732	9913.ENSBTAP00000011146	0	0	0	0	0.365	0	0	0.577	0.72
IRF1	NFKBIZ	9913.ENSBTAP00000041732	9913.ENSBTAP00000014591	0	0	0	0	0.646	0.059	0	0.348	0.764
IRF1	OAS1Y	9913.ENSBTAP00000041732	9913.ENSBTAP00000016856	0	0	0	0	0.169	0	0	0.34	0.429
IRF1	PTGS2	9913.ENSBTAP00000041732	9913.ENSBTAP00000018774	0	0	0	0	0.146	0	0	0.487	0.544
IRF1	OAS2	9913.ENSBTAP00000041732	9913.ENSBTAP00000019477	0	0	0	0	0.112	0	0	0.692	0.715
IRF1	RSAD2	9913.ENSBTAP00000041732	9913.ENSBTAP00000021373	0	0	0	0	0.133	0.05	0	0.722	0.751
IRF1	PARP14	9913.ENSBTAP00000041732	9913.ENSBTAP00000022152	0	0	0	0	0.332	0	0	0.288	0.504
IRF1	NFKBIA	9913.ENSBTAP00000041732	9913.ENSBTAP00000022183	0	0	0	0	0.312	0.059	0	0.577	0.702
IRF1	NFKB1	9913.ENSBTAP00000041732	9913.ENSBTAP00000027016	0	0	0	0	0.197	0.059	0	0.599	0.67
IRF1	STAT4	9913.ENSBTAP00000041732	9913.ENSBTAP00000030561	0	0	0	0	0.181	0.315	0	0.712	0.824
IRF1	LOC511531	9913.ENSBTAP00000041732	9913.ENSBTAP00000032626	0	0	0	0	0.302	0.041	0	0.547	0.67
IRF1	TNF	9913.ENSBTAP00000041732	9913.ENSBTAP00000035682	0	0	0	0	0.366	0.052	0	0.686	0.794
IRF1	NFKBIE	9913.ENSBTAP00000041732	9913.ENSBTAP00000035832	0	0	0	0	0.123	0.059	0	0.341	0.408
IRF1	TRAF1	9913.ENSBTAP00000041732	9913.ENSBTAP00000041215	0	0	0	0	0.096	0.085	0	0.382	0.444
IRF1	TNFSF13B	9913.ENSBTAP00000041732	9913.ENSBTAP00000055435	0	0	0	0	0.241	0	0	0.247	0.405
IRF1	VCAM1	9913.ENSBTAP00000041732	9913.ENSBTAP00000042029	0	0	0	0	0.129	0	0	0.348	0.407
IRF1	LOC512486	9913.ENSBTAP00000041732	9913.ENSBTAP00000068741	0	0	0	0	0.39	0.041	0	0.19	0.485
IRF1	TNFAIP3	9913.ENSBTAP00000041732	9913.ENSBTAP00000072859	0	0	0	0	0.242	0	0	0.57	0.66
IRF1	ISG20	9913.ENSBTAP00000041732	9913.ENSBTAP00000074353	0	0	0	0	0.179	0.047	0	0.663	0.714
ISG20	MX2	9913.ENSBTAP00000074353	9913.ENSBTAP00000011146	0	0	0	0	0.164	0	0	0.715	0.751
ISG20	PNPT1	9913.ENSBTAP00000074353	9913.ENSBTAP00000011729	0	0	0	0	0.087	0	0.314	0.333	0.545
ISG20	OAS1Y	9913.ENSBTAP00000074353	9913.ENSBTAP00000016856	0	0	0	0	0.182	0	0	0.508	0.58
ISG20	OAS2	9913.ENSBTAP00000074353	9913.ENSBTAP00000019477	0	0	0	0	0.149	0	0	0.685	0.72
ISG20	RSAD2	9913.ENSBTAP00000074353	9913.ENSBTAP00000021373	0	0	0	0	0.294	0	0	0.749	0.815
ISG20	STAT4	9913.ENSBTAP00000074353	9913.ENSBTAP00000030561	0	0	0	0	0.107	0	0	0.369	0.412
ISG20	LOC511531	9913.ENSBTAP00000074353	9913.ENSBTAP00000032626	0	0	0	0	0.131	0	0	0.375	0.434
JAM2	TMEM47	9913.ENSBTAP00000074330	9913.ENSBTAP00000019004	0	0	0	0	0.082	0	0	0.389	0.415
JAM2	TJP3	9913.ENSBTAP00000074330	9913.ENSBTAP00000057374	0	0	0	0	0	0.072	0	0.394	0.413
KBTBD6	KLHL22	9913.ENSBTAP00000011412	9913.ENSBTAP00000073854	0	0	0	0.583	0	0	0.4	0.053	0.407
KBTBD6	SGCE	9913.ENSBTAP00000011412	9913.ENSBTAP00000059874	0	0	0	0	0	0	0	0.439	0.439
KCTD19	PNPT1	9913.ENSBTAP00000043298	9913.ENSBTAP00000011729	0.05	0	0	0	0.3	0.265	0	0.124	0.514
KIF5C	TUBB3	9913.ENSBTAP00000024127	9913.ENSBTAP00000000568	0	0	0	0	0.067	0.381	0	0.511	0.693
KLF5	LIF	9913.ENSBTAP00000002751	9913.ENSBTAP00000073388	0	0	0	0	0	0	0	0.418	0.418
KLF5	NFKB1	9913.ENSBTAP00000002751	9913.ENSBTAP00000027016	0	0	0	0	0	0.169	0	0.343	0.431
KLHL22	KLHL8	9913.ENSBTAP00000073854	9913.ENSBTAP00000072934	0	0	0.102	0.666	0	0.043	0.36	0.129	0.457
LAIR1	NUB1	9913.ENSBTAP00000073669	9913.ENSBTAP00000005970	0	0	0	0	0	0	0	0.419	0.418
LAIR1	TNFSF15	9913.ENSBTAP00000073669	9913.ENSBTAP00000036310	0	0	0	0	0.104	0	0	0.413	0.451
LAIR1	TNFSF9	9913.ENSBTAP00000073669	9913.ENSBTAP00000055117	0	0	0	0	0	0	0	0.482	0.482
LAIR1	TNFRSF18	9913.ENSBTAP00000073669	9913.ENSBTAP00000067373	0	0	0	0	0.054	0	0	0.417	0.424
LAIR1	TYROBP	9913.ENSBTAP00000073669	9913.ENSBTAP00000070392	0	0	0	0	0.172	0	0	0.366	0.453
LGI3	SORBS3	9913.ENSBTAP00000006011	9913.ENSBTAP00000066857	0	0	0	0	0	0	0	0.489	0.489
LIF	SOCS3	9913.ENSBTAP00000073388	9913.ENSBTAP00000011106	0	0	0	0	0.126	0	0	0.528	0.57
LIF	PTGS2	9913.ENSBTAP00000073388	9913.ENSBTAP00000018774	0	0	0	0	0.165	0	0	0.397	0.475
LIF	PROKR2	9913.ENSBTAP00000073388	9913.ENSBTAP00000021097	0	0	0	0	0.613	0	0	0.13	0.649
LIF	OSM	9913.ENSBTAP00000073388	9913.ENSBTAP00000021515	0	0	0	0	0.179	0	0.5	0.818	0.918
LIF	STAT4	9913.ENSBTAP00000073388	9913.ENSBTAP00000030561	0	0	0	0	0	0	0	0.411	0.411
LIF	TNF	9913.ENSBTAP00000073388	9913.ENSBTAP00000035682	0	0	0	0	0.297	0	0	0.502	0.635
LMNB1	TLR4	9913.ENSBTAP00000069937	9913.ENSBTAP00000008190	0	0	0	0	0	0.041	0	0.564	0.564
LMNB1	RRM2	9913.ENSBTAP00000069937	9913.ENSBTAP00000010802	0	0	0	0	0.76	0	0	0.367	0.841
LMNB1	PTGS2	9913.ENSBTAP00000069937	9913.ENSBTAP00000018774	0	0	0	0	0.056	0	0	0.577	0.583
LMNB1	MMP13	9913.ENSBTAP00000069937	9913.ENSBTAP00000020045	0	0	0	0	0	0	0	0.412	0.412
LMNB1	TNF	9913.ENSBTAP00000069937	9913.ENSBTAP00000035682	0	0	0	0	0.085	0.084	0	0.65	0.681
LOC100298356	LOC112441507	9913.ENSBTAP00000055741	9913.ENSBTAP00000010544	0	0	0	0.978	0	0	0.9	0	0.9
LOC100298356	MX2	9913.ENSBTAP00000055741	9913.ENSBTAP00000011146	0	0	0	0	0.281	0	0	0.23	0.423
LOC100298356	OAS1Y	9913.ENSBTAP00000055741	9913.ENSBTAP00000016856	0	0	0	0	0.816	0	0	0.194	0.845
LOC100298356	OAS2	9913.ENSBTAP00000055741	9913.ENSBTAP00000019477	0	0	0	0	0.278	0	0	0.219	0.412
LOC100298356	RSAD2	9913.ENSBTAP00000055741	9913.ENSBTAP00000021373	0	0	0	0	0.376	0	0	0.443	0.637
LOC112441507	RSAD2	9913.ENSBTAP00000010544	9913.ENSBTAP00000021373	0	0	0	0	0.08	0	0	0.486	0.507
LOC504773	MX2	9913.ENSBTAP00000013399	9913.ENSBTAP00000011146	0	0	0	0	0.475	0	0	0	0.475
LOC511531	MX2	9913.ENSBTAP00000032626	9913.ENSBTAP00000011146	0	0	0	0	0.185	0	0	0.33	0.43
LOC511531	RSAD2	9913.ENSBTAP00000032626	9913.ENSBTAP00000021373	0	0	0	0	0.223	0	0	0.366	0.487
LOC511531	LOC512486	9913.ENSBTAP00000032626	9913.ENSBTAP00000068741	0	0	0.048	0.984	0.742	0	0	0	0.744
LPAR2	LPAR3	9913.ENSBTAP00000074217	9913.ENSBTAP00000004931	0	0	0	0.934	0	0	0.9	0.342	0.931
LPAR2	LPAR5	9913.ENSBTAP00000074217	9913.ENSBTAP00000005968	0	0	0	0	0	0	0.9	0.907	0.99
LPAR3	PTGS2	9913.ENSBTAP00000004931	9913.ENSBTAP00000018774	0	0	0	0	0	0	0	0.422	0.422
LPAR3	LPAR5	9913.ENSBTAP00000004931	9913.ENSBTAP00000005968	0	0	0	0	0	0	0.9	0.897	0.989
LRFN4	MCEMP1	9913.ENSBTAP00000049410	9913.ENSBTAP00000058694	0	0	0	0	0	0	0	0.545	0.545
LRRC20	TMEM107	9913.ENSBTAP00000007444	9913.ENSBTAP00000002231	0	0	0	0	0	0	0	0.413	0.412
LRRC45	SLC22A18	9913.ENSBTAP00000040289	9913.ENSBTAP00000016935	0	0	0	0	0	0	0	0.407	0.407
LRRC71	STOML3	9913.ENSBTAP00000016383	9913.ENSBTAP00000024268	0	0	0	0	0.1	0	0	0.536	0.564
LRRC71	PEAR1	9913.ENSBTAP00000016383	9913.ENSBTAP00000033855	0	0.06	0	0	0.111	0	0	0.732	0.757
LTA	TNFRSF18	9913.ENSBTAP00000000018	9913.ENSBTAP00000067373	0	0	0	0	0.083	0.299	0	0.168	0.418
LTA	TLR4	9913.ENSBTAP00000000018	9913.ENSBTAP00000008190	0	0	0	0	0.052	0	0	0.426	0.433
LTA	VCAM1	9913.ENSBTAP00000000018	9913.ENSBTAP00000042029	0	0	0	0	0.101	0	0	0.452	0.486
LTA	TNFSF13B	9913.ENSBTAP00000000018	9913.ENSBTAP00000055435	0	0	0	0	0	0	0.5	0.26	0.614
LTA	TNF	9913.ENSBTAP00000000018	9913.ENSBTAP00000035682	0	0	0.114	0.806	0.139	0.101	0.9	0.572	0.965
MANF	PLEK	9913.ENSBTAP00000042500	9913.ENSBTAP00000012724	0	0	0	0	0	0	0.4	0	0.4
MANF	TUBA4A	9913.ENSBTAP00000042500	9913.ENSBTAP00000065307	0	0	0	0	0	0	0.4	0.042	0.4
MAP1B	SOCS3	9913.ENSBTAP00000058244	9913.ENSBTAP00000011106	0	0	0	0	0	0.117	0	0.426	0.471
MAP3K8	NFKB2	9913.ENSBTAP00000059959	9913.ENSBTAP00000007904	0	0	0	0	0.085	0.533	0	0.644	0.834
MAP3K8	STRIP2	9913.ENSBTAP00000059959	9913.ENSBTAP00000009480	0	0	0	0	0	0.316	0	0.162	0.402
MAP3K8	NFKBIZ	9913.ENSBTAP00000059959	9913.ENSBTAP00000014591	0	0	0	0	0.357	0.088	0	0.411	0.624
MAP3K8	NFKBIA	9913.ENSBTAP00000059959	9913.ENSBTAP00000022183	0	0	0	0	0.145	0.19	0	0.535	0.649
MAP3K8	NFKB1	9913.ENSBTAP00000059959	9913.ENSBTAP00000027016	0	0	0	0	0.133	0.726	0.9	0.451	0.985
MAP3K8	TNF	9913.ENSBTAP00000059959	9913.ENSBTAP00000035682	0	0	0	0	0.192	0	0	0.303	0.413
MAP3K8	TNFAIP3	9913.ENSBTAP00000059959	9913.ENSBTAP00000072859	0	0	0	0	0.249	0.055	0	0.43	0.56
MEFV	NLRP3	9913.ENSBTAP00000062400	9913.ENSBTAP00000001675	0	0	0	0.551	0	0.089	0	0.404	0.434
MEFV	TLR4	9913.ENSBTAP00000062400	9913.ENSBTAP00000008190	0	0	0	0	0.056	0.056	0	0.428	0.445
MEFV	NLRC4	9913.ENSBTAP00000062400	9913.ENSBTAP00000010814	0	0	0	0	0	0.066	0	0.578	0.589
MEFV	NFKBIA	9913.ENSBTAP00000062400	9913.ENSBTAP00000022183	0	0	0	0	0	0.074	0	0.379	0.401
MEFV	NLRP1	9913.ENSBTAP00000062400	9913.ENSBTAP00000027232	0	0	0	0	0.056	0.065	0	0.537	0.556
MEFV	NLRP12	9913.ENSBTAP00000062400	9913.ENSBTAP00000051805	0	0	0	0	0.135	0.065	0	0.536	0.592
MIS18A	RRM2	9913.ENSBTAP00000022106	9913.ENSBTAP00000010802	0	0	0	0	0.541	0	0	0	0.541
MMP13	TLR4	9913.ENSBTAP00000020045	9913.ENSBTAP00000008190	0	0	0	0	0.069	0.042	0	0.53	0.544
MMP13	NOS2	9913.ENSBTAP00000020045	9913.ENSBTAP00000009062	0	0	0	0	0.048	0	0	0.484	0.487
MMP13	PTGS2	9913.ENSBTAP00000020045	9913.ENSBTAP00000018774	0	0	0	0	0.106	0	0	0.703	0.723
MMP13	SERPINE1	9913.ENSBTAP00000020045	9913.ENSBTAP00000019232	0	0	0	0	0.074	0.077	0	0.48	0.517
MMP13	TGFB2	9913.ENSBTAP00000020045	9913.ENSBTAP00000064427	0	0	0	0	0	0.051	0	0.456	0.462
MMP13	OSM	9913.ENSBTAP00000020045	9913.ENSBTAP00000021515	0	0	0	0	0.078	0	0	0.569	0.585
MMP13	TIMP4	9913.ENSBTAP00000020045	9913.ENSBTAP00000026999	0	0	0	0	0	0.104	0	0.632	0.656
MMP13	TNF	9913.ENSBTAP00000020045	9913.ENSBTAP00000035682	0	0	0	0	0.124	0	0	0.742	0.764
MT2A	SOD2	9913.ENSBTAP00000034269	9913.ENSBTAP00000008569	0	0	0	0	0	0	0	0.41	0.41
MX2	NFKBIA	9913.ENSBTAP00000011146	9913.ENSBTAP00000022183	0	0	0	0	0.135	0.083	0	0.321	0.415
MX2	TNF	9913.ENSBTAP00000011146	9913.ENSBTAP00000035682	0	0	0	0	0.153	0	0	0.386	0.458
MX2	STAT4	9913.ENSBTAP00000011146	9913.ENSBTAP00000030561	0	0	0	0	0.112	0	0	0.467	0.507
MX2	PARP14	9913.ENSBTAP00000011146	9913.ENSBTAP00000022152	0	0	0	0	0.402	0	0	0.413	0.634
MX2	OAS1Y	9913.ENSBTAP00000011146	9913.ENSBTAP00000016856	0	0	0	0	0.52	0	0	0.739	0.869
MX2	OAS2	9913.ENSBTAP00000011146	9913.ENSBTAP00000019477	0	0	0	0	0.445	0	0	0.792	0.879
MX2	RSAD2	9913.ENSBTAP00000011146	9913.ENSBTAP00000021373	0	0	0	0	0.755	0	0	0.87	0.966
MYBPH	SLAMF1	9913.ENSBTAP00000015235	9913.ENSBTAP00000010425	0	0	0	0	0	0	0	0.574	0.574
N4BP1	NEDD4	9913.ENSBTAP00000072422	9913.ENSBTAP00000018331	0	0	0	0	0.104	0.101	0	0.543	0.6
NAIP	NLRP3	9913.ENSBTAP00000004317	9913.ENSBTAP00000001675	0	0	0	0	0.205	0.084	0.54	0.472	0.799
NAIP	TRAF1	9913.ENSBTAP00000004317	9913.ENSBTAP00000041215	0	0	0	0	0.065	0.31	0	0.179	0.424
NAIP	TLR4	9913.ENSBTAP00000004317	9913.ENSBTAP00000008190	0	0	0	0	0.069	0.325	0	0.354	0.558
NAIP	NLRP12	9913.ENSBTAP00000004317	9913.ENSBTAP00000051805	0	0	0	0	0.077	0.088	0	0.572	0.609
NAIP	TNF	9913.ENSBTAP00000004317	9913.ENSBTAP00000035682	0	0	0	0	0.101	0.458	0	0.284	0.62
NAIP	NLRP1	9913.ENSBTAP00000004317	9913.ENSBTAP00000027232	0	0	0	0	0.09	0.088	0.54	0.955	0.98
NAIP	NLRC4	9913.ENSBTAP00000004317	9913.ENSBTAP00000010814	0	0	0.244	0.587	0.288	0.575	0.9	0.964	0.999
NCF2	TLR4	9913.ENSBTAP00000058209	9913.ENSBTAP00000008190	0	0	0	0	0.236	0	0	0.46	0.57
NCF2	SOD2	9913.ENSBTAP00000058209	9913.ENSBTAP00000008569	0	0	0	0	0.109	0	0	0.411	0.453
NCF2	TNF	9913.ENSBTAP00000058209	9913.ENSBTAP00000035682	0	0	0	0	0.091	0	0	0.456	0.484
NCF2	VCAM1	9913.ENSBTAP00000058209	9913.ENSBTAP00000042029	0	0	0	0	0.048	0	0.9	0.301	0.927
NCF2	TGFBI	9913.ENSBTAP00000058209	9913.ENSBTAP00000072728	0	0	0	0	0	0	0	0.42	0.42
NCF2	S100A9	9913.ENSBTAP00000058209	9913.ENSBTAP00000067294	0	0	0	0	0.076	0.072	0.5	0	0.533
NCF2	S100A8	9913.ENSBTAP00000058209	9913.ENSBTAP00000074498	0	0	0	0	0.116	0.082	0.5	0.089	0.58
NFKB1	NLRP3	9913.ENSBTAP00000027016	9913.ENSBTAP00000001675	0	0	0	0	0	0.1	0.9	0.38	0.939
NFKB1	NFKB2	9913.ENSBTAP00000027016	9913.ENSBTAP00000007904	0	0	0.066	0.897	0.252	0.606	0.9	0.776	0.992
NFKB1	TLR4	9913.ENSBTAP00000027016	9913.ENSBTAP00000008190	0	0	0	0	0.147	0.1	0.9	0.743	0.977
NFKB1	SOCS3	9913.ENSBTAP00000027016	9913.ENSBTAP00000011106	0	0	0	0	0.112	0.101	0	0.36	0.445
NFKB1	NFKBIZ	9913.ENSBTAP00000027016	9913.ENSBTAP00000014591	0	0	0	0.568	0.152	0.115	0.9	0.435	0.952
NFKB1	PTGS2	9913.ENSBTAP00000027016	9913.ENSBTAP00000018774	0	0	0	0	0.07	0.068	0	0.56	0.586
NFKB1	NFKBIA	9913.ENSBTAP00000027016	9913.ENSBTAP00000022183	0	0	0	0.76	0.176	0.96	0.9	0.495	0.998
NFKB1	S100A12	9913.ENSBTAP00000027016	9913.ENSBTAP00000034009	0	0	0	0	0.061	0.072	0.4	0.112	0.473
NFKB1	TRAF1	9913.ENSBTAP00000027016	9913.ENSBTAP00000041215	0	0	0	0	0.128	0.075	0	0.431	0.501
NFKB1	TNFAIP3	9913.ENSBTAP00000027016	9913.ENSBTAP00000072859	0	0	0	0	0.209	0.101	0	0.578	0.674
NFKB1	NLRP12	9913.ENSBTAP00000027016	9913.ENSBTAP00000051805	0	0	0	0	0.085	0	0.9	0.22	0.922
NFKB1	NFKBIE	9913.ENSBTAP00000027016	9913.ENSBTAP00000035832	0	0	0.089	0.724	0.188	0.457	0.9	0.421	0.972
NFKB1	TNF	9913.ENSBTAP00000027016	9913.ENSBTAP00000035682	0	0	0	0	0.153	0.103	0.9	0.743	0.977
NFKB2	TLR4	9913.ENSBTAP00000007904	9913.ENSBTAP00000008190	0	0	0	0	0.085	0.1	0	0.365	0.432
NFKB2	PTGS2	9913.ENSBTAP00000007904	9913.ENSBTAP00000018774	0	0	0	0	0.07	0.063	0	0.402	0.433
NFKB2	NFKBIZ	9913.ENSBTAP00000007904	9913.ENSBTAP00000014591	0	0	0	0.569	0.085	0.14	0	0.379	0.468
NFKB2	TNFSF13B	9913.ENSBTAP00000007904	9913.ENSBTAP00000055435	0	0	0	0	0.09	0.045	0	0.472	0.501
NFKB2	S100A12	9913.ENSBTAP00000007904	9913.ENSBTAP00000034009	0	0	0	0	0.061	0.072	0.4	0.168	0.506
NFKB2	TRAF1	9913.ENSBTAP00000007904	9913.ENSBTAP00000041215	0	0	0	0	0.211	0.075	0	0.49	0.595
NFKB2	TNF	9913.ENSBTAP00000007904	9913.ENSBTAP00000035682	0	0	0	0	0.14	0.103	0	0.603	0.667
NFKB2	NFKBIE	9913.ENSBTAP00000007904	9913.ENSBTAP00000035832	0	0	0.105	0.701	0.276	0.304	0	0.38	0.683
NFKB2	TNFAIP3	9913.ENSBTAP00000007904	9913.ENSBTAP00000072859	0	0	0	0	0.218	0.101	0	0.622	0.711
NFKB2	NFKBIA	9913.ENSBTAP00000007904	9913.ENSBTAP00000022183	0	0	0.101	0.708	0.22	0.727	0.9	0.393	0.986
NFKBIA	TLR4	9913.ENSBTAP00000022183	9913.ENSBTAP00000008190	0	0	0	0	0.118	0.1	0	0.657	0.704
NFKBIA	SOD2	9913.ENSBTAP00000022183	9913.ENSBTAP00000008569	0	0	0	0	0.182	0.047	0	0.396	0.488
NFKBIA	SOCS3	9913.ENSBTAP00000022183	9913.ENSBTAP00000011106	0	0	0	0	0.231	0.101	0	0.466	0.598
NFKBIA	NFKBIZ	9913.ENSBTAP00000022183	9913.ENSBTAP00000014591	0	0	0.112	0.638	0.436	0.083	0	0.345	0.659
NFKBIA	PTGS2	9913.ENSBTAP00000022183	9913.ENSBTAP00000018774	0	0	0	0	0.125	0.041	0	0.655	0.685
NFKBIA	VCAM1	9913.ENSBTAP00000022183	9913.ENSBTAP00000042029	0	0	0	0	0.128	0.044	0	0.428	0.482
NFKBIA	TRAF1	9913.ENSBTAP00000022183	9913.ENSBTAP00000041215	0	0	0	0	0.096	0.075	0	0.634	0.667
NFKBIA	TNF	9913.ENSBTAP00000022183	9913.ENSBTAP00000035682	0	0	0	0	0.247	0.103	0	0.733	0.804
NFKBIA	TNFAIP3	9913.ENSBTAP00000022183	9913.ENSBTAP00000072859	0	0	0	0	0.354	0.06	0	0.813	0.876
NFKBIA	NFKBIE	9913.ENSBTAP00000022183	9913.ENSBTAP00000035832	0	0	0.141	0.759	0.146	0.064	0.9	0.396	0.951
NFKBIE	SLC2A6	9913.ENSBTAP00000035832	9913.ENSBTAP00000002385	0	0	0	0	0.175	0.134	0	0.414	0.544
NFKBIE	NFKBIZ	9913.ENSBTAP00000035832	9913.ENSBTAP00000014591	0	0	0	0.637	0	0.083	0	0.389	0.416
NFKBIE	TNF	9913.ENSBTAP00000035832	9913.ENSBTAP00000035682	0	0	0	0	0.191	0.103	0	0.369	0.502
NFKBIE	TRAF1	9913.ENSBTAP00000035832	9913.ENSBTAP00000041215	0	0	0	0	0.157	0.075	0	0.421	0.509
NFKBIE	TNFAIP3	9913.ENSBTAP00000035832	9913.ENSBTAP00000072859	0	0	0	0	0.128	0.06	0	0.645	0.684
NFKBIZ	TLR4	9913.ENSBTAP00000014591	9913.ENSBTAP00000008190	0	0	0	0	0.189	0.1	0	0.363	0.495
NFKBIZ	SOCS3	9913.ENSBTAP00000014591	9913.ENSBTAP00000011106	0	0	0	0	0.324	0	0	0.448	0.611
NFKBIZ	NR4A1	9913.ENSBTAP00000014591	9913.ENSBTAP00000057165	0	0	0	0	0.086	0.059	0	0.377	0.417
NFKBIZ	TRAF1	9913.ENSBTAP00000014591	9913.ENSBTAP00000041215	0	0	0	0	0	0.075	0	0.448	0.467
NFKBIZ	PTGS2	9913.ENSBTAP00000014591	9913.ENSBTAP00000018774	0	0	0	0	0.213	0	0	0.397	0.505
NFKBIZ	TNF	9913.ENSBTAP00000014591	9913.ENSBTAP00000035682	0	0	0	0	0.511	0.103	0	0.485	0.754
NFKBIZ	TNFAIP3	9913.ENSBTAP00000014591	9913.ENSBTAP00000072859	0	0	0	0	0.426	0.06	0	0.668	0.806
NLRC4	NLRP3	9913.ENSBTAP00000010814	9913.ENSBTAP00000001675	0	0	0	0	0.186	0.101	0.72	0.804	0.954
NLRC4	TLR4	9913.ENSBTAP00000010814	9913.ENSBTAP00000008190	0	0	0	0	0.15	0.042	0	0.7	0.734
NLRC4	TNF	9913.ENSBTAP00000010814	9913.ENSBTAP00000035682	0	0	0	0	0	0	0	0.623	0.623
NLRC4	NLRP12	9913.ENSBTAP00000010814	9913.ENSBTAP00000051805	0	0	0	0	0.069	0.104	0	0.89	0.9
NLRC4	NLRP1	9913.ENSBTAP00000010814	9913.ENSBTAP00000027232	0	0	0	0	0.125	0.104	0.54	0.998	0.999
NLRP1	NLRP3	9913.ENSBTAP00000027232	9913.ENSBTAP00000001675	0	0	0	0.752	0.07	0	0.54	0.432	0.735
NLRP1	TLR4	9913.ENSBTAP00000027232	9913.ENSBTAP00000008190	0	0	0	0	0.111	0	0	0.583	0.613
NLRP1	TNF	9913.ENSBTAP00000027232	9913.ENSBTAP00000035682	0	0	0	0	0.068	0	0	0.486	0.5
NLRP1	NLRP12	9913.ENSBTAP00000027232	9913.ENSBTAP00000051805	0	0	0	0.761	0	0.052	0	0.749	0.751
NLRP12	NLRP3	9913.ENSBTAP00000051805	9913.ENSBTAP00000001675	0	0	0.055	0.916	0	0	0	0.462	0.47
NLRP3	PTGS2	9913.ENSBTAP00000001675	9913.ENSBTAP00000018774	0	0	0	0	0.1	0	0	0.441	0.475
NLRP3	TLR4	9913.ENSBTAP00000001675	9913.ENSBTAP00000008190	0	0	0	0	0.101	0.045	0	0.653	0.676
NLRP3	P2RX7	9913.ENSBTAP00000001675	9913.ENSBTAP00000011779	0	0	0	0	0	0	0.5	0.43	0.703
NLRP3	TNF	9913.ENSBTAP00000001675	9913.ENSBTAP00000035682	0	0	0	0	0.157	0.044	0	0.705	0.742
NOS2	TLR4	9913.ENSBTAP00000009062	9913.ENSBTAP00000008190	0	0	0	0	0	0	0	0.699	0.699
NOS2	VCAM1	9913.ENSBTAP00000009062	9913.ENSBTAP00000042029	0	0	0	0	0	0	0	0.513	0.513
NOS2	TNF	9913.ENSBTAP00000009062	9913.ENSBTAP00000035682	0	0	0	0	0	0	0	0.792	0.792
NOS2	PTGS2	9913.ENSBTAP00000009062	9913.ENSBTAP00000018774	0	0	0	0	0	0.101	0	0.821	0.832
NR4A1	PTGS2	9913.ENSBTAP00000057165	9913.ENSBTAP00000018774	0	0	0	0	0.088	0.048	0	0.365	0.4
NR4A1	TNF	9913.ENSBTAP00000057165	9913.ENSBTAP00000035682	0	0	0	0	0	0.077	0	0.425	0.447
NREP	PLSCR4	9913.ENSBTAP00000015066	9913.ENSBTAP00000015905	0	0	0	0	0	0	0	0.566	0.566
NRG1	PTPN12	9913.ENSBTAP00000044846	9913.ENSBTAP00000063394	0	0	0	0	0	0.063	0.4	0	0.413
OAS1Y	OAS2	9913.ENSBTAP00000016856	9913.ENSBTAP00000019477	0	0	0.074	0.918	0.37	0	0	0.069	0.409
OAS1Y	PARP14	9913.ENSBTAP00000016856	9913.ENSBTAP00000022152	0	0	0	0	0.475	0.078	0	0.137	0.545
OAS1Y	RSAD2	9913.ENSBTAP00000016856	9913.ENSBTAP00000021373	0	0	0	0	0.694	0.077	0	0.666	0.897
OAS2	PARP14	9913.ENSBTAP00000019477	9913.ENSBTAP00000022152	0	0	0	0	0.199	0.078	0	0.28	0.422
OAS2	TNF	9913.ENSBTAP00000019477	9913.ENSBTAP00000035682	0	0	0	0	0.066	0	0	0.407	0.422
OAS2	RSAD2	9913.ENSBTAP00000019477	9913.ENSBTAP00000021373	0	0	0	0	0.489	0.077	0	0.748	0.871
OSM	SOCS3	9913.ENSBTAP00000021515	9913.ENSBTAP00000011106	0	0	0	0	0.232	0	0	0.53	0.623
OSM	STAT4	9913.ENSBTAP00000021515	9913.ENSBTAP00000030561	0	0	0	0	0	0	0	0.454	0.454
OSM	TNF	9913.ENSBTAP00000021515	9913.ENSBTAP00000035682	0	0	0	0	0.201	0	0	0.734	0.778
PARP14	RSAD2	9913.ENSBTAP00000022152	9913.ENSBTAP00000021373	0	0	0	0	0.404	0.104	0	0.282	0.583
PDE10A	RSPRY1	9913.ENSBTAP00000059460	9913.ENSBTAP00000006361	0	0	0	0	0	0	0	0.596	0.596
PDE10A	PDE4D	9913.ENSBTAP00000059460	9913.ENSBTAP00000066223	0	0	0	0.585	0	0.065	0.4	0.297	0.571
PDGFC	PTGS2	9913.ENSBTAP00000053852	9913.ENSBTAP00000018774	0	0	0	0	0	0	0	0.433	0.433
PDLIM2	PTPN1	9913.ENSBTAP00000065726	9913.ENSBTAP00000008678	0	0	0	0	0	0.115	0	0.43	0.473
PDLIM2	SORBS3	9913.ENSBTAP00000065726	9913.ENSBTAP00000066857	0	0.382	0	0	0	0.048	0	0.208	0.493
PDPN	TNF	9913.ENSBTAP00000002341	9913.ENSBTAP00000035682	0	0	0	0	0.067	0	0	0.408	0.424
PEG10	SLC22A18	9913.ENSBTAP00000071559	9913.ENSBTAP00000016935	0	0	0	0	0	0	0	0.418	0.418
PEG10	SGCE	9913.ENSBTAP00000071559	9913.ENSBTAP00000059874	0	0	0	0	0.327	0	0	0.841	0.888
PHLDA3	PLEK	9913.ENSBTAP00000063262	9913.ENSBTAP00000012724	0	0	0	0	0	0	0	0.497	0.497
PHLDA3	SRXN1	9913.ENSBTAP00000063262	9913.ENSBTAP00000014499	0	0	0	0	0	0	0	0.403	0.403
PIK3CD	YWHAZ	9913.ENSBTAP00000064363	9913.ENSBTAP00000000289	0	0	0	0	0	0.061	0.5	0.085	0.532
PIK3CD	TLR4	9913.ENSBTAP00000064363	9913.ENSBTAP00000008190	0	0	0	0	0.085	0.101	0.9	0.08	0.914
PIK3CD	SOCS3	9913.ENSBTAP00000064363	9913.ENSBTAP00000011106	0	0	0	0	0	0	0.54	0.084	0.56
PLEK	RGS16	9913.ENSBTAP00000012724	9913.ENSBTAP00000005642	0	0	0	0	0.067	0	0	0.529	0.542
PLEK	TUBA4A	9913.ENSBTAP00000012724	9913.ENSBTAP00000065307	0	0	0	0	0	0	0.4	0	0.4
PLEK	TNF	9913.ENSBTAP00000012724	9913.ENSBTAP00000035682	0	0	0	0	0.209	0	0	0.287	0.412
PLEK	TYROBP	9913.ENSBTAP00000012724	9913.ENSBTAP00000070392	0	0	0	0	0.469	0	0	0.13	0.519
PNPT1	SOD2	9913.ENSBTAP00000011729	9913.ENSBTAP00000008569	0.13	0	0	0	0.048	0	0	0.364	0.427
PNPT1	RBM43	9913.ENSBTAP00000011729	9913.ENSBTAP00000021579	0	0	0	0	0	0	0	0.448	0.448
POU3F1	RAI14	9913.ENSBTAP00000054704	9913.ENSBTAP00000009296	0	0	0	0	0	0	0	0.485	0.485
PROCR	TNF	9913.ENSBTAP00000010911	9913.ENSBTAP00000035682	0	0	0	0	0.068	0	0	0.41	0.426
PROCR	TFPI2	9913.ENSBTAP00000010911	9913.ENSBTAP00000021062	0	0	0	0	0.2	0	0	0.376	0.479
PROCR	SERPINE1	9913.ENSBTAP00000010911	9913.ENSBTAP00000019232	0	0	0	0	0.139	0	0	0.441	0.498
PROCR	VCAM1	9913.ENSBTAP00000010911	9913.ENSBTAP00000042029	0	0	0	0	0.084	0	0	0.48	0.503
PROCR	THBD	9913.ENSBTAP00000010911	9913.ENSBTAP00000066029	0	0	0	0	0.079	0	0.9	0.927	0.992
PROKR2	TNF	9913.ENSBTAP00000021097	9913.ENSBTAP00000035682	0	0	0	0	0.358	0	0	0.113	0.406
PTGIR	PTGS2	9913.ENSBTAP00000019413	9913.ENSBTAP00000018774	0	0	0	0	0.068	0	0	0.466	0.481
PTGS2	TLR4	9913.ENSBTAP00000018774	9913.ENSBTAP00000008190	0	0	0	0	0.16	0	0	0.782	0.809
PTGS2	SOD2	9913.ENSBTAP00000018774	9913.ENSBTAP00000008569	0	0	0	0	0.098	0	0	0.581	0.606
PTGS2	SOCS3	9913.ENSBTAP00000018774	9913.ENSBTAP00000011106	0	0	0	0	0.232	0	0	0.501	0.6
PTGS2	PTX3	9913.ENSBTAP00000018774	9913.ENSBTAP00000011863	0	0	0	0	0	0	0	0.508	0.508
PTGS2	TH	9913.ENSBTAP00000018774	9913.ENSBTAP00000071086	0	0	0	0	0.065	0	0	0.4	0.415
PTGS2	TGFB2	9913.ENSBTAP00000018774	9913.ENSBTAP00000064427	0	0	0	0	0.09	0	0	0.393	0.424
PTGS2	SLC7A11	9913.ENSBTAP00000018774	9913.ENSBTAP00000055608	0	0	0	0	0.086	0	0	0.405	0.433
PTGS2	TRAF1	9913.ENSBTAP00000018774	9913.ENSBTAP00000041215	0	0	0	0	0.061	0	0	0.45	0.461
PTGS2	STAT4	9913.ENSBTAP00000018774	9913.ENSBTAP00000030561	0	0	0	0	0.055	0	0	0.509	0.516
PTGS2	TNFAIP3	9913.ENSBTAP00000018774	9913.ENSBTAP00000072859	0	0	0	0	0.114	0	0	0.54	0.575
PTGS2	SERPINE1	9913.ENSBTAP00000018774	9913.ENSBTAP00000019232	0	0	0	0	0.183	0	0	0.625	0.681
PTGS2	VCAM1	9913.ENSBTAP00000018774	9913.ENSBTAP00000042029	0	0	0	0	0.073	0	0	0.695	0.705
PTGS2	TNFAIP6	9913.ENSBTAP00000018774	9913.ENSBTAP00000066584	0	0	0	0	0.213	0	0	0.687	0.744
PTGS2	TNF	9913.ENSBTAP00000018774	9913.ENSBTAP00000035682	0	0	0	0	0.188	0	0	0.872	0.892
PTPN1	SCHIP1	9913.ENSBTAP00000008678	9913.ENSBTAP00000058302	0	0	0	0	0	0	0	0.4	0.4
PTX3	TIMP4	9913.ENSBTAP00000011863	9913.ENSBTAP00000026999	0	0	0	0	0.067	0	0	0.384	0.4
PTX3	TNF	9913.ENSBTAP00000011863	9913.ENSBTAP00000035682	0	0	0	0	0	0	0	0.444	0.444
PTX3	VCAN	9913.ENSBTAP00000011863	9913.ENSBTAP00000067301	0	0	0	0	0.109	0.063	0	0.417	0.47
PTX3	VNN2	9913.ENSBTAP00000011863	9913.ENSBTAP00000021759	0	0	0	0	0	0	0	0.53	0.53
PTX3	SERPINE1	9913.ENSBTAP00000011863	9913.ENSBTAP00000019232	0	0	0	0	0.087	0	0	0.576	0.596
PTX3	TNFAIP6	9913.ENSBTAP00000011863	9913.ENSBTAP00000066584	0	0	0	0	0.221	0.313	0	0.795	0.88
PVR	SLAMF1	9913.ENSBTAP00000068679	9913.ENSBTAP00000010425	0	0	0	0	0	0	0	0.582	0.582
RAB11FIP5	SFXN5	9913.ENSBTAP00000008106	9913.ENSBTAP00000073276	0	0.442	0	0	0	0	0	0.458	0.684
RBM43	RPP25	9913.ENSBTAP00000021579	9913.ENSBTAP00000028907	0	0	0	0	0	0	0	0.604	0.604
RECK	TIMP4	9913.ENSBTAP00000000084	9913.ENSBTAP00000026999	0	0	0	0	0.066	0	0	0.487	0.5
RETN	TLR4	9913.ENSBTAP00000068334	9913.ENSBTAP00000008190	0	0	0	0	0.078	0	0	0.845	0.851
RETN	SOCS3	9913.ENSBTAP00000068334	9913.ENSBTAP00000011106	0	0	0	0	0.138	0	0	0.38	0.443
RETN	SERPINE1	9913.ENSBTAP00000068334	9913.ENSBTAP00000019232	0	0	0	0	0.065	0	0	0.713	0.721
RETN	S100A12	9913.ENSBTAP00000068334	9913.ENSBTAP00000034009	0	0	0	0	0.281	0	0	0.323	0.493
RETN	TNF	9913.ENSBTAP00000068334	9913.ENSBTAP00000035682	0	0	0	0	0.201	0	0	0.81	0.842
RETN	VCAM1	9913.ENSBTAP00000068334	9913.ENSBTAP00000042029	0	0	0	0	0.072	0	0	0.467	0.484
RHOC	RND1	9913.ENSBTAP00000018998	9913.ENSBTAP00000024996	0	0	0.075	0.913	0.052	0	0.5	0.113	0.559
RHOH	RND1	9913.ENSBTAP00000017893	9913.ENSBTAP00000024996	0	0	0.08	0.8	0	0.272	0	0.189	0.409
RIPOR3	TNFAIP3	9913.ENSBTAP00000064003	9913.ENSBTAP00000072859	0	0	0	0	0	0	0	0.414	0.414
RSAD2	TLR4	9913.ENSBTAP00000021373	9913.ENSBTAP00000008190	0	0	0	0	0.082	0	0	0.384	0.41
RSAD2	TNF	9913.ENSBTAP00000021373	9913.ENSBTAP00000035682	0	0	0	0	0	0	0	0.458	0.457
RSAD2	STAT4	9913.ENSBTAP00000021373	9913.ENSBTAP00000030561	0	0	0	0	0.318	0	0	0.421	0.588
S100A12	TLR4	9913.ENSBTAP00000034009	9913.ENSBTAP00000008190	0	0	0	0	0.169	0.1	0	0.753	0.799
S100A12	TYROBP	9913.ENSBTAP00000034009	9913.ENSBTAP00000070392	0	0	0	0	0.487	0	0	0	0.487
S100A12	TNF	9913.ENSBTAP00000034009	9913.ENSBTAP00000035682	0	0	0	0	0.121	0.082	0	0.44	0.508
S100A12	S100A13	9913.ENSBTAP00000034009	9913.ENSBTAP00000058627	0	0	0	0	0.078	0	0	0.65	0.663
S100A12	S100A9	9913.ENSBTAP00000034009	9913.ENSBTAP00000067294	0	0	0.068	0.929	0.813	0.292	0	0.16	0.882
S100A12	S100A8	9913.ENSBTAP00000034009	9913.ENSBTAP00000074498	0	0	0.072	0.88	0.964	0.613	0	0.376	0.991
S100A8	TLR4	9913.ENSBTAP00000074498	9913.ENSBTAP00000008190	0	0	0	0	0.104	0.1	0.5	0.615	0.824
S100A8	S100A9	9913.ENSBTAP00000074498	9913.ENSBTAP00000067294	0	0	0.086	0.879	0.972	0.613	0.9	0.699	0.999
S100A9	TLR4	9913.ENSBTAP00000067294	9913.ENSBTAP00000008190	0	0	0	0	0.136	0.1	0.5	0.65	0.846
SDC1	TLR4	9913.ENSBTAP00000072853	9913.ENSBTAP00000008190	0	0	0	0	0	0.07	0	0.478	0.493
SDC1	SDC4	9913.ENSBTAP00000072853	9913.ENSBTAP00000020125	0	0	0.105	0.685	0.072	0	0.9	0.349	0.938
SDC1	TNF	9913.ENSBTAP00000072853	9913.ENSBTAP00000035682	0	0	0	0	0	0	0	0.598	0.598
SDC1	VCAM1	9913.ENSBTAP00000072853	9913.ENSBTAP00000042029	0	0	0	0	0	0	0	0.406	0.406
SDC1	TNFSF13B	9913.ENSBTAP00000072853	9913.ENSBTAP00000055435	0	0	0	0	0	0	0	0.539	0.539
SDC1	TGFB2	9913.ENSBTAP00000072853	9913.ENSBTAP00000064427	0	0	0	0	0	0	0	0.479	0.479
SDC1	VCAN	9913.ENSBTAP00000072853	9913.ENSBTAP00000067301	0	0	0	0	0	0	0.5	0.125	0.543
SDC4	VCAN	9913.ENSBTAP00000020125	9913.ENSBTAP00000067301	0	0	0	0	0	0	0.5	0.16	0.562
SERPINB2	SERPINE1	9913.ENSBTAP00000031506	9913.ENSBTAP00000019232	0	0	0.17	0.739	0.13	0	0.9	0.275	0.94
SERPINB2	TNF	9913.ENSBTAP00000031506	9913.ENSBTAP00000035682	0	0	0	0	0.073	0	0	0.446	0.465
SERPINE1	TLR4	9913.ENSBTAP00000019232	9913.ENSBTAP00000008190	0	0	0	0	0.068	0	0	0.511	0.525
SERPINE1	SNAI2	9913.ENSBTAP00000019232	9913.ENSBTAP00000017600	0	0	0	0	0.098	0	0	0.569	0.594
SERPINE1	TIMP4	9913.ENSBTAP00000019232	9913.ENSBTAP00000026999	0	0	0	0	0	0	0	0.447	0.447
SERPINE1	TFPI2	9913.ENSBTAP00000019232	9913.ENSBTAP00000021062	0	0	0	0	0.141	0.043	0	0.425	0.486
SERPINE1	TGFBI	9913.ENSBTAP00000019232	9913.ENSBTAP00000072728	0	0	0	0	0.1	0	0	0.479	0.511
SERPINE1	VCAM1	9913.ENSBTAP00000019232	9913.ENSBTAP00000042029	0	0	0	0	0.081	0	0	0.685	0.698
SERPINE1	TNF	9913.ENSBTAP00000019232	9913.ENSBTAP00000035682	0	0	0	0	0.111	0	0	0.712	0.733
SERPINE1	THBD	9913.ENSBTAP00000019232	9913.ENSBTAP00000066029	0	0	0	0	0.09	0	0	0.731	0.745
SERPINE1	TGFB2	9913.ENSBTAP00000019232	9913.ENSBTAP00000064427	0	0	0	0	0	0	0	0.808	0.808
SGCE	SLC22A18	9913.ENSBTAP00000059874	9913.ENSBTAP00000016935	0	0	0	0	0.049	0	0	0.623	0.626
SGCE	TFPI2	9913.ENSBTAP00000059874	9913.ENSBTAP00000021062	0	0	0	0	0.103	0	0	0.424	0.461
SGCE	TGFBI	9913.ENSBTAP00000059874	9913.ENSBTAP00000072728	0	0	0	0	0.074	0	0	0.382	0.403
SGMS2	SLC39A8	9913.ENSBTAP00000074310	9913.ENSBTAP00000007448	0	0	0	0	0.053	0	0	0.407	0.415
SLAMF1	SLAMF8	9913.ENSBTAP00000010425	9913.ENSBTAP00000022199	0	0	0	0.635	0.191	0	0	0.365	0.465
SLC16A2	SLC2A6	9913.ENSBTAP00000003345	9913.ENSBTAP00000002385	0	0	0	0	0	0	0	0.4	0.4
SLC16A2	SLCO4A1	9913.ENSBTAP00000003345	9913.ENSBTAP00000021795	0	0	0	0	0.056	0	0.4	0.457	0.665
SLC22A18	SLC22A23	9913.ENSBTAP00000016935	9913.ENSBTAP00000066510	0	0	0	0	0.052	0	0	0.756	0.759
SLC22A23	SLCO4A1	9913.ENSBTAP00000066510	9913.ENSBTAP00000021795	0	0	0	0	0	0	0	0.412	0.412
SLC25A19	YPEL3	9913.ENSBTAP00000000237	9913.ENSBTAP00000011920	0	0	0	0	0	0	0	0.401	0.401
SLC2A6	SLC7A5	9913.ENSBTAP00000002385	9913.ENSBTAP00000074485	0	0	0	0	0	0.059	0	0.392	0.404
SLC2A6	SLC37A2	9913.ENSBTAP00000002385	9913.ENSBTAP00000063485	0	0	0	0	0	0.051	0	0.417	0.423
SLC2A6	SOD2	9913.ENSBTAP00000002385	9913.ENSBTAP00000008569	0	0	0	0	0	0.342	0	0.174	0.433
SLC39A14	SLC39A2	9913.ENSBTAP00000025599	9913.ENSBTAP00000001238	0	0	0	0	0.051	0.102	0	0.619	0.647
SLC39A14	SLC39A8	9913.ENSBTAP00000025599	9913.ENSBTAP00000007448	0	0	0.074	0.929	0	0	0.9	0.091	0.908
SLC39A14	SOD2	9913.ENSBTAP00000025599	9913.ENSBTAP00000008569	0.095	0	0	0	0.308	0	0	0.17	0.435
SLC39A2	SLC46A2	9913.ENSBTAP00000001238	9913.ENSBTAP00000018168	0	0	0	0	0	0	0	0.571	0.571
SLC39A2	SLC39A8	9913.ENSBTAP00000001238	9913.ENSBTAP00000007448	0	0	0	0	0.051	0.102	0	0.66	0.685
SLC39A8	SOD2	9913.ENSBTAP00000007448	9913.ENSBTAP00000008569	0.095	0	0	0	0.308	0	0	0.136	0.411
SLC39A8	SLC46A2	9913.ENSBTAP00000007448	9913.ENSBTAP00000018168	0	0	0	0	0.054	0.046	0	0.531	0.54
SLC6A12	SLC7A2	9913.ENSBTAP00000059384	9913.ENSBTAP00000013304	0.041	0	0	0	0.048	0	0	0.493	0.497
SLC6A12	SLCO4A1	9913.ENSBTAP00000059384	9913.ENSBTAP00000021795	0	0	0	0	0.056	0	0	0.48	0.488
SLC7A2	SLC7A5	9913.ENSBTAP00000013304	9913.ENSBTAP00000074485	0	0	0.177	0.574	0.114	0.067	0	0.249	0.421
SLC7A5	TUBB3	9913.ENSBTAP00000074485	9913.ENSBTAP00000000568	0	0	0	0	0.056	0	0	0.441	0.45
SNAI2	TJP3	9913.ENSBTAP00000017600	9913.ENSBTAP00000057374	0	0	0	0	0	0.103	0	0.387	0.426
SNAI2	TNF	9913.ENSBTAP00000017600	9913.ENSBTAP00000035682	0	0	0	0	0.078	0	0	0.483	0.503
SNAI2	TGFB2	9913.ENSBTAP00000017600	9913.ENSBTAP00000064427	0	0	0	0	0	0	0	0.66	0.66
SOCS3	TLR4	9913.ENSBTAP00000011106	9913.ENSBTAP00000008190	0	0	0	0	0.143	0	0	0.702	0.734
SOCS3	TRAF1	9913.ENSBTAP00000011106	9913.ENSBTAP00000041215	0	0	0	0	0	0.069	0	0.551	0.564
SOCS3	VCAM1	9913.ENSBTAP00000011106	9913.ENSBTAP00000042029	0	0	0	0	0.07	0	0	0.556	0.569
SOCS3	TNFAIP3	9913.ENSBTAP00000011106	9913.ENSBTAP00000072859	0	0	0	0	0.175	0	0	0.55	0.612
SOCS3	TNF	9913.ENSBTAP00000011106	9913.ENSBTAP00000035682	0	0	0	0	0.177	0	0	0.709	0.751
SOCS3	STAT4	9913.ENSBTAP00000011106	9913.ENSBTAP00000030561	0	0	0	0	0.112	0.125	0	0.731	0.772
SOD2	TLR4	9913.ENSBTAP00000008569	9913.ENSBTAP00000008190	0	0	0	0	0.204	0	0	0.458	0.55
SOD2	VCAM1	9913.ENSBTAP00000008569	9913.ENSBTAP00000042029	0	0	0	0	0.071	0	0	0.383	0.402
SOD2	TNFAIP3	9913.ENSBTAP00000008569	9913.ENSBTAP00000072859	0	0	0	0	0.112	0	0	0.377	0.423
SOD2	SRXN1	9913.ENSBTAP00000008569	9913.ENSBTAP00000014499	0	0	0	0	0.085	0	0	0.434	0.46
SOD2	TNF	9913.ENSBTAP00000008569	9913.ENSBTAP00000035682	0	0	0	0	0.139	0	0	0.654	0.689
STAT4	TLR4	9913.ENSBTAP00000030561	9913.ENSBTAP00000008190	0	0	0	0	0.08	0.074	0	0.572	0.603
STAT4	TNF	9913.ENSBTAP00000030561	9913.ENSBTAP00000035682	0	0	0	0	0.079	0	0	0.667	0.68
STOX1	TNFSF13B	9913.ENSBTAP00000025324	9913.ENSBTAP00000055435	0	0	0	0	0	0	0	0.444	0.444
STX11	TNIP3	9913.ENSBTAP00000056178	9913.ENSBTAP00000056111	0	0	0	0	0	0	0	0.417	0.416
TAP	TLR4	9913.ENSBTAP00000056499	9913.ENSBTAP00000008190	0	0	0	0	0	0	0	0.459	0.459
TFPI2	THBD	9913.ENSBTAP00000021062	9913.ENSBTAP00000066029	0	0	0	0	0.164	0.07	0	0.837	0.862
TGFB2	TNF	9913.ENSBTAP00000064427	9913.ENSBTAP00000035682	0	0	0	0	0.055	0	0	0.632	0.637
TGFB2	TGFBI	9913.ENSBTAP00000064427	9913.ENSBTAP00000072728	0	0	0	0	0.054	0	0	0.502	0.509
TH	YWHAZ	9913.ENSBTAP00000071086	9913.ENSBTAP00000000289	0	0	0	0	0.069	0.25	0	0.769	0.825
TH	TUBB3	9913.ENSBTAP00000071086	9913.ENSBTAP00000000568	0	0	0	0	0	0	0	0.484	0.484
TH	TNF	9913.ENSBTAP00000071086	9913.ENSBTAP00000035682	0	0	0	0	0.097	0	0	0.477	0.508
THBD	TLR4	9913.ENSBTAP00000066029	9913.ENSBTAP00000008190	0	0	0	0	0.182	0.136	0	0.447	0.575
THBD	TNF	9913.ENSBTAP00000066029	9913.ENSBTAP00000035682	0	0	0	0	0.073	0.068	0	0.577	0.603
THBD	VCAM1	9913.ENSBTAP00000066029	9913.ENSBTAP00000042029	0	0	0	0	0	0.106	0	0.662	0.685
TLR4	TNFAIP6	9913.ENSBTAP00000008190	9913.ENSBTAP00000066584	0	0	0	0	0.123	0	0	0.409	0.459
TLR4	TNFSF13B	9913.ENSBTAP00000008190	9913.ENSBTAP00000055435	0	0	0	0	0.151	0	0	0.449	0.512
TLR4	TNFAIP3	9913.ENSBTAP00000008190	9913.ENSBTAP00000072859	0	0	0	0	0.1	0	0	0.501	0.531
TLR4	TYROBP	9913.ENSBTAP00000008190	9913.ENSBTAP00000070392	0	0	0	0	0.182	0	0	0.52	0.591
TLR4	VCAM1	9913.ENSBTAP00000008190	9913.ENSBTAP00000042029	0	0	0	0	0.081	0.102	0	0.678	0.711
TLR4	TRAF1	9913.ENSBTAP00000008190	9913.ENSBTAP00000041215	0	0	0	0	0.075	0.521	0	0.581	0.798
TLR4	TNF	9913.ENSBTAP00000008190	9913.ENSBTAP00000035682	0	0	0	0	0.125	0.044	0	0.942	0.947
TMEM158	TMEM45A	9913.ENSBTAP00000041835	9913.ENSBTAP00000061201	0	0	0	0	0	0	0	0.569	0.569
TNF	TNFRSF18	9913.ENSBTAP00000035682	9913.ENSBTAP00000067373	0	0	0	0	0.07	0.07	0	0.388	0.424
TNF	TNFSF9	9913.ENSBTAP00000035682	9913.ENSBTAP00000055117	0	0	0	0	0.191	0.076	0	0.475	0.574
TNF	TYROBP	9913.ENSBTAP00000035682	9913.ENSBTAP00000070392	0	0	0	0	0.14	0	0	0.536	0.584
TNF	TNFAIP6	9913.ENSBTAP00000035682	9913.ENSBTAP00000066584	0	0	0	0	0.086	0	0	0.631	0.649
TNF	TNIP3	9913.ENSBTAP00000035682	9913.ENSBTAP00000056111	0	0	0	0	0.076	0.69	0	0.299	0.781
TNF	TNFSF13B	9913.ENSBTAP00000035682	9913.ENSBTAP00000055435	0	0	0	0	0.109	0	0.5	0.636	0.823
TNF	VCAM1	9913.ENSBTAP00000035682	9913.ENSBTAP00000042029	0	0	0	0	0.147	0.111	0	0.853	0.879
TNF	TRAF1	9913.ENSBTAP00000035682	9913.ENSBTAP00000041215	0	0	0	0	0.108	0.674	0.5	0.706	0.951
TNF	TNFAIP3	9913.ENSBTAP00000035682	9913.ENSBTAP00000072859	0	0	0	0	0.388	0.945	0.5	0.683	0.993
TNFAIP3	TRAF1	9913.ENSBTAP00000072859	9913.ENSBTAP00000041215	0	0	0	0	0.086	0.503	0.4	0.684	0.902
TNFAIP3	TNFSF9	9913.ENSBTAP00000072859	9913.ENSBTAP00000055117	0	0	0	0	0	0	0	0.42	0.42
TNFAIP3	TNIP3	9913.ENSBTAP00000072859	9913.ENSBTAP00000056111	0	0	0	0	0.082	0.312	0.5	0.623	0.865
TNFAIP3	TNFAIP6	9913.ENSBTAP00000072859	9913.ENSBTAP00000066584	0	0	0	0	0.049	0	0	0.44	0.444
TNFAIP6	VCAN	9913.ENSBTAP00000066584	9913.ENSBTAP00000067301	0	0	0	0.627	0.29	0.063	0	0.296	0.49
TNFRSF18	TNFSF15	9913.ENSBTAP00000067373	9913.ENSBTAP00000036310	0	0	0	0	0.1	0.402	0	0.48	0.695
TNFRSF18	TNFSF9	9913.ENSBTAP00000067373	9913.ENSBTAP00000055117	0	0	0	0	0	0	0	0.677	0.677
TNFSF13B	TRAF1	9913.ENSBTAP00000055435	9913.ENSBTAP00000041215	0	0	0	0	0.087	0.071	0	0.369	0.418
TNFSF15	TNFSF9	9913.ENSBTAP00000036310	9913.ENSBTAP00000055117	0	0	0	0	0	0	0	0.628	0.628
TNFSF9	TNIP3	9913.ENSBTAP00000055117	9913.ENSBTAP00000056111	0	0	0	0	0	0	0	0.484	0.483
TSPAN11	TSPAN13	9913.ENSBTAP00000065960	9913.ENSBTAP00000017010	0	0	0	0	0	0	0	0.656	0.656
TUBA4A	TUBB3	9913.ENSBTAP00000065307	9913.ENSBTAP00000000568	0	0	0.069	0.914	0.332	0.299	0.65	0.136	0.844
