# Supplementary material for: Integrated Analysis of Transcriptome Profiles and lncRNA–miRNA–mRNA Competing Endogenous RNA Regulatory Network to Identify Biological Functional Effects of Genes and Pathways Associated with Johne’s Disease in Dairy Cattle
Source: Noncoding RNA. 2024 Jun 28;10(4):38. doi: 10.3390/ncrna10040038 (PMC11270299; doi:10.3390/ncrna10040038)
Supplement: Supplementary file 1 [file ncrna-10-00038-s001.zip › ncrna-2986275-Supplementary Materials/Tables/Supplementary Materials Table S2.xlsx]

## Sheet: GSE35185 (0-2)-Microarray
Table S2: Significantly differentially expressed genes in peripheral blood mononuclear cells (PBMCs) be-tween MAP-positive and MAP-negative sample groups for Johne's disease (JD)
Gene Id	p value adjusted - false discovery rate (FDR)	p value	t	B	fold change	GI	Gene.symbol	Gene.title
Bt.2899.1.S1_at	0.0021016	2.16e-05	-6.62	0.28052	-2.59	110347584	FOS	FBJ murine osteosarcoma viral oncogene homolog
Bt.2899.1.S2_at	0.00118297	8.27e-06	-7.29	1.29959	-2.3	42727259	FOS	FBJ murine osteosarcoma viral oncogene homolog
Bt.13330.1.S1_at	0.00260986	3.06e-05	-6.39	-0.09071	-1.54	6953253	PDK4	pyruvate dehydrogenase kinase 4
Bt.6259.1.S1_at	0.0041561	6.1e-05	-5.94	-0.8197	-1.29	10027182	RPRD1A	regulation of nuclear pre-mRNA domain containing 1A
Bt.28934.1.S1_at	0.0169225	0.000645	-4.53	-3.29366	-1.27	45461437	AREG	amphiregulin
Bt.23505.1.S1_at	0.00524325	9.45e-05	-5.67	-1.28227	-1.18	10167951	PDK4	pyruvate dehydrogenase kinase 4
Bt.13330.2.A1_at	0.0109084	0.000326	-4.92	-2.58215	-1.11	29270953	PDK4	pyruvate dehydrogenase kinase 4
Bt.3312.1.S1_at	0.00227964	2.47e-05	-6.53	0.13843	-1.08	2653768	DUSP7	dual specificity phosphatase 7
Bt.13235.2.S1_at	0.0104042	0.000299	-4.97	-2.49271	-1.04	10172270	RGCC	regulator of cell cycle
Bt.24901.1.A1_at	0.0463282	0.00327	-3.64	-4.96713	-1.02	45487365	NAP1L5	nucleosome assembly protein 1-like 5
Bt.6499.1.S1_at	0.00128349	9.78e-06	-7.17	1.12078	-1.01	42727463	ZMYND8	zinc finger, MYND-type containing 8
Bt.28225.2.S1_at	0.001751	1.54e-05	6.85	0.63668	1	45488543	SAMSN1	SAM domain, SH3 domain and nuclear localization signals 1
Bt.27379.1.A1_at	0.00062054	2.26e-06	8.26	2.68349	1.01	45212520	ACKR3	atypical chemokine receptor 3
Bt.6406.1.S3_at	0.00519516	8.9e-05	5.7	-1.21855	1.01	45464831	CEBPD	CCAAT/enhancer binding protein delta
Bt.26612.2.S1_at	0.0246582	0.00119	4.19	-3.93078	1.01	42725880	RGS16	regulator of G-protein signaling 16
Bt.5998.1.S1_at	0.00434104	6.58e-05	5.89	-0.89955	1.01	45206059	ZDHHC23	zinc finger, DHHC-type containing 23
Bt.7542.1.S1_at	0.00062054	2.18e-06	8.29	2.72099	1.02	45210132	BCL2A1	BCL2 related protein A1
Bt.15692.1.A1_at	0.00038829	9.32e-07	8.97	3.62838	1.02	28154993	RNF19B	ring finger protein 19B
Bt.18290.1.A1_at	0.00216289	2.29e-05	6.58	0.21658	1.02	29270530	TRAF3	TNF receptor associated factor 3
Bt.510.1.S1_at	0.711258	0.435	0.808	-9.48118	1.03	28849942	TAP	tracheal antimicrobial peptide
Bt.5432.3.S1_at	0.00547646	0.000101	5.63	-1.3521	1.04	10067082	TNIP1	TNFAIP3 interacting protein 1
Bt.5432.1.S1_at	0.0094216	0.000249	5.08	-2.30074	1.04	45475448	TNIP1	TNFAIP3 interacting protein 1
Bt.27986.1.S1_at	0.0821037	0.00855	3.12	-5.94099	1.05	10756139	CD80	CD80 molecule
Bt.24614.1.S1_at	0.00212724	2.2e-05	6.61	0.25748	1.05	17887112	INSIG1	insulin induced gene 1
Bt.6284.1.S1_at	0.00038829	9.33e-07	8.97	3.62707	1.05	10028309	PELI1	pellino E3 ubiquitin protein ligase 1
Bt.5528.1.S1_at	0.061304	0.00523	3.38	-5.44567	1.05	31341534	SLC7A5	solute carrier family 7 (amino acid transporter light chain, L system), member 5
Bt.10259.1.A1_at	0.017468	0.000678	4.5	-3.34641	1.06	45492552	PLK2	polo like kinase 2
Bt.1369.1.S1_at	0.0880612	0.00969	3.06	-6.06536	1.06	10026469	SLC39A2	solute carrier family 39 (zinc transporter), member 2
Bt.20613.2.A1_at	0.0605795	0.00513	3.39	-5.4265	1.08	42724269	BCAR3	breast cancer anti-estrogen resistance 3
Bt.7519.1.S1_at	0.00554491	0.000104	5.61	-1.38394	1.08	9925947	S1PR2	sphingosine-1-phosphate receptor 2
Bt.9391.1.A1_at	8.031e-05	4.81e-08	11.7	6.80741	1.09	29254675	BIRC3	baculoviral IAP repeat containing 3
Bt.4723.1.S1_at	0.0385073	0.00242	3.8	-4.66126	1.1	41386771	IL10	interleukin 10
Bt.20511.1.S1_at	0.00087561	4.94e-06	7.67	1.84876	1.1	42731196	RALGDS	ral guanine nucleotide dissociation stimulator
Bt.2408.1.S1_at	0.0462916	0.00326	3.64	-4.96392	1.11	31343056	CCL2	chemokine (C-C motif) ligand 2
Bt.2153.1.S1_at	0.00554491	0.000104	5.61	-1.38385	1.11	42732145	IER3	immediate early response 3
Bt.15972.1.S1_at	0.191888	0.0365	2.35	-7.36516	1.12	88319926	GJA1	gap junction protein alpha 1
Bt.20178.2.S1_at	0.00053294	1.66e-06	8.51	3.01374	1.12	42728058	NFKBIB	nuclear factor of kappa light polypeptide gene enhancer in B-cells inhibitor, beta
Bt.29258.1.A1_a_at	0.0146182	0.000519	4.65	-3.06693	1.14	45481447	MADCAM1	mucosal vascular addressin cell adhesion molecule 1
Bt.5372.1.S1_at	0.00305003	3.79e-05	6.25	-0.31752	1.15	31342240	ICAM1	intercellular adhesion molecule 1
Bt.16930.2.S1_at	0.0003885	1e-06	8.92	3.55348	1.16	42726120	BCL3	B-cell CLL/lymphoma 3
Bt.26760.2.S1_a_at	0.00741525	0.000168	5.31	-1.88749	1.17	12122212	ARRDC2	arrestin domain containing 2
Bt.28062.1.S1_at	0.15942	0.026	2.53	-7.04079	1.17	28156520	GEM	GTP binding protein overexpressed in skeletal muscle
Bt.16583.1.S1_at	0.355802	0.111	1.72	-8.39802	1.18	42732537	TMEM37	transmembrane protein 37
Bt.4740.1.S1_at	0.0025952	3.02e-05	6.4	-0.07586	1.2	42729953	HYAL1	hyaluronoglucosaminidase 1
Bt.15707.1.S1_at	0.00098228	5.9e-06	7.53	1.65923	1.2	45460227	ITGA5	integrin subunit alpha 5
Bt.19561.1.S1_at	0.4552	0.176	1.43	-8.79583	1.25	29271648	CD83	CD83 molecule
Bt.16930.1.A1_at	0.00034954	7.64e-07	9.14	3.84072	1.26	42727719	BCL3	B-cell CLL/lymphoma 3
Bt.15713.1.A1_at	0.0130709	0.00044	4.75	-2.89525	1.26	29224517	PLEK	pleckstrin
Bt.26760.1.S1_at	0.00541914	9.94e-05	5.64	-1.33492	1.27	42731260	ARRDC2	arrestin domain containing 2
Bt.2091.1.S1_at	0.0157408	0.00058	4.59	-3.1834	1.28	45207173	DDIT4	DNA damage inducible transcript 4
Bt.20904.1.A1_at	0.00191497	1.8e-05	6.74	0.47144	1.28	29394931	EBI3	Epstein-Barr virus induced 3
Bt.6087.2.S1_a_at	0.13717	0.0204	2.66	-6.80141	1.29	29196222	TM4SF1	transmembrane 4 L six family member 1
Bt.16370.1.S1_at	0.187703	0.0351	2.37	-7.3291	1.33	29185186	FAM107B	family with sequence similarity 107 member B
Bt.6125.2.S1_at	0.0125616	0.000407	4.79	-2.81537	1.33	17036147	JAG1	jagged 1
Bt.9542.1.S1_at	0.00250186	2.84e-05	6.44	-0.01024	1.33	29204348	PTPN1	protein tyrosine phosphatase, non-receptor type 1
Bt.3046.1.S1_at	0.0449904	0.00309	3.67	-4.91124	1.36	42729200	SNAI1	snail family transcriptional repressor 1
Bt.26763.1.A1_at	0.208626	0.0425	2.26	-7.51201	1.37	42732251	LOC100138951	CD33 antigen-like
Bt.17885.1.A1_at	0.041215	0.0027	3.74	-4.77355	1.4	45206117	FOSL1	FOS like 1, AP-1 transcription factor subunit
Bt.4989.1.S1_at	0.0327414	0.00186	3.94	-4.38812	1.4	31341884	TUFT1	tuftelin 1
Bt.23126.1.S1_at	0.0189206	0.000771	4.43	-3.4792	1.42	45059691	NOS2	nitric oxide synthase 2
Bt.8547.1.S1_at	0.0567972	0.00454	3.46	-5.30192	1.42	402745908	SLAMF1	signaling lymphocytic activation molecule family member 1
Bt.7959.1.A1_at	0.00519881	9.11e-05	5.69	-1.24381	1.43	45468842	LIG4	DNA ligase 4
Bt.5229.1.S1_at	0.0519925	0.00397	3.53	-5.16465	1.43	31342766	SERPINE1	serpin peptidase inhibitor, clade E (nexin, plasminogen activator inhibitor type 1), member 1
Bt.8137.1.S2_at	0.0323214	0.00181	3.96	-4.36075	1.43	17893606	SOCS3	suppressor of cytokine signaling 3
Bt.16478.1.A1_at	0.0400345	0.00258	3.77	-4.72422	1.46	29186758	PTGS2	prostaglandin-endoperoxide synthase 2 (prostaglandin G/H synthase and cyclooxygenase)
Bt.9974.1.S1_at	0.00395576	5.66e-05	5.99	-0.74031	1.48	31341796	CCL3	chemokine (C-C motif) ligand 3
Bt.27843.1.S1_at	0.00161909	1.4e-05	6.92	0.73741	1.48	45209966	NOCT	nocturnin
Bt.28456.1.S1_at	0.0497226	0.0037	3.57	-5.0924	1.49	45066826	LOC407195	alpha-tubulin-like
Bt.15713.2.S1_at	0.0133229	0.000452	4.73	-2.92333	1.55	16351096	PLEK	pleckstrin
Bt.18643.2.S1_at	0.00468693	7.48e-05	5.81	-1.03522	1.57	11698241	CFLAR	CASP8 and FADD like apoptosis regulator
Bt.611.1.S2_at	0.0134941	0.00046	4.72	-2.94253	1.57	28849922	GRO1	chemokine (C-X-C motif) ligand 1 (melanoma growth stimulating activity, alpha)
Bt.25025.1.S1_at	0.00084278	4.58e-06	7.72	1.92941	1.59	29232554	SLC2A6	solute carrier family 2 (facilitated glucose transporter), member 6
Bt.16232.1.S1_at	0.007411	0.000166	5.32	-1.87391	1.59	29199597	TMEM88	transmembrane protein 88
Bt.20548.1.S1_at	0.00047483	1.4e-06	8.64	3.19568	1.63	42727253	N4BP1	NEDD4 binding protein 1
Bt.552.1.S1_at	0.0408189	0.00265	3.75	-4.75393	1.65	31343615	CCL5	chemokine (C-C motif) ligand 5
Bt.22323.1.A1_a_at	1.039e-05	1.6e-09	15.7	10.4645	1.66	42732255	RASSF5	Ras association (RalGDS/AF-6) domain family member 5
Bt.5650.1.S1_at	0.00078917	3.76e-06	7.87	2.13837	1.68	28155005	BTG3	BTG anti-proliferation factor 3
Bt.21903.1.S1_at	0.00260986	3.06e-05	6.39	-0.08869	1.68	45457643	MOB3C	MOB kinase activator 3C
Bt.13542.1.S1_at	0.0360062	0.0022	3.85	-4.56198	1.7	42723756	CFB	complement factor B
Bt.9309.1.A1_at	1.039e-05	1.71e-09	15.6	10.3948	1.71	42725063	NFKB1	nuclear factor kappa B subunit 1
Bt.522.1.S1_at	0.0120175	0.00038	4.83	-2.74336	1.72	41386773	IL15	interleukin 15
Bt.9083.1.S1_at	0.00062986	2.34e-06	8.23	2.64365	1.72	42732688	TRAF1	TNF receptor associated factor 1
Bt.1536.2.S1_at	0.00016033	1.96e-07	10.3	5.30113	1.75	10026724	NFKBIE	nuclear factor of kappa light polypeptide gene enhancer in B-cells inhibitor, epsilon
Bt.958.2.S1_at	0.0182983	0.00073	4.46	-3.42204	1.76	10027177	TNFAIP6	TNF alpha induced protein 6
Bt.10630.1.S1_at	0.00043937	1.26e-06	8.73	3.3092	1.77	29251996	NMB	neuromedin B
Bt.12445.2.S1_at	0.00235282	2.6e-05	6.5	0.08084	1.78	29223757	FSCN1	fascin actin-bundling protein 1
Bt.4398.1.S1_at	0.00703919	0.000152	5.37	-1.78524	1.82	31341389	EDN1	endothelin 1
Bt.17644.1.A1_at	0.00029673	6.03e-07	9.34	4.09529	1.82	42726764	SPX	spexin hormone
Bt.15802.2.S1_at	7.446e-05	3.75e-08	12	7.07245	1.83	45062190	KLF5	Kruppel like factor 5
Bt.8227.1.S1_at	0.00110903	7.03e-06	7.41	1.47157	1.88	41386700	NFKBIZ	nuclear factor of kappa light polypeptide gene enhancer in B-cells inhibitor, zeta
Bt.4660.1.S1_at	0.0210364	0.000934	4.32	-3.67812	1.89	41386769	CSF3	colony stimulating factor 3
Bt.9974.1.S1_a_at	0.00454606	7.01e-05	5.85	-0.96676	1.9	31341796	CCL3	chemokine (C-C motif) ligand 3
Bt.22323.2.S1_at	4.063e-05	1.18e-08	13.2	8.31777	1.9	29228452	RASSF5	Ras association (RalGDS/AF-6) domain family member 5
Bt.1323.1.S1_at	0.00175978	1.57e-05	6.84	0.61814	1.91	45492859	TRIP10	thyroid hormone receptor interactor 10
Bt.3880.1.S1_at	0.00062054	2.17e-06	8.29	2.72712	1.94	45209727	MARCKSL1	MARCKS-like 1
Bt.3841.2.S1_at	0.00069138	2.95e-06	8.05	2.39706	1.97	10169437	CD83	CD83 molecule
Bt.154.1.S1_at	0.0552764	0.00437	3.48	-5.26218	1.99	40538777	CCL8	chemokine (C-C motif) ligand 8
Bt.12445.1.A1_at	0.00126955	9.58e-06	7.18	1.143	2	16745872	FSCN1	fascin actin-bundling protein 1
Bt.12297.1.S1_at	0.00464081	7.29e-05	5.83	-1.00803	2.01	31342154	LOXL4	lysyl oxidase like 4
Bt.1536.3.S1_at	0.00016033	2.12e-07	10.3	5.2136	2.02	29223219	NFKBIE	nuclear factor of kappa light polypeptide gene enhancer in B-cells inhibitor, epsilon
Bt.1536.2.S1_a_at	0.00016033	2.02e-07	10.3	5.26801	2.09	10026724	NFKBIE	nuclear factor of kappa light polypeptide gene enhancer in B-cells inhibitor, epsilon
Bt.24343.2.S1_at	0.00204848	2e-05	6.67	0.36117	2.1	10757541	CLDN1	claudin 1
Bt.10867.1.S1_at	0.00522451	9.22e-05	5.68	-1.25646	2.11	45209273	NFKBID	nuclear factor of kappa light polypeptide gene enhancer in B-cells inhibitor, delta
Bt.26735.1.S1_at	0.00064718	2.49e-06	8.18	2.57657	2.17	42728115	SLC46A2	solute carrier family 46 member 2
Bt.13878.1.S1_at	0.00070709	3.27e-06	7.98	2.2887	2.18	10756749	GCH1	GTP cyclohydrolase 1
Bt.10077.1.S2_at	0.00788446	0.000186	5.25	-1.99388	2.26	45465065	LOC337917	interferon regulatory factor 1
Bt.8745.1.S1_at	0.0003885	1.06e-06	8.87	3.48951	2.26	15380009	ZC3H12A	zinc finger CCCH-type containing 12A
Bt.23207.1.A1_s_at	0.00202288	1.96e-05	6.69	0.38102	2.34	29391951	NFKBIZ	nuclear factor of kappa light polypeptide gene enhancer in B-cells inhibitor, zeta
Bt.1536.1.A1_at	3.221e-05	8.01e-09	13.7	8.73347	2.35	17886806	NFKBIE	nuclear factor of kappa light polypeptide gene enhancer in B-cells inhibitor, epsilon
Bt.15802.1.S1_at	1.944e-05	4.03e-09	14.5	9.473	2.36	29206827	KLF5	Kruppel like factor 5
Bt.20490.1.S1_at	4.594e-05	1.52e-08	13	8.04214	2.37	10125067	CDC42EP4	CDC42 effector protein 4
Bt.15758.1.S1_at	0.00481942	7.77e-05	5.79	-1.07528	2.37	31341980	PTGS2	prostaglandin-endoperoxide synthase 2 (prostaglandin G/H synthase and cyclooxygenase)
Bt.20288.1.S1_at	7.446e-05	4.01e-08	11.9	7.00134	2.41	45476158	NFKB2	nuclear factor kappa B subunit 2
Bt.13130.1.S1_at	0.00018552	2.71e-07	10	4.95041	2.47	42724037	CD40	CD40 molecule
Bt.278.1.S1_at	0.00143805	1.15e-05	7.06	0.94807	2.49	38566695	SAA3	serum amyloid A 3
Bt.3774.1.A1_at	0.00133219	1.03e-05	7.14	1.06865	2.54	42726464	RND1	Rho family GTPase 1
Bt.8479.1.A1_at	0.00957495	0.000258	5.06	-2.33878	2.58	10757142	NOS2	nitric oxide synthase 2
Bt.958.1.A1_at	0.0126585	0.000415	4.78	-2.83524	2.62	29231314	TNFAIP6	TNF alpha induced protein 6
Bt.9391.2.S1_at	4.58e-06	1.9e-10	18.8	12.7642	2.67	13271078	BIRC3	baculoviral IAP repeat containing 3
Bt.3686.1.S1_at	0.00034954	7.68e-07	9.14	3.836	2.86	31343255	IL6	interleukin 6
Bt.10077.1.S3_at	0.00157852	1.32e-05	6.96	0.79787	2.86	45475370	LOC337917	interferon regulatory factor 1
Bt.7142.1.S1_at	0.00015079	1.61e-07	10.5	5.51225	2.89	29193009	MAFF	MAF bZIP transcription factor F
Bt.4106.1.S1_at	0.00328532	4.29e-05	6.17	-0.44779	2.97	31341426	F3	coagulation factor III, tissue factor
Bt.9504.1.A1_at	0.00012523	1.09e-07	10.9	5.92353	3.06	29270192	CCL4	chemokine (C-C motif) ligand 4
Bt.24343.1.A1_at	0.00041323	1.16e-06	8.79	3.39037	3.15	29262215	CLDN1	claudin 1
Bt.611.1.S1_x_at	0.00404882	5.84e-05	5.97	-0.77476	3.15	2735496	GRO1	chemokine (C-X-C motif) ligand 1 (melanoma growth stimulating activity, alpha)
Bt.611.1.S1_at	0.00416959	6.2e-05	5.93	-0.83794	3.17	2735496	GRO1	chemokine (C-X-C motif) ligand 1 (melanoma growth stimulating activity, alpha)
Bt.2017.1.S1_at	0.00066616	2.72e-06	8.12	2.48379	3.43	33354270	TFPI2	tissue factor pathway inhibitor 2
Bt.23093.1.S1_at	0.00187348	1.74e-05	6.77	0.50881	3.51	38278785	GRO1	chemokine (C-X-C motif) ligand 1 (melanoma growth stimulating activity, alpha)
Bt.9560.1.S1_at	0.00523618	9.29e-05	5.68	-1.26375	3.61	31342473	CCL20	chemokine (C-C motif) ligand 20
Bt.191.1.S2_at	0.00062986	2.35e-06	8.23	2.64054	3.71	27806576	IL1A	interleukin 1 alpha
Bt.610.1.A1_at	0.00128349	9.79e-06	7.17	1.11976	3.73	402692838	CXCL2	chemokine (C-X-C motif) ligand 2
Bt.10398.1.S1_at	0.0045789	7.1e-05	5.85	-0.98044	3.83	45206097	PTX3	pentraxin 3
Bt.12756.1.S1_at	0.00056896	1.84e-06	8.42	2.90196	3.9	402693442	TNF	tumor necrosis factor
Bt.191.1.S1_at	0.00034141	7.08e-07	9.21	3.92352	3.92	163226	IL1A	interleukin 1 alpha
Bt.4856.1.S2_at	0.00062054	2.2e-06	8.28	2.71087	3.92	27806570	IL1B	interleukin 1 beta
Bt.4856.1.S1_at	0.0010648	6.62e-06	7.45	1.53599	4.23	163202	IL1B	interleukin 1 beta

## Sheet: GSE35185 (0-6)-Microarray
Gene Id	p value adjusted - false discovery rate (FDR)	p value	t	B	fold change	GI	Gene.symbol	Gene.title
Bt.11018.1.S1_at	0.0054724	0.000109	-5.79	-1.33209	-2.01	17891109	FOSB	FosB proto-oncogene, AP-1 transcription factor subunit
Bt.16568.2.A1_at	0.0006752	1.13e-06	-9.37	3.55757	-1.99	29393110	SESN1	sestrin 1
Bt.2899.1.S1_at	0.0342052	0.00274	-3.81	-4.71719	-1.6	110347584	FOS	FBJ murine osteosarcoma viral oncogene homolog
Bt.3814.1.S1_at	0.0965433	0.0142	-2.89	-6.39571	-1.59	29223811	DAB2	Dab, mitogen-responsive phosphoprotein, homolog 2 (Drosophila)
Bt.23373.1.S1_at	0.0095653	0.00031	-5.11	-2.44034	-1.41	28156577	NR4A1	nuclear receptor subfamily 4 group A member 1
Bt.20104.1.S1_at	0.0006597	6.88e-07	-9.84	4.09708	-1.41	10165142	SESN1	sestrin 1
Bt.24863.1.S1_at	0.0131137	0.000548	-4.76	-3.04106	-1.39	42732606	FOSB	FosB proto-oncogene, AP-1 transcription factor subunit
Bt.16150.1.A1_at	0.001742	1.16e-05	-7.39	1.05591	-1.38	29180535	MEF2C	myocyte enhancer factor 2C
Bt.197.1.S1_at	0.026643	0.00183	-4.04	-4.29754	-1.35	31342652	SELE	selectin E
Bt.11164.1.S1_at	0.0194168	0.00108	-4.35	-3.74669	-1.34	45462603	FGD2	FYVE, RhoGEF and PH domain containing 2
Bt.28625.1.S1_at	0.0031129	3.79e-05	-6.51	-0.20925	-1.33	45471133	ARHGAP26	Rho GTPase activating protein 26
Bt.2846.1.A1_at	0.0121219	0.000484	-4.83	-2.91041	-1.27	42723540	RHOU	ras homolog family member U
Bt.13330.1.S1_at	0.0402936	0.00357	-3.66	-4.98953	-1.24	6953253	PDK4	pyruvate dehydrogenase kinase 4
Bt.270.1.S1_at	0.004453	7.29e-05	-6.06	-0.90566	-1.23	75832087	FUT8	fucosyltransferase 8 (alpha (1,6) fucosyltransferase)
Bt.17081.1.A1_at	0.0011259	4.71e-06	-8.12	2.0248	-1.23	42726736	LMO2	LIM domain only 2
Bt.18945.1.A1_at	0.0443277	0.00416	-3.58	-5.14827	-1.23	29260617	PLEKHG1	pleckstrin homology and RhoGEF domain containing G1
Bt.29197.1.S1_a_at	0.114902	0.0189	-2.74	-6.67716	-1.22	45474098	ANGPT4	angiopoietin 4
Bt.25773.1.A1_at	0.0006752	1.27e-06	-9.26	3.43577	-1.22	42727389	IQCA1	IQ motif containing with AAA domain 1
Bt.17729.1.A1_at	0.0014829	8.17e-06	-7.67	1.43354	-1.19	29212565	IFI44	interferon induced protein 44
Bt.12849.2.S1_at	0.126715	0.022	-2.65	-6.82767	-1.19	45468757	SLCO2B1	solute carrier organic anion transporter family member 2B1
Bt.20382.1.S1_at	0.0430373	0.00397	-3.6	-5.10058	-1.18	29392103	ANKRD29	ankyrin repeat domain 29
Bt.154.1.S1_at	0.227023	0.0569	-2.12	-7.74555	-1.18	40538777	CCL8	chemokine (C-C motif) ligand 8
Bt.17032.1.A1_at	0.0018267	1.33e-05	-7.29	0.91074	-1.18	29197203	CDK13	cyclin dependent kinase 13
Bt.13798.1.S1_at	0.0070698	0.000179	-5.46	-1.85975	-1.17	38281241	MTURN	maturin, neural progenitor differentiation regulator homolog
Bt.4137.1.A1_at	0.0652168	0.00777	-3.23	-5.78587	-1.13	29232581	G0S2	G0/G1 switch 2
Bt.6441.1.S1_at	0.0223967	0.00136	-4.22	-3.99104	-1.12	45466995	CDCA7	cell division cycle associated 7
Bt.20929.2.A1_at	0.0433695	0.00401	-3.6	-5.11127	-1.12	29186797	H1F0	H1 histone family, member 0
Bt.24404.1.A1_at	0.222165	0.0551	-2.14	-7.7149	-1.11	42583534	EPB41L3	erythrocyte membrane protein band 4.1 like 3
Bt.2899.1.S2_at	0.0156109	0.000745	-4.57	-3.36309	-1.1	42727259	FOS	FBJ murine osteosarcoma viral oncogene homolog
Bt.14239.1.A1_at	0.0087177	0.000266	-5.2	-2.27976	-1.1	45488234	NEDD9	neural precursor cell expressed, developmentally down-regulated 9
Bt.22359.2.A1_at	0.0134304	0.00057	-4.73	-3.08164	-1.1	29236367	RIOK3	RIO kinase 3
Bt.411.1.S1_at	0.170725	0.0358	-2.38	-7.30406	-1.09	720642706	NRG1	neuregulin 1
Bt.6348.3.S1_at	0.0014473	7.56e-06	-7.73	1.51763	-1.08	7053974	DENND1A	DENN/MADD domain containing 1A
Bt.2728.1.S1_at	0.0878883	0.0124	-2.97	-6.25653	-1.07	9636226	HIST1H1C	histone cluster 1, H1c
Bt.17081.2.S1_at	0.0039762	5.9e-05	-6.2	-0.68033	-1.07	10870080	LMO2	LIM domain only 2
Bt.22491.2.S1_at	0.0018985	1.42e-05	-7.24	0.84239	-1.05	29395819	CLECL1	C-type lectin-like 1
Bt.16096.1.A1_at	0.0465002	0.0045	-3.53	-5.22827	-1.05	45469511	MTMR11	myotubularin related protein 11
Bt.18016.1.A1_at	0.0134086	0.000567	-4.74	-3.07685	-1.04	29221662	DNMBP	dynamin binding protein
Bt.13330.2.A1_at	0.0688042	0.00847	-3.18	-5.87306	-1.01	29270953	PDK4	pyruvate dehydrogenase kinase 4
Bt.22699.1.S1_at	0.0013378	6.54e-06	-7.85	1.67245	-1	28157495	NFIA	nuclear factor I/A
Bt.16350.2.A1_s_at	0.338825	0.113	1.72	-8.37443	1.01	29184999	GBP5	guanylate binding protein 5
Bt.16326.1.S1_at	0.0202309	0.00116	4.31	-3.82442	1.01	45206777	TMEM140	transmembrane protein 140
Bt.12553.1.S1_at	0.241314	0.0635	2.06	-7.84855	1.02	29400233	HP	haptoglobin
Bt.6087.2.S1_a_at	0.25935	0.0722	1.98	-7.96871	1.02	29196222	TM4SF1	transmembrane 4 L six family member 1
Bt.4194.1.S1_at	0.185234	0.041	2.31	-7.43434	1.02	42724142	TTYH2	tweety family member 2
Bt.12285.2.S1_a_at	0.0043485	7.03e-05	6.08	-0.86683	1.03	45463930	NMI	N-myc and STAT interactor
Bt.632.1.S1_at	0.0621079	0.00712	3.28	-5.69731	1.03	31982389	TIMP1	TIMP metallopeptidase inhibitor 1
Bt.4755.1.S1_at	0.0008644	2.26e-06	8.74	2.81347	1.03	45497681	ZMIZ2	zinc finger, MIZ-type containing 2
Bt.27760.1.S1_at	0.59328	0.305	1.08	-9.20563	1.04	2864659	BoLA	major histocompatibility complex, class I, A
Bt.2359.1.A1_at	0.0583605	0.00646	3.33	-5.59712	1.04	29260025	FYN	FYN proto-oncogene, Src family tyrosine kinase
Bt.7519.1.S1_at	0.0036508	5.16e-05	6.3	-0.53749	1.05	9925947	S1PR2	sphingosine-1-phosphate receptor 2
Bt.11904.1.S1_at	0.0028459	3.01e-05	6.68	0.0385	1.06	45207890	ACSL6	acyl-CoA synthetase long-chain family member 6
Bt.28088.1.S1_at	0.0200004	0.00113	4.32	-3.79741	1.06	45480239	CXCL13	chemokine (C-X-C motif) ligand 13
Bt.29716.1.S1_at	0.0197761	0.0011	4.34	-3.7733	1.06	10760336	GJB2	gap junction protein beta 2
Bt.27404.1.S1_at	0.0006597	5.78e-07	10	4.28561	1.07	45206758	ABHD2	abhydrolase domain containing 2
Bt.7788.1.S1_at	0.0381125	0.00322	3.72	-4.88348	1.07	45210500	CCDC80	coiled-coil domain containing 80
Bt.11769.2.S1_at	0.0062358	0.00014	5.62	-1.59771	1.07	9701951	EID3	EP300 interacting inhibitor of differentiation 3
Bt.15972.1.S1_at	0.202359	0.0473	2.22	-7.57028	1.08	88319926	GJA1	gap junction protein alpha 1
Bt.8180.3.A1_a_at	0.0012172	5.2e-06	8.04	1.91995	1.09	29195093	CPNE2	copine II
Bt.19006.2.A1_at	0.0112126	0.000424	4.91	-2.76998	1.09	29259819	UPB1	ureidopropionase, beta
Bt.19281.1.A1_at	0.0117098	0.000454	4.87	-2.84301	1.1	45206781	ARHGAP31	Rho GTPase activating protein 31
Bt.21773.1.A1_at	0.262275	0.0733	1.97	-7.98244	1.1	42725354	GBP5	guanylate binding protein 5
Bt.27298.1.A1_at	0.00347	4.62e-05	6.37	-0.41887	1.11	45205967	APAF1	apoptotic peptidase activating factor 1
Bt.7700.1.S1_at	0.0075585	0.000198	5.39	-1.96593	1.12	29194327	ACTN1	actinin alpha 1
Bt.23597.1.S1_at	0.0084365	0.000247	5.25	-2.20177	1.12	45211535	NUPR1	nuclear protein 1, transcriptional regulator
Bt.16201.2.A1_at	0.0381125	0.00322	3.72	-4.88461	1.12	29258537	S100A9	S100 calcium binding protein A9
Bt.17777.1.S1_at	0.0022325	1.91e-05	7.02	0.52624	1.13	10165808	OPTN	optineurin
Bt.22773.2.S1_at	0.0011777	4.98e-06	8.07	1.96583	1.13	10167986	SLC25A19	solute carrier family 25 (mitochondrial thiamine pyrophosphate carrier), member 19
Bt.329.1.S1_at	0.0283554	0.00203	3.98	-4.40983	1.14	31343510	DNTT	DNA nucleotidylexotransferase
Bt.27909.1.S1_at	0.0026465	2.64e-05	6.78	0.1789	1.14	45212205	SERPINB1	serpin peptidase inhibitor, clade B (ovalbumin), member 1
Bt.4353.1.S1_at	0.0315665	0.00245	3.88	-4.60216	1.15	31340626	EPAS1	endothelial PAS domain protein 1
Bt.12805.1.S1_at	0.0048789	9.02e-05	5.91	-1.13201	1.15	10862819	PLBD1	phospholipase B domain containing 1
Bt.24750.2.S1_a_at	0.0154606	0.000731	4.58	-3.3429	1.17	42725449	ECE1	endothelin converting enzyme 1
Bt.5273.1.S2_at	0.0067787	0.000161	5.53	-1.74716	1.17	15380379	ITGAV	integrin subunit alpha V
Bt.20318.1.S1_a_at	0.0200873	0.00114	4.32	-3.80881	1.17	45208178	NQO2	NAD(P)H dehydrogenase, quinone 2
Bt.27784.2.S1_a_at	0.0067465	0.000159	5.53	-1.73574	1.17	6963124	PPP1R10	protein phosphatase 1 regulatory subunit 10
Bt.9391.2.S1_at	0.0074939	0.000194	5.41	-1.94712	1.18	13271078	BIRC3	baculoviral IAP repeat containing 3
Bt.14676.1.S1_at	0.0075585	0.000198	5.39	-1.96569	1.19	45482864	PARP14	poly(ADP-ribose) polymerase family member 14
Bt.23126.2.A1_at	0.0029904	3.39e-05	6.59	-0.09025	1.2	13445795	NOS2	nitric oxide synthase 2
Bt.4378.1.S1_at	0.0184812	0.000994	4.4	-3.66398	1.23	31341344	ECE1	endothelin converting enzyme 1
Bt.3913.1.S1_at	0.115397	0.0191	2.73	-6.68516	1.23	31341862	VEGFC	vascular endothelial growth factor C
Bt.27365.1.A1_at	0.16556	0.0338	2.41	-7.24773	1.24	45205981	CD38	CD38 molecule
Bt.27986.1.A1_at	0.0212685	0.00125	4.26	-3.90431	1.24	2677623	CD80	CD80 molecule
Bt.13772.1.A1_at	0.156515	0.0307	2.47	-7.15234	1.24	42725738	CYP1A1	cytochrome P450, subfamily I (aromatic compound-inducible), polypeptide 1
Bt.13484.2.S1_at	0.0106159	0.000379	4.98	-2.65232	1.24	7419878	PPP1R3C	protein phosphatase 1 regulatory subunit 3C
Bt.9265.1.A1_at	0.0126581	0.00052	4.79	-2.98498	1.26	29265739	BATF	basic leucine zipper transcription factor, ATF-like
Bt.9265.2.S1_at	0.0137906	0.000605	4.7	-3.14374	1.26	29225722	BATF	basic leucine zipper transcription factor, ATF-like
Bt.11221.1.S1_at	0.0482501	0.00479	3.5	-5.2915	1.26	37928694	GYPC	glycophorin C (Gerbich blood group)
Bt.22455.1.S1_at	0.0060059	0.00013	5.67	-1.51851	1.26	45471640	RHOC	ras homolog family member C
Bt.11769.1.A1_at	0.0077036	0.000206	5.37	-2.00894	1.27	42728837	EID3	EP300 interacting inhibitor of differentiation 3
Bt.17777.2.S1_at	0.0024307	2.17e-05	6.92	0.38779	1.27	13271935	OPTN	optineurin
Bt.12636.1.A1_at	0.0291585	0.00212	3.96	-4.45439	1.28	45457509	SLAMF8	SLAM family member 8
Bt.17644.1.A1_at	0.0113249	0.000432	4.9	-2.79081	1.28	42726764	SPX	spexin hormone
Bt.17777.3.S1_at	0.0037769	5.4e-05	6.26	-0.58612	1.29	9735565	OPTN	optineurin
Bt.4856.1.S2_at	0.168276	0.035	2.39	-7.2816	1.3	27806570	IL1B	interleukin 1 beta
Bt.4856.1.S1_at	0.122137	0.0207	2.69	-6.7687	1.31	163202	IL1B	interleukin 1 beta
Bt.16236.1.A1_at	0.0275566	0.00193	4.01	-4.35672	1.31	29221918	JPH1	junctophilin 1
Bt.6705.1.S1_at	0.0078988	0.000217	5.34	-2.06199	1.32	45471602	TBC1D8	TBC1 domain family member 8
Bt.12756.1.S1_at	0.0206942	0.0012	4.29	-3.86394	1.32	402693442	TNF	tumor necrosis factor
Bt.17377.1.S1_at	0.0178497	0.000937	4.43	-3.603	1.33	29203954	MOB3B	MOB kinase activator 3B
Bt.2529.1.S1_at	0.136645	0.0246	2.59	-6.93876	1.33	9021488	MT2A	metallothionein 2A
Bt.4748.1.S1_at	0.0009426	3.32e-06	8.41	2.4014	1.34	88853815	SOD2	superoxide dismutase 2, mitochondrial
Bt.526.1.S1_at	0.0018879	1.4e-05	7.25	0.8562	1.36	27806092	PROCR	protein C receptor
Bt.26426.1.A1_at	0.0029904	3.35e-05	6.6	-0.07507	1.36	45472677	RBM43	RNA binding motif protein 43
Bt.22773.1.S1_at	0.0007606	1.82e-06	8.94	3.04587	1.37	9724452	SLC25A19	solute carrier family 25 (mitochondrial thiamine pyrophosphate carrier), member 19
Bt.7641.2.S1_a_at	0.0006074	2.27e-07	11	5.29587	1.38	10762153	PDXK	pyridoxal (pyridoxine, vitamin B6) kinase
Bt.13484.1.A1_at	0.00374	5.33e-05	6.27	-0.57254	1.38	28307076	PPP1R3C	protein phosphatase 1 regulatory subunit 3C
Bt.5273.1.S1_at	0.0090372	0.000283	5.17	-2.34327	1.39	27805956	ITGAV	integrin subunit alpha V
Bt.28704.1.S1_at	0.0027189	2.82e-05	6.73	0.10845	1.4	45491583	PLSCR4	phospholipid scramblase 4
Bt.28015.1.S1_at	0.156468	0.0306	2.47	-7.15122	1.41	732571	LOC407171	Fc gamma 2 receptor
Bt.20032.2.S1_at	0.0121094	0.000481	4.84	-2.90427	1.43	29399270	SNAP25	synaptosome associated protein 25
Bt.27986.1.S1_at	0.0149049	0.000682	4.62	-3.26995	1.49	10756139	CD80	CD80 molecule
Bt.16068.1.A1_at	0.0006752	1.21e-06	9.31	3.49165	1.52	29233934	GCLC	glutamate-cysteine ligase catalytic subunit
Bt.20904.1.A1_at	0.0048021	8.8e-05	5.93	-1.10556	1.55	29394931	EBI3	Epstein-Barr virus induced 3
Bt.958.1.A1_at	0.0132577	0.000558	4.75	-3.05876	1.55	29231314	TNFAIP6	TNF alpha induced protein 6
Bt.20032.1.A1_at	0.0137164	0.000597	4.7	-3.13011	1.57	29399822	SNAP25	synaptosome associated protein 25
Bt.26763.1.A1_at	0.159179	0.0317	2.45	-7.18353	1.58	42732251	LOC100138951	CD33 antigen-like
Bt.6372.1.A1_at	0.019031	0.00104	4.37	-3.71144	1.64	10758169	ITPR1	inositol 1,4,5-trisphosphate receptor, type 1
Bt.16201.1.S1_at	0.0393836	0.00341	3.69	-4.94361	1.66	29181239	S100A9	S100 calcium binding protein A9
Bt.8131.1.S1_at	0.0008644	2.42e-06	8.69	2.74059	1.69	41386783	ALCAM	activated leukocyte cell adhesion molecule
Bt.9004.1.S1_at	0.0061982	0.000138	5.63	-1.58144	1.7	45465489	BCAT2	branched chain amino-acid transaminase 2, mitochondrial
Bt.9504.1.A1_at	0.0086988	0.000265	5.21	-2.27459	1.7	29270192	CCL4	chemokine (C-C motif) ligand 4
Bt.552.1.S1_at	0.0190499	0.00105	4.37	-3.71877	1.85	31343615	CCL5	chemokine (C-C motif) ligand 5
Bt.4353.2.S1_at	0.0106416	0.000381	4.98	-2.65674	1.85	45481519	EPAS1	endothelial PAS domain protein 1
Bt.25025.1.S1_at	0.0008983	2.9e-06	8.53	2.54545	1.85	29232554	SLC2A6	solute carrier family 2 (facilitated glucose transporter), member 6
Bt.3880.1.S1_at	0.0025393	2.4e-05	6.85	0.28092	1.86	45209727	MARCKSL1	MARCKS-like 1
Bt.9560.1.S1_at	0.0095438	0.000309	5.11	-2.43629	1.87	31342473	CCL20	chemokine (C-C motif) ligand 20
Bt.8568.1.S1_at	0.016257	0.000796	4.53	-3.43163	1.91	29198950	PLTP	phospholipid transfer protein
Bt.24855.2.S1_at	0.0014596	7.68e-06	7.72	1.50006	2	10167432	TNFSF13B	tumor necrosis factor (ligand) superfamily, member 13b
Bt.20901.1.A1_at	0.0041824	6.38e-05	6.15	-0.76354	2.02	29228293	APOBEC3A	apolipoprotein B mRNA editing enzyme, catalytic polypeptide-like 3A
Bt.10098.1.S1_at	0.0134304	0.00057	4.73	-3.08078	2.02	42725959	TSPAN13	tetraspanin 13
Bt.12297.1.S1_at	0.0092083	0.000292	5.15	-2.37633	2.07	31342154	LOXL4	lysyl oxidase like 4
Bt.29258.1.A1_at	0.0008734	2.73e-06	8.58	2.61267	2.1	45481447	MADCAM1	mucosal vascular addressin cell adhesion molecule 1
Bt.4645.1.S1_at	0.0025241	2.36e-05	6.86	0.29578	2.12	6832389	FAM129A	family with sequence similarity 129 member A
Bt.23126.1.S1_at	0.0010776	4.42e-06	8.17	2.09344	2.12	45059691	NOS2	nitric oxide synthase 2
Bt.24343.2.S1_at	0.0077595	0.000209	5.36	-2.02475	2.15	10757541	CLDN1	claudin 1
Bt.19482.1.A1_at	0.0006752	8.79e-07	9.61	3.83196	2.17	29270102	TFRC	transferrin receptor
Bt.10398.1.S1_at	0.0623731	0.00718	3.27	-5.70544	2.18	45206097	PTX3	pentraxin 3
Bt.13542.1.S1_at	0.0121087	0.00048	4.84	-2.9016	2.21	42723756	CFB	complement factor B
Bt.25669.1.S1_at	0.0019212	1.47e-05	7.21	0.80212	2.21	42726996	MCOLN2	mucolipin 2
Bt.10630.1.S1_at	0.0006597	3.15e-07	10.6	4.93983	2.25	29251996	NMB	neuromedin B
Bt.29258.1.A1_a_at	0.0006962	1.36e-06	9.2	3.36333	2.27	45481447	MADCAM1	mucosal vascular addressin cell adhesion molecule 1
Bt.20288.1.S1_at	0.0007606	1.81e-06	8.94	3.05433	2.29	45476158	NFKB2	nuclear factor kappa B subunit 2
Bt.26735.1.S1_at	0.0006597	7.66e-07	9.74	3.98145	2.38	42728115	SLC46A2	solute carrier family 46 member 2
Bt.510.1.S1_at	0.280892	0.0826	1.9	-8.09329	2.43	28849942	TAP	tracheal antimicrobial peptide
Bt.12445.2.S1_at	0.0010491	4.21e-06	8.21	2.14641	2.44	29223757	FSCN1	fascin actin-bundling protein 1
Bt.9760.1.S1_at	0.0036109	5.09e-05	6.31	-0.52264	2.5	18457153	GJB2	gap junction protein beta 2
Bt.12445.1.A1_at	0.0007695	1.95e-06	8.88	2.97653	2.54	16745872	FSCN1	fascin actin-bundling protein 1
Bt.13130.1.S1_at	0.0006597	3.03e-07	10.7	4.98344	2.71	42724037	CD40	CD40 molecule
Bt.278.1.S1_at	0.0016114	9.78e-06	7.53	1.24085	3.15	38566695	SAA3	serum amyloid A 3
Bt.24343.1.A1_at	0.0029605	3.26e-05	6.62	-0.04881	3.16	29262215	CLDN1	claudin 1
Bt.8479.1.A1_at	0.0006752	1.26e-06	9.27	3.44068	3.4	10757142	NOS2	nitric oxide synthase 2
Bt.2017.1.S1_at	0.0015197	8.74e-06	7.62	1.36201	3.7	33354270	TFPI2	tissue factor pathway inhibitor 2

## Sheet: GSE62835-Microarray
Gene Id	p value adjusted - false discovery rate (FDR)	p value	t	B	fold change	GB_ACC	Gene.symbol	Gene.title	ENSEMBL ID	GO_ID	SEQUENCE	SPOT_ID
A_73_116859	0.01186	0.000464	6.32966	0.389586	1.25685	NM_001034647	TNFSF13	tumor necrosis factor (ligand) superfamily, member 13	ENSBTAT00000000141	GO:0005125(cytokine activity)|GO:0005164(tumor necrosis factor receptor binding)|GO:0005615(extracellular space)|GO:0006955(immune response)|GO:0016020(membrane)	AGGGTGCCGGATGACGACGGCCCCCTTTAAGCCACACAATAACTCTTCAGGTCCCAAGTT
A_73_P399391	0.00501	2.19e-05	10.3984	3.47698	1.06154	NM_001045902	CD68	CD68 molecule	ENSBTAT00000000146	GO:0016020(membrane)	GGCCTGATCTTACTCGGCCTCCTCACCCTGGTGCTTGTTACCTTCTGCATCATCCGAAGA
A_73_106271	0.00397	4.68e-06	13.22	4.90527	1.17276	NM_001045902	CD68	CD68 molecule	ENSBTAT00000000146	GO:0016020(membrane)	GGATGAGGGAAAAGATGTTTATTAAATATGACTGATTCCCCATCTCCCATGGGAAAATAA
A_73_101344	0.00513	2.8e-05	-10.0069	3.24128	-1.02286	XM_002687732	SSPN	sarcospan (Kras oncogene-associated gene)	ENSBTAT00000000506		ATCACTGGCACTTTAAAACTGTTCCTACTCATCCAGATGATTCTGAACTTGGTCTGTGGC
A_73_P037416	0.0154	0.000885	5.66091	-0.288878	1.21304	NM_001034367	S100A2	S100 calcium binding protein A2	ENSBTAT00000000589	GO:0005509(calcium ion binding)	GGGTCTCTTCGGCCCAGGAGGACTCTCTATCTTTTTTAGTTTTACTCAATAAACTTTTTT
A_73_P273901	0.00402	7.04e-06	12.4109	4.53894	1.08455	NM_001075911	NR4A1	nuclear receptor subfamily 4, group A, member 1	ENSBTAT00000000648	GO:0003677(DNA binding)|GO:0003700(transcription factor activity)|GO:0003707(steroid hormone receptor activity)|GO:0004879(ligand-dependent nuclear receptor activity)|GO:0005515(protein binding)|GO:0005634(nucleus)|GO:0006355(regulation of transcription, DNA-dependent)|GO:0006917(induction of apoptosis)|GO:0008270(zinc ion binding)|GO:0016563(transcription activator activity)|GO:0042803(protein h…	TTTATCCTCCGTCTGGCCTACCGGTCTAAACCAGCCGAGGGGAAGCTCATCTTCTGCTCA
A_73_P030646	0.10436	0.0301	-2.74038	-4.00892	-1.28095	NM_176651	CD163L1	CD163 molecule-like 1	ENSBTAT00000000660	GO:0005044(scavenger receptor activity)|GO:0005576(extracellular region)|GO:0016020(membrane)	ATGAAAATTATGATGATGCTGAAGAAGTACCAGTGCCTGGAACTCCTTCTCCCTCTCAGG
A_73_P107766	0.10043	0.0284	-2.78265	-3.94754	-1.22483	NM_176651	CD163L1	CD163 molecule-like 1	ENSBTAT00000000660	GO:0005044(scavenger receptor activity)|GO:0005576(extracellular region)|GO:0016020(membrane)	TGATGAAAATTACGATGATGCTGAAGAAGTACCAGTGCCTGGAACTCCTTCTGCCTCTCT
A_73_101863	0.00643	7.92e-05	-8.47945	2.21124	-1.00765	BC149573	ST8SIA1	ST8 alpha-N-acetyl-neuraminide alpha-2,8-sialyltransferase 1	ENSBTAT00000000780	GO:0000139(Golgi membrane)|GO:0003828(alpha-N-acetylneuraminate alpha-2,8-sialyltransferase activity)|GO:0005794(Golgi apparatus)|GO:0006486(protein amino acid glycosylation)|GO:0006665(sphingolipid metabolic process)|GO:0008284(positive regulation of cell proliferation)|GO:0008373(sialyltransferase activity)|GO:0008610(lipid biosynthetic process)|GO:0016020(membrane)|GO:0016021(integral to membr…	GAAGCTGAGGAATTAAGGTAGATTAAGTGAAATGCCAGAGTAGAAGTGTTACTGGTTATC
A_73_P044251	0.00538	3.96e-05	9.47269	2.90199	1.06504	NM_001035009	NDRG1	N-myc downstream regulated 1	ENSBTAT00000000950	GO:0005515(protein binding)|GO:0005634(nucleus)|GO:0005737(cytoplasm)|GO:0005856(cytoskeleton)|GO:0045576(mast cell activation)	GTTGAATCAGAACAAGAAGCTGTTATGTACAAGTCTTTCCAGAAGAGTTTCTTAATGAGA
A_73_110138	0.02371	0.00228	4.77052	-1.29063	1.03749	XM_002698192	HIP1	huntingtin interacting protein 1	ENSBTAT00000001039	GO:0003779(actin binding)|GO:0005488(binding)|GO:0005543(phospholipid binding)	TTGCCGAGGGCTGGGAGGAAGGAACCGAAGCACCACCATCTACACTGCAAGAAGCGAAAA
A_73_104166	0.00589	5.93e-05	8.88359	2.50227	1.18821	XR_083330	LOC508124	homer protein homolog 3-like	ENSBTAT00000001076		ACTCAGTTTGCTGAGAAGTTCCAGGAAGTGAAGGAAGCAGCAAGGCTGGCACGGGAGAAA
A_73_P053781	0.00397	2.16e-06	14.8865	5.57051	1.06129	NM_001001138	LOC407171	Fc gamma 2 receptor	ENSBTAT00000001308	GO:0004872(receptor activity)	TGTGTCAGTCAGGAAACAGGACGGACACTTTCCTTCTGTTCAAGGAGGGGGCAGCCCATC
A_73_P058771	0.00539	3.99e-05	9.46057	2.89404	1.23811	BC149130	PILRA	paired immunoglobin-like type 2 receptor alpha	ENSBTAT00000001412		TAGAAGTATCTATCCAGCCAGCCCACAAAAATATCAATAAATGTTACCTCTCACCTCCTT
A_73_P066651	0.00602	6.26e-05	8.80564	2.44724	1.18444	XM_599356	LOC521099	similar to family with sequence similarity 20, member A	ENSBTAT00000001439		GCCTGGAAGCCCGGCTCCCAGGACAGCATTAACTGTCACAAATAAAATGGCAGGACATCG
A_73_P056311	0.01022	0.000316	6.75513	0.791104	1.08836	XM_002696182	SLC16A5	solute carrier family 16, member 5 (monocarboxylic acid transporter 6)	ENSBTAT00000001467		AGCTCAAGACACTGGACCCTCAAGTCCAGCCTGGATGCCTCCCATATGATCTCTATCCAT
A_73_116655	0.05715	0.0113	3.45869	-2.98539	1.05178	NM_180998	LTF	lactotransferrin	ENSBTAT00000001704	GO:0005515(protein binding)|GO:0005576(extracellular region)|GO:0005737(cytoplasm)|GO:0006811(ion transport)|GO:0006826(iron ion transport)|GO:0006879(cellular iron ion homeostasis)|GO:0008199(ferric iron binding)|GO:0008201(heparin binding)|GO:0008233(peptidase activity)|GO:0008236(serine-type peptidase activity)|GO:0030141(stored secretory granule)|GO:0042742(defense response to bacterium)|GO:0…	CTCTCCCTTCCTGAAGTCGGATTTTTGCCAAGCTCATCAGTATTTACAATTCCCTGCTGT
A_73_P048381	0.03326	0.00436	4.21227	-1.98008	1.5369	NM_180998	LTF	lactotransferrin	ENSBTAT00000001704	GO:0005515(protein binding)|GO:0005576(extracellular region)|GO:0005737(cytoplasm)|GO:0006811(ion transport)|GO:0006826(iron ion transport)|GO:0006879(cellular iron ion homeostasis)|GO:0008199(ferric iron binding)|GO:0008201(heparin binding)|GO:0008233(peptidase activity)|GO:0008236(serine-type peptidase activity)|GO:0030141(stored secretory granule)|GO:0042742(defense response to bacterium)|GO:0…	AGAATATTTGGGGACAGAGTATGTCACGGCCATTGCCAACCTGAAAAAATGCTCAACCTC
A_73_P036686	0.01765	0.00124	5.32987	-0.647662	1.78194	NM_001101050	UPB1	ureidopropionase, beta	ENSBTAT00000001749		TGAGGTGGTTAAACTTTGTTGGGTGAGTTATAGAAATTCAATTAAAAGATGATCCCAGGC
A_73_113518	0.15281	0.0544	2.32683	-4.61089	1.08424	XM_002697122	PLXND1	plexin D1	ENSBTAT00000002375		GGGCGGGGATGGAAGGGGAAGCCGGGACGCTCTGGAACCTTCTTTATAATAAAAGCCTGA
A_73_P109761	0.11269	0.0339	2.65659	-4.13079	1.18458	XM_002697122	PLXND1	plexin D1	ENSBTAT00000002375		TTATATATTAAAGAAACTTATCACGCGCCAACTGTGAATAGCTGCCGCTAGTGCGGAGGC
A_73_P043321	0.0055	4.48e-05	9.28935	2.78057	1.35014	NM_001075375	SNX10	sorting nexin 10	ENSBTAT00000002383	GO:0005515(protein binding)|GO:0007154(cell communication)|GO:0015031(protein transport)|GO:0035091(phosphoinositide binding)	TGAAAAGCATATATCGTGCCACCAATTGTAATTCTTAGATGATGAAACTATAGCCGTCAA
A_73_P037101	0.02473	0.00249	4.69286	-1.38366	1.08792	NM_001080256	SLC2A6	solute carrier family 2 (facilitated glucose transporter), member 6	ENSBTAT00000002385		TAGGAAGCGCTTGAGGGTGAGCTGTGTTCACACTATTTATACCAATAAACGAGAAGAGGG
A_73_P193947	0.00983	0.000279	-6.89813	0.921118	-2.30369	NM_001111069	LOC100126815	MHC class I-like family A1	ENSBTAT00000002400	GO:0006955(immune response)|GO:0016020(membrane)|GO:0019882(antigen processing and presentation)|GO:0042612(MHC class I protein complex)	ATGAAAGAGAAGTGGGAGAATGACAGAGATGTGACGGAGTTCTTCAAGAAGGTCTCCATG
A_73_119449	0.01217	0.000502	6.24579	0.307759	1.33974	XM_002694819	LRRC36	leucine rich repeat containing 36	ENSBTAT00000002402		CCAGGGGGCTCTCAGTGTCATTACCACTAGTATGGTGGTATTTTCCCACAAGATTAAGAA
A_73_P030541	0.09255	0.0248	2.87913	-3.80781	1.53647	NM_001075692	MTUS1	microtubule associated tumor suppressor 1	ENSBTAT00000002556	GO:0005634(nucleus)|GO:0005739(mitochondrion)|GO:0005794(Golgi apparatus)|GO:0005886(plasma membrane)|GO:0007049(cell cycle)	AAAGGGGAAAACTCTCAGGGGCCTGTTAAGATAAAGATTTATATAACCTTTGTAACCTTA
A_73_113544	0.05488	0.0106	3.50594	-2.92001	1.10757	NM_174196	THBS1	thrombospondin 1	ENSBTAT00000002600	GO:0000187(activation of MAPK activity)|GO:0001786(phosphatidylserine binding)|GO:0001937(negative regulation of endothelial cell proliferation)|GO:0001953(negative regulation of cell-matrix adhesion)|GO:0001968(fibronectin binding)|GO:0002040(sprouting angiogenesis)|GO:0002544(chronic inflammatory response)|GO:0002581(negative regulation of antigen processing and presentation of peptide or polys…	ACCTCATTTGTTGTGTGACTGAGTAAAGAATTTTGGGATCAAACAGAAAGAGTTTAAGTG
A_73_P250641	0.04973	0.00891	3.6387	-2.73788	1.11152	NM_174196	THBS1	thrombospondin 1	ENSBTAT00000002600	GO:0000187(activation of MAPK activity)|GO:0001786(phosphatidylserine binding)|GO:0001937(negative regulation of endothelial cell proliferation)|GO:0001953(negative regulation of cell-matrix adhesion)|GO:0001968(fibronectin binding)|GO:0002040(sprouting angiogenesis)|GO:0002544(chronic inflammatory response)|GO:0002581(negative regulation of antigen processing and presentation of peptide or polys…	GTTGTCCATTTGCAAGTGTTTTTAGTTTGCAAAGAAAGCCAAGAGGCCATTAATACTGTC
A_73_P049446	0.00867	0.000178	7.42917	1.38346	2.02716	NM_001075509	TFAP2C	transcription factor AP-2 gamma (activating enhancer binding protein 2 gamma)	ENSBTAT00000002671	GO:0003700(transcription factor activity)|GO:0005634(nucleus)|GO:0006355(regulation of transcription, DNA-dependent)|GO:0046983(protein dimerization activity)	GGAATTGAACTCCTTGCCTGTAAATGTTCCCTAAATAATTGTTGTGTATATGAAACCTGT
A_73_112168	0.3035	0.153	1.61124	-5.61352	1.07011	XM_870781	KLK12	kallikrein-related peptidase 12	ENSBTAT00000002923		TCCCAGGGGTCTACACCAATGTTTGCAAATACGTGGACTGGATCCAGACGGTCATGAGGA
A_73_P423146	0.01132	0.000405	6.47832	0.532431	1.27455	NM_001101274	VSTM1	V-set and transmembrane domain containing 1	ENSBTAT00000003362		AATTCTTGTGACTACACAATGGTGAAGGTGTAGGACTGAGAGAAGAGCTTTGCTCTGGGA
A_73_P090251	0.02391	0.00232	4.75392	-1.31044	1.33521	NM_001035439	METTL7A	methyltransferase like 7A	ENSBTAT00000003434	GO:0008152(metabolic process)|GO:0008168(methyltransferase activity)|GO:0016740(transferase activity)	TCACTGTGATGTACAATAAACAGATGGAGAGCAAAAAGCAGGAGCTCTTCAGCAACCTGC
A_73_P030491	0.01392	0.000702	5.89424	-0.0452947	1.1513	NM_001075454	RASSF4	Ras association (RalGDS/AF-6) domain family member 4	ENSBTAT00000003457	GO:0007165(signal transduction)	GCTGAATCGGCCACAAGGAAAAGAAAACATTTTTGGCCTCTAATTTAAAGCACATTAAAA
A_73_121445	0.01116	0.000391	6.51601	0.568208	1.19588	NM_001166522	THBD	thrombomodulin	ENSBTAT00000003575	GO:0004888(transmembrane receptor activity)|GO:0005509(calcium ion binding)|GO:0005515(protein binding)|GO:0007565(female pregnancy)|GO:0007596(blood coagulation)|GO:0009790(embryo development)|GO:0016020(membrane)|GO:0016021(integral to membrane)	TAAACTAGAACACGGGCAAAACTCCTGCTTATGATGTCACTTGTCGAAAATAAATAACGG
A_73_100575	0.00399	5.72e-06	12.8163	4.72634	3.83907	NM_001099167	TMEM149	transmembrane protein 149	ENSBTAT00000003585		TGCTGTCCAAACTTGGCTCATCAGGGGCTTGCCTGGCCTAGTATTCAATAAAGTTTCTAT
A_73_P096531	0.02243	0.00204	4.86764	-1.1756	1.01766	NM_001099033	GNB4	guanine nucleotide binding protein (G protein), beta polypeptide 4	ENSBTAT00000003589		ATGATGACTTCAACTGTAACGTATGGGACACACTCAAAGGAGATCGTGCAGGTGTTCTTG
A_73_P064161	0.02177	0.00193	-4.9202	-1.11394	-1.07002	NM_001102501	IMPACT	Impact homolog (mouse)	ENSBTAT00000003950	GO:0001933(negative regulation of protein amino acid phosphorylation)|GO:0005515(protein binding)|GO:0006446(regulation of translational initiation)	TGGAGAAGAACTACACAAATTCACCAGAGGAATCATCTAAGGCTTTGGGAAAGAACAAAA
A_73_P271198	0.02173	0.00192	4.92506	-1.10826	1.00525	NM_174025	CRYZ	crystallin, zeta (quinone reductase)	ENSBTAT00000004109	GO:0003677(DNA binding)|GO:0003723(RNA binding)|GO:0003960(NADPH:quinone reductase activity)|GO:0005488(binding)|GO:0005737(cytoplasm)|GO:0005829(cytosol)|GO:0008270(zinc ion binding)|GO:0016491(oxidoreductase activity)|GO:0050661(NADP or NADPH binding)|GO:0055114(oxidation reduction)	AAAGTGTTCTGGTTCATGGAGCTAGTGGAGGAGTTGGAATAGCAGCATGCCAAATTGCAA
A_73_P309391	0.00412	7.72e-06	12.2355	4.45533	1.06552	NM_001076075	PAPSS2	3'-phosphoadenosine 5'-phosphosulfate synthase 2	ENSBTAT00000004152	GO:0000103(sulfate assimilation)|GO:0004020(adenylylsulfate kinase activity)|GO:0004781(sulfate adenylyltransferase (ATP) activity)|GO:0005524(ATP binding)|GO:0007596(blood coagulation)|GO:0060348(bone development)	ATCCTGAATTCTATGAACATAGAAAAGAGGAGCGTTGTTCCCATGTGTGGGGCACAACGT
A_73_P059021	0.031	0.0038	4.32712	-1.8343	1.05979	XM_614520	LOC534672	similar to family with sequence similarity 20, member C	ENSBTAT00000004699		ATCATCCACTTGGACAACGGGAGAGGGTTTGGGAAGCACTCTCACGACGAGCTGTCCATC
A_73_P272381	0.02976	0.00353	-4.39	-1.75535	-1.23318	XM_611694	MYO5C	myosin VC	ENSBTAT00000004905	GO:0003774(motor activity)|GO:0005515(protein binding)|GO:0005524(ATP binding)|GO:0005622(intracellular)|GO:0008270(zinc ion binding)|GO:0016459(myosin complex)|GO:0051015(actin filament binding)	GTCGAATCACAATCAAGAAGAAGAAGGAACACAGAGCAAGACCATAGAAGCCCAAAATGA
A_73_P080151	0.02486	0.0025	-4.68589	-1.39205	-1.19466	XM_611694	MYO5C	myosin VC	ENSBTAT00000004905	GO:0003774(motor activity)|GO:0005515(protein binding)|GO:0005524(ATP binding)|GO:0005622(intracellular)|GO:0008270(zinc ion binding)|GO:0016459(myosin complex)|GO:0051015(actin filament binding)	GCCCTGGAAATGATCCAGATCCCCAGCAGTTTTAAGCTTGGCTTTCTCAATAGGTTATAG
A_73_100245	0.08963	0.0235	2.91621	-3.75426	1.89129	NM_001105621	RSPO1	R-spondin homolog (Xenopus laevis)	ENSBTAT00000005002		TGACTTTATCCTTGGAGAGAACTGTTACACATTCATATCAGGGCTTTCCTGACTCTGAAA
A_73_110165	0.02223	0.00201	4.88221	-1.15846	1.13827	NM_001143869	EMILIN2	elastin microfibril interfacer 2	ENSBTAT00000005074		TGGCCCACACGGACTTTGACGAGATGTACTCCACCTTCAGCGGGGTCTTCTTGTACCCTT
A_73_P255771	0.00623	6.64e-05	-8.72305	2.38836	-1.35736	NM_001075695	NDRG4	NDRG family member 4	ENSBTAT00000005083		GAAGCCATTCGTCTCTGAGCCTAAATCAATTCCCATAAGCCCCCAAATGAGCAAAGAGAA
A_73_P111676	0.00763	0.000131	-7.81727	1.70208	-1.34545	NM_001075695	NDRG4	NDRG family member 4	ENSBTAT00000005083		ACAAAATGTAAAACAAAACCCCTTGTCAACGTAGAAAGAGTGAACTGTGCTGAAAAACTA
A_73_109411	0.0068	8.86e-05	-8.32773	2.09824	-1.27118	NM_001075695	NDRG4	NDRG family member 4	ENSBTAT00000005083		CAAAACCCCTTGTCAACGTAGAAAGAGTGAACTGTGCTGAAAAACTAATAAAGTAATAAG
A_73_P456771	0.02496	0.00252	-4.68097	-1.39798	-1.16237	NM_001075695	NDRG4	NDRG family member 4	ENSBTAT00000005083		TTTTATACTCTTAAGCCATGACTCTAGACTGCTCTAGAGCCCAGTGGAGTGTTAGTCTGC
A_73_105396	0.12491	0.0398	2.54301	-4.29624	1.1379	NM_175049	GPBAR1	G protein-coupled bile acid receptor 1	ENSBTAT00000005120	GO:0004872(receptor activity)|GO:0004930(G-protein coupled receptor activity)|GO:0005886(plasma membrane)|GO:0016021(integral to membrane)	CAGTCCTGGTCCCAGCACCGCCTACCATACCAGCAGCCAAAGCAGCGTGGACCTTGACTT
A_73_118137	0.0114	0.000416	6.4477	0.50324	1.01511	NM_205798	TMBIM1	transmembrane BAX inhibitor motif containing 1	ENSBTAT00000005137	GO:0016020(membrane)|GO:0016021(integral to membrane)	GATATAATTAGGACTTCTTTATTAAGTATTTGGTCCTAAATATATCCCACAAAGGGACGT
A_73_P251001	0.00815	0.000154	7.60939	1.53336	1.04276	NM_205798	TMBIM1	transmembrane BAX inhibitor motif containing 1	ENSBTAT00000005137	GO:0016020(membrane)|GO:0016021(integral to membrane)	CTTCTTTTGATAGCATATATATGATGGTCTTCTGGGTCAGAGGTGGGGAGGAAGTGGAGA
A_73_P101006	0.01052	0.000342	6.66643	0.709238	1.01006	NM_001077827	JUN	jun oncogene	ENSBTAT00000005279	GO:0003700(transcription factor activity)|GO:0005100(Rho GTPase activator activity)|GO:0005634(nucleus)|GO:0005667(transcription factor complex)|GO:0006355(regulation of transcription, DNA-dependent)|GO:0007179(transforming growth factor beta receptor signaling pathway)|GO:0007184(SMAD protein nuclear translocation)|GO:0008134(transcription factor binding)|GO:0008285(negative regulation of cell p…	TACGGCTACAGTAACCCCAAGATTCTGAAGCAGAGCATGACCCTGAATCTGGCCGACCCG
A_73_115586	0.05456	0.0105	3.51461	-2.90804	1.10456	NM_174128	NRG1	neuregulin 1	ENSBTAT00000005431		TGTTAAGTTGTAACCAGTACACACTTGAAATGATGGTAAGTTCGCTTCGGTTCAGAATGT
A_73_P035656	0.04722	0.00815	3.7084	-2.64323	1.13007	NM_174128	NRG1	neuregulin 1	ENSBTAT00000005431		CTTCAGAGTCTCCCATTAGAATATCAGTATCAACAGAAGGAACAAATACTTCTTCATCCA
A_73_121115	0.09996	0.0282	-2.7877	-3.94021	-1.06657	NM_001083407	SPATA20	spermatogenesis associated 20	ENSBTAT00000005441		AGAAGGTGGAGCTTCCCAACCAACCAGAGACTCAGGCCCTGCAGGGCCCTGCAGAACCTT
A_73_116369	0.07599	0.0181	3.10722	-3.48014	2.32539	NM_001014910	HBE4	hemoglobin, beta, epsilon 4	ENSBTAT00000005452	GO:0005344(oxygen transporter activity)|GO:0005833(hemoglobin complex)|GO:0006810(transport)|GO:0019825(oxygen binding)|GO:0020037(heme binding)|GO:0046872(metal ion binding)	GCAACCCCAAGGTCAAAGCCCATGGCAGGAAGGTGCTGAACTCCTTTGGAAATGCCATTG
A_73_118994	0.02619	0.00276	-4.5996	-1.4966	-1.13843	XR_083312	LOC535353	pleckstrin homology domain-containing family G member 6	ENSBTAT00000005514		CTTTGGGGATCAAGAACTGTACATTTATGTATCACAGATACCCCGAAACCCCACATAAAG
A_73_P030086	0.12496	0.0399	-2.54256	-4.29689	-1.17892	NM_001075309	GPM6A	glycoprotein M6A	ENSBTAT00000005543	GO:0009986(cell surface)|GO:0016020(membrane)|GO:0016021(integral to membrane)	GTAGTATTGTGCACTATTTGACCATTGTGAAATCCTTTCTCAGTGTAAGTGCATTTCTAA
A_73_P190802	0.09854	0.0274	-2.80596	-3.91373	-1.3524	NM_001168604	ULBP13	UL16 binding protein 13	ENSBTAT00000005882	GO:0006955(immune response)|GO:0016020(membrane)|GO:0019882(antigen processing and presentation)|GO:0042612(MHC class I protein complex)	AAGTGGGATAATGACAGAGCTGTGACAGAGTTCTTCAAGAATGTCTCCATGGCAGACTGT
A_73_113527	0.01071	0.000354	6.62856	0.673989	1.73289	NM_174132	OLR1	oxidized low density lipoprotein (lectin-like) receptor 1	ENSBTAT00000005975		TGTAGATAGTATTGTTATCATTTGTTGTTCTTATTTTCAAAGTCTTCTGCTAGTATGTAG
A_73_P079206	0.02247	0.00205	-4.8653	-1.17835	-1.23333	BC142411	LOC617071	similar to TRD@ protein	ENSBTAT00000006098		TAAAGCCATCAGCCTCACCATTTCAGACTTACAGCTGGAAGACTCTGCAAAGTACTTCTG
A_73_120563	0.00891	0.000194	7.32842	1.29815	1.01383	XM_002695763	SLC13A5	solute carrier family 13 (sodium-dependent citrate transporter), member 5	ENSBTAT00000006144		TCACCTGTGTGTTTTTGGCCATCAACACCTGGGGACGGGTCATATTTGACTTGGATCAAT
A_73_P084371	0.01069	0.000352	6.63267	0.677821	1.12896	XM_002688834	MCEMP1	mast cell-expressed membrane protein 1	ENSBTAT00000006187		AGAAAATCACATGTCTTGAGAATGAGTGTTGTGGAATTGCATGTGTGCATGTGCGTGCGT
A_73_117202	0.01693	0.00112	5.42889	-0.538692	1.2998	NM_183362	RETN	resistin	ENSBTAT00000006189	GO:0005179(hormone activity)|GO:0005576(extracellular region)	CTGTACAGCCGGCAGCCTTAAAAAGGGAGCGGAGGCAGGGGCGCAGAATTAGTGTTCAAA
A_73_P038071	0.01307	0.000601	6.05504	0.118234	1.77978	NM_183362	RETN	resistin	ENSBTAT00000006189	GO:0005179(hormone activity)|GO:0005576(extracellular region)	TGAGAAGATCCAGGAGGTCACCACCTCCCTAGTTCCTGGGGCAGTAAGGATCATTGGCCT
A_73_P034526	0.00402	6.58e-06	12.5405	4.59974	1.63237	NM_174356	IL12B	interleukin 12B (natural killer cell stimulatory factor 2, cytotoxic lymphocyte maturation factor 2, p40)	ENSBTAT00000006222	GO:0002860(positive regulation of natural killer cell mediated cytotoxicity directed against tumor cell target)|GO:0004896(cytokine receptor activity)|GO:0005125(cytokine activity)|GO:0005143(interleukin-12 receptor binding)|GO:0005515(protein binding)|GO:0005576(extracellular region)|GO:0005615(extracellular space)|GO:0007050(cell cycle arrest)|GO:0007166(cell surface receptor linked signaling p…	CAAGAGAGAAAAGAAACTCTTCATGGACCAAACCTCAGCCAAAGTCACATGCCACAAGGA
A_73_110984	0.00513	3.37e-05	9.7173	3.05996	1.07321	NM_001075214	GSTO1	glutathione S-transferase omega 1	ENSBTAT00000006245	GO:0004364(glutathione transferase activity)|GO:0005737(cytoplasm)|GO:0008152(metabolic process)|GO:0016740(transferase activity)	AGGCTTATGACTATGGACTCTGATGGGGACGAGTCAGCAATGAAGACATAGCTGATACTT
A_73_104258	0.02331	0.0022	4.80072	-1.2547	1.42231	NM_173891	BRB	brain ribonuclease	ENSBTAT00000006510	GO:0003676(nucleic acid binding)|GO:0004519(endonuclease activity)|GO:0004522(pancreatic ribonuclease activity)|GO:0005576(extracellular region)|GO:0016787(hydrolase activity)	CCAACTACTGCAATCAGATGATGAAGCGCCGGAGGATGACACATGGACGATGCAAGCCAG
A_73_116581	0.005	1.77e-05	10.7582	3.68455	1.09781	NM_001034556	SLC31A2	solute carrier family 31 (copper transporters), member 2	ENSBTAT00000006742	GO:0005375(copper ion transmembrane transporter activity)|GO:0006825(copper ion transport)|GO:0016021(integral to membrane)	AATCACTGCTGTCTACTGTAATGTCTACATTCAAGTACCTCATGGGCGAGAGGAAAGATG
A_73_103520	0.02753	0.00305	4.51377	-1.60173	1.32992	NM_001098975	TMEM51	transmembrane protein 51	ENSBTAT00000006974		AGGAGGAGGCCTCCTCACGGTACTACGTCCCCAGCTACGAGGAAGTGATGAACACAAACT
A_73_P382311	0.02533	0.00261	4.65105	-1.43413	1.68094	NM_001098975	TMEM51	transmembrane protein 51	ENSBTAT00000006974		AGGATGCATAAGATCCTAGTCTCATTGGTAGACTTTTCCTAGTCTCTCCTATGTATTGGC
A_73_117742	0.03082	0.00376	4.33532	-1.82397	1.02038	NM_001034702	ENO3	enolase 3 (beta, muscle)	ENSBTAT00000007278	GO:0000015(phosphopyruvate hydratase complex)|GO:0000287(magnesium ion binding)|GO:0004634(phosphopyruvate hydratase activity)|GO:0005737(cytoplasm)|GO:0006096(glycolysis)|GO:0016829(lyase activity)	CAGGAGTGCACAGGACAGACCTGGGCCTTCAAGCCCTTCCCCCTGAAATAAAACACTGGT
A_73_P252346	0.02818	0.00319	4.4763	-1.64799	1.0639	NM_001034702	ENO3	enolase 3 (beta, muscle)	ENSBTAT00000007278	GO:0000015(phosphopyruvate hydratase complex)|GO:0000287(magnesium ion binding)|GO:0004634(phosphopyruvate hydratase activity)|GO:0005737(cytoplasm)|GO:0006096(glycolysis)|GO:0016829(lyase activity)	TACAAGAACTTCATCAAGAACTACCCTGTGGTGCCCATTGAGGATCCTTTTGACCAGGAT
A_73_P401331	0.03327	0.00436	4.21152	-1.98104	1.08561	NM_001034702	ENO3	enolase 3 (beta, muscle)	ENSBTAT00000007278	GO:0000015(phosphopyruvate hydratase complex)|GO:0000287(magnesium ion binding)|GO:0004634(phosphopyruvate hydratase activity)|GO:0005737(cytoplasm)|GO:0006096(glycolysis)|GO:0016829(lyase activity)	TTTATGATTGAGCTGGATGGGACAGAGAATAAATCCAAGTTTGGGGCCAATGCCATCCTG
A_73_115081	0.01116	0.000391	6.51799	0.570081	1.64616	NM_001034473	ZNF205	zinc finger protein 205	ENSBTAT00000007323	GO:0003677(DNA binding)|GO:0005515(protein binding)|GO:0005622(intracellular)|GO:0005634(nucleus)|GO:0006355(regulation of transcription, DNA-dependent)|GO:0008270(zinc ion binding)|GO:0046872(metal ion binding)	TGGCAACACAGGAGGAGCTCAGATGAGGACCAGGCATGCTCGCCGCAAATTAAAGGCCTT
A_73_116120	0.03118	0.00385	-4.31693	-1.84715	-1.44273	NM_001083494	DLK2	delta-like 2 homolog (Drosophila)	ENSBTAT00000007690		TCCTCAGCTGGGTTACACACACTGAGGGACCTCAGCCTCATGCCACAAATATTATTTTTT
A_73_P032141	0.00676	8.73e-05	8.34727	2.11291	1.40213	NM_180999	LYZ2	lysozyme C-2	ENSBTAT00000007924	GO:0003796(lysozyme activity)|GO:0007586(digestion)|GO:0016798(hydrolase activity, acting on glycosyl bonds)|GO:0016998(cell wall macromolecule catabolic process)|GO:0019835(cytolysis)|GO:0042742(defense response to bacterium)	GTGCCTTGCTGATCATGAAGGAATATAAAGAGGGATTAGATGAGCTGTTTCTTTTCCTTA
A_73_108528	0.07873	0.0191	3.0657	-3.53946	1.05344	NM_001077890	CLEC14A	C-type lectin domain family 14, member A	ENSBTAT00000008066	GO:0005488(binding)|GO:0005529(sugar binding)	AGGAAACCTTCTGTTTACATTGTACGGGCTGGGAGTATATTGGTTTGAAATTCCTAGGCA
A_73_108594	0.00929	0.000241	7.0674	1.07194	1.55178	NM_001046210	IL1R2	interleukin 1 receptor, type II	ENSBTAT00000008322	GO:0004872(receptor activity)|GO:0004910(interleukin-1, Type II, blocking receptor activity)	ACTGATTTTTGATCCTGTCAGAAGAGAGGATTTGCACACGGATTTTAAGTGTGTTGTCCG
A_73_101110	0.0201	0.00162	5.07991	-0.929171	1.33497	NM_001100337	EXTL1	exostoses (multiple)-like 1	ENSBTAT00000008330		GGGCTCACCCACCTGGAATTGGAATTATCACTTCCGAAATAAAAGCGCGTGTCCTTGCCG
A_73_P030561	0.02857	0.00328	-4.45133	-1.67893	-1.12655	NM_001035290	EPCAM	epithelial cell adhesion molecule	ENSBTAT00000008487	GO:0001657(ureteric bud development)|GO:0016020(membrane)|GO:0016021(integral to membrane)	GAAGACCACTGTTGTGTTGTTAGTTAACATCATATGTTTGTACTAGTTAAACCTGTACTC
A_73_P273431	0.02613	0.00275	4.603	-1.49245	1.03176	NM_001077111	CARD9	caspase recruitment domain family, member 9	ENSBTAT00000008634	GO:0005515(protein binding)|GO:0005622(intracellular)|GO:0005737(cytoplasm)|GO:0009620(response to fungus)|GO:0032495(response to muramyl dipeptide)|GO:0032755(positive regulation of interleukin-6 production)|GO:0032760(positive regulation of tumor necrosis factor production)|GO:0032874(positive regulation of stress-activated MAPK cascade)|GO:0042493(response to drug)|GO:0042534(regulation of tum…	AAGACGACTGCAGGGTTGAGCGCAAGCACACGCTGAAGCTCAGGCATGCCATGGAGCTGC
A_73_P030396	0.005	1.79e-05	10.7339	3.67079	1.429	NM_174088	IL10	interleukin 10	ENSBTAT00000008793	GO:0002237(response to molecule of bacterial origin)|GO:0002740(negative regulation of cytokine secretion involved in immune response)|GO:0002904(positive regulation of B cell apoptosis)|GO:0005125(cytokine activity)|GO:0005515(protein binding)|GO:0005576(extracellular region)|GO:0005615(extracellular space)|GO:0006954(inflammatory response)|GO:0006955(immune response)|GO:0010468(regulation of ge…	ACATGACAACGAAGATGCAAAAGTGAAGCATTCTAGGGAAGAAGACCTCCAGGATGGTGA
A_73_119748	0.00397	2.88e-06	14.2397	5.32547	1.47507	NM_001038042	ACSL6	acyl-CoA synthetase long-chain family member 6	ENSBTAT00000008826	GO:0003824(catalytic activity)|GO:0004467(long-chain fatty acid-CoA ligase activity)|GO:0005515(protein binding)|GO:0005739(mitochondrion)|GO:0007405(neuroblast proliferation)	TATGACTGAGCCTTTTCCTGTCTCTAGAGGTCTTTAACAATATTTTCTCTCTCATCACTG
A_73_P481493	0.00397	3.54e-06	13.799	5.1492	1.50312	NM_001038042	ACSL6	acyl-CoA synthetase long-chain family member 6	ENSBTAT00000008826	GO:0003824(catalytic activity)|GO:0004467(long-chain fatty acid-CoA ligase activity)|GO:0005515(protein binding)|GO:0005739(mitochondrion)|GO:0007405(neuroblast proliferation)	GGACAATGTAGCAATATTATAGTTGTTCTTGAAAGTAACAAGTCAGAATGATGCAGCTGA
A_73_P088536	0.01852	0.00137	-5.23745	-0.750662	-1.48391	AY568566	NRCAM	neuronal cell adhesion molecule	ENSBTAT00000008864		TAAGAAAGAGAAAGAACCAGCTGAAGGAAACGAAAGCTCAGAGGCACCATCTCCTGTCAA
A_73_P063631	0.00902	0.00021	7.23297	1.21631	1.01091	XM_881407	PFKFB4	6-phosphofructo-2-kinase/fructose-2,6-biphosphatase 4	ENSBTAT00000008887	GO:0003824(catalytic activity)|GO:0003873(6-phosphofructo-2-kinase activity)|GO:0005524(ATP binding)|GO:0006003(fructose 2,6-bisphosphate metabolic process)	TACAAGACCTTTTTTGTCGAGTCCATCTGTGTGGATCCTGAGGTCATAGCTGCCAACATT
A_73_P080246	0.00795	0.000144	7.69628	1.60442	1.07675	XM_002690949	GCH1	GTP cyclohydrolase 1	ENSBTAT00000009020	GO:0003934(GTP cyclohydrolase I activity)|GO:0005737(cytoplasm)|GO:0016787(hydrolase activity)|GO:0046654(tetrahydrofolate biosynthetic process)	TGGTTGAAGCAACACACATGTGCATGGTAATGCGAGGAGTGCAGAAAATGAACAGCAGAA
A_73_101063	0.01328	0.000635	5.99859	0.0612186	1.0046	NM_001167894	F13A1	coagulation factor XIII, A1 polypeptide	ENSBTAT00000009559	GO:0003810(protein-glutamine gamma-glutamyltransferase activity)|GO:0005576(extracellular region)|GO:0005737(cytoplasm)|GO:0007596(blood coagulation)|GO:0008415(acyltransferase activity)|GO:0016740(transferase activity)|GO:0018149(peptide cross-linking)	ATCCGCACCAGCCGAAACCCCGAAACGGACACATACATTCTCTTCAACCCTTGGTGTGAA
A_73_P062981	0.00576	5.46e-05	8.9993	2.58301	1.12997	NM_001167894	F13A1	coagulation factor XIII, A1 polypeptide	ENSBTAT00000009559	GO:0003810(protein-glutamine gamma-glutamyltransferase activity)|GO:0005576(extracellular region)|GO:0005737(cytoplasm)|GO:0007596(blood coagulation)|GO:0008415(acyltransferase activity)|GO:0016740(transferase activity)|GO:0018149(peptide cross-linking)	AGATGGCATGAAGGACATCACAGACACCTACAAATTCCAGGAAGGTCAAGAAGAAGAGAG
A_73_120710	0.06382	0.0136	3.3172	-3.18285	1.01697	NM_175703	EBD	defensin, beta 1	ENSBTAT00000009756	GO:0005576(extracellular region)|GO:0042742(defense response to bacterium)	CTGTTTCACGCCCTCAGTAAAATGCTGCAGGTGGAGGTAAAAGAAGGAGAAGATGCGGCC
A_73_P100726	0.02583	0.00269	4.62172	-1.46969	1.05987	NM_175703	EBD	defensin, beta 1	ENSBTAT00000009756	GO:0005576(extracellular region)|GO:0042742(defense response to bacterium)	GACAGAAACTGCGGCCTTCGACAGAAAGTCTAAAATTTAAACCAGAATAAATTTTGTTCA
A_73_104593	0.02734	0.00302	-4.52336	-1.58993	-1.10507	NM_001076122	HS3ST1	heparan sulfate (glucosamine) 3-O-sulfotransferase 1	ENSBTAT00000009799	GO:0008146(sulfotransferase activity)|GO:0016740(transferase activity)	GGCATTTTGTATTGTTTTTCATGGTTGTTAACATGTGTAATATGTCTCTATATGAAGGAA
A_73_115292	0.15811	0.0572	-2.29147	-4.66218	-1.29991	NM_001076450	GRHL1	grainyhead-like 1 (Drosophila)	ENSBTAT00000009846	GO:0005634(nucleus)|GO:0005737(cytoplasm)|GO:0005794(Golgi apparatus)	TTCTAATGAAGTATGTGAACTTAATTGCTGGCTTTCTAAGATAAGATGTTATGGGACACG
A_73_120807	0.008	0.000145	7.68417	1.59456	1.10205	BC116000	LOC532603	hypothetical protein LOC532603	ENSBTAT00000009971		TTACAAATGGCATTAATTCACTGAAATAAGGTCTGTTATGCTGTGATTTGAACTCTCCTC
A_73_P459181	0.00513	2.69e-05	10.0725	3.28153	1.25795	BC116000	LOC532603	hypothetical protein LOC532603	ENSBTAT00000009971		ATGAAGGTGAAACTAAACCAGGATACAAACAGAGAGTGAGAGACACCAGCAGCTCCAACT
A_73_P056646	0.37163	0.208	-1.39307	-5.89106	-1.19092	XM_868801	ABCC4	ATP-binding cassette, sub-family C (CFTR/MRP), member 4	ENSBTAT00000010182	GO:0000166(nucleotide binding)|GO:0005254(chloride channel activity)|GO:0005524(ATP binding)|GO:0006811(ion transport)|GO:0016020(membrane)|GO:0016021(integral to membrane)|GO:0016887(ATPase activity)|GO:0042626(ATPase activity, coupled to transmembrane movement of substances)|GO:0055085(transmembrane transport)	ATTAACTTCAGGTATGGCTTGTCTGGGCCTCTGGTATTGAAGAACCTGAGAGCACACATT
A_73_P060171	0.24652	0.112	-1.82722	-5.32208	-1.28903	XM_001787884	CRTAC1	cartilage acidic protein 1	ENSBTAT00000010659	GO:0005509(calcium ion binding)	GCCTCATCTCTTTCTCTAGGCCTTGGACTTTTCCTTCAGTTATATGCACTTTAAATTCCA
A_73_119364	0.02435	0.0024	4.72549	-1.34446	1.19202	NM_174239	ALDH1A1	aldehyde dehydrogenase 1 family, member A1	ENSBTAT00000010661	GO:0001758(retinal dehydrogenase activity)|GO:0005737(cytoplasm)|GO:0016491(oxidoreductase activity)|GO:0055114(oxidation reduction)	TGTCATGTCTGCTTGTCAAGTGAAGTAATGCCTGAAATACTTAGATGTAACCTAAACATA
A_73_101532	0.01295	0.000586	6.0816	0.144901	1.04794	XM_002691218	NLRC4	NLR family, CARD domain containing 4	ENSBTAT00000010814	GO:0005515(protein binding)|GO:0005622(intracellular)|GO:0042981(regulation of apoptosis)	TTTTCTGCAAGAGGTTCAGCTTGTTGGGTGGCAACTTGATGACGATGATGTCAGTGTTCT
A_73_P092386	0.00639	7.4e-05	8.57172	2.27895	1.07507	NM_174596	S100A7	S100 calcium binding protein A7	ENSBTAT00000010838	GO:0005509(calcium ion binding)|GO:0005576(extracellular region)|GO:0005737(cytoplasm)	AATAAGGACAAGAAGATTGACTTTTCTGAGTTCCTGTCCTTGCTGGCGGACATAGCCACA
A_73_P106241	0.00544	4.13e-05	9.4088	2.85997	1.01629	NM_001076283	PLEKHO2	pleckstrin homology domain containing, family O member 2	ENSBTAT00000011069		GTTCAGGTGAACCTGATGTCAGCATCAGAAAATCCTGTATGTAATTCATTATAAATCAAC
A_73_P048981	0.00586	5.77e-05	8.92028	2.52799	1.04435	NM_001001153	MOGAT1	monoacylglycerol O-acyltransferase 1	ENSBTAT00000011091	GO:0003846(2-acylglycerol O-acyltransferase activity)|GO:0004144(diacylglycerol O-acyltransferase activity)|GO:0005624(membrane fraction)|GO:0005783(endoplasmic reticulum)|GO:0005789(endoplasmic reticulum membrane)|GO:0006071(glycerol metabolic process)|GO:0006651(diacylglycerol biosynthetic process)|GO:0008415(acyltransferase activity)|GO:0008610(lipid biosynthetic process)|GO:0016020(membrane)|…	TGTCTTAGAAGTCATGCAAGAGAGCGAGAGAACATCCCACTGAAAGAAAAGATATTCTAA
A_73_P046821	0.01814	0.00131	5.27743	-0.705947	1.61161	NM_001102107	CALCRL	calcitonin receptor-like	ENSBTAT00000011169	GO:0001635(calcitonin gene-related polypeptide receptor activity)|GO:0004948(calcitonin receptor activity)|GO:0005886(plasma membrane)|GO:0007189(activation of adenylate cyclase activity by G-protein signaling pathway)|GO:0007507(heart development)|GO:0016021(integral to membrane)|GO:0048661(positive regulation of smooth muscle cell proliferation)	GTTCCTATGTAATTCAATGTACATAGTAGTGGTAGCTGTAGTGCTGTATTTATTGCTTGA
A_73_100833	0.00887	0.000189	7.35856	1.32379	1.03873	NM_001046193	ATF3	activating transcription factor 3	ENSBTAT00000011265	GO:0003700(transcription factor activity)|GO:0005634(nucleus)|GO:0005730(nucleolus)|GO:0006094(gluconeogenesis)|GO:0006355(regulation of transcription, DNA-dependent)|GO:0016564(transcription repressor activity)|GO:0042802(identical protein binding)|GO:0043565(sequence-specific DNA binding)|GO:0046983(protein dimerization activity)	TCTCTGGCTACTATCTGTTTAAATTCTGACGTTTCTGTGAAATCCTCAGAGTGTTTAGTC
A_73_P110501	0.0228	0.00212	4.83432	-1.2149	2.1098	BC112691	FCGR1A	Fc fragment of IgG, high affinity Ia, receptor (CD64)	ENSBTAT00000011333	GO:0001788(antibody-dependent cellular cytotoxicity)|GO:0001798(positive regulation of type IIa hypersensitivity)|GO:0001805(positive regulation of type III hypersensitivity)|GO:0004872(receptor activity)|GO:0006898(receptor-mediated endocytosis)|GO:0006910(phagocytosis, recognition)|GO:0006911(phagocytosis, engulfment)|GO:0007166(cell surface receptor linked signaling pathway)|GO:0009897(externa…	CTCCCATGGCATCTAACTCTTCAATAAAGCAAATAAATGAGGTTGACTTCAATGGAAATA
A_73_P299816	0.01318	0.000618	6.02606	0.089017	1.16221	NM_001075592	MANSC1	MANSC domain containing 1	ENSBTAT00000011489		TATAAAGAAGAAGGCCACTCTCAGACGTCACAGTCTTCCTCAGGACCAGCAATAGCTAAT
A_73_102796	0.00558	4.71e-05	9.21519	2.7307	1.1999	NM_001075592	MANSC1	MANSC domain containing 1	ENSBTAT00000011489		GTTAGGATTCCTAGGCTCCATTTCACTAATGTTTCTGGTTCCAGATAAAGTTGACTGTTT
A_73_107056	0.02723	0.00298	4.53327	-1.57774	1.44849	NM_001014386	RNASE1	ribonuclease	ENSBTAT00000011586	GO:0003676(nucleic acid binding)|GO:0004519(endonuclease activity)|GO:0004522(pancreatic ribonuclease activity)|GO:0005515(protein binding)|GO:0005576(extracellular region)|GO:0016787(hydrolase activity)	CCCTGGCATGAAAGCAATAACTCAAGCTAGTTAAGTCTTCTATCCAACCCACACTTGCTC
A_73_P092811	0.01965	0.00155	5.12131	-0.881899	1.35835	XM_002686189	SORT1	sortilin 1	ENSBTAT00000011652		CACTCACAAAAGCGGTTATCATGATGACTCAGATGAGGACCTTCTGGAATAGCTCCTCAA
A_73_103418	0.00768	0.000133	7.79233	1.68207	1.2035	NM_001046517	LY96	lymphocyte antigen 96	ENSBTAT00000011670	GO:0001875(lipopolysaccharide receptor activity)|GO:0005515(protein binding)|GO:0032497(detection of lipopolysaccharide)|GO:0046696(lipopolysaccharide receptor complex)	TACAACTGTATTACAGAAGCCATCGAGGGGAACACTGAAGAAAAGCTCTTTTGCTTGAAC
A_73_P109228	0.19625	0.0794	2.06578	-4.98696	1.35403	NM_001105487	LOC100125916	hypothetical protein 100125016	ENSBTAT00000011795		GAAGAGGCGCTCAGGTGAAAAAGGAGGGAATTATATCCAGGCTTCAAGCAGTGACAGTGC
A_73_P296616	0.34418	0.185	1.47497	-5.78921	2.65379	NM_001040498	JSP.1	MHC Class I JSP.1	ENSBTAT00000011795	GO:0002474(antigen processing and presentation of peptide antigen via MHC class I)|GO:0006955(immune response)|GO:0016020(membrane)|GO:0016021(integral to membrane)|GO:0019882(antigen processing and presentation)|GO:0042612(MHC class I protein complex)	GCTGGACCATGTCTATCCCTGTCTTTGCTTTATATACACTGAATAATGATATCTTATTTC
A_73_P047531	0.16292	0.0597	2.26206	-4.70477	2.86844	NM_001040498	JSP.1	MHC Class I JSP.1	ENSBTAT00000011795	GO:0002474(antigen processing and presentation of peptide antigen via MHC class I)|GO:0006955(immune response)|GO:0016020(membrane)|GO:0016021(integral to membrane)|GO:0019882(antigen processing and presentation)|GO:0042612(MHC class I protein complex)	ATGAAGAAGCGCTCAGGTGAAAAAGGAGGCAATTATATCCAGGCTTCAAGGAGTGACAGT
A_73_P107911	0.05321	0.01	3.54966	-2.85977	3.33801	NM_001105487	LOC100125916	hypothetical protein 100125016	ENSBTAT00000011795		TTGTGATCTGCATGAAGAAGCGCTCAGGTGAAAAAGGAGGGAATTATATCCAGGCTTCAG
A_73_P102366	0.07884	0.0192	3.06367	-3.54236	1.16089	NM_001075983	MMP19	matrix metallopeptidase 19	ENSBTAT00000011924	GO:0004222(metalloendopeptidase activity)|GO:0005509(calcium ion binding)|GO:0006508(proteolysis)|GO:0008152(metabolic process)|GO:0008233(peptidase activity)|GO:0008270(zinc ion binding)|GO:0031012(extracellular matrix)	CTACATTAATTTCAAGATGTCTCCTGGCTTTCCCAAGAAGCTGAATAGGGTAGGACCCAA
A_73_P434501	0.05374	0.0102	3.53585	-2.87877	1.40115	NM_001075983	MMP19	matrix metallopeptidase 19	ENSBTAT00000011924	GO:0004222(metalloendopeptidase activity)|GO:0005509(calcium ion binding)|GO:0006508(proteolysis)|GO:0008152(metabolic process)|GO:0008233(peptidase activity)|GO:0008270(zinc ion binding)|GO:0031012(extracellular matrix)	ATACCATTTACTTGGGCCATAAAAACACCTTGAACTCTGGCGGCTCACCCAGAGATACAA
A_73_P043196	0.06938	0.0156	3.21552	-3.32622	1.4215	NM_001075983	MMP19	matrix metallopeptidase 19	ENSBTAT00000011924	GO:0004222(metalloendopeptidase activity)|GO:0005509(calcium ion binding)|GO:0006508(proteolysis)|GO:0008152(metabolic process)|GO:0008233(peptidase activity)|GO:0008270(zinc ion binding)|GO:0031012(extracellular matrix)	TCTGAAAAATAAGGTTAACACCAATCCCGCAGGGTTGTTGCATTAAAAGAAATACTGTGT
A_73_P286416	0.02973	0.00352	4.39221	-1.75259	1.15729	NM_001083487	DAGLB	diacylglycerol lipase, beta	ENSBTAT00000012173		AAAGATCCAGATAACCCGATGGAGAGGGCAGTGTTAGATCATCAGGTACACAGGAAACAA
A_73_P267316	0.00402	6.74e-06	12.4952	4.5786	1.22279	NM_001104964	ART5	ADP-ribosyltransferase 5	ENSBTAT00000012265	GO:0003956(NAD(P)+-protein-arginine ADP-ribosyltransferase activity)|GO:0006471(protein amino acid ADP-ribosylation)	TCTATCCGCTTGGGCCAGTTTACCTCCAGTTCCCTGGATGAGACAGTGGCCCACGGATTT
A_73_P046991	0.00513	3.34e-05	9.73215	3.06941	1.09134	NM_001077928	PLXDC2	plexin domain containing 2	ENSBTAT00000012472		TTTTATGTCACTTAGTGGAAGTGGTTCAACTGGTTGCAGCACCGATCGATTTTCCTGCCT
A_73_P366311	0.005	1.93e-05	10.6091	3.59957	1.40779	NM_001077928	PLXDC2	plexin domain containing 2	ENSBTAT00000012472		TCCCAGTGTATCCAGAAATTCAACTGTCAGATATTTTGATAATGGCACAGCGCTTGTTGT
A_73_P074086	0.01022	0.000317	6.75233	0.78854	1.05435	NM_001080911	SIRPB1	signal-regulatory protein beta 1	ENSBTAT00000012873	GO:0004872(receptor activity)	TTACACAAAGAGAAACAACATGGACTTTTCCATCCGCATCAGTAACATCACCCCAGCAGA
A_73_105921	0.00431	9.11e-06	11.9249	4.30338	1.77453	NM_001046438	NRN1	neuritin 1	ENSBTAT00000013021	GO:0005886(plasma membrane)|GO:0031225(anchored to membrane)	TCATTTCCACTGCACATTTCTCCTCGAGAAAAGTGAAAGGACAGATGGCCTTGTGTTTCA
A_73_119772	0.00747	0.000122	7.91093	1.77666	1.04263	XM_002688534	PBX4	pre-B-cell leukemia homeobox 4	ENSBTAT00000013152	GO:0003700(transcription factor activity)|GO:0005634(nucleus)|GO:0006355(regulation of transcription, DNA-dependent)|GO:0043565(sequence-specific DNA binding)	TCCCTAAGCCACCAGCCAGAGACACTGACGCCATCGTCCGCTTATCAGCTGGGATTTGAA
A_73_103809	0.00814	0.000152	7.62421	1.54554	1.14447	XM_584895	SLC22A4	solute carrier family 22 (organic cation/ergothioneine transporter), member 4-like	ENSBTAT00000013203		AGCTGGAGTACTGTTCTTTGGAGGAAGTGTGCTTCTCTTAATTCAATAGGTACCTGCAGG
A_73_P041121	0.22069	0.0949	1.94295	-5.16088	1.61255	NM_001038126	SLC43A3	solute carrier family 43, member 3	ENSBTAT00000013267	GO:0016020(membrane)|GO:0016021(integral to membrane)|GO:0055085(transmembrane transport)	GGGAGGTTTTCTTCAAGAAGGGAGATGATTGGTTTTTATAACATTGAGTTATGTCCTAAA
A_73_121341	0.0055	4.46e-05	9.29556	2.78472	1.48751	NM_174558	KCNK17	potassium channel, subfamily K, member 17	ENSBTAT00000013646	GO:0005216(ion channel activity)|GO:0005267(potassium channel activity)|GO:0006811(ion transport)|GO:0016020(membrane)|GO:0016021(integral to membrane)	TCTTGACGTTTGCAGAGCCACCATAACAAACCTGGACTGGATTCCACCAGACTTCATTTA
A_73_115720	0.07975	0.0195	3.05016	-3.5617	1.17204	NM_001014861	NR1H3	nuclear receptor subfamily 1, group H, member 3	ENSBTAT00000014131	GO:0003677(DNA binding)|GO:0003700(transcription factor activity)|GO:0004879(ligand-dependent nuclear receptor activity)|GO:0004884(ecdysteroid hormone receptor activity)|GO:0005496(steroid binding)|GO:0005515(protein binding)|GO:0005634(nucleus)|GO:0006355(regulation of transcription, DNA-dependent)|GO:0008270(zinc ion binding)|GO:0010552(positive regulation of gene-specific transcription from R…	TCCTAGAGGTGGAGCCAGATGAAGGACAAACATTCCTGAGGGCTGGGCAGAGGAGATCCT
A_73_P431411	0.06808	0.0151	3.23926	-3.29265	1.25345	NM_001014861	NR1H3	nuclear receptor subfamily 1, group H, member 3	ENSBTAT00000014131	GO:0003677(DNA binding)|GO:0003700(transcription factor activity)|GO:0004879(ligand-dependent nuclear receptor activity)|GO:0004884(ecdysteroid hormone receptor activity)|GO:0005496(steroid binding)|GO:0005515(protein binding)|GO:0005634(nucleus)|GO:0006355(regulation of transcription, DNA-dependent)|GO:0008270(zinc ion binding)|GO:0010552(positive regulation of gene-specific transcription from R…	TGAGAGTATCACCTTCCTCAAGGATTTCAGTTATAACCGGGAAGACTTTGCCAAACCAGG
A_73_P373591	0.06922	0.0155	3.21975	-3.32023	1.26832	NM_001014861	NR1H3	nuclear receptor subfamily 1, group H, member 3	ENSBTAT00000014131	GO:0003677(DNA binding)|GO:0003700(transcription factor activity)|GO:0004879(ligand-dependent nuclear receptor activity)|GO:0004884(ecdysteroid hormone receptor activity)|GO:0005496(steroid binding)|GO:0005515(protein binding)|GO:0005634(nucleus)|GO:0006355(regulation of transcription, DNA-dependent)|GO:0008270(zinc ion binding)|GO:0010552(positive regulation of gene-specific transcription from R…	TTTCTCCTGACTCTGCAGTGGAGCTGTGGGAACCAGATGCACAAGATGCAAGCAGCCAGC
A_73_P070186	0.0092	0.000225	7.14867	1.14319	1.42101	BC102137	CMBL	carboxymethylenebutenolidase homolog (Pseudomonas)	ENSBTAT00000014308	GO:0005515(protein binding)|GO:0016787(hydrolase activity)	TGACATGATTGCAGGAAATGGATACACAACCATTGTTCCAGACTTCTTTGTCGGGCAGGA
A_73_P497818	0.05249	0.00978	3.56737	-2.83544	1.37545	NM_001081727	CLIC2	chloride intracellular channel 2	ENSBTAT00000014537		GACATATAGTCATGGTTTCAAACTGTCCCTTAGAGACATTTCCACCTAAATCATTAAAAC
A_73_P049236	0.02148	0.00188	4.94522	-1.08474	1.54337	NM_001081727	CLIC2	chloride intracellular channel 2	ENSBTAT00000014537		CTACTGTACAAGAAACTCAACTTAATACTCAGTAAAGACCTATATGGGGAAAGAATCCAA
A_73_P249721	0.00397	2.36e-06	-14.678	5.49324	-1.06474	XM_002694257	PROX1	prospero homeobox 1	ENSBTAT00000014573		AGTTGCGCAGATCACATTACGGGAGTTTTTCAATGCCATTATCGCAGGCAAAGATGTTGA
A_73_P072421	0.00397	5.24e-06	-12.9881	4.80343	-1.00491	XM_002694257	PROX1	prospero homeobox 1	ENSBTAT00000014573		GATAGTGAAGTCCCTGAGATTTTCAAATCCCCAAACTGCCTACAAGAGCTGCTTCATGAG
A_73_P257616	0.01924	0.00149	5.1589	-0.839203	2.1129	NM_001105626	TTYH2	tweety homolog 2 (Drosophila)	ENSBTAT00000014618		TATCTCCAAGTAGGTCCTAAAGGTTTTAGCAAAACGGTGTCCTGATGTACAGACGGGCAT
A_73_118777	0.02045	0.00168	5.04675	-0.967215	2.12159	NM_001105626	TTYH2	tweety homolog 2 (Drosophila)	ENSBTAT00000014618		TCTGCTTAATACAGGTGCGCCCTCACCTGGGGAAGAAATAAACCACTGGTACTAAAGTGC
A_73_118099	0.0701	0.0158	-3.20407	-3.34244	-1.20949	NM_001035450	MORN4	MORN repeat containing 4	ENSBTAT00000014795		ATTCTCTGTGTTATACTGTGGAAACAAGTGCTTATGAGGAATAAAGAAATCGCCCGAACT
A_73_P096781	0.05885	0.0118	3.42104	-3.0377	1.21955	XM_002685019	GPR87	G protein-coupled receptor 87	ENSBTAT00000014864		TCACTACAGAGTGTTAGAAGATCCGAGGTCCGCATATACTATGATTATACTGACGTGTAG
A_73_P095526	0.06123	0.0126	3.37288	-3.10485	1.70697	BC114893	C1QC	complement component 1, q subcomponent, C chain	ENSBTAT00000014865	GO:0005634(nucleus)|GO:0005737(cytoplasm)|GO:0030853(negative regulation of granulocyte differentiation)|GO:0045650(negative regulation of macrophage differentiation)	GTGTTTTCCAAGTCCGGGAAGAGGCAGGAGGCACACAAATAAATAACTAAATCAACAGCT
A_73_P040251	0.05798	0.0115	3.44046	-3.01069	1.63917	NM_001046599	C1QB	complement component 1, q subcomponent, B chain	ENSBTAT00000014871	GO:0005576(extracellular region)|GO:0006958(complement activation, classical pathway)|GO:0042803(protein homodimerization activity)|GO:0045087(innate immune response)	AAAGCACACAGTAGGGCTCCACGGGTGTTGCTGAATGGATGAGTTAATAAAGTTTCCAAG
A_73_P184937	0.0136	0.000664	5.95238	0.0142263	1.03392	NM_001103323	LIPA	lipase A, lysosomal acid, cholesterol esterase	ENSBTAT00000014997		AGACACGATAGCACTATTTTTCCTGAAATTGCAGTGTTCACTTCACTAGCTGCTGGAGCC
A_73_P441876	0.03252	0.00416	4.25104	-1.93064	1.0339	NM_001034407	C1R	complement component 1, r subcomponent	ENSBTAT00000015014	GO:0005509(calcium ion binding)	ATGATGTGTTTTCTGAAAACATGTTCTGTGCTGGGAACCCAGCCACAAGGCAAGATTCCT
A_73_P086301	0.03171	0.00398	4.28817	-1.88351	1.04678	XM_002689647	GDA	guanine deaminase	ENSBTAT00000015339	GO:0008270(zinc ion binding)|GO:0008892(guanine deaminase activity)|GO:0016787(hydrolase activity)	GTTACAGTATTCACTTGACAAATCTTTTGAAGGAAGTTGTGCTAATTCTCAGCTCTGGCT
A_73_P077581	0.00739	0.000119	7.93565	1.7962	1.14688	NM_001114506	TNFSF13B	tumor necrosis factor (ligand) superfamily, member 13b	ENSBTAT00000015363		AAGACTTACACTATAATGCCACGTTGGACAACTTAGTGCTTACCGCCTTGGAAGAAGCAC
A_73_P442606	0.26378	0.124	-1.75553	-5.42033	-1.419	NM_173946	OGN	osteoglycin	ENSBTAT00000015694	GO:0005515(protein binding)|GO:0005576(extracellular region)|GO:0005578(proteinaceous extracellular matrix)|GO:0005783(endoplasmic reticulum)|GO:0008083(growth factor activity)	CATCTCAGCAGGATTCACGCATTATCTATGATTATGGAACAGATAATCTTGAAGAAACCT
A_73_P040261	0.2873	0.141	-1.66691	-5.53977	-1.4056	NM_173946	OGN	osteoglycin	ENSBTAT00000015694	GO:0005515(protein binding)|GO:0005576(extracellular region)|GO:0005578(proteinaceous extracellular matrix)|GO:0005783(endoplasmic reticulum)|GO:0008083(growth factor activity)	ATTCTAAGTCCACCACAAAACATTTTAGGAAGCTAGGCACATCAAAATCAGTATGCTTAT
A_73_115217	0.00513	3.2e-05	9.79641	3.1101	1.31395	NM_001034215	DIRAS3	DIRAS family, GTP-binding RAS-like 3	ENSBTAT00000016159	GO:0000166(nucleotide binding)|GO:0003924(GTPase activity)|GO:0005525(GTP binding)|GO:0005622(intracellular)|GO:0007165(signal transduction)|GO:0007264(small GTPase mediated signal transduction)|GO:0016020(membrane)	AGCAGAGAGAATTGTTAAAGTGGATCTTGCTTACTAAATATATGCCAGTTGTTTCATAGG
A_73_P372421	0.0092	0.000221	7.17006	1.16181	1.17847	NM_174031	CTSB	cathepsin B	ENSBTAT00000016512	GO:0004197(cysteine-type endopeptidase activity)|GO:0005515(protein binding)|GO:0005739(mitochondrion)|GO:0005764(lysosome)|GO:0006508(proteolysis)|GO:0008233(peptidase activity)|GO:0042470(melanosome)|GO:0050790(regulation of catalytic activity)	TTGTTAACAAGCAAAACACCACTTGGAAGGCTGGACACAACTTCTACAACGTGGACCTGA
A_73_P108171	0.00513	2.84e-05	9.98132	3.2255	1.23274	NM_174031	CTSB	cathepsin B	ENSBTAT00000016512	GO:0004197(cysteine-type endopeptidase activity)|GO:0005515(protein binding)|GO:0005739(mitochondrion)|GO:0005764(lysosome)|GO:0006508(proteolysis)|GO:0008233(peptidase activity)|GO:0042470(melanosome)|GO:0050790(regulation of catalytic activity)	GACCACTGTGGAATCGAGTCGGAAATCGTGGCTGGAATGCCGTGCACTCATCAGTACTAG
A_73_108441	0.00513	2.94e-05	9.92921	3.19322	1.0324	NM_001034208	HRSP12	heat-responsive protein 12	ENSBTAT00000016718	GO:0004519(endonuclease activity)|GO:0005739(mitochondrion)|GO:0016787(hydrolase activity)	TGTAACACTTGTATTGCTGGATGTGGGAAAACAGACATGCCTTACTGAGTTAACTCAGAA
A_73_114564	0.03582	0.00501	4.09811	-2.12699	1.08269	NM_001078013	RAB7B	RAB7B, member RAS oncogene family	ENSBTAT00000016976	GO:0000166(nucleotide binding)|GO:0005525(GTP binding)|GO:0005764(lysosome)|GO:0007264(small GTPase mediated signal transduction)|GO:0015031(protein transport)	TAACTGACCTGGAGTCCTTCGAAGCCCTGGAAACCTGGCGGGGTGATGTTCTGGCCAAAA
A_73_P046186	0.02434	0.00239	4.72626	-1.34353	1.30916	NM_001078013	RAB7B	RAB7B, member RAS oncogene family	ENSBTAT00000016976	GO:0000166(nucleotide binding)|GO:0005525(GTP binding)|GO:0005764(lysosome)|GO:0007264(small GTPase mediated signal transduction)|GO:0015031(protein transport)	TTCAGTGGGCGTAGGGACCATTCTAAAAGTGCACAACAGATAATAAATGTCTTTCTTAGT
A_73_P045266	0.01447	0.000766	5.80531	-0.137249	1.21969	NM_001075403	CSF1R	colony stimulating factor 1 receptor	ENSBTAT00000016977	GO:0004714(transmembrane receptor protein tyrosine kinase activity)|GO:0004872(receptor activity)|GO:0005515(protein binding)|GO:0005524(ATP binding)|GO:0005887(integral to plasma membrane)|GO:0006468(protein amino acid phosphorylation)|GO:0007169(transmembrane receptor protein tyrosine kinase signaling pathway)	CTCATCGTAACTAACAGTCACAAAGTGGAATGTCCCTGTCAGCATTAAACTAACCCCATT
A_73_P290976	0.01765	0.00124	5.33324	-0.643933	1.32609	NM_001075403	CSF1R	colony stimulating factor 1 receptor	ENSBTAT00000016977	GO:0004714(transmembrane receptor protein tyrosine kinase activity)|GO:0004872(receptor activity)|GO:0005515(protein binding)|GO:0005524(ATP binding)|GO:0005887(integral to plasma membrane)|GO:0006468(protein amino acid phosphorylation)|GO:0007169(transmembrane receptor protein tyrosine kinase signaling pathway)	TGGTATCCTGGTGAACAGCAAGTTCTATAAGCTGGTGAAGGATGGATACCAAATGGCTCA
A_73_105516	0.00513	2.65e-05	10.0932	3.29413	1.24029	NM_001105345	CLEC12A	C-type lectin domain family 12, member A	ENSBTAT00000017022		TTCCAAGTATTATCTTGCACTTAAAGGACACTTTGGGGACCATACATCTTATTGACCACA
A_73_P046651	0.0286	0.00329	4.44868	-1.68222	1.10989	NM_001077083	MGC137036	hypothetical protein MGC137036	ENSBTAT00000017035		GTCAACAATGGCAAAGGGAGGTCTCGCTTTTCAGCAGCAATTAAAGTTTCTTCTTCCTTT
A_73_108260	0.0393	0.0059	3.96432	-2.30168	1.37206	NM_001075120	LPL	lipoprotein lipase	ENSBTAT00000017086	GO:0004465(lipoprotein lipase activity)|GO:0004620(phospholipase activity)|GO:0004806(triglyceride lipase activity)|GO:0005102(receptor binding)|GO:0005576(extracellular region)|GO:0005615(extracellular space)|GO:0005886(plasma membrane)|GO:0006633(fatty acid biosynthetic process)|GO:0006641(triglyceride metabolic process)|GO:0006644(phospholipid metabolic process)|GO:0008201(heparin binding)|GO:…	CCTGTACAAAGTAGAATGAATGCTGTGACTGACATCAGCCAGTTTGGAATGAATTCTCTC
A_73_P306096	0.01912	0.00146	5.17534	-0.8206	1.42745	NM_001075120	LPL	lipoprotein lipase	ENSBTAT00000017086	GO:0004465(lipoprotein lipase activity)|GO:0004620(phospholipase activity)|GO:0004806(triglyceride lipase activity)|GO:0005102(receptor binding)|GO:0005576(extracellular region)|GO:0005615(extracellular space)|GO:0005886(plasma membrane)|GO:0006633(fatty acid biosynthetic process)|GO:0006641(triglyceride metabolic process)|GO:0006644(phospholipid metabolic process)|GO:0008201(heparin binding)|GO:…	TAGGCTTTTCAACTGAGCCTGTTATCATCAGCTGATACAGAATTTTAACTACAGAGGAAA
A_73_P090526	0.00814	0.000153	7.62081	1.54274	1.15662	NM_001080339	LYZ1	lysozyme (renal amyloidosis)	ENSBTAT00000017351	GO:0003796(lysozyme activity)|GO:0007586(digestion)|GO:0016798(hydrolase activity, acting on glycosyl bonds)|GO:0016998(cell wall macromolecule catabolic process)|GO:0019835(cytolysis)|GO:0042742(defense response to bacterium)	ATTACAGCATGGGTGGCATGGAAAAGTCATTGTCGAGACCATGACGTCAGCAGTTATGTT
A_73_P090646	0.04269	0.0068	3.85093	-2.45183	1.26706	XR_083678	LOC533894	low density lipoprotein receptor-related protein 1	ENSBTAT00000017556		TTATATGTGAGTGAGCAAGCGAGCAAGCGAGCACAGTATTATCTCTTTCCGTTCTCCTTC
A_73_P363981	0.09963	0.028	2.79216	-3.93374	2.00101	NM_001075635	PRR19	proline rich 19	ENSBTAT00000017664		ATCCACATATGGTATTGCGGAATTCTGTTGCCCCTACTGCTGCTAAGCTTGTGGTCATAA
A_73_P413096	0.0044	1.09e-05	11.6056	4.14178	1.3502	NM_001081579	ANKRD22	ankyrin repeat domain 22	ENSBTAT00000017781		TATGGCTGCACTGCACTACACTATGCCTGTGAAATGAAAAACCAAACGCTCATTCCTCTG
A_73_P031846	0.00431	1e-05	11.7499	4.21553	1.50941	NM_001081579	ANKRD22	ankyrin repeat domain 22	ENSBTAT00000017781		GCATCTCGAGATGTTTTGCTATCAGTTTACAAATTAGAGCCATCTTGATTTCAAACATGA
A_73_P329141	0.01129	0.000402	6.48738	0.541044	1.16475	NM_001076912	SCN4B	sodium channel, voltage-gated, type IV, beta	ENSBTAT00000017826	GO:0005244(voltage-gated ion channel activity)|GO:0005272(sodium channel activity)|GO:0006811(ion transport)|GO:0016020(membrane)|GO:0016021(integral to membrane)	ACTGTCTTGCCTTGACAACATGTTTTGCTTTGTAGAATTTTAGTTAGTTTTGCCTTGGAT
A_73_P079411	0.06911	0.0155	3.22221	-3.31675	1.03537	XM_605753	LOC527362	protein SOLO	ENSBTAT00000017829	GO:0005089(Rho guanyl-nucleotide exchange factor activity)|GO:0005622(intracellular)|GO:0035023(regulation of Rho protein signal transduction)	CAGAAGAGTGGGGCAGGGAACTGCAAACTTTGTATATGTAATTACTGTTATTATAATACT
A_73_P080031	0.00397	4.92e-07	18.6391	6.72713	1.4904	XM_594921	AQP9	aquaporin 9	ENSBTAT00000017894	GO:0005215(transporter activity)|GO:0016020(membrane)|GO:0016021(integral to membrane)|GO:0055085(transmembrane transport)	CACACATTATCTAATTGAATCCTCCTAGTGACCATCTGGGGTAAATATCAAGCTGCTCAT
A_73_103475	0.01852	0.00137	5.23679	-0.751402	1.17185	NM_001024519	SLC46A2	solute carrier family 46, member 2	ENSBTAT00000018168	GO:0009986(cell surface)|GO:0015520(tetracycline:hydrogen antiporter activity)|GO:0015904(tetracycline transport)|GO:0016021(integral to membrane)|GO:0046677(response to antibiotic)|GO:0055085(transmembrane transport)	GAGGTGTGAAAGGAGAGGGGAGATACGCTAACACCATTTTATTTTGAGGCACTTACTGTT
A_73_P250966	0.01016	0.000312	6.76971	0.804478	1.5123	NM_001024519	SLC46A2	solute carrier family 46, member 2	ENSBTAT00000018168	GO:0009986(cell surface)|GO:0015520(tetracycline:hydrogen antiporter activity)|GO:0015904(tetracycline transport)|GO:0016021(integral to membrane)|GO:0046677(response to antibiotic)|GO:0055085(transmembrane transport)	TGGGTGGGGGAAAGCACTTAACTGGTGATGGAGACACTTTCTCAGCTTTCGGATGTTGCT
A_73_P435161	0.05005	0.00901	3.63078	-2.74868	1.22998	NM_001083479	ACVRL1	activin A receptor type II-like 1	ENSBTAT00000018383		GAAAGGTTTTGTCCTGATGTCCTTAGAAGTTTTTTCAGCTCTAAAGTTCTTTGAAATTCC
A_73_P419211	0.04943	0.00882	3.647	-2.72657	1.26368	NM_001083479	ACVRL1	activin A receptor type II-like 1	ENSBTAT00000018383		TTCATCTCTATATCGAAAGGTTTTGTCCTGATGTCCTTAGAAGTTTTTTCAGCTCTAAAG
A_73_113676	0.04696	0.00808	3.7155	-2.63362	1.89127	NM_173895	BPI	bactericidal/permeability-increasing protein	ENSBTAT00000018669	GO:0001530(lipopolysaccharide binding)|GO:0005576(extracellular region)|GO:0008289(lipid binding)|GO:0016020(membrane)|GO:0032715(negative regulation of interleukin-6 production)|GO:0032717(negative regulation of interleukin-8 production)|GO:0032720(negative regulation of tumor necrosis factor production)|GO:0042742(defense response to bacterium)|GO:0043031(negative regulation of macrophage activ…	TTCTTCCAAGGGCTAAGGCTGCAGGGACATTTCCTCCAAGAATTGCATTTCAATGGTAAT
A_73_P298991	0.02159	0.00189	4.93821	-1.0929	2.04433	NM_173895	BPI	bactericidal/permeability-increasing protein	ENSBTAT00000018669	GO:0001530(lipopolysaccharide binding)|GO:0005576(extracellular region)|GO:0008289(lipid binding)|GO:0016020(membrane)|GO:0032715(negative regulation of interleukin-6 production)|GO:0032717(negative regulation of interleukin-8 production)|GO:0032720(negative regulation of tumor necrosis factor production)|GO:0042742(defense response to bacterium)|GO:0043031(negative regulation of macrophage activ…	ATTCCAAAGGAATCCAAGTTCCGCCTGACAACCAAATTCTTTGGAATCCTGATACCCCAG
A_73_101143	0.00397	9.1e-07	16.9774	6.26484	1.39993	NM_174445	PTGS2	prostaglandin-endoperoxide synthase 2 (prostaglandin G/H synthase and cyclooxygenase)	ENSBTAT00000018774	GO:0001516(prostaglandin biosynthetic process)|GO:0004601(peroxidase activity)|GO:0004666(prostaglandin-endoperoxide synthase activity)|GO:0005737(cytoplasm)|GO:0005783(endoplasmic reticulum)|GO:0005789(endoplasmic reticulum membrane)|GO:0005792(microsome)|GO:0006633(fatty acid biosynthetic process)|GO:0006979(response to oxidative stress)|GO:0008217(regulation of blood pressure)|GO:0016020(membr…	TGTTAAATATCTGAATGACTGAATCTGGGAATTTGGAATATATGAGTGTTTTGGTGCCTC
A_73_103153	0.007	9.81e-05	8.19189	1.99525	1.12431	NM_001083739	TFEC	transcription factor EC	ENSBTAT00000018918	GO:0003677(DNA binding)|GO:0005634(nucleus)|GO:0030528(transcription regulator activity)|GO:0034605(cellular response to heat)	AACACTGATTGGTTAGAAACAGCAGAATTTACAGGAAGGACAAACACGGTGTTGAAGAAT
A_73_111808	0.00397	2.48e-06	14.5706	5.45282	1.48206	NM_001035434	HNMT	histamine N-methyltransferase	ENSBTAT00000019196	GO:0005737(cytoplasm)|GO:0016740(transferase activity)|GO:0046539(histamine N-methyltransferase activity)	TTTCAGGGGGCTTACTGACAATAAAATCGACTCCATTTATTAACTGTGATGGAATTTGCT
A_73_P103351	0.01591	0.000959	5.58067	-0.374404	1.08491	NM_174137	SERPINE1	serpin peptidase inhibitor, clade E (nexin, plasminogen activator inhibitor type 1), member 1	ENSBTAT00000019232	GO:0001300(chronological cell aging)|GO:0002020(protease binding)|GO:0004867(serine-type endopeptidase inhibitor activity)|GO:0005515(protein binding)|GO:0005576(extracellular region)|GO:0010757(negative regulation of plasminogen activation)|GO:0030414(peptidase inhibitor activity)|GO:0032757(positive regulation of interleukin-8 production)|GO:0042127(regulation of cell proliferation)|GO:0045765(…	GAGATGTCCAAGAGGAAGAAAGTCCGGAGCAAAGAATTTTTATTAATTCATTTTTCTGGA
A_73_P109011	0.01693	0.00112	5.4318	-0.535503	1.12102	NM_174137	SERPINE1	serpin peptidase inhibitor, clade E (nexin, plasminogen activator inhibitor type 1), member 1	ENSBTAT00000019232	GO:0001300(chronological cell aging)|GO:0002020(protease binding)|GO:0004867(serine-type endopeptidase inhibitor activity)|GO:0005515(protein binding)|GO:0005576(extracellular region)|GO:0010757(negative regulation of plasminogen activation)|GO:0030414(peptidase inhibitor activity)|GO:0032757(positive regulation of interleukin-8 production)|GO:0042127(regulation of cell proliferation)|GO:0045765(…	ATCGTCAACGACTGGGTGAAAAGACACACAAAAGGCATGATCAGCGACTTACTTGGTGAA
A_73_P109016	0.00643	7.8e-05	8.50027	2.22659	1.31807	NM_174137	SERPINE1	serpin peptidase inhibitor, clade E (nexin, plasminogen activator inhibitor type 1), member 1	ENSBTAT00000019232	GO:0001300(chronological cell aging)|GO:0002020(protease binding)|GO:0004867(serine-type endopeptidase inhibitor activity)|GO:0005515(protein binding)|GO:0005576(extracellular region)|GO:0010757(negative regulation of plasminogen activation)|GO:0030414(peptidase inhibitor activity)|GO:0032757(positive regulation of interleukin-8 production)|GO:0042127(regulation of cell proliferation)|GO:0045765(…	TGTGGGGTCCATGGCTCTTGAAATTGCTTTTTCACTTTTGATATAGAAGCAAGTAAAAAA
A_73_105924	0.00895	0.000199	7.29913	1.27314	1.35332	NM_174137	SERPINE1	serpin peptidase inhibitor, clade E (nexin, plasminogen activator inhibitor type 1), member 1	ENSBTAT00000019232	GO:0001300(chronological cell aging)|GO:0002020(protease binding)|GO:0004867(serine-type endopeptidase inhibitor activity)|GO:0005515(protein binding)|GO:0005576(extracellular region)|GO:0010757(negative regulation of plasminogen activation)|GO:0030414(peptidase inhibitor activity)|GO:0032757(positive regulation of interleukin-8 production)|GO:0042127(regulation of cell proliferation)|GO:0045765(…	ACTCAGTACCCCCACGTGTGGGGTCCATGGCTCTTGAAATTGCTTTTTCACTTTTGATAT
A_73_103996	0.04004	0.00607	3.9416	-2.33161	1.12269	NM_001076081	CLEC1A	C-type lectin domain family 1, member A	ENSBTAT00000019328	GO:0005488(binding)|GO:0005529(sugar binding)|GO:0016020(membrane)|GO:0016021(integral to membrane)	CAGAGTTAGCCTCAATATTTGGAAGTCAGATACTTTCTAATGGAATTCTTCTAGTTTTCG
A_73_P379206	0.00484	1.53e-05	10.9986	3.81863	1.32312	NM_001031852	CLEC7A	C-type lectin domain family 7, member A	ENSBTAT00000019331	GO:0001846(opsonin binding)|GO:0001874(zymosan receptor activity)|GO:0001879(detection of yeast)|GO:0002238(response to molecule of fungal origin)|GO:0002752(cell surface pattern recognition receptor signaling pathway)|GO:0005488(binding)|GO:0005529(sugar binding)|GO:0006910(phagocytosis, recognition)|GO:0006911(phagocytosis, engulfment)|GO:0006954(inflammatory response)|GO:0008329(pattern recogn…	AGCTCAAAAGAGTTGGAGTTTATATCAAGGCAAGTGTCTTCCCAGCCTGATCATTCATTT
A_73_115193	0.00397	4.92e-06	13.1171	4.86039	1.38346	NM_001031852	CLEC7A	C-type lectin domain family 7, member A	ENSBTAT00000019331	GO:0001846(opsonin binding)|GO:0001874(zymosan receptor activity)|GO:0001879(detection of yeast)|GO:0002238(response to molecule of fungal origin)|GO:0002752(cell surface pattern recognition receptor signaling pathway)|GO:0005488(binding)|GO:0005529(sugar binding)|GO:0006910(phagocytosis, recognition)|GO:0006911(phagocytosis, engulfment)|GO:0006954(inflammatory response)|GO:0008329(pattern recogn…	ACATTTACGACCAACTTTGTAGTGTGCATTCATACAGTATTTGTGAGAAGAAGTTGTCAG
A_73_P315586	0.00661	8.32e-05	8.41181	2.16112	1.14655	NM_174631	ADAMTS2	ADAM metallopeptidase with thrombospondin type 1 motif, 2	ENSBTAT00000019526	GO:0004222(metalloendopeptidase activity)|GO:0005576(extracellular region)|GO:0005578(proteinaceous extracellular matrix)|GO:0006508(proteolysis)|GO:0007283(spermatogenesis)|GO:0008233(peptidase activity)|GO:0008270(zinc ion binding)|GO:0030199(collagen fibril organization)|GO:0030324(lung development)|GO:0030574(collagen catabolic process)|GO:0043588(skin development)|GO:0046872(metal ion bindin…	CCAAGAGCTCATTGATGAGATGAGGAAGAAAGAGATGCTCGGAAAGTTCTAATAAAATGG
A_73_108136	0.01157	0.000432	-6.40651	0.463785	-1.25534	NM_001080280	SLC20A2	solute carrier family 20 (phosphate transporter), member 2	ENSBTAT00000019790	GO:0004872(receptor activity)|GO:0005315(inorganic phosphate transmembrane transporter activity)|GO:0005886(plasma membrane)|GO:0006811(ion transport)|GO:0006814(sodium ion transport)|GO:0006817(phosphate transport)|GO:0015293(symporter activity)|GO:0016021(integral to membrane)|GO:0044419(interspecies interaction between organisms)	ACTGTGGAAATGCTGCTAAAACTTTTATATTGACAAACACTTTCTCGGTACTTCATTGTG
A_73_P031561	0.13964	0.0475	-2.42083	-4.47422	-3.1931	NM_001012675	HLA-DQA1	major histocompatibility complex, class II, DQ alpha 5	ENSBTAT00000019800	GO:0002504(antigen processing and presentation of peptide or polysaccharide antigen via MHC class II)|GO:0006955(immune response)|GO:0016020(membrane)|GO:0042613(MHC class II protein complex)	TTTTTCTTTTTTCAATTATCACCTAATATGGGATCTCTGAGATATCCCACTCAGCAGCCT
A_73_105177	0.00945	0.000255	7.00104	1.0132	1.30363	BC148880	CD14	CD14 molecule	ENSBTAT00000020009		AAATTCACAACACCCGCATTATGTAAGTAACATGGCTGTATGTCAGTACCCACAATAAAC
A_73_P110176	0.01148	0.000425	6.42522	0.481731	1.56688	NM_001024556	VNN1	vanin 1	ENSBTAT00000020086	GO:0002526(acute inflammatory response)|GO:0002544(chronic inflammatory response)|GO:0005886(plasma membrane)|GO:0006807(nitrogen compound metabolic process)|GO:0006916(anti-apoptosis)|GO:0015939(pantothenate metabolic process)|GO:0016337(cell-cell adhesion)|GO:0017159(pantetheine hydrolase activity)|GO:0031225(anchored to membrane)|GO:0033089(positive regulation of T cell differentiation in the …	TGCTGAATGGGAAGGCAGAAAGAAAAAAGCAGCAGAGGAAAACCATGAGGATTCTTCATA
A_73_115189	0.01814	0.00132	5.27484	-0.708839	1.86149	NM_001024556	VNN1	vanin 1	ENSBTAT00000020086	GO:0002526(acute inflammatory response)|GO:0002544(chronic inflammatory response)|GO:0005886(plasma membrane)|GO:0006807(nitrogen compound metabolic process)|GO:0006916(anti-apoptosis)|GO:0015939(pantothenate metabolic process)|GO:0016337(cell-cell adhesion)|GO:0017159(pantetheine hydrolase activity)|GO:0031225(anchored to membrane)|GO:0033089(positive regulation of T cell differentiation in the …	TGCTGAATGGGAAGGCGGAAAGAAAAAACAGCAGAGGAAAACCACGAGGATTCTTCATAA
A_73_109888	0.00681	8.99e-05	8.30854	2.08379	1.35012	NM_001077137	USHBP1	Usher syndrome 1C binding protein 1	ENSBTAT00000020104	GO:0005515(protein binding)|GO:0030165(PDZ domain binding)	CCTGGGGAGACCTTTCTCTAGGCCCTACTCTGGCTGTGTCTGGACATGCCAGATAGTTGT
A_73_P371796	0.13693	0.046	2.44236	-4.44289	1.00734	NM_001099200	PNPLA1	patatin-like phospholipase domain containing 1	ENSBTAT00000020115		ACACCTCAATGAAAACGGGCCACAAGAAGGAGGCCTTTAACTTCAATTTTTGCAGCCTGT
A_73_P030071	0.10459	0.0302	2.73779	-4.01268	1.12517	NM_001099200	PNPLA1	patatin-like phospholipase domain containing 1	ENSBTAT00000020115		ACTCAGGAATGCTTATTCCCTGGTGTGAAAAGGAGAACTGAATATAATATTAACTATTGC
A_73_P267776	0.13584	0.0455	2.45015	-4.43153	1.02185	DV790030	SDC4	syndecan 4	ENSBTAT00000020125		ATCTATCGGCATCTCCCGCTCTGATTACAGTTTCAGTGTCAGAAGAGACATCACCTTCTA
A_73_110461	0.00948	0.000259	6.98536	0.999255	1.04849	NM_001103228	LTBR	lymphotoxin beta receptor (TNFR superfamily, member 3)	ENSBTAT00000020355		AAATTGGTGAGTGTATTTATGAACTGTACCCACATACAAATAAAGAGGAGAGTGAGACCT
A_73_P041706	0.00397	5.34e-06	12.9536	4.78804	1.2495	NM_001075210	PVRL2	poliovirus receptor-related 2 (herpesvirus entry mediator B)	ENSBTAT00000020364	GO:0002860(positive regulation of natural killer cell mediated cytotoxicity directed against tumor cell target)|GO:0002891(positive regulation of immunoglobulin mediated immune response)|GO:0004872(receptor activity)|GO:0005886(plasma membrane)|GO:0005911(cell-cell junction)|GO:0005915(zonula adherens)|GO:0007156(homophilic cell adhesion)|GO:0007286(spermatid development)|GO:0009986(cell surface)…	ATGACAACTGGTACATCGGCCGTAGTGAGGCCACCCTGAACTGTAACGTCCGCAGCAAAC
A_73_116428	0.0632	0.0134	3.33058	-3.16408	1.05688	NM_001099137	SRD5A1	steroid-5-alpha-reductase, alpha polypeptide 1 (3-oxo-5 alpha-steroid delta 4-dehydrogenase alpha 1)	ENSBTAT00000020570	GO:0003865(3-oxo-5-alpha-steroid 4-dehydrogenase activity)|GO:0005737(cytoplasm)|GO:0005783(endoplasmic reticulum)|GO:0005789(endoplasmic reticulum membrane)|GO:0005792(microsome)|GO:0006702(androgen biosynthetic process)|GO:0007548(sex differentiation)|GO:0008202(steroid metabolic process)|GO:0016020(membrane)|GO:0016021(integral to membrane)|GO:0016627(oxidoreductase activity, acting on the CH-…	AAGTTTGTCATCAGTGGAATTATCTTTGACTTGAAGCTTTTCAATGATGTTTCTCTTGGG
A_73_P030091	0.00431	1.01e-05	11.7413	4.21117	1.3676	NM_174652	SLC11A1	solute carrier family 11 (proton-coupled divalent metal ion transporters), member 1	ENSBTAT00000020627	GO:0000060(protein import into nucleus, translocation)|GO:0001818(negative regulation of cytokine production)|GO:0002309(T cell proliferation involved in immune response)|GO:0002369(T cell cytokine production)|GO:0002606(positive regulation of dendritic cell antigen processing and presentation)|GO:0002827(positive regulation of T-helper 1 type immune response)|GO:0005215(transporter activity)|GO:…	CCAGGCTCCAAACTGATTTAAAATAAGAGTCTGAAAATGCTAAATAAATGCTGTTGTGCT
A_73_101646	0.0153	0.000867	5.6804	-0.268238	1.27025	NM_001102493	DLC1	deleted in liver cancer 1	ENSBTAT00000020664		AAAGCTGCTTCTTGTTTGTGTAAGGTCTGTATTATGGACCTTGACTGGAATATATGACTG
A_73_104092	0.00716	0.000111	8.03223	1.87197	1.02016	NM_001166298	PLBD1	phospholipase B domain containing 1	ENSBTAT00000020677	GO:0005576(extracellular region)|GO:0016042(lipid catabolic process)|GO:0016787(hydrolase activity)	AATGGAGGGAGATAAGGGAATAGAAGGCTGCAAGGAAGATACCAAAGGCACTATTTTAGC
A_73_116548	0.01606	0.000981	5.55855	-0.398136	1.48519	NM_001014912	HMOX1	heme oxygenase (decycling) 1	ENSBTAT00000020701	GO:0002246(wound healing involved in inflammatory response)|GO:0004392(heme oxygenase (decyclizing) activity)|GO:0004871(signal transducer activity)|GO:0005634(nucleus)|GO:0005783(endoplasmic reticulum)|GO:0005792(microsome)|GO:0006788(heme oxidation)|GO:0006916(anti-apoptosis)|GO:0006979(response to oxidative stress)|GO:0016491(oxidoreductase activity)|GO:0020037(heme binding)|GO:0034101(erythro…	GGTGGGGAGGAAGTGTTTAACAGGACTGTGGCCTTGATTGCTGACTTTCATGTGAAATAA
A_73_100950	0.02883	0.00335	4.43477	-1.6995	1.37358	BC149797	IL20RA	interleukin 20 receptor, alpha	ENSBTAT00000020767		TAACCCTCAAATGTCCCTTTGCCAGACCTCTACTGTTACAAAACATGTCAGTGCAGAGAA
A_73_P346756	0.00431	9.02e-06	11.9435	4.31261	1.07756	NM_001076178	CFP	complement factor properdin	ENSBTAT00000021009		AAGAACGTGACCTTCTGGGGGAAACCGTTTGTACAGTGCGATGTGCTGCAGGGGCAGAAG
A_73_118817	0.005	2.06e-05	10.5015	3.53734	1.20114	NM_001076178	CFP	complement factor properdin	ENSBTAT00000021009		TGCATAGGAGAGGCACAGGAGTCAGAGCCCTGTGACACCAAACAAGTCTGCCCCACACAT
A_73_P348311	0.00734	0.000116	7.97229	1.82506	1.67502	NM_001082463	DMKN	dermokine	ENSBTAT00000021161	GO:0005576(extracellular region)|GO:0005615(extracellular space)	ACCACCAGTCTCAGTGGGTACCCCAGCTGTTTCTTCACCAGCTCCATTTTGTGACCTGAA
A_73_P468608	0.00684	9.19e-05	8.27768	2.06049	1.84181	NM_001082463	DMKN	dermokine	ENSBTAT00000021161	GO:0005576(extracellular region)|GO:0005615(extracellular space)	TTTTGTGACCTGAAGTCCCCGTGAGAAAATTCAGAAGGAGCGTCCTACTTTAGTTTCTCT
A_73_P106266	0.03874	0.00574	3.98633	-2.27276	1.59801	BT026238	DAB2	disabled homolog 2, mitogen-responsive phosphoprotein (Drosophila)	ENSBTAT00000021501	GO:0000904(cell morphogenesis involved in differentiation)|GO:0001701(in utero embryonic development)|GO:0005634(nucleus)|GO:0005737(cytoplasm)|GO:0005905(coated pit)|GO:0006907(pinocytosis)|GO:0007588(excretion)|GO:0008022(protein C-terminus binding)	CAAGCTGAGCCGTTAGTCATTGATCTGAAAGACCTTTTCCAAGTTATCTATAATACAAAG
A_73_114618	0.04731	0.00817	3.70683	-2.64536	1.27682	NM_001097568	ID1	inhibitor of DNA binding 1, dominant negative helix-loop-helix protein	ENSBTAT00000021521		CAATGATCACCGACTGAGAATATTGTTTTACAATAGTTCTGTGGGGTGTTTTCTTTTTTG
A_73_P102951	0.06291	0.0132	3.33906	-3.15218	1.29102	NM_001097568	ID1	inhibitor of DNA binding 1, dominant negative helix-loop-helix protein	ENSBTAT00000021521		ACGTCATCGACTACATCTGGGATCTGGAGTTGGAGCTCAACTCGGAATCCCACGTCGGGA
A_73_P337886	0.00612	6.48e-05	8.75825	2.41353	1.00663	NM_181014	MAOA	monoamine oxidase A	ENSBTAT00000021570	GO:0005515(protein binding)|GO:0005739(mitochondrion)|GO:0005741(mitochondrial outer membrane)|GO:0006584(catecholamine metabolic process)|GO:0008131(amine oxidase activity)|GO:0016020(membrane)|GO:0016021(integral to membrane)|GO:0016491(oxidoreductase activity)|GO:0042135(neurotransmitter catabolic process)|GO:0042420(dopamine catabolic process)|GO:0055114(oxidation reduction)	GACAAAGACTGCTCGGCAGTTTGCATCTCTCTTTGTGAATATCAATGTGACCTCTGAACC
A_73_P042726	0.00459	1.33e-05	11.2494	3.95476	1.05212	NM_181014	MAOA	monoamine oxidase A	ENSBTAT00000021570	GO:0005515(protein binding)|GO:0005739(mitochondrion)|GO:0005741(mitochondrial outer membrane)|GO:0006584(catecholamine metabolic process)|GO:0008131(amine oxidase activity)|GO:0016020(membrane)|GO:0016021(integral to membrane)|GO:0016491(oxidoreductase activity)|GO:0042135(neurotransmitter catabolic process)|GO:0042420(dopamine catabolic process)|GO:0055114(oxidation reduction)	CAAAAGCAAATTGCTGACCCATAGAACAGCCGTGCAATCAGATCATCTTTAAGTGAACTG
A_73_113497	0.00586	5.78e-05	8.92018	2.52792	1.18879	NM_001098872	AMDHD1	amidohydrolase domain containing 1	ENSBTAT00000021647	GO:0005737(cytoplasm)|GO:0006547(histidine metabolic process)|GO:0019556(histidine catabolic process to glutamate and formamide)|GO:0046872(metal ion binding)|GO:0050480(imidazolonepropionase activity)	AGAGCTTCATGGCAGAGTTCAAGACTTGTCATTTTATACACAAGTACAGGGACCTTCTTG
A_73_P045821	0.17019	0.0638	2.21659	-4.77049	1.30917	NM_001105440	HAL	histidine ammonia-lyase	ENSBTAT00000021649	GO:0004397(histidine ammonia-lyase activity)|GO:0005625(soluble fraction)|GO:0005737(cytoplasm)|GO:0006548(histidine catabolic process)|GO:0009058(biosynthetic process)|GO:0016829(lyase activity)	TAACTGTGCCCTCAAGGGAATTTCAAGGTAAATGTGGAATAAACTAAGTCTTACTGTCTT
A_73_P056356	0.01078	0.000357	-6.61904	0.665103	-1.94898	NM_001111069	LOC100126815	MHC class I-like family A1	ENSBTAT00000021786	GO:0006955(immune response)|GO:0016020(membrane)|GO:0019882(antigen processing and presentation)|GO:0042612(MHC class I protein complex)	CGGGGTTCTCGCCGGTTTTGTCATAATCATCGTTTTAGCCTGTATCCATTACAAGAACAG
A_73_115494	0.3881	0.222	1.34455	-5.94989	1.18044	NM_001077422	HBA	hemoglobin, alpha 2	ENSBTAT00000022034	GO:0005344(oxygen transporter activity)|GO:0005515(protein binding)|GO:0005833(hemoglobin complex)|GO:0006810(transport)|GO:0019825(oxygen binding)|GO:0020037(heme binding)|GO:0046872(metal ion binding)	CCTGGAGCCCCCTTGCGCTCTGCGCACTCTCACCTCCTGATCTTTGAATAAAGTCTGAGT
A_73_102804	0.00818	0.000157	7.59011	1.51749	1.02454	NM_001102285	ACER3	alkaline ceramidase 3	ENSBTAT00000022886		CAGGTCATGTATGGAATGTTGGTCTTCACTTTAGTGGTTCGATCTATTTATATTGTTACA
A_73_P043941	0.04895	0.00866	3.66093	-2.70762	1.07292	NM_001081722	FADS6	fatty acid desaturase domain family, member 6	ENSBTAT00000022906	GO:0006633(fatty acid biosynthetic process)|GO:0016020(membrane)|GO:0016021(integral to membrane)|GO:0016491(oxidoreductase activity)|GO:0055114(oxidation reduction)	CTTGCTTTTTTGAGTTTCAAGGAATAAAGGTGGCTGGGCATTCTGCTCAGTCTGGACCTC
A_73_103044	0.0435	0.00707	3.82051	-2.49243	1.11779	NM_174688	LRRC25	leucine rich repeat containing 25	ENSBTAT00000022955	GO:0016020(membrane)|GO:0016021(integral to membrane)	CTAGAAGGGGAGGAGAGACCCCAATGCGGATGGGGATGGGAGAGTCAATTTGTGAACTCT
A_73_P455571	0.04077	0.00629	3.91381	-2.36833	1.13756	NM_174688	LRRC25	leucine rich repeat containing 25	ENSBTAT00000022955	GO:0016020(membrane)|GO:0016021(integral to membrane)	AGACATCGGATGGACCAGAACCTGAGCAAAACCTGGGCTTCTCAGGATGGCTCCAGGTCT
A_73_112683	0.0131	0.000605	6.04804	0.111179	1.12272	NM_001083637	GJB2	gap junction protein, beta 2, 26kDa	ENSBTAT00000023167	GO:0005243(gap junction channel activity)|GO:0005515(protein binding)|GO:0005886(plasma membrane)|GO:0005922(connexon complex)|GO:0007267(cell-cell signaling)|GO:0007605(sensory perception of sound)|GO:0016021(integral to membrane)|GO:0030054(cell junction)	AGTCTTCATGATCGCAGTGTCTGGAATTTGCATCCTGCTCAATGTCACTGAGCTGTGTTA
A_73_P445246	0.00857	0.000175	7.4562	1.40616	1.28841	NM_001083637	GJB2	gap junction protein, beta 2, 26kDa	ENSBTAT00000023167	GO:0005243(gap junction channel activity)|GO:0005515(protein binding)|GO:0005886(plasma membrane)|GO:0005922(connexon complex)|GO:0007267(cell-cell signaling)|GO:0007605(sensory perception of sound)|GO:0016021(integral to membrane)|GO:0030054(cell junction)	GAAGGGGCAGTAACTGTTTCTAAAAAAGAGGTGTAAAAACTAGACTCTAAATTCTGACAA
A_73_116277	0.00513	2.84e-05	9.98565	3.22817	1.58329	NM_001083637	GJB2	gap junction protein, beta 2, 26kDa	ENSBTAT00000023167	GO:0005243(gap junction channel activity)|GO:0005515(protein binding)|GO:0005886(plasma membrane)|GO:0005922(connexon complex)|GO:0007267(cell-cell signaling)|GO:0007605(sensory perception of sound)|GO:0016021(integral to membrane)|GO:0030054(cell junction)	ACTATTTAGCAGTTCTATAGGACAGACAGAATCCTAATATTTTCATGATGCTTGACATGG
A_73_P107956	0.00887	0.000189	-7.35776	1.3231	-1.05105	NM_174106	MAPT	microtubule-associated protein tau	ENSBTAT00000023284	GO:0005515(protein binding)|GO:0005737(cytoplasm)|GO:0005829(cytosol)|GO:0005856(cytoskeleton)|GO:0005874(microtubule)|GO:0005886(plasma membrane)|GO:0007026(negative regulation of microtubule depolymerization)|GO:0030424(axon)|GO:0042995(cell projection)	GTTCAGCTTCCCAAATTGATGGGTGGGCCAGTCCTAATAAAGTATTTTTAAAAACACTCC
A_73_115070	0.00929	0.000239	7.07852	1.08173	1.02409	NM_001031751	HGF	hepatocyte growth factor (hepapoietin A; scatter factor)	ENSBTAT00000023490	GO:0000187(activation of MAPK activity)|GO:0000902(cell morphogenesis)|GO:0001889(liver development)|GO:0003824(catalytic activity)|GO:0004252(serine-type endopeptidase activity)|GO:0005515(protein binding)|GO:0006508(proteolysis)|GO:0006916(anti-apoptosis)|GO:0008083(growth factor activity)|GO:0048012(hepatocyte growth factor receptor signaling pathway)|GO:0051450(myoblast proliferation)|GO:0060…	CGTATAAGGCACCACAGTTGTAGCTGGTATAACTGTCTGAAGCTTCCAATAACACAAGTC
A_73_117585	0.05191	0.00962	3.57971	-2.81852	1.92904	NM_178572	CA2	carbonic anhydrase II	ENSBTAT00000023581	GO:0002009(morphogenesis of an epithelium)|GO:0004089(carbonate dehydratase activity)|GO:0005634(nucleus)|GO:0005737(cytoplasm)|GO:0005829(cytosol)|GO:0006730(one-carbon metabolic process)|GO:0008270(zinc ion binding)|GO:0015670(carbon dioxide transport)|GO:0016829(lyase activity)|GO:0045177(apical part of cell)|GO:0046872(metal ion binding)|GO:0046903(secretion)	AATATAGGAAGGTAGGATGATTGAGTGCAAATCTATATACGAGGGTAGATTGAACTATGT
A_73_P336036	0.00815	0.000155	7.60022	1.52581	1.07301	NM_001100386	YPEL1	yippee-like 1 (Drosophila)	ENSBTAT00000023746		TTTATCATCGAGCTCGCTCACATGATCAAAGACAATGGCTGGGAGTAAAGTGGACTTCCT
A_73_P039381	0.02186	0.00194	4.91246	-1.12299	1.12377	NM_001100386	YPEL1	yippee-like 1 (Drosophila)	ENSBTAT00000023746		CCCCTTTAAGTTCCTACAAGGCTAGCTATTACCCCGTGACTTTTATTTAAATTATTTAAG
A_73_119632	0.10101	0.0286	2.77564	-3.95771	1.00387	NM_174004	CAV1	caveolin 1, caveolae protein, 22kDa	ENSBTAT00000023751	GO:0000139(Golgi membrane)|GO:0000188(inactivation of MAPK activity)|GO:0000299(integral to membrane of membrane fraction)|GO:0001570(vasculogenesis)|GO:0001666(response to hypoxia)|GO:0001937(negative regulation of endothelial cell proliferation)|GO:0001960(negative regulation of cytokine-mediated signaling pathway)|GO:0005198(structural molecule activity)|GO:0005515(protein binding)|GO:0005622(…	TTATTCCCTTGTGCAAATCAAGTGCTGGTCCAAAAGACTGCTGAAATTTTTATATGCTTA
A_73_121299	0.08723	0.0225	2.94782	-3.7087	1.59593	NM_174232	ADRB3	adrenergic, beta-3-, receptor	ENSBTAT00000023923	GO:0004872(receptor activity)|GO:0004930(G-protein coupled receptor activity)|GO:0004939(beta-adrenergic receptor activity)|GO:0005515(protein binding)|GO:0005886(plasma membrane)|GO:0007190(activation of adenylate cyclase activity)|GO:0015052(beta3-adrenergic receptor activity)|GO:0016021(integral to membrane)|GO:0042803(protein homodimerization activity)|GO:0043235(receptor complex)|GO:0043410(…	GCTCCTGGTTTCCTGGGAAGGTGAACCATTAGAATGGGTCCCTTTTCCTTTTGAAATCAA
A_73_102699	0.00688	9.34e-05	8.25624	2.04425	1.51465	NM_001164653	IL27	interleukin 27	ENSBTAT00000023979		TACACTTACCGGTTGCTACACTCCTTGGAACTTCTCTTATCTCGGACCGTGCGGGACTTG
A_73_113491	0.00397	5.06e-06	13.0608	4.8356	1.19958	NM_174489	VLDLR	very low density lipoprotein receptor	ENSBTAT00000024650	GO:0004872(receptor activity)|GO:0005509(calcium ion binding)|GO:0016020(membrane)|GO:0016021(integral to membrane)	TTATTGTAAACTTTTTCAATGGTTGGGACAATGGCAATAGGATAAAACGGGTTACTAAGG
A_73_P266156	0.00397	3.09e-06	14.0869	5.26527	1.3606	NM_174489	VLDLR	very low density lipoprotein receptor	ENSBTAT00000024650	GO:0004872(receptor activity)|GO:0005509(calcium ion binding)|GO:0016020(membrane)|GO:0016021(integral to membrane)	CCATCAGGTAAAAACTGGTGTGAAGAAGATGTGGAGAATGGAGGATGTGAATACCTCTGC
A_73_P056341	0.03484	0.00479	-4.13359	-2.08112	-1.9823	NM_001168616	ULBP27	UL16-binding protein 27	ENSBTAT00000025021	GO:0006955(immune response)|GO:0016020(membrane)|GO:0019882(antigen processing and presentation)|GO:0042612(MHC class I protein complex)	TTTTCTGGTTACGGTGACACAGTAGATGCATCACCTCATGGGCTTTATCACATTTGGGGA
A_73_P034016	0.00544	4.18e-05	9.39235	2.8491	1.23042	NM_001102306	EIF4E3	eukaryotic translation initiation factor 4E family member 3	ENSBTAT00000025111		TTTGCATGTATGTAGCTTTTGAAGAAAAACAAATAAAAGGAACAGGAATGTTAGGCTCCC
A_73_114655	0.01753	0.00121	5.35691	-0.617761	1.22896	XM_870970	TRIM47	tripartite motif-containing 47	ENSBTAT00000025190		TCCTGCAGCTGTTTGGAACCAAGGGCGTGAAGAGGGTGCTGTGTCCTATTAACTACCCCG
A_73_P083451	0.05822	0.0116	3.43612	-3.01672	1.05826	XM_607916	KCNT1	potassium channel, subfamily T, member 1	ENSBTAT00000025261	GO:0006813(potassium ion transport)|GO:0015269(calcium-activated potassium channel activity)|GO:0016020(membrane)	TTTTATGAATCTATACAACCCTGATCCTTTGCACAAACGCACCGCAACTCGTGACCGAAT
A_73_P376481	0.02963	0.0035	4.39658	-1.74712	1.54791	NM_001076494	C8H8orf13	chromosome 8 open reading frame 13 ortholog	ENSBTAT00000025383		TCTAGAATGTCTGTGCCCCAGATCCAAGTAAAAGAAGTGGCCGGTGGGGAAGAAGGGCCG
A_73_111065	0.01603	0.000977	5.56303	-0.393323	1.21823	XM_614549	PLEKHH3	pleckstrin homology domain containing, family H (with MyTH4 domain) member 3	ENSBTAT00000025419	GO:0005856(cytoskeleton)|GO:0007165(signal transduction)	GCATACCCCACACGCAAGGGCTGCAATGGGTGCAGACAATTTTCTAGTTTGTTTCTTAAT
A_73_117992	0.00857	0.000174	7.4608	1.41002	1.1455	NM_001046471	CDC42EP4	CDC42 effector protein (Rho GTPase binding) 4	ENSBTAT00000025446	GO:0005515(protein binding)|GO:0005737(cytoplasm)|GO:0007266(Rho protein signal transduction)|GO:0008360(regulation of cell shape)|GO:0031274(positive regulation of pseudopodium assembly)	CACCAGCTGCCCTTTACACGCATCTAGACTGTGGTCAGTTCCAGATTCTAAACTGTATAT
A_73_P438996	0.00763	0.000131	7.81526	1.70047	1.18621	NM_001046471	CDC42EP4	CDC42 effector protein (Rho GTPase binding) 4	ENSBTAT00000025446	GO:0005515(protein binding)|GO:0005737(cytoplasm)|GO:0007266(Rho protein signal transduction)|GO:0008360(regulation of cell shape)|GO:0031274(positive regulation of pseudopodium assembly)	TTTTGTTCCATGAAAATGTTAAAAGAGCAAGGAAACGTGAAAATAAAAGGCTCTACGGCT
A_73_P399626	0.00691	9.45e-05	8.24054	2.03233	1.22946	NM_001046471	CDC42EP4	CDC42 effector protein (Rho GTPase binding) 4	ENSBTAT00000025446	GO:0005515(protein binding)|GO:0005737(cytoplasm)|GO:0007266(Rho protein signal transduction)|GO:0008360(regulation of cell shape)|GO:0031274(positive regulation of pseudopodium assembly)	AAGTTAGTGTTTTTCGTTCTGAAATTCGGATTTCCCTGTGTCCTTGAGCTCGGGTGTGAG
A_73_P036081	0.02045	0.00168	5.04688	-0.967069	1.5279	NM_001075325	FOLR2	folate receptor 2 (fetal)	ENSBTAT00000025507	GO:0004872(receptor activity)	TGCTCCAGGATGGGGCTTGGGGTTTCTCTGACAGCCACTTCTAATAAATAGACCCAACAC
A_73_108267	0.19914	0.0812	2.05003	-5.00938	2.39771	XR_028380	LOC616942	MHC class I heavy chain	ENSBTAT00000025833	GO:0006955(immune response)|GO:0016020(membrane)|GO:0019882(antigen processing and presentation)|GO:0042612(MHC class I protein complex)	CATAGGTCCTCATCAATCTAGTCCCCAAGTGTTGCCTGTGTGGGTCTGTTTTGTAAAACT
A_73_108557	0.00484	1.54e-05	10.9869	3.81219	1.4443	NM_001076123	CLDN12	claudin 12	ENSBTAT00000025950	GO:0005198(structural molecule activity)|GO:0005886(plasma membrane)|GO:0005923(tight junction)|GO:0016021(integral to membrane)|GO:0030054(cell junction)	TAATGGACCGGCTTTGGTTTATCCAACCACGGGAGGAAAAAACGCCTGAGTTTACTTGTA
A_73_P043646	0.09124	0.0242	2.89527	-3.78449	1.2374	NM_175772	ELN	elastin	ENSBTAT00000026017	GO:0005201(extracellular matrix structural constituent)|GO:0005576(extracellular region)|GO:0005578(proteinaceous extracellular matrix)	CCGCCCATCTCTATGTGTCTCGCTGTGATAGATCAATAAATATTTTATATTTTCTCCTGG
A_73_120093	0.01874	0.00141	5.20874	-0.782925	1.14765	NM_001034765	THY1	Thy-1 cell surface antigen	ENSBTAT00000026146	GO:0001525(angiogenesis)|GO:0005100(Rho GTPase activator activity)|GO:0005178(integrin binding)|GO:0005515(protein binding)|GO:0005783(endoplasmic reticulum)|GO:0005886(plasma membrane)|GO:0006469(negative regulation of protein kinase activity)|GO:0007010(cytoskeleton organization)|GO:0009897(external side of plasma membrane)|GO:0016337(cell-cell adhesion)|GO:0030336(negative regulation of cell m…	AGCTTATGGCATCTCGTTGAGGAAAAAGAATACTGTACAATAAAACCAAGCCTCTGGAAT
A_73_P322881	0.02879	0.00333	4.43781	-1.69572	1.10576	NM_174357	IL1RN	interleukin 1 receptor antagonist	ENSBTAT00000026209	GO:0005152(interleukin-1 receptor antagonist activity)|GO:0005576(extracellular region)|GO:0005615(extracellular space)|GO:0006629(lipid metabolic process)|GO:0030073(insulin secretion)|GO:0031982(vesicle)	ATCTGGAGATGAGATCAAGCTCAAGTTAGAGGCCGTGAACATCACTGACTTGAACCAGAA
A_73_P474123	0.05353	0.0101	3.54138	-2.87116	1.36657	NM_001163413	CD163	CD163 molecule	ENSBTAT00000026215	GO:0005044(scavenger receptor activity)|GO:0005576(extracellular region)|GO:0005886(plasma membrane)|GO:0006953(acute-phase response)|GO:0006954(inflammatory response)|GO:0016021(integral to membrane)	TAACTGTACTCACCAACAGGATGTAGGAGTCACCTGCTCAGATGGATCTGATTTGGAGAT
A_73_103070	0.11809	0.0365	2.6039	-4.20752	1.50009	NM_001083752	C3AR1	complement component 3a receptor 1	ENSBTAT00000026308		CAAATCATTAGGAATGCTCTCACTTGTGCAATAATGATATCCAAGATGATGTGATTTGTC
A_73_100326	0.01042	0.000332	6.70082	0.741092	1.20181	NM_001083401	PRKCDBP	protein kinase C, delta binding protein	ENSBTAT00000026323	GO:0005080(protein kinase C binding)	AGCACCCTGTGTCCTCTATAAGAGCAGCCACTCACACCTGTTTACACTCACCATCAATAA
A_73_P109846	0.02718	0.00297	4.53828	-1.5716	1.03906	NM_001034774	TPPP3	tubulin polymerization-promoting protein family member 3	ENSBTAT00000026407	GO:0001578(microtubule bundle formation)|GO:0005737(cytoplasm)|GO:0005856(cytoskeleton)|GO:0005874(microtubule)|GO:0015631(tubulin binding)	TAAGCTGCTGCTCTGGCCAAGTGCCTAATTCTTTCCTGGACCTCAATAAAGACACCTTTT
A_73_P252656	0.02164	0.0019	4.9324	-1.09968	1.07062	NM_001034774	TPPP3	tubulin polymerization-promoting protein family member 3	ENSBTAT00000026407	GO:0001578(microtubule bundle formation)|GO:0005737(cytoplasm)|GO:0005856(cytoskeleton)|GO:0005874(microtubule)|GO:0015631(tubulin binding)	ATTGCTGGGCGGCAGGACATCCTGGATGACAGTGGCTACGTGAGTGCCTACAAGAATGCA
A_73_P068161	0.13409	0.0447	2.46296	-4.41287	1.08698		SIGLEC14	sialic acid binding Ig-like lectin 14	ENSBTAT00000026429		TTCAAAGGGTTCTCTTGAGTGGTCAAGTGAATTTCCATCCCCGCATCATATTTGAGGGTT	A_73_P068161
A_73_P192922	0.02295	0.00215	-4.82291	-1.22839	-1.0951	NM_001103091	LTBP1	latent transforming growth factor beta binding protein 1	ENSBTAT00000026435		AAGAAACCGATGTCTACCAAGATCTGTGCTGGGAACATCTGAGTGACGAGTATGTGTGTA
A_73_P049696	0.02805	0.00315	-4.48569	-1.63638	-1.03944	NM_001103091	LTBP1	latent transforming growth factor beta binding protein 1	ENSBTAT00000026435		GGAGTAAGAGAGAAGCTAACATAACCTAAGCCTGTATACTCTGCACTGTGTAAAGGAGAA
A_73_P254341	0.01568	0.000929	5.61189	-0.341021	1.07693	NM_001075596	RGS2	regulator of G-protein signaling 2, 24kDa	ENSBTAT00000026460	GO:0004871(signal transducer activity)|GO:0005515(protein binding)|GO:0007049(cell cycle)|GO:0007283(spermatogenesis)|GO:0009968(negative regulation of signal transduction)|GO:0050873(brown fat cell differentiation)	GCAGGAGCTTAAGACTGAAAGATAACAATGTAACACTATTGGTCCAGAAGCATTTACAAT
A_73_117206	0.01593	0.000964	5.57538	-0.380073	1.09256	NM_001075596	RGS2	regulator of G-protein signaling 2, 24kDa	ENSBTAT00000026460	GO:0004871(signal transducer activity)|GO:0005515(protein binding)|GO:0007049(cell cycle)|GO:0007283(spermatogenesis)|GO:0009968(negative regulation of signal transduction)|GO:0050873(brown fat cell differentiation)	GTACTAGAATGAGTGCTTTTGTGTAGAAAATGACAATGTCCATTATGAGTGCCAAAACTG
A_73_P066936	0.01085	0.000362	-6.6011	0.648325	-1.03011	XM_002701780	N4BP1	NEDD4 binding protein 1	ENSBTAT00000026560		AACTGAAAATCGACCAGATCTTGGCAGCTCATCCATACATGAAAGACCTGAACGCACTCT
A_73_100761	0.00397	2.55e-06	14.505	5.42791	1.01883	NM_001105385	KLF4	Kruppel-like factor 4 (gut)	ENSBTAT00000027125		TTATGCACTGTGGTTTCAGATGTGCAATAATTTGTACAATGGTTTATTCCCAAGTATGCC
A_73_P282306	0.0044	1.16e-05	11.4809	4.07712	1.05524	NM_001105385	KLF4	Kruppel-like factor 4 (gut)	ENSBTAT00000027125		AGGAAACCAAAAGACAAACTCAAGGAAAAAACAAACAGATGGGGTCTGTGACTGGATCTT
A_73_P089136	0.00513	2.9e-05	9.95172	3.20719	1.12621	XM_002687007	CLEC5A	C-type lectin domain family 5, member A	ENSBTAT00000027255		ACATATGATGCTGTTTCATGTGACATCACCTACCGATGGATCTGTGAGAAGAAGGCCCAA
A_73_P084451	0.01934	0.00151	5.14796	-0.851612	1.23358	XM_002688880	TNFSF9	tumor necrosis factor (ligand) superfamily, member 9	ENSBTAT00000027318		CATTTGCTTGTTTCTCACCTGCAAGCATAGATTGGCTTTGGGTTACAAAAGTGGAAAAAA
A_73_P048136	0.00778	0.00014	7.73412	1.63512	1.10581	NM_181012	IDH1	isocitrate dehydrogenase 1 (NADP+), soluble	ENSBTAT00000027348	GO:0000287(magnesium ion binding)|GO:0004450(isocitrate dehydrogenase (NADP+) activity)|GO:0005737(cytoplasm)|GO:0005829(cytosol)|GO:0006097(glyoxylate cycle)|GO:0006099(tricarboxylic acid cycle)|GO:0006102(isocitrate metabolic process)|GO:0006103(2-oxoglutarate metabolic process)|GO:0006749(glutathione metabolic process)|GO:0006979(response to oxidative stress)|GO:0016491(oxidoreductase activity…	TTACAGCCTTTTTCTTATGCATACAGTTATGCCACCTTTGTGAATGTGGCCGGGGACTTT
A_73_115426	0.02173	0.00192	4.92361	-1.10995	1.30876	NM_173985	AIF1	allograft inflammatory factor 1	ENSBTAT00000027388	GO:0001726(ruffle)|GO:0001891(phagocytic cup)|GO:0005509(calcium ion binding)|GO:0005515(protein binding)|GO:0005737(cytoplasm)|GO:0051017(actin filament bundle assembly)	AGAAGACAAAATTGTGAACCAGAGCCAGACTAACTTAAATAAATTATCCTCCTTCAGATG
A_73_P101206	0.0741	0.0173	3.13789	-3.43643	1.02347	NM_174744	MMP9	matrix metallopeptidase 9 (gelatinase B, 92kDa gelatinase, 92kDa type IV collagenase)	ENSBTAT00000027556	GO:0001501(skeletal system development)|GO:0004222(metalloendopeptidase activity)|GO:0005515(protein binding)|GO:0005576(extracellular region)|GO:0005578(proteinaceous extracellular matrix)|GO:0005615(extracellular space)|GO:0006508(proteolysis)|GO:0008152(metabolic process)|GO:0008233(peptidase activity)|GO:0008270(zinc ion binding)|GO:0030198(extracellular matrix organization)|GO:0030574(collag…	AAGATTTTCTTCTTCTCTGGGCGCCAAGTATGGGTGTACACCGGCGCGTCGTTGCTAGGC
A_73_P045106	0.01563	0.000918	5.62397	-0.328136	1.13623	NM_001080911	SIRPB1	signal-regulatory protein beta 1	ENSBTAT00000027862	GO:0004872(receptor activity)	TCTCTGTGGTGGGAAGAGGAGTTTTTCTATTATTGTGCATCTTTCTCAACCCTGTTGCTC
A_73_P095991	0.00399	5.88e-06	-12.7604	4.70097	-1.09501	XM_002684703	GPR15	G protein-coupled receptor 15	ENSBTAT00000027963	GO:0007186(G-protein coupled receptor protein signaling pathway)|GO:0016021(integral to membrane)|GO:0045028(purinergic nucleotide receptor activity, G-protein coupled)	CTGGCATTTGCCAACAGCTGCGTCAACCCCTTCATTTACTATATCTTTGATGGCTACATC
A_73_P032436	0.01539	0.00088	5.66602	-0.283462	1.30333	NM_173888	ADM	adrenomedullin	ENSBTAT00000028036	GO:0001843(neural tube closure)|GO:0005179(hormone activity)|GO:0005576(extracellular region)|GO:0005615(extracellular space)|GO:0005737(cytoplasm)|GO:0007507(heart development)|GO:0008284(positive regulation of cell proliferation)|GO:0045906(negative regulation of vasoconstriction)|GO:0048589(developmental growth)|GO:0060670(branching involved in embryonic placenta morphogenesis)|GO:0060712(spon…	AGTTGCCTCTTGTGGAAGAAGAAAACACCGTGTCTGTATAATCTATTTACATAAAGTGGG
A_73_P061336	0.1185	0.0367	2.59989	-4.21335	1.30967	NM_001166563	TMEM216	transmembrane protein 216	ENSBTAT00000028677	GO:0016020(membrane)|GO:0016021(integral to membrane)	TCAGAAACTGAGCTCCAGAACTTTTTAAGAAGGTCATAGTGTTATTTTTCTACTCTCATC
A_73_P053841	0.02505	0.00254	4.67533	-1.40478	1.10526	XM_001256345	LOC789663	TBC1 domain family, member 9 (with GRAM domain)	ENSBTAT00000029791		TGAATCAGGGGCAATTTATCGAGCTTTGTAAGACGATGTACAACATGTTCAGCGAGGACC
A_73_114821	0.00397	2.72e-06	14.3683	5.37548	1.50948	XM_869090	VSIG2	V-set and immunoglobulin domain containing 2	ENSBTAT00000030293		ACCGGGGGTTTCTGAGCAACCTTTGGAAAGGGAAGATTCTAGCAATGGGCTCCTGGAGAG
A_73_P251331	0.00827	0.00016	7.56708	1.49847	1.02365	NM_001034607	SH3YL1	SH3 domain containing, Ysc84-like 1 (S. cerevisiae)	ENSBTAT00000030504	GO:0005515(protein binding)	TTCGAGGCCGGACTGGCATTTTTCCAGCCAACTATGTTACTATGAATTAAAGTTTATATT
A_73_P511838	0.01408	0.000719	5.87072	-0.0695128	1.01836	NM_001076071	RNF128	ring finger protein 128	ENSBTAT00000031148	GO:0004842(ubiquitin-protein ligase activity)|GO:0005515(protein binding)|GO:0005737(cytoplasm)|GO:0005770(late endosome)|GO:0005783(endoplasmic reticulum)|GO:0005794(Golgi apparatus)|GO:0008270(zinc ion binding)|GO:0012505(endomembrane system)|GO:0016020(membrane)|GO:0016021(integral to membrane)|GO:0016874(ligase activity)|GO:0042036(negative regulation of cytokine biosynthetic process)|GO:0046…	GCATTCTTGTACACTGATTTGAAATGCTGTAAATAGGTCCCGATTTGTATTGATTCTCTT
A_73_P068953	0.39945	0.232	1.3143	-5.98597	1.13952	XM_001250495	LOC782953	similar to mCG10153	ENSBTAT00000031184		AGATGTGAAAAGTACTACAGAGGTATGCACACTGGCTATGATTGATCCAGATGATTCTGA
A_73_P280966	0.07624	0.0182	-3.10337	-3.48564	-1.23048	NM_001113174	CXCL12	chemokine (C-X-C motif) ligand 12	ENSBTAT00000031279	GO:0001569(patterning of blood vessels)|GO:0001667(ameboidal cell migration)|GO:0005576(extracellular region)|GO:0005615(extracellular space)|GO:0006955(immune response)|GO:0007281(germ cell development)|GO:0007420(brain development)|GO:0008009(chemokine activity)|GO:0008045(motor axon guidance)|GO:0008354(germ cell migration)|GO:0030335(positive regulation of cell migration)|GO:0042098(T cell pr…	AGTGTGCATTGACCCGAAATTGAAGTGGATTCAGGAATACCTGGACAAAGCTTTAAACAA
A_73_P352936	0.05832	0.0117	-3.43349	-3.02039	-1.32709	FE020880	LOC616860	hypothetical LOC616860	ENSBTAT00000031940		TACGGAAACATGCACTGCGACTGCGGAAGCACTGTGTGTTGGCGAGGAAACCCACTGTGT
A_73_109082	0.01186	0.000465	6.32873	0.388687	2.01568	NM_001034479	CLEC6A	C-type lectin domain family 6, member A	ENSBTAT00000032345	GO:0005488(binding)|GO:0005529(sugar binding)	AGGTCATGGGGATATTCCGATGCCTTTCTCTCTTCAGTTCGTCCTCTTCTATTAACCTCT
A_73_P115491	0.03649	0.00518	4.07017	-2.16325	1.21758	XM_613918	DOCK4	dedicator of cytokinesis 4	ENSBTAT00000033728	GO:0005085(guanyl-nucleotide exchange factor activity)|GO:0005525(GTP binding)|GO:0051020(GTPase binding)	ATGATTCCTATTTTCCACGATATGATGGACTGGGAGCAGAGGCGGAGCGGCAATTTTAAA
A_73_104690	0.01593	0.000964	5.57573	-0.379693	1.00861	NM_001077402	FCGR3A	Fc fragment of IgG, low affinity IIIa, receptor (CD16a)	ENSBTAT00000033730	GO:0004872(receptor activity)|GO:0005886(plasma membrane)|GO:0016021(integral to membrane)|GO:0019864(IgG binding)	AGAAGCTTTAAACTGAACATTTCTTGATTCCGGTAAGGCATTTTTACAAGATTCTGCATG
A_73_102350	0.02557	0.00265	4.63576	-1.45264	1.09969	NM_001077402	FCGR3A	Fc fragment of IgG, low affinity IIIa, receptor (CD16a)	ENSBTAT00000033730	GO:0004872(receptor activity)|GO:0005886(plasma membrane)|GO:0016021(integral to membrane)|GO:0019864(IgG binding)	ACTGTATTTTTCTGTACGGAGACACCTTCAAAGCTCAGAGGAATGGAGGGATGGCAAAGT
A_73_P032171	0.02362	0.00226	4.77678	-1.28317	1.12592	NM_174317	FCGR3A	Fc fragment of IgG, low affinity IIIa, receptor (CD16a)	ENSBTAT00000033730	GO:0004872(receptor activity)|GO:0005886(plasma membrane)|GO:0016021(integral to membrane)|GO:0019864(IgG binding)	ATTTTTCTGTACGGAGACACCTTCAAAGCTCAGAGGAATGGAGGCATGGCAAAGTCACAT
A_73_P044701	0.00544	4.22e-05	9.37762	2.83935	1.16604	NM_174596	S100A7	S100 calcium binding protein A7	ENSBTAT00000033889	GO:0005509(calcium ion binding)|GO:0005576(extracellular region)|GO:0005737(cytoplasm)	AAACAAGACAAGAATAAGGACCGGAAGATTGACTTTTCTGAGTTCCTGTCCTTGCTGGCG
A_73_P048531	0.08125	0.0201	-3.02995	-3.59065	-1.00293	NM_001083388	COL18A1	collagen, type XVIII, alpha 1	ENSBTAT00000034655		AGAAAGCCGCCGGGTGCCACAACGCCTTCATTGTCCTCTGCATCGAGAACAGCTTCATGA
A_73_108131	0.02019	0.00164	5.07003	-0.940493	1.08871	NM_001076294	KCNJ16	potassium inwardly-rectifying channel, subfamily J, member 16	ENSBTAT00000034686	GO:0005242(inward rectifier potassium channel activity)|GO:0005244(voltage-gated ion channel activity)|GO:0006811(ion transport)|GO:0006813(potassium ion transport)|GO:0016020(membrane)|GO:0016021(integral to membrane)	TATATATAAACAGAGCTTTTGAAGAATGTGACACCTGTCTTTGATGGTGATGAAAGGTAA
A_73_P348951	0.00602	6.26e-05	8.80551	2.44715	1.15832	NM_001098860	RAMP2	receptor (G protein-coupled) activity modifying protein 2	ENSBTAT00000034789		AAGGTTCAAATGGATTCTATCAAGAAGGACTGGTGTGATTGGGCCCTGATTAGCAGGTAG
A_73_103530	0.07191	0.0166	3.17155	-3.38856	1.12162	NM_001075952	ASGR2	asialoglycoprotein receptor 2	ENSBTAT00000035098	GO:0004872(receptor activity)|GO:0005515(protein binding)|GO:0005529(sugar binding)|GO:0009100(glycoprotein metabolic process)|GO:0016020(membrane)|GO:0031647(regulation of protein stability)|GO:0055088(lipid homeostasis)	TTTTGAAGAAAGGAAGGAGAGGAGAGTCTTTAGAAGCATGGGGAGAGCTTGAAGAGGGAT
A_73_108058	0.20159	0.0827	-2.03737	-5.0274	-1.01664	NM_001105442	GPR183	G protein-coupled receptor 183	ENSBTAT00000035103		GGGAAAAGCTTCTTCAGAAACACAAAGTATCAACCAGACAGGAGGCTCCTCGCCCTTGGA
A_73_P087051	0.005	1.88e-05	10.6503	3.62318	1.63855	XM_002689944	TNFSF15	tumor necrosis factor (ligand) superfamily, member 15	ENSBTAT00000036452		CGGCAGTTAAGAAATTTAGGGGCCAAAAGTTCATACTTTATGTACCTGACTGATGAGAAT
A_73_P035661	0.01104	0.000381	6.54631	0.596836	1.19014	NM_001080364	MGC127055	hypothetical protein LOC785824	ENSBTAT00000037679	GO:0009055(electron carrier activity)|GO:0016712(oxidoreductase activity, acting on paired donors, with incorporation or reduction of molecular oxygen, reduced flavin or flavoprotein as one donor, and incorporation of one atom of oxygen)|GO:0020037(heme binding)|GO:0046872(metal ion binding)|GO:0055114(oxidation reduction)	ACAGAAGGCCTTCATGACCCTGGTTGATGAGCTGATCGCTGAGCAGAAGATGACCCGGGA
A_73_114069	0.0284	0.00324	4.46174	-1.66602	1.13937	NM_001076445	RABL4	RAB, member of RAS oncogene family-like 4	ENSBTAT00000037991	GO:0000166(nucleotide binding)|GO:0005525(GTP binding)|GO:0007264(small GTPase mediated signal transduction)	AAGATGGGAGAAGGTGGAGCTGCCTGGCACTTCCAGTCTATTGTGACAGCTTTAAATAAA
A_73_P050996	0.00397	1.89e-06	15.1944	5.68176	1.5955	NM_001040607	ASCL2	achaete-scute complex homolog 2 (Drosophila)	ENSBTAT00000038236	GO:0001666(response to hypoxia)|GO:0001701(in utero embryonic development)|GO:0003677(DNA binding)|GO:0005634(nucleus)|GO:0005737(cytoplasm)|GO:0007275(multicellular organismal development)|GO:0007399(nervous system development)|GO:0010553(negative regulation of gene-specific transcription from RNA polymerase II promoter)|GO:0030154(cell differentiation)|GO:0030528(transcription regulator activit…	GCGGTATGAAGGCTTATTTTTGTACAAAGAACCCTTAGATTTAGAACACAATAAAGACTG
A_73_P251256	0.03417	0.0046	4.16823	-2.03652	1.24335	NM_001034394	CD1E	CD1e molecule	ENSBTAT00000038392	GO:0006955(immune response)|GO:0016020(membrane)|GO:0019882(antigen processing and presentation)	TGGCACAGGAATCATGGATCAAAAACAAACTCTTAAAGAAATGGAAAGCTAGACTAAATC
A_73_111161	0.21925	0.0939	1.95027	-5.15058	1.55856	XM_604920	LOC526547	similar to Chromosome 14 open reading frame 73	ENSBTAT00000038474		GCCCACCTGAATGTGAAAATGAAGAACAGAGTATTTATTTTTAAAATAAACATGAATTAA
A_73_102821	0.14551	0.0506	2.37705	-4.53792	1.21079	NM_176631	MUC15	mucin 15, cell surface associated	ENSBTAT00000038866	GO:0005576(extracellular region)|GO:0005886(plasma membrane)|GO:0016021(integral to membrane)	CATCAATCACTGGATATATTTAGGATACAGTCCAAGTGTTTTTTAATCAGACATGACCTG
A_73_P118641	0.00642	7.7e-05	8.51746	2.23923	1.1136	NM_001077893	EIF4EBP1	eukaryotic translation initiation factor 4E binding protein 1	ENSBTAT00000039828	GO:0005515(protein binding)|GO:0008190(eukaryotic initiation factor 4E binding)|GO:0008286(insulin receptor signaling pathway)|GO:0045947(negative regulation of translational initiation)	TCTTCTTCGTGGACACCAGCACATACCTCCGTGTGCCTCCAACTCTGCAGGAACTAGTAC
A_73_P471513	0.00397	2.47e-06	14.5785	5.45579	1.02888	NM_001076515	ART5	ADP-ribosyltransferase 5	ENSBTAT00000039858	GO:0003956(NAD(P)+-protein-arginine ADP-ribosyltransferase activity)|GO:0005576(extracellular region)|GO:0006471(protein amino acid ADP-ribosylation)|GO:0016020(membrane)|GO:0016757(transferase activity, transferring glycosyl groups)	ATCTGGATCTCACCCTCCAAAAATCCAGCAAGAATGATACAAGCCACTCTGCTGATAAGC
A_73_P034856	0.00397	5.23e-06	12.9928	4.80552	1.46337	NM_001076515	ART5	ADP-ribosyltransferase 5	ENSBTAT00000039858	GO:0003956(NAD(P)+-protein-arginine ADP-ribosyltransferase activity)|GO:0005576(extracellular region)|GO:0006471(protein amino acid ADP-ribosylation)|GO:0016020(membrane)|GO:0016757(transferase activity, transferring glycosyl groups)	TGGGAACAAGCAAGGATAGTGCTTTGATGGCTACTCCATTAAACAGTGCTGCAGTATGGT
A_73_118275	0.05609	0.011	3.4783	-2.95822	1.63477	NM_001014945	C1QA	complement component 1, q subcomponent, A chain	ENSBTAT00000040146	GO:0005576(extracellular region)|GO:0006958(complement activation, classical pathway)|GO:0045087(innate immune response)	TGCTTTAGCTGCCTAAATGGAGATCATGTCTTGGAACTCTTCCTGGAATAAATATCTGAA
A_73_P116901	0.05439	0.0104	3.51918	-2.90174	1.8419	NM_001014945	C1QA	complement component 1, q subcomponent, A chain	ENSBTAT00000040146	GO:0005576(extracellular region)|GO:0006958(complement activation, classical pathway)|GO:0045087(innate immune response)	CTCTCGGAGGGACCAGATCCAGCCCTTGGGCTTCTGTGACTTCAACAGCAAGGGATTCTT
A_73_104460	0.00704	0.000104	8.11527	1.9364	2.04329	NM_174775	DEFB4A	defensin, beta 4A	ENSBTAT00000040305	GO:0005576(extracellular region)|GO:0042742(defense response to bacterium)	AAAGCTGCCGTTGGAATATGGGTGTCTGTATTCCGTTCTTGTGCCGTGTAGGCATGAGAC
A_73_P031051	0.07775	0.0187	-3.08115	-3.51736	-1.32056	NM_001143742	LOC751809	WC1 isolate DV9	ENSBTAT00000042901		TATGAAGATACTCTTGCTGAAGCTGTGTATGAGGAGCTCGATTACCTTCTGACCCAGAAG
A_73_118762	0.01564	0.000921	5.62048	-0.331853	1.24262	BT025482	CSF1R	colony stimulating factor 1 receptor	ENSBTAT00000042906	GO:0004714(transmembrane receptor protein tyrosine kinase activity)|GO:0004872(receptor activity)|GO:0005515(protein binding)|GO:0005524(ATP binding)|GO:0005887(integral to plasma membrane)|GO:0006468(protein amino acid phosphorylation)|GO:0007169(transmembrane receptor protein tyrosine kinase signaling pathway)	AACTAACAGTCACAAAGTGGAATGTCCCTGTCAGCATTAAACTAACCCCATTAACACAAA
A_73_P034181	0.35883	0.198	-1.42992	-5.84561	-1.16996	NM_001083521	TFF2	trefoil factor 2	ENSBTAT00000043564		CATCTGCTTTTTATCCCTTTCAATGGCTTCACATATGATTTCTTCAAATAAAGAAAGCCC
A_73_P033791	0.0101	0.000308	6.78437	0.817884	1.2628	NM_174025	CRYZ	crystallin, zeta (quinone reductase)	ENSBTAT00000043686	GO:0003677(DNA binding)|GO:0003723(RNA binding)|GO:0003960(NADPH:quinone reductase activity)|GO:0005488(binding)|GO:0005737(cytoplasm)|GO:0005829(cytosol)|GO:0008270(zinc ion binding)|GO:0016491(oxidoreductase activity)|GO:0050661(NADP or NADPH binding)|GO:0055114(oxidation reduction)	GCTTTCTTTCTGCTATAATGATACTGGGTGCATAGGTTCCAAATAGATATGTATTGATTG
A_73_P288791	0.17723	0.0678	2.17415	-4.83166	1.32973	NM_001080342	LLGL1	lethal giant larvae homolog 1 (Drosophila)	ENSBTAT00000043699		AAACCTTGGTGACACTGGACTTCACCTCCCGCGTCATCGACTTCTTCACGGTGCACAGCA
A_73_P084711	0.09214	0.0246	2.88415	-3.80056	1.00534	XM_002689001	SEMA6A	sema domain, transmembrane domain (TM), and cytoplasmic domain, (semaphorin) 6A	ENSBTAT00000043906		CAAAAGAAACAATACTAACTCCTCCAATTCCTCCCACCTCTCCAGGAACCAGAGCTTTGG
A_73_P307188	0.01605	0.000979	5.56059	-0.395943	1.57714	NM_001076311	SNX24	sorting nexin 24	ENSBTAT00000043983	GO:0005515(protein binding)|GO:0007154(cell communication)|GO:0015031(protein transport)|GO:0035091(phosphoinositide binding)	ACGGTTGAAGACCAATTAAAGTTGTTGGTGTTTGTTCAGGCACTGTTTTGTAGAAGAAAC
A_73_121351	0.01316	0.000612	6.03609	0.099137	1.59622	NM_001076311	SNX24	sorting nexin 24	ENSBTAT00000043983	GO:0005515(protein binding)|GO:0007154(cell communication)|GO:0015031(protein transport)|GO:0035091(phosphoinositide binding)	TTATGCTAGATGTGTGACAACATGGGAAAGAAAGTAAGAACTGAATAATCAAGTGTCATC
A_73_115984	0.01103	0.00038	6.54983	0.600153	1.0893	NM_181024	PPARG	peroxisome proliferator-activated receptor gamma	ENSBTAT00000044038	GO:0001818(negative regulation of cytokine production)|GO:0001890(placenta development)|GO:0003677(DNA binding)|GO:0003682(chromatin binding)|GO:0003700(transcription factor activity)|GO:0003707(steroid hormone receptor activity)|GO:0005634(nucleus)|GO:0005829(cytosol)|GO:0006917(induction of apoptosis)|GO:0006919(activation of caspase activity)|GO:0007165(signal transduction)|GO:0008144(drug bin…	GAGAAGTCCGAGTTCACTGACAGCATCTTCCTTCTCCCAATTGCACTATTATTTTGAGGG
A_73_P040411	0.00991	0.000283	6.88097	0.905644	1.08748	NM_181024	PPARG	peroxisome proliferator-activated receptor gamma	ENSBTAT00000044042	GO:0001818(negative regulation of cytokine production)|GO:0001890(placenta development)|GO:0003677(DNA binding)|GO:0003682(chromatin binding)|GO:0003700(transcription factor activity)|GO:0003707(steroid hormone receptor activity)|GO:0005634(nucleus)|GO:0005829(cytosol)|GO:0006917(induction of apoptosis)|GO:0006919(activation of caspase activity)|GO:0007165(signal transduction)|GO:0008144(drug bin…	TAAAGAAAACAGAGACGGACATGAGTCTCCACCCACTCCTACAGGAAATCTACAAGGACT
A_73_P037641	0.00544	4.09e-05	-9.42483	2.87054	-1.37121	NM_001098068	CCR9	chemokine (C-C motif) receptor 9	ENSBTAT00000044420		TACTTTTGGTCAGGATTTGCCAAGTTGGACTCTTTAAAACTGACTGGCCATCCCAGGAGA
A_73_116329	0.00639	7.32e-05	-8.58726	2.29028	-1.01249	NM_001098068	CCR9	chemokine (C-C motif) receptor 9	ENSBTAT00000044420		ATCAGCCAGGCTCAGTGGGTTTCGTTCACGAGGAGAGAGGGAAGCCTGAAGCTGTCATCT
A_73_P384936	0.00624	6.69e-05	8.71356	2.38156	1.17637	NM_001075657	LOC514257	hypothetical LOC514257	ENSBTAT00000044723	GO:0005215(transporter activity)|GO:0016020(membrane)|GO:0055085(transmembrane transport)	AAGAGAAGAAGTCTCACACCTCTAAGTTCTACCTGTTTCAGATCTTCCCTGTACTGCTGG
A_73_P382501	0.00929	0.000242	7.06582	1.07054	1.15452	NM_001035325	ANXA3	annexin A3	ENSBTAT00000045455	GO:0005509(calcium ion binding)|GO:0005544(calcium-dependent phospholipid binding)|GO:0005737(cytoplasm)|GO:0005886(plasma membrane)|GO:0006909(phagocytosis)|GO:0010595(positive regulation of endothelial cell migration)|GO:0019834(phospholipase A2 inhibitor activity)|GO:0030670(phagocytic vesicle membrane)|GO:0042581(specific granule)|GO:0042742(defense response to bacterium)|GO:0043312(neutrophi…	TACAAGAAGAGTCTTGGAGATGAGATTAGTTCTGAAACATCTGGTGATTTCCGGAAAGCT
A_73_P251636	0.00875	0.000183	7.39919	1.35818	1.1602	NM_001035325	ANXA3	annexin A3	ENSBTAT00000045455	GO:0005509(calcium ion binding)|GO:0005544(calcium-dependent phospholipid binding)|GO:0005737(cytoplasm)|GO:0005886(plasma membrane)|GO:0006909(phagocytosis)|GO:0010595(positive regulation of endothelial cell migration)|GO:0019834(phospholipase A2 inhibitor activity)|GO:0030670(phagocytic vesicle membrane)|GO:0042581(specific granule)|GO:0042742(defense response to bacterium)|GO:0043312(neutrophi…	ATAGCATAAAAGGAGAATTGTCTGGCCATTTTGAAGACTTACTGCTGGCCATAGTTCGTT
A_73_P069391	0.04762	0.00828	-3.69583	-2.66026	-1.10371	XM_586316	LOC509374	similar to TCR delta	ENSBTAT00000045654		CTCACCATTTCAGCCTTAGAGCTGGAAGATTCTGCAAAGTACTTCTGTCTTCTCTTGGAC
A_73_P036986	0.05751	0.0114	3.45061	-2.9966	1.63508	NM_001014902	HBG	hemoglobin, gamma	ENSBTAT00000045688	GO:0005344(oxygen transporter activity)|GO:0005833(hemoglobin complex)|GO:0006810(transport)|GO:0019825(oxygen binding)|GO:0020037(heme binding)|GO:0046872(metal ion binding)	TCTTTTCATCCTCAGAGCCCAAAAACTGAATATGGAAAAATTATGAAGCGTTTTGTGCAT
A_73_P417511	0.09413	0.0255	2.85891	-3.83705	2.04384	NM_001014902	HBG	hemoglobin, gamma	ENSBTAT00000045688	GO:0005344(oxygen transporter activity)|GO:0005833(hemoglobin complex)|GO:0006810(transport)|GO:0019825(oxygen binding)|GO:0020037(heme binding)|GO:0046872(metal ion binding)	CCAACTGAATATGGAAAAATTATGAAGCTTTTGTGCATCTTGCCTCTGCCTAATAAAGAC
A_73_120596	0.1017	0.029	2.76761	-3.96937	1.68879	NM_173917	HBB	hemoglobin, beta	ENSBTAT00000045694	GO:0005344(oxygen transporter activity)|GO:0005833(hemoglobin complex)|GO:0006810(transport)|GO:0019825(oxygen binding)|GO:0020037(heme binding)|GO:0046872(metal ion binding)	ACTGCTGAGGAGAAGGCTGCCGTCACCGCCTTTTGGGGCAAGGTGAAAGTGGATGAAGTT
A_73_107470	0.00643	7.92e-05	8.47941	2.21121	1.2841	XR_084032	LOC507426	poly (ADP-ribose) polymerase family, member 3	ENSBTAT00000045795		TTTTCCCAGAGCGAATATCTCATCTACCAGGAGAGCCAGCGCTGCCTGCGCTACCTGCTA
A_73_106238	0.00397	2.13e-06	14.9102	5.57922	1.07773	NM_001080361	TMEM159	transmembrane protein 159	ENSBTAT00000045856	GO:0016021(integral to membrane)	AGGAAGTTGTCTTGTTAAGCCATTTCTTCAAAAAGTCCTATGCAAATGCTAAACAACTAC
A_73_119355	0.0154	0.000887	5.65848	-0.291452	1.33237	NM_001105392	KCTD19	potassium channel tetramerisation domain containing 19	ENSBTAT00000045955	GO:0005249(voltage-gated potassium channel activity)|GO:0005515(protein binding)|GO:0006813(potassium ion transport)|GO:0008076(voltage-gated potassium channel complex)|GO:0016020(membrane)	CCAGGAAATATGGCCGCTGTGTGGACCTGCTCATCCAGAGGGGCCTATCAAAGTCTGTCT
A_73_P033736	0.0084	0.000166	-7.51683	1.4568	-1.04032	NM_001076511	SYBU	syntabulin (syntaxin-interacting)	ENSBTAT00000046186		AATGGCTTGTGTGTTCCTAAACCTGGTAATTGATGAAACTGTATGTAAGGTTTACATTGT
A_73_P030711	0.04301	0.00689	3.84099	-2.46508	1.42061	NM_001078134	MT1E	metallothionein 1E	ENSBTAT00000046456	GO:0046872(metal ion binding)	GTCTCTTACTACCTTGATGCGATACGACATTCCTTTTTCTATGAAATATGTGAATTGCAA
A_73_114581	0.01691	0.00111	5.4411	-0.525347	1.40848	XM_002686753	CCDC146	coiled-coil domain containing 146	ENSBTAT00000047247		ACAGCCCTAAATTACAAACAAACACAGTATCCACAATTACCCAACAGACGACAACATATA
A_73_P081051	0.00431	9.23e-06	11.902	4.292	1.00565	XM_002690065	RNF217	ring finger protein 217	ENSBTAT00000048180	GO:0005515(protein binding)|GO:0008270(zinc ion binding)	TATCCTCAAAACTGTCTGAGCATGTGTCTCCTGAGCATTGCTTAGACTGTCTTTGTCCCT
A_73_100378	0.02225	0.00201	-4.88053	-1.16044	-1.11077	NM_001098892	FGF13	fibroblast growth factor 13	ENSBTAT00000048333		AAATCTGTGTTCCAAAAGTGGACATAGCATGTACAGGCAGTTTTCTGTCCTGTGCACAAA
A_73_101386	0.02711	0.00295	4.5439	-1.5647	1.057	NM_174081	MOCOS	molybdenum cofactor sulfurase	ENSBTAT00000048768	GO:0005575(cellular_component)|GO:0006777(Mo-molybdopterin cofactor biosynthetic process)|GO:0008265(Mo-molybdopterin cofactor sulfurase activity)|GO:0016829(lyase activity)|GO:0030151(molybdenum ion binding)|GO:0030170(pyridoxal phosphate binding)|GO:0043545(molybdopterin cofactor metabolic process)	TGCTGAAAGAAAACATGGAACACCACGATATACCGGCTACCGAGTAATGTCAGGATGCTA
A_73_P272576	0.21157	0.089	1.98697	-5.09885	1.04947	NM_001038096	CFI	complement factor I	ENSBTAT00000048867	GO:0004252(serine-type endopeptidase activity)|GO:0005044(scavenger receptor activity)|GO:0006508(proteolysis)|GO:0008233(peptidase activity)|GO:0016020(membrane)	CTCAGCACAACATATAAAACTATGATCTCTCTTCTCTCTACTCTTTTTCTCTCAGGAGCT
A_73_102018	0.1618	0.0591	2.2691	-4.69458	1.38247	NM_001038096	CFI	complement factor I	ENSBTAT00000048867	GO:0004252(serine-type endopeptidase activity)|GO:0005044(scavenger receptor activity)|GO:0006508(proteolysis)|GO:0008233(peptidase activity)|GO:0016020(membrane)	AAATACAGGCGGTGTGATGGGACATTTGTTAAAGGTCTCTACAAAGTTTATGCCATTTTG
A_73_P033501	0.02869	0.00332	-4.44227	-1.69018	-2.45886	NM_001111069	LOC100126815	MHC class I-like family A1	ENSBTAT00000049028	GO:0006955(immune response)|GO:0016020(membrane)|GO:0019882(antigen processing and presentation)|GO:0042612(MHC class I protein complex)	AATGGATACTGGACAATGGTTCATTCTAAAGGGAGGTGGATGAAAGAGAAGTGGGAGAAT
A_73_P056346	0.0251	0.00255	-4.67106	-1.40993	-2.19025	NM_001168616	ULBP27	UL16-binding protein 27	ENSBTAT00000049043	GO:0006955(immune response)|GO:0016020(membrane)|GO:0019882(antigen processing and presentation)|GO:0042612(MHC class I protein complex)	AAATGGGAAAATGACAGAGCTGTGATGGACTTCTTCAAGAAGGTCTCCATGGGAGACTGT
A_73_119995	0.03393	0.00452	4.18225	-2.01852	1.02953	NM_001102362	DEFB7	defensin beta 7	ENSBTAT00000049679	GO:0005576(extracellular region)|GO:0042742(defense response to bacterium)	TGCCGATCAGGTGCCCTGGACACAGGAGACAGATTGGCACCTGTTTAGCGCCCCAAATAA
A_73_P030586	0.11178	0.0335	2.6642	-4.11969	1.99558	NM_001035269	MGC127138	chromosome 19 open reading frame 21 homolog	ENSBTAT00000050202		TCTTGAGTTCTGGGAGGAAAGAGACCAGTCCTCTCACCTCCTGATATAATTATTACGGCT
A_73_P372731	0.04283	0.00684	3.84596	-2.45846	1.16738	NM_001015613	CKB	creatine kinase, brain	ENSBTAT00000050490	GO:0000166(nucleotide binding)|GO:0004111(creatine kinase activity)|GO:0005524(ATP binding)|GO:0005737(cytoplasm)|GO:0005739(mitochondrion)|GO:0007420(brain development)|GO:0016301(kinase activity)|GO:0030644(cellular chloride ion homeostasis)	TTTATTTTTGTGATGGCTGAGATGTTGCTGATGCTGAAATAAACTAGGGTTTTGGCCTGC
A_73_P365171	0.04108	0.00639	3.90042	-2.38606	1.18383	NM_001015613	CKB	creatine kinase, brain	ENSBTAT00000050490	GO:0000166(nucleotide binding)|GO:0004111(creatine kinase activity)|GO:0005524(ATP binding)|GO:0005737(cytoplasm)|GO:0005739(mitochondrion)|GO:0007420(brain development)|GO:0016301(kinase activity)|GO:0030644(cellular chloride ion homeostasis)	GCCCTCGGTAGAGTTTATTTTTTGTGATGGCTGAGATGTTGCTGATGCTGAAATAAACTA
A_73_P459491	0.04325	0.00697	3.83102	-2.4784	1.20319	NM_001015613	CKB	creatine kinase, brain	ENSBTAT00000050490	GO:0000166(nucleotide binding)|GO:0004111(creatine kinase activity)|GO:0005524(ATP binding)|GO:0005737(cytoplasm)|GO:0005739(mitochondrion)|GO:0007420(brain development)|GO:0016301(kinase activity)|GO:0030644(cellular chloride ion homeostasis)	ATATCATGACCGTGGGCTGTGTGGCCGGCGATGAAGAGTCGTACCACGTGTTCAAAGAGT
A_73_P052116	0.2894	0.143	-1.66011	-5.54883	-1.79714	NM_001075995	GBP6	guanylate binding protein family, member 6	ENSBTAT00000050704	GO:0003924(GTPase activity)|GO:0005525(GTP binding)	CTTCAGAGACCAGAGCATAAGTTCGCTGAGGAAATTTAGAATCTAGTATTAAACGAACAA
A_73_P076116	0.01507	0.000836	5.71771	-0.228888	1.50197	NM_001103307	B3GNT6	UDP-GlcNAc:betaGal beta-1,3-N-acetylglucosaminyltransferase 6 (core 3 synthase)	ENSBTAT00000052011		TATGGACTAACCTGGAATACTCAGCTCAAACTGCTGAGAAGAACAAAATAAACTTTTATG
A_73_101661	0.005	2e-05	10.5533	3.56736	1.14814	NM_001101276	LOC618591	similar to NKp80 NK receptor	ENSBTAT00000052038		TTTGTCTGACTAAGAGACACCACATGAAGTTTGAGCTCAGATCATAAGAAAGCTCAGAGG
A_73_P039041	0.01362	0.000666	5.94876	0.0105322	1.27254	NM_001081576	PLCD1	phospholipase C, delta 1	ENSBTAT00000052073	GO:0004435(phosphoinositide phospholipase C activity)|GO:0004871(signal transducer activity)|GO:0005509(calcium ion binding)|GO:0016042(lipid catabolic process)|GO:0016787(hydrolase activity)|GO:0023034(intracellular signaling pathway)	AAAGTCAACAAGAATAAGAATTCAATCGTGGACCCCAAGGTGACAGTGGAGATCCATGGC
A_73_118304	0.005	1.84e-05	10.6856	3.64333	1.27242	NM_001102285	ACER3	alkaline ceramidase 3	ENSBTAT00000052101		CTAAACACAACACCTGCCTGGAGTGAAAACTTGATTTGACCCCTTTGCTCATATATCACC
A_73_P079251	0.03111	0.00383	-4.32015	-1.84308	-1.24113	FJ907531	LOC616970	similar to TRD@ protein	ENSBTAT00000052239		AAAGCCATCAGCCTCATTATCTCAGCCTTAAAGCTGGAAGACTCTGCAAAGTACTTCTGT
A_73_P031676	0.00815	0.000155	7.59978	1.52546	1.02317	NM_177521	SULT1A1	sulfotransferase family, cytosolic, 1A, phenol-preferring, member 1	ENSBTAT00000052354	GO:0004062(aryl sulfotransferase activity)|GO:0005737(cytoplasm)|GO:0006584(catecholamine metabolic process)|GO:0008202(steroid metabolic process)|GO:0016740(transferase activity)	TTTCAAAGAGATGAAGAAGAACCCCATGACCAACTACAGCACCATACCCACTGCAGTCAT
A_73_P089856	0.06863	0.0153	-3.22971	-3.30614	-1.20118	NM_176651	CD163L1	CD163 molecule-like 1	ENSBTAT00000052415	GO:0005044(scavenger receptor activity)|GO:0005576(extracellular region)|GO:0016020(membrane)	TATCCAGCTATGAAGATGCTCTTGCTGAAGCTGTGTATGAGGAGCTCGATTACCTTCTGA
A_73_110741	0.00881	0.000186	7.37678	1.33923	1.01357	NM_001105473	STOM	stomatin	ENSBTAT00000052503		CCAGCTAAATACTTACCACAGAAGTGCTTTTTTCTCACTTTTGCCTATTCTCATATGTCA
A_73_P271676	0.01275	0.000556	6.13706	0.200307	1.05487	NM_001103323	LIPA	lipase A, lysosomal acid, cholesterol esterase	ENSBTAT00000052739		ATTTGAATATGTCTAGAGTGGCTGTGTATGCAACACACAATCCTGCCGGAACTTCTGTGC
A_73_P044776	0.04824	0.00845	3.68048	-2.68107	1.32148	NM_001099396	ANG2	angiogenin 2	ENSBTAT00000052803		TTGCTAGGAACTCAGAACATGAGCTGCTGATCTTTTCTTTTATGCTTTACAATATGCTTC
A_73_P248251	0.04223	0.00667	3.86597	-2.43181	1.65789	NM_001099396	ANG2	angiogenin 2	ENSBTAT00000052803		TGATGATAGGAATGGAGAACCTTACAGAAACGGTCTTAGAAGAAGCAGGTCTCCCTTCCA
A_73_116534	0.0537	0.0102	3.53708	-2.87708	1.07741	XM_002695231	ZNF175	zinc finger protein 175	ENSBTAT00000052898	GO:0003676(nucleic acid binding)|GO:0005622(intracellular)|GO:0006355(regulation of transcription, DNA-dependent)|GO:0008270(zinc ion binding)	GTGTTCCAAGTGTGGGAAGAGTTTCAACAACAGGTCAAATTTTAATAAACACCAGACAAC
A_73_P441566	0.07975	0.0195	3.05025	-3.56157	1.48562	NM_001014902	HBG	hemoglobin, gamma	ENSBTAT00000053085	GO:0005344(oxygen transporter activity)|GO:0005833(hemoglobin complex)|GO:0006810(transport)|GO:0019825(oxygen binding)|GO:0020037(heme binding)|GO:0046872(metal ion binding)	GCAACTTGATGACCTCAAGGGTGCCTTTGCTTCGCTGAGTGAGCTGCACTGGGATAAGCT
A_73_P130341	0.01328	0.000634	5.99967	0.0623092	1.07927	NM_001099033	GNB4	guanine nucleotide binding protein (G protein), beta polypeptide 4	ENSBTAT00000053089		GGTTGCTGTTTAAGAATGCTGACAACAGGGACCTACTATACAGCTCAGTGTTATCTGGCA
A_73_105960	0.01922	0.00148	5.16087	-0.836971	1.08092	NM_001099033	GNB4	guanine nucleotide binding protein (G protein), beta polypeptide 4	ENSBTAT00000053089		TATTGTGGATGTGCTAATAAGTGCATCTGCCGTAAGGAAGTAACTGTTTTAGGATACTAA
A_73_P064561	0.06849	0.0152	3.23273	-3.30187	1.52793	NM_001102322	SERPINB4	serpin peptidase inhibitor, clade B (ovalbumin), member 4	ENSBTAT00000053233		ACAGAATATGGGGAAGAGAGAAGTGGACTTATACCTGCCTCGGTTTAAAGTGGAAGAGAG
A_73_P064566	0.08639	0.0221	2.95966	-3.69165	1.32463	NM_001102322	SERPINB4	serpin peptidase inhibitor, clade B (ovalbumin), member 4	ENSBTAT00000053503		TTACTTTTCAAACCTAAACATTCATATTTACTTGAGTTCAGGTGGTATGTGGGACCCTTA
A_73_P079196	0.02981	0.00354	-4.38774	-1.75818	-1.2259	U73383	LOC786720	TRD@ protein-like	ENSBTAT00000053791		ATCAGCCTCATCATTTCATCCTTACAGCTGGAAGATTCTGCAAAGTACTTCTGTGCTCTC
A_73_100832	0.00961	0.000265	6.9564	0.973416	1.24846	NM_001040502	ORM1	alpha-1 acid glycoprotein	ENSBTAT00000053971	GO:0002682(regulation of immune system process)|GO:0005488(binding)|GO:0005576(extracellular region)|GO:0005615(extracellular space)|GO:0006953(acute-phase response)	CCTGCTCACTGTTTGTAACTCAGTTCCCTCGGTTGCATCAATAAAGTTTGTTTCGGTGCA
A_73_P052591	0.03156	0.00393	-4.29854	-1.87038	-1.16088	U73387	LOC787405	TRD@ protein-like	ENSBTAT00000053987		AACTCCATCAGCCTCACCATTTCAGCCTTACAGCTGGAAGACTCTGCAAAGTACTTTTGT
A_73_P073746	0.06277	0.0132	3.34197	-3.14811	1.20379	XM_001252128	MRC1	mannose receptor, C type 1	ENSBTAT00000054341		GAACAGAATGAACATGCGGCCATCTAGTATCATGGTATGATTTAGGTATATTTGAATTTC
A_73_P041866	0.19717	0.08	-2.0604	-4.99463	-1.08978	NM_001101867	EMID1	EMI domain containing 1	ENSBTAT00000054399		ACCTGCTTCCACACCCGCTTGTGACAGCCCCAGCAGGTAGATGCGTATCAGCCAATAAAG
A_73_P034266	0.18804	0.0743	2.11092	-4.92244	1.92099	NM_001083768	HBM	hemoglobin, mu	ENSBTAT00000054450	GO:0005344(oxygen transporter activity)|GO:0005833(hemoglobin complex)|GO:0006810(transport)|GO:0019825(oxygen binding)|GO:0020037(heme binding)|GO:0046872(metal ion binding)	TGAGTTCCGTGCCCCGCGGGTCTAGGTCTGCGAAATTCAATAAACAGGCCTCAGTAGGCT
A_73_P066611	0.02027	0.00165	5.06321	-0.948311	2.07328	XM_865510	LOC614141	similar to CD300e molecule	ENSBTAT00000054476		ACGAGGAGGAATACAGCGAATTTCACAAATATTGGTGCAGACAGCCATGTTTCCCGCTTT
A_73_P206337	0.00929	0.000242	7.06191	1.0671	1.03405	NM_001099040	WIPI1	WD repeat domain, phosphoinositide interacting 1	ENSBTAT00000054838		ACAACCTGGACCCTCAGGACGGAGGAGACTGTGTCCTAATCAAGACCCACAGCTTGCTTG
A_73_105169	0.00535	3.88e-05	9.50416	2.92256	1.03432	NM_001099040	WIPI1	WD repeat domain, phosphoinositide interacting 1	ENSBTAT00000054838		GCAAAAGGTGTTTGCAGTGACCAGAATAAATCATTTATGACCTTTCAGTCCCATTTAGGA
A_73_P091571	0.12285	0.0388	-2.56124	-4.26968	-1.03321	NM_001143742	LOC751809	WC1 isolate DV9	ENSBTAT00000054941		TTTGGAATTACAACTCATGCTCTCCAAAGGAGGAAGCCTACATCTCGTGTGCAGGAAGAA
A_73_P245596	0.00397	4.41e-06	13.3376	4.956	1.40406	XM_002687850	CLEC4D	C-type lectin domain family 4, member D	ENSBTAT00000055016	GO:0005488(binding)|GO:0005529(sugar binding)	TAACCCACAGATAGTATTCTGGCACAAGCGTGAACCCAACAATGATCAGAAAGAAAAATG
A_73_102072	0.00402	7.21e-06	12.3646	4.517	1.43079	XM_868724	CLEC4D	C-type lectin domain family 4, member D	ENSBTAT00000055016	GO:0005488(binding)|GO:0005529(sugar binding)	GGAGTGATTTTCCTTGTGACTCTAAGACAAGTTGGATTTGCAAGATAACTGGAACTGCAT
A_73_P038866	0.03279	0.00422	4.23833	-1.94682	1.1622	BC120282	LOC519774	hypothetical LOC519774	ENSBTAT00000055032		TAAAAACAGAGGGAAAAGATCAGCAAGTTTAGCAGTGCTTCTGTCTTTATCTACTAAAAG
A_73_P031116	0.00739	0.00012	7.92875	1.79076	2.1001	NM_174775	DEFB4A	defensin, beta 4A	ENSBTAT00000055173	GO:0005576(extracellular region)|GO:0042742(defense response to bacterium)	CAGAAACTGCGCCCTTCAACACACCGTCTAAAATTTAAACGAGAATAAATTTTGTTCAAA
A_73_P100786	0.00734	0.000116	7.96826	1.82189	2.11851	NM_001130761	DEFB5	defensin, beta 5	ENSBTAT00000055173	GO:0005576(extracellular region)|GO:0042742(defense response to bacterium)	AGTAGTAAGAAATCCTCAAAGCTGCCGTTGGAATATGGGTGTCTGTATTCCGATCTCGTG
A_73_P039036	0.00639	7.31e-05	8.58913	2.29164	2.12796	NM_001130761	DEFB5	defensin, beta 5	ENSBTAT00000055173	GO:0005576(extracellular region)|GO:0042742(defense response to bacterium)	AATGAGGAGTCAGAAACTGCGCCCTTCAACACACCGTCTAAAATTTAAACGAGAATAAAT
A_73_P081658	0.0044	1.09e-05	-11.6057	4.14182	-1.4017	XM_002690309	ULBP4	ULBP4	ENSBTAT00000055373		AAATGTATATTTCACCATATCCCAACAGTAGGTCATGTATTCATCCTACTATGCAGCCAT
A_73_P090516	0.00634	7.04e-05	8.64116	2.32941	1.19873	NM_001080336	LOC781146	lysozyme	ENSBTAT00000055398	GO:0003796(lysozyme activity)|GO:0016798(hydrolase activity, acting on glycosyl bonds)|GO:0016998(cell wall macromolecule catabolic process)|GO:0019835(cytolysis)|GO:0042742(defense response to bacterium)	TATTTCAGATCAACAGCAAATGGTGGTGTAATGATGGCAAAACCCCAAACGCAGTTAACG
A_73_100080	0.01307	0.000601	-6.05524	0.118426	-1.64265	XM_001250068	ADRA1B	adrenergic, alpha-1B-, receptor	ENSBTAT00000055443	GO:0004872(receptor activity)|GO:0004930(G-protein coupled receptor activity)|GO:0016021(integral to membrane)	GCACAGCCTCCATTCTAAGCCTGTGCGCCATCTCCATCGACCGCTACATTGGGGTGCGCT
A_73_P091506	0.08937	0.0234	-2.91938	-3.74969	-1.23913	NM_176651	CD163L1	CD163 molecule-like 1	ENSBTAT00000055728	GO:0005044(scavenger receptor activity)|GO:0005576(extracellular region)|GO:0016020(membrane)	TGGAGAGCAGAGTGCAGAGCCTTATCCAGCTATGAAGATGCTCTTGCTGAAGCTGTGTAG
A_73_P090521	0.00624	6.74e-05	8.70278	2.37383	1.10117	NM_001080336	LOC781146	lysozyme	ENSBTAT00000055876	GO:0003796(lysozyme activity)|GO:0016798(hydrolase activity, acting on glycosyl bonds)|GO:0016998(cell wall macromolecule catabolic process)|GO:0019835(cytolysis)|GO:0042742(defense response to bacterium)	CATCACTCAAGCTGTAGCATGTGCAAAGAAGATTGTCAGTCAGCAAGGCATTACAGCATG
A_73_P115766	0.09989	0.0281	-2.78903	-3.93828	-1.08377	NM_001190424	WC1.3	WC1.3 molecule	ENSBTAT00000056039	GO:0005044(scavenger receptor activity)|GO:0016020(membrane)	AAGGAGGATGCTGGTGTGAGGTGCTCTGGTGCAAGAACATCTTTGCCCCCGACTACAGCA
A_73_P251776	0.00397	1e-06	-16.7319	6.19029	-4.48352	NM_001111069	LOC100126815	MHC class I-like family A1	ENSBTAT00000056877	GO:0006955(immune response)|GO:0016020(membrane)|GO:0019882(antigen processing and presentation)|GO:0042612(MHC class I protein complex)	CCCTGCATCATGACCTTATTCTTAAAAATGGTGATATTGCTGGAAAAATACATCTGCTAT
A_73_P041716	0.01005	0.0003	-6.81302	0.84403	-1.69867	NM_001103233	ULBP3	UL16 binding protein 3	ENSBTAT00000056877		GACATGGAAGTCTGTTAAGTGTGCAATACCTTTATGTCTAAATAAACAATGTACAGACCT
A_73_119299	0.09411	0.0255	-2.85922	-3.83659	-1.24162	NM_176651	CD163L1	CD163 molecule-like 1	ENSBTAT00000057422	GO:0005044(scavenger receptor activity)|GO:0005576(extracellular region)|GO:0016020(membrane)	ATGAGATGAAGCCTCAGATATTCTAACTGCCTGTATTTCAGTAGAGTAGTGCTGACCTGT
A_73_P035806	0.05177	0.00957	3.58403	-2.8126	1.15464	NM_001015613	CKB	creatine kinase, brain	ENSBTAT00000057567	GO:0000166(nucleotide binding)|GO:0004111(creatine kinase activity)|GO:0005524(ATP binding)|GO:0005737(cytoplasm)|GO:0005739(mitochondrion)|GO:0007420(brain development)|GO:0016301(kinase activity)|GO:0030644(cellular chloride ion homeostasis)	TAAGAACTACGAGTTCATGTGGAACCCTCACCTGGGCTACATCCTCACCTGCCCGTCCAA
A_73_P470928	0.03801	0.00557	4.01133	-2.23999	1.27943	NM_001015613	CKB	creatine kinase, brain	ENSBTAT00000057567	GO:0000166(nucleotide binding)|GO:0004111(creatine kinase activity)|GO:0005524(ATP binding)|GO:0005737(cytoplasm)|GO:0005739(mitochondrion)|GO:0007420(brain development)|GO:0016301(kinase activity)|GO:0030644(cellular chloride ion homeostasis)	AAGCATGACGGAGGCGGAGCAGCAGCAGCTTATCGACGACCACTTCCTTTTCGATAACCC
A_73_P313636	0.03704	0.0053	4.0516	-2.18741	1.3849	NM_001015613	CKB	creatine kinase, brain	ENSBTAT00000057567	GO:0000166(nucleotide binding)|GO:0004111(creatine kinase activity)|GO:0005524(ATP binding)|GO:0005737(cytoplasm)|GO:0005739(mitochondrion)|GO:0007420(brain development)|GO:0016301(kinase activity)|GO:0030644(cellular chloride ion homeostasis)	ACGTGTTCAAAGAGCTCTTTGACCCCATCATCGAGGACCGGCACGGAGGCTATAAGCCCA
A_73_P090561	0.00513	3.43e-05	9.68956	3.04227	1.16699	XM_001250112	MSRB3	methionine sulfoxide reductase B3	ENSBTAT00000060985	GO:0008113(peptide-methionine-(S)-S-oxide reductase activity)|GO:0055114(oxidation reduction)	ACGACGTGATCAATTCTGATGCGATCACATTCACAGACGACTTTTCCTATGGGATGCACA
A_73_P070426	0.03017	0.00361	4.37071	-1.7795	1.22495	XM_618002	TBC1D9	TBC1 domain family, member 9 (with GRAM domain)	ENSBTAT00000061232	GO:0005097(Rab GTPase activator activity)|GO:0005509(calcium ion binding)|GO:0005622(intracellular)|GO:0032313(regulation of Rab GTPase activity)	ATTCCAGTTATTAGATGAGAATGGAGACTCTCTGATCAACTTCCGAGAGTTTGTCTCGGG
A_73_P032176	0.02718	0.00297	4.53648	-1.5738	1.03104	NM_001001150	MITF	microphthalmia-associated transcription factor	ENSBTAT00000061258	GO:0005634(nucleus)|GO:0030528(transcription regulator activity)	TGGAAGACATCCTCATGGACGATACCCTTTCTCCTGTTGGCATAACTGATCCACTTCTTT
A_73_P064261	0.00902	0.00021	7.23365	1.2169	1.33454	XM_865681	EPB41L3	erythrocyte membrane protein band 4.1-like 3	ENSBTAT00000061281		ACAAAAACCATAACATATGAATCATCACAGGTCGATCTCGGTGCTGACTTGGAGCCAGGT
A_73_P064446	0.00894	0.000197	-7.31147	1.28368	-1.43936	XM_591875	LOC514078	similar to Myosin-Vb	ENSBTAT00000061584	GO:0003774(motor activity)|GO:0005524(ATP binding)|GO:0016459(myosin complex)	ATGTTTCCTGTTTTGTTCCCGTTTAATCCATCTTCTCTGACCATGGACTCAATCCACATC
A_73_P106537	0.02113	0.0018	-4.98454	-1.03904	-1.86628	XM_002690606	TRD@	T-cell receptor delta chain			AAATTTTCAGAGATCACAAAAATCCATCAGCCTCATGATTTCAGTCCTACAGCTGGAAGA
A_73_P166232	0.02292	0.00214	-4.82524	-1.22564	-1.57416	XM_596359	CRB1	crumbs homolog 1 (Drosophila)		GO:0005509(calcium ion binding)	GAAAGTCATGGGAATAACCTGTGGTTAAAAAGCAACCCAACGTCCACAAATAAAAATTGA
A_73_P488478	0.01515	0.000845	-5.7062	-0.241004	-1.56626	XM_871314	LOC404062	immunoglobin light chain VJ region			TTCTGTGCATCTGCTGAGGATAGTAGCAGTAATGCCACAGTGCTCCAGGCCAGGGGGGAA
A_73_P428093	0.11884	0.0369	-2.59664	-4.21809	-1.49403	XM_585722	PNPT1	polyribonucleotide nucleotidyltransferase 1			TGTCTTCATTCATATCTTGGTAGTTTTCCCTGCTTTCCAATAAAGTTTTTCTATGAGGAC
A_73_P510983	0.04425	0.00728	-3.79691	-2.52402	-1.49009	XM_002699538	LOC790795	hypothetical LOC790795			CCCTCTGGACAGACCACACTACTCAGATGCTGATGATTAAAGTATCAACAAGCAGTAAAA
A_73_P101146	0.02173	0.00192	-4.92448	-1.10894	-1.42012	AF109697	LOC404062	immunoglobin light chain VJ region			TGAGGACGAGGCAGATTACTTCTGTGCATCTGCTGAGGATAGTAGCAGTAATGCTGTTTT
A_73_104364	0.08589	0.0219	-2.96791	-3.67977	-1.33475	NM_001083388	COL18A1	collagen, type XVIII, alpha 1			GGCACCCCAGGGAGGGGACCTGGCTGGGACATTTGCCTGTATGGTTCACGTTTCATATAA
A_73_P487018	0.06823	0.0152	-3.23663	-3.29636	-1.22777	XM_002690584	LOC528607	similar to TRD@ protein			TCACTATTCCAGCTTTACAGCTGGAAGATACTGCAAAGTACTTCTGTGCTCTCACAGGCT
A_73_P136161	0.02159	0.00189	-4.93623	-1.09523	-1.22474	XM_002699452	LOC613464	similar to Interferon-inducible protein		GO:0009607(response to biotic stimulus)|GO:0016021(integral to membrane)	CCTCCTCCAAGCTGTGACCCTGCTCGGAGCTCTTGTATCTGTGAACCTCCAATAAAATAC
A_73_P205782	0.03478	0.00477	-4.13756	-2.076	-1.17982	XM_001252017	LOC783404	hypothetical LOC783404			AATGGCGGATGAAGAAACCCCAGAGGATTCTTCCAACACTTCTGACGATTCTGCAAGTAA
A_73_110645	0.01139	0.000415	-6.45187	0.50722	-1.16435	AY221098	IGHE	immunoglobulin heavy constant epsilon			GGACTAGGACCCTGGAGAAATCGGTGTTCATTAACAGCGGTAAATAACGCCCAGCCTCCC
A_73_P106686	0.04661	0.00796	-3.72662	-2.6186	-1.16324	D90018	TCRA	T cell receptor, alpha		GO:0004872(receptor activity)	ATGATATTAGCTAAGGGTGGAGAAGTGAAGACAGAGCAGAGACTGACAGGTCAGTTTGGA
A_73_P377371	0.04809	0.0084	-3.68527	-2.67457	-1.16172	NM_001103094	CBX6	chromobox homolog 6			TTCGCCCCAAATAAAGGCTGGTATTTCTCCTCTGTCCTTAGAGGGGATTCCGCTCCCCCC
A_73_P248824	0.2041	0.0843	-2.02471	-5.04539	-1.1456	XM_001249918	LOC781484	guanylate binding protein 4-like		GO:0003924(GTPase activity)|GO:0005525(GTP binding)	TATTTCAGAAGGAACTTTCTCTCTCACTGGAGGACACCTTCACTACTTAGAAGCACGGAA
A_73_110962	0.00397	3.83e-06	-13.6293	5.07922	-1.13614	XM_582381	GPR15	G protein-coupled receptor 15		GO:0007186(G-protein coupled receptor protein signaling pathway)|GO:0016021(integral to membrane)|GO:0045028(purinergic nucleotide receptor activity, G-protein coupled)	TCTCTCCAACTTTATTCACGCAGAGGATTTTGCCAGAAAGAGGAAGAGGTCTGTGTCACT
A_73_107313	0.02114	0.00181	-4.97755	-1.04714	-1.07946	XM_002689260	LOC100337166	protocadherin gamma subfamily B, 5-like			GAAAAGCGAGCCTTTGTGCGTTTCAGATGATTCCAGGTTTCCTGTAGAAGACAGCCCTTT
A_73_P122361	0.00921	0.000227	-7.13725	1.13322	-1.06719	XM_002686041	CGN	cingulin		GO:0005515(protein binding)|GO:0043296(apical junction complex)	ACTCTTGGTAGAAATGGGAAGAGGCAATGGAGGATTTGTTCCTCTTTTGGGATTTGGGGA
A_73_105978	0.28888	0.142	-1.66166	-5.54677	-1.04343	NM_174714	CELA2A	chymotrypsin-like elastase family, member 2A		GO:0004252(serine-type endopeptidase activity)|GO:0005576(extracellular region)|GO:0006508(proteolysis)|GO:0008233(peptidase activity)	CAGAAGTCCCTGGGACTGTTTCAGGCTTGGAAAGGTCACAGGAGAAAAATAAAGTGACTA
A_73_113522	0.06319	0.0134	-3.3309	-3.16363	-1.0315	NM_001166484	KIT	v-kit Hardy-Zuckerman 4 feline sarcoma viral oncogene homolog		GO:0000166(nucleotide binding)|GO:0002318(myeloid progenitor cell differentiation)|GO:0002320(lymphoid progenitor cell differentiation)|GO:0002573(myeloid leukocyte differentiation)|GO:0004872(receptor activity)|GO:0005020(stem cell factor receptor activity)|GO:0005515(protein binding)|GO:0005524(ATP binding)|GO:0005615(extracellular space)|GO:0005634(nucleus)|GO:0005737(cytoplasm)|GO:0005886(pla…	AAAGTGGTTGTTAATTGTAGATGTCTAGGTACTTCAGGGGCACTTCACTGAGAGTTTTGT
A_73_P255796	0.0092	0.000221	7.16977	1.16156	1.00303	XM_002698669	WWC2	WW and C2 domain containing 2		GO:0005515(protein binding)	CAGCTTCTCAGTTTGACCATGAAAATGTTTATAGGATTATGTGTGGTTGTACCGTACGAT
A_73_112194	0.01634	0.00102	5.52348	-0.435917	1.00837	XM_002690806	EHD4	EH-domain containing 4			CCTCAGAGAGCAACGGGAGGCAGCAAAGACCAGCTTATTTATTTTGTTCCCTGCTTAATT
A_73_P133431	0.10789	0.0317	2.70447	-4.06112	1.01367	XM_002692316	LOC514978	similar to lipopolysaccharide binding protein		GO:0008289(lipid binding)	AAAGCCTTGTTCTAACGGTAGCAGCTACTACTTTATTGGTGGAGAAGACTCACTGAGACC
A_73_100817	0.01758	0.00122	5.34705	-0.628653	1.01528	NM_001046602	MPV17L	MPV17 mitochondrial membrane protein-like		GO:0005777(peroxisome)|GO:0005778(peroxisomal membrane)|GO:0016020(membrane)|GO:0016021(integral to membrane)	ACCCCCATTTTGATGGTATACATCTCTTCTAAAATCTCAGGTTGTCTCCTAAACACTTTT
A_73_107101	0.00513	2.71e-05	10.057	3.27204	1.02091	NM_174041	DPYD	dihydropyrimidine dehydrogenase		GO:0004158(dihydroorotate oxidase activity)|GO:0005488(binding)|GO:0005737(cytoplasm)|GO:0005829(cytosol)|GO:0006145(purine base catabolic process)|GO:0006207('de novo' pyrimidine base biosynthetic process)|GO:0006210(thymine catabolic process)|GO:0006212(uracil catabolic process)|GO:0006214(thymidine catabolic process)|GO:0006222(UMP biosynthetic process)|GO:0009055(electron carrier activity)|GO…	GTAGTAAATCTTCATGTAATCATCCATAGCACCTTTCTATGACAAATGCAAGATCAAGAG
A_73_P116756	0.0044	1.12e-05	11.5448	4.11038	1.02141	NM_001098473	B3GNT3	UDP-GlcNAc:betaGal beta-1,3-N-acetylglucosaminyltransferase 3			AATTGAGAACTTCTGGGTCCACACATAGCTGAAGGGAGAGGGATTTTTCAGCTAGAGAGA
A_73_P111071	0.01568	0.000932	5.60949	-0.343579	1.02189	NM_001083795	ATG7	ATG7 autophagy related 7 homolog (S. cerevisiae)		GO:0003824(catalytic activity)|GO:0005488(binding)|GO:0005737(cytoplasm)|GO:0006914(autophagy)	CGTGATAATGATTGCACCTTGTGAATGTGCTAAAACCTTTGAATAATTCACATTAACGGG
A_73_P104011	0.14301	0.0492	2.3963	-4.50993	1.02476	XM_002697870	LOC100139916	interleukin 32-like			TGATATACTACTTCTCACGATAGTGAGGTTCCTCAGTTGGTATAAGGAATAAGGTTTTTT
A_73_106126	0.01016	0.000313	6.76706	0.802044	1.02513	XM_002691856	FLT3	fms-related tyrosine kinase 3		GO:0004714(transmembrane receptor protein tyrosine kinase activity)|GO:0005515(protein binding)|GO:0005524(ATP binding)|GO:0006468(protein amino acid phosphorylation)|GO:0007169(transmembrane receptor protein tyrosine kinase signaling pathway)|GO:0016020(membrane)|GO:0016021(integral to membrane)	TACCTTCATCCAAAGGCCTTCCCAGGCTGGCTTGAGTGAAAATTGTCTACCTGAAGTATA
A_73_P303571	0.1065	0.031	2.71906	-4.0399	1.02612	XM_612097	HTRA1	HtrA serine peptidase 1		GO:0003824(catalytic activity)|GO:0004252(serine-type endopeptidase activity)|GO:0005515(protein binding)|GO:0006508(proteolysis)|GO:0008233(peptidase activity)|GO:0030512(negative regulation of transforming growth factor beta receptor signaling pathway)|GO:0030514(negative regulation of BMP signaling pathway)	AGGAATCTCTTCAGAACTGGGAGCACAGTGACTTGAGTTATTAAAATACTTGTTCATACT
A_73_P401521	0.01316	0.000613	6.03523	0.0982712	1.03137	NM_001076351	KHK	ketohexokinase (fructokinase)		GO:0005515(protein binding)|GO:0005737(cytoplasm)|GO:0016301(kinase activity)	GTACCAGCTGTTTGGTTATGGAGATGTGGTGTTTGTCAGCAAAGATGTGGCCAAGCACTT
A_73_P339626	0.0051	2.36e-05	10.2814	3.40766	1.03305	NM_001098473	B3GNT3	UDP-GlcNAc:betaGal beta-1,3-N-acetylglucosaminyltransferase 3			TGGAGCAAGTACTACGTGCCAAAGGTGATCATGGAGGAGGAACACTACCCGCCCTACTGC
A_73_P163619	0.01238	0.000525	6.19788	0.260604	1.03691	NM_001076172	MARCKSL1	MARCKS-like 1		GO:0005516(calmodulin binding)	AGTTGAAGATGGTCCCTTACAGTTTTCCCAGTTAGGTTAGTGATGTGAAATGCTCCTGCC
A_73_P136721	0.00587	5.88e-05	8.89348	2.50922	1.04112	XM_001250168	MSRB3	methionine sulfoxide reductase B3		GO:0008113(peptide-methionine-(S)-S-oxide reductase activity)|GO:0055114(oxidation reduction)	GATGAAAGGGATTAGCATTTTTTCTGAGAGTCAAATACTACTTTTGCCTTAGACAGCTTT
A_73_P438846	0.04314	0.00692	3.83668	-2.47084	1.04685	XM_614062	NRP2	neuropilin 2		GO:0007155(cell adhesion)|GO:0016020(membrane)	TACCTTGAGATTTCAAGACGTGTCTTACCCCAGCTGAAGATGGAGAAAGAAAAAGGGGGA
A_73_P117336	0.00452	1.27e-05	11.3312	3.99836	1.04878	NM_174041	DPYD	dihydropyrimidine dehydrogenase		GO:0004158(dihydroorotate oxidase activity)|GO:0005488(binding)|GO:0005737(cytoplasm)|GO:0005829(cytosol)|GO:0006145(purine base catabolic process)|GO:0006207('de novo' pyrimidine base biosynthetic process)|GO:0006210(thymine catabolic process)|GO:0006212(uracil catabolic process)|GO:0006214(thymidine catabolic process)|GO:0006222(UMP biosynthetic process)|GO:0009055(electron carrier activity)|GO…	TATGGGTGATACCACTTTACCAACTCTTTATTTTAGTGTCCATGTTGAATTTCGAAAGTG
A_73_P473408	0.01613	0.000989	5.55004	-0.407284	1.05064	NM_001143869	EMILIN2	elastin microfibril interfacer 2			TGAATGACATGTACGACTCAAGTGCAAAGACAGGGAGTGGCAATAAAAACGTAAAACACT
A_73_118952	0.03044	0.00368	4.3546	-1.79972	1.05374	XM_002695068	AXL	AXL receptor tyrosine kinase		GO:0004714(transmembrane receptor protein tyrosine kinase activity)|GO:0005515(protein binding)|GO:0005524(ATP binding)|GO:0005887(integral to plasma membrane)|GO:0006468(protein amino acid phosphorylation)|GO:0007169(transmembrane receptor protein tyrosine kinase signaling pathway)	TAAGATGTGATGTTCTAAGGCTTAGTCTAAGAACCTAGAGTCTCTGTGTCTAAGATTCCA
A_73_P236110	0.25046	0.115	1.81013	-5.34562	1.0573	XM_002692279	LOC786702	similar to mCG13184			ATCCACACCAGGACGCAGGCCTTAGGAATCTAATCTTCACTCTCGGAGGCCCCAACCTGT
A_73_P472268	0.07649	0.0183	3.10007	-3.49034	1.05968	XM_002696089	MRC2	mannose receptor, C type 2		GO:0005488(binding)|GO:0005529(sugar binding)	CCCAGGGCAATGTGAGCACAGACTCCAAGACACGGTCCTTTTTGTAGTTCTTAATTTTTT
A_73_P119166	0.01804	0.0013	5.28845	-0.693666	1.06089	XM_864138	FOSL2	FOS-like antigen 2			TACAGTATTTGCACTAAAGAAAGCTTGTTAGAAAAAGCTTGCTGCTATGGAAGAAAGAAC
A_73_102150	0.04055	0.00623	3.92105	-2.35875	1.06421	NM_001046373	TUBB6	tubulin, beta 6		GO:0000166(nucleotide binding)|GO:0003924(GTPase activity)|GO:0004980(melanocyte-stimulating hormone receptor activity)|GO:0005198(structural molecule activity)|GO:0005515(protein binding)|GO:0005525(GTP binding)|GO:0005622(intracellular)|GO:0005737(cytoplasm)|GO:0005874(microtubule)|GO:0005886(plasma membrane)|GO:0007018(microtubule-based movement)|GO:0007411(axon guidance)|GO:0030424(axon)|GO:0…	AGGAAGAGGTCAACGAGTAGAGGCATGTCCTGCCTTGGACACCGAGGCTCAGAGGTCTTT
A_73_P346536	0.01372	0.000678	5.93097	-0.0076346	1.066	NM_001080364	MGC127055	hypothetical protein LOC785824		GO:0009055(electron carrier activity)|GO:0016712(oxidoreductase activity, acting on paired donors, with incorporation or reduction of molecular oxygen, reduced flavin or flavoprotein as one donor, and incorporation of one atom of oxygen)|GO:0020037(heme binding)|GO:0046872(metal ion binding)|GO:0055114(oxidation reduction)	CAACCTGCTCCTCAGCCGTAGCCCTGATGGTCAATAAACCGGGGTCTGGTGGTTCAAAAA
A_73_P167582	0.01601	0.000974	5.56517	-0.391026	1.07453	XM_870106	PILRA	hypothetical protein			ATGGAAGAGAATTATGAGAACATCGGGAATAAAGGTGTCCTTAGCATCCTCCTCTCTCCC
A_73_117799	0.00544	4.25e-05	9.36825	2.83314	1.08156	BC149006	CEBPA	CCAAT/enhancer binding protein (C/EBP), alpha		GO:0003700(transcription factor activity)|GO:0005634(nucleus)|GO:0006355(regulation of transcription, DNA-dependent)|GO:0043565(sequence-specific DNA binding)|GO:0046983(protein dimerization activity)	GAGGGCGGCTTTGGTTCTCTTCTTTGGGGAGGACATAGAGTTTCATGCTAGATGTTTTAT
A_73_120953	0.0329	0.00426	4.23173	-1.95523	1.0878	NM_174556	IGFBP3	insulin-like growth factor binding protein 3		GO:0001558(regulation of cell growth)|GO:0001649(osteoblast differentiation)|GO:0005520(insulin-like growth factor binding)|GO:0005576(extracellular region)|GO:0005615(extracellular space)|GO:0008160(protein tyrosine phosphatase activator activity)|GO:0043065(positive regulation of apoptosis)|GO:0045663(positive regulation of myoblast differentiation)	CCTCCTGGAGAACACAAAGGGATCTCAAAGATGTTCCGCCTACCTATTAGCTTTCCTTTA
A_73_P103521	0.03424	0.00462	4.16422	-2.04167	1.09916	XM_001252008	LOC784329	RIKEN cDNA 4922502D21-like		GO:0005488(binding)	GCAGCAGAAAAGGGTTTTGTCCTTAGACAAATAATTTTTCCCATACAGGAAATAAAGTGA
A_73_P451976	0.04586	0.00772	3.75045	-2.58646	1.09941	DV788024	G0S2	G0/G1switch 2			GCATTTTGCACGAGGGTGAAAGGAGGAGAAACGCTTTTTTATATTATTGTTGTTGTTATT
A_73_105595	0.00397	5.22e-06	12.9978	4.80772	1.09964	XM_001787744	IGSF6	immunoglobulin superfamily, member 6			CTACCATCTCACTAAGAAAACATGTTAGAGAATCGCTCTCTGAAGTTACTTCTGTGTAAC
A_73_121421	0.005	2.06e-05	10.4982	3.53541	1.11082	XM_594710	TNS3	tensin 3		GO:0005515(protein binding)	ATTCTTGGCATCAGAGACCTCATTGTGTCTCCTTCTCTGCCTTACCTAGTAGTGGATATT
A_73_108281	0.00397	3.48e-06	13.8338	5.16343	1.11577	NM_001034436	PLSCR1	phospholipid scramblase 1		GO:0016020(membrane)|GO:0016021(integral to membrane)	TGGTCTATTAGATTATTTTTGCCAACAATTAAATAACTAAAATAAAACATTGCTGATATA
A_73_P306321	0.01215	0.000498	6.25412	0.315926	1.11699	DV777888	GOLM1	golgi membrane protein 1			AGTTTTCCCTTCATCTGCTGGTGAAACCCTAAGGAATCAGCTTGTAAACTGTGGATTAAG
A_73_P335806	0.03458	0.0047	4.14985	-2.06016	1.11764	NM_001080256	SLC2A6	solute carrier family 2 (facilitated glucose transporter), member 6			AAGTCCTTCCTGCTGGTGACGAACGCCTTCGGCCTGCAGGCCCCCTTCTTCTTCTTTGCC
A_73_115126	0.04037	0.00618	3.92695	-2.35095	1.12665	BC118173	SERPINB8	serpin peptidase inhibitor, clade B (ovalbumin), member 8		GO:0004867(serine-type endopeptidase inhibitor activity)|GO:0005737(cytoplasm)|GO:0030414(peptidase inhibitor activity)	ACACTCTGCCTTACTCCAAATTCTGGTTGCCAAATTGATGCGGTGGTTTGAATGCTGAAA
A_73_P189412	0.00513	3.12e-05	9.83855	3.13661	1.12704	XM_594710	TNS3	tensin 3		GO:0005515(protein binding)	TCAGAGACCTCATTGTGTCTCCTTCTCTGCCTTACCTAGTAGTGGATATTTTTACTTTTC
A_73_P033891	0.00397	2.64e-06	14.4326	5.40024	1.1316	NM_001034436	PLSCR1	phospholipid scramblase 1		GO:0016020(membrane)|GO:0016021(integral to membrane)	GTGTACCAAAGAAGGACACACTTAGAGATTCACTCACTCTAAAACTGGGATACTATAATA
A_73_111141	0.00929	0.000239	7.08038	1.08337	1.13439	XM_002687007	CLEC5A	C-type lectin domain family 5, member A			TATTTCCTGTGAGAGTCACACCCATGGCTTTGGATCTACACGGGTCAACTGATCAAATGA
A_73_P126951	0.0044	1.2e-05	11.4299	4.05045	1.13579	NM_001167894	F13A1	coagulation factor XIII, A1 polypeptide		GO:0003810(protein-glutamine gamma-glutamyltransferase activity)|GO:0005576(extracellular region)|GO:0005737(cytoplasm)|GO:0007596(blood coagulation)|GO:0008415(acyltransferase activity)|GO:0016740(transferase activity)|GO:0018149(peptide cross-linking)	TAGAGACAGAATAAACCCAACAAGTTGGAGAAGCTGGCAGATTTAGTGACCAGATGTGGA
A_73_110762	0.01086	0.000364	6.59764	0.645088	1.1407	XM_002696182	SLC16A5	solute carrier family 16, member 5 (monocarboxylic acid transporter 6)			AGCCTGGATGCCTCCCATATGATCTCTATCCATCACCCTCCAGACAGTTCCAGAGAGCTG
A_73_P360821	0.00397	4.16e-06	13.4615	5.00878	1.14085	XM_594710	TNS3	tensin 3		GO:0005515(protein binding)	CTAGCATCATAGCCTCATAGCCAGAGCCTGTTAACCTGCTCATTAACCTATGCTGTATTT
A_73_101134	0.00891	0.000194	7.32828	1.29803	1.14522	XM_002687674	LARGE	like-glycosyltransferase		GO:0016757(transferase activity, transferring glycosyl groups)	GCTGGAAACACTTCAGTGTAGAAAGCAAAGTCGATAAACAGCAACTTTACACTTCTGTGA
A_73_114629	0.23338	0.103	1.8841	-5.24322	1.14542	XM_002698575	CPXM2	carboxypeptidase X (M14 family), member 2		GO:0004181(metallocarboxypeptidase activity)|GO:0006508(proteolysis)|GO:0007155(cell adhesion)|GO:0008270(zinc ion binding)	ACAGTTCGTCTCGCTTTTTATTAATGTTGCTGCCTCACTGACCTGGGAAGAAGAGAAAAA
A_73_105154	0.01985	0.00158	5.10284	-0.90296	1.1693	XM_002691640	IER5L	immediate early response 5-like			AGAGGAGGGAACGAACGGGCGCCCGGCCACTCCGGGCTGAGCAGGGGGCGAGCAGAGGGA
A_73_114306	0.00513	3.11e-05	9.84226	3.13894	1.17746	XM_002690783	SPRED1	sprouty-related, EVH1 domain containing 1		GO:0007275(multicellular organismal development)|GO:0009966(regulation of signal transduction)|GO:0016020(membrane)	GTGCATTAATATTTTCAATTTGTTTAACCACTTTGCTGCTAAGATCTTTCCGTCCCATCC
A_73_109651	0.04704	0.00809	3.7138	-2.63593	1.18305	NM_001015557	HNF4A	hepatocyte nuclear factor 4, alpha		GO:0003705(RNA polymerase II transcription factor activity, enhancer binding)|GO:0003707(steroid hormone receptor activity)|GO:0005496(steroid binding)|GO:0005634(nucleus)|GO:0006355(regulation of transcription, DNA-dependent)|GO:0006629(lipid metabolic process)|GO:0007548(sex differentiation)|GO:0008270(zinc ion binding)|GO:0009749(response to glucose stimulus)|GO:0010470(regulation of gastrulat…	TGTCACTGCCACCCAACGGGGCAAAGAAGCCAAAAAGATTTCTTACTCTTGTGCGTTTTA
A_73_P290781	0.01693	0.00112	5.42987	-0.537619	1.19751	XM_001249856	OR6S1	olfactory receptor, family 6, subfamily S, member 1			GGGTTTATTGTTGTCACTTGTGATGACATGGGGCCAGCTAAAATCCAGAGATACACTGAA
A_73_101014	0.11294	0.034	2.65384	-4.13478	1.20342	NM_174312	EPB42	erythrocyte membrane protein band 4.2		GO:0003810(protein-glutamine gamma-glutamyltransferase activity)|GO:0005737(cytoplasm)|GO:0005856(cytoskeleton)|GO:0005886(plasma membrane)|GO:0008360(regulation of cell shape)|GO:0018149(peptide cross-linking)|GO:0043249(erythrocyte maturation)	CAACAGAAAAAGCACTCATTTCTGTCACCCCAGCTCAAAGCATCTATGAAGACTAGTTGT
A_73_118870	0.00576	5.44e-05	9.00628	2.58784	1.21981	XM_002693029	OAF	OAF homolog (Drosophila)			GTATGAGGAAAACTTGAATTCCAGATTTTTAATGCAAAATATTTATCATTTGTACCAGAA
A_73_104986	0.00531	3.74e-05	9.56051	2.95922	1.2381	NM_001075375	SNX10	sorting nexin 10		GO:0005515(protein binding)|GO:0007154(cell communication)|GO:0015031(protein transport)|GO:0035091(phosphoinositide binding)	TGCGTAATACTGTGGTATGTAAACTTCATGAGATCATCATTTTCACATTAAACATGAAAA
A_73_113043	0.01323	0.000625	6.01494	0.0777777	1.24343	XM_614062	NRP2	neuropilin 2		GO:0007155(cell adhesion)|GO:0016020(membrane)	CTCTTGCATTGCTTAGTTGCCTGTGTGTCAAAATACCTTGTGGACGTTGAAAACTATTTG
A_73_113132	0.01136	0.000413	6.45601	0.511174	1.27078	NM_001102104	ANKRD29	ankyrin repeat domain 29			CAATGACTTTGGAGTCCTTGGCTGTAATGTGATGTATATAAGTACACTGTGTTGCTGTTA
A_73_P106276	0.00634	7.03e-05	8.64312	2.33083	1.28121	BT026247	SLC11A1	solute carrier family 11 (proton-coupled divalent metal ion transporters), member 1		GO:0000060(protein import into nucleus, translocation)|GO:0001818(negative regulation of cytokine production)|GO:0002309(T cell proliferation involved in immune response)|GO:0002369(T cell cytokine production)|GO:0002606(positive regulation of dendritic cell antigen processing and presentation)|GO:0002827(positive regulation of T-helper 1 type immune response)|GO:0005215(transporter activity)|GO:…	TAGCTTCGAAATCCCAAACAGCCATTGAAAGCTTCGATGATCAAATAAAAATATCATCTC
A_73_113303	0.00397	5.26e-07	18.447	6.67722	1.284	NM_001167894	F13A1	coagulation factor XIII, A1 polypeptide		GO:0003810(protein-glutamine gamma-glutamyltransferase activity)|GO:0005576(extracellular region)|GO:0005737(cytoplasm)|GO:0007596(blood coagulation)|GO:0008415(acyltransferase activity)|GO:0016740(transferase activity)|GO:0018149(peptide cross-linking)	AAAGTCATCATTTATCATCTCAAATGGCTGCAGCTCCAACATCAGAGGACTTCCCTTGCC
A_73_118016	0.00734	0.000116	7.97614	1.82808	1.29021	XM_002698985	ARHGAP22	Rho GTPase activating protein 22		GO:0005622(intracellular)|GO:0007165(signal transduction)	CGCCAGAATAGACGGCACCTGGGATCTGAGTGGCCCACCAGGACCTTTCTGCATTCTTTA
A_73_P127506	0.01281	0.000566	6.11736	0.180672	1.29157	XM_002692084	NRP1	neuropilin 1			TCTCAGACACTGAGTTGCATAAAACAACCACATAGAACTGAACTGTAACTTAAATTCCAA
A_73_112644	0.00399	5.93e-06	12.7458	4.69432	1.29205	NM_001114506	TNFSF13B	tumor necrosis factor (ligand) superfamily, member 13b			GGCAATCATTCTCTCGTGTGTCTACACTTCAGAGTATTTTTTACAGCTAATTTCAGTTAC
A_73_P162707	0.01355	0.000659	5.9601	0.0221028	1.30832	CR852375	ZNF8	zinc finger protein 8			TTTCGGGTGCAGCAGTGCGGCAAGGGTTTACGCAGAGCTCGCACCTCATCCCGCACAGAT
A_73_P046561	0.01758	0.00122	5.34722	-0.628467	1.32071	NM_001103307	B3GNT6	UDP-GlcNAc:betaGal beta-1,3-N-acetylglucosaminyltransferase 6 (core 3 synthase)			GAGCAGGGGTGCTTATGGACTAACCTGGAATACTCAGCTCAAACTGCTGAGAAGAAAAAA
A_73_103265	0.01209	0.000489	6.27421	0.335589	1.3252	XM_002692462	MAFB	v-maf musculoaponeurotic fibrosarcoma oncogene homolog B (avian)		GO:0003700(transcription factor activity)|GO:0005634(nucleus)|GO:0006355(regulation of transcription, DNA-dependent)|GO:0043565(sequence-specific DNA binding)	TGCATTGGAAACGAGCTTCGGTTTTTACAGATTCAACTGTGTTGAAATCAAATTTGCCAC
A_73_P165057	0.01244	0.000528	6.19214	0.254929	1.32642	XM_002692462	MAFB	v-maf musculoaponeurotic fibrosarcoma oncogene homolog B (avian)		GO:0003700(transcription factor activity)|GO:0005634(nucleus)|GO:0006355(regulation of transcription, DNA-dependent)|GO:0043565(sequence-specific DNA binding)	GAGCTTCGGTTTTTACAGATTCAACTGTGTTGAAATCAAATTTGCCACAACAGAAATTGT
A_73_P117821	0.0104	0.00033	6.70611	0.745978	1.33261	XM_001249657	CMBL	carboxymethylenebutenolidase homolog (Pseudomonas)		GO:0005515(protein binding)|GO:0016787(hydrolase activity)	TAGCTCTCTTTCGGAAATGTGCTTTGACATGCTTAGATCGTTTTACTTTCACTTTACAGA
A_73_P447286	0.13911	0.0472	2.42444	-4.46898	1.33369	XM_002697854	LOC787201	serpin peptidase inhibitor, clade B like		GO:0004867(serine-type endopeptidase inhibitor activity)	CTCACATTTCTTTGAATTTAGGTGGTATGTGGGACACTTACATGTCTAAAGCTTTTGATT
A_73_P154567	0.00445	1.23e-05	11.3863	4.02751	1.34159	CF767816	S100A4	S100 calcium binding protein A4		GO:0005509(calcium ion binding)|GO:0005634(nucleus)|GO:0005737(cytoplasm)|GO:0042802(identical protein binding)|GO:0043123(positive regulation of I-kappaB kinase/NF-kappaB cascade)|GO:0048471(perinuclear region of cytoplasm)|GO:0050786(RAGE receptor binding)	TAAGTAACTTCCCAAGGAAGTCCGTGTTTAAAGCTGAGATCATGAACCGCGATGGTCGAA
A_73_117356	0.00513	2.9e-05	9.95214	3.20745	1.34456	XM_002706439	LOC786365	paired-Ig-like receptor A4-like			AAAGCAGCAGTACCTGGGCTCCTAACAGACCACCAGGAGCCCCAGGGACCCTTTCAGGTC
A_73_P212352	0.03209	0.00407	4.2698	-1.9068	1.34764	XM_002692099	FRMD4A	FERM domain containing 4A		GO:0005488(binding)|GO:0005856(cytoskeleton)	AGGTGATGGTTGCCAAAAGTGGTTCTCTCTCATTAAAACAACCAGTAAAAGTGTATCCTA
A_73_P454156	0.02217	0.002	4.88551	-1.15458	1.36228	XM_002690739	SLC39A2	solute carrier family 39 (zinc transporter), member 2			GTATTTGACTCTTGTCCCATTTGTGCTGTTATGTGTAATAAAATGTCATTTTGTCCTTCC
A_73_P490578	0.00997	0.000295	6.83568	0.864639	1.37185	XM_002699476	LOC617503	hypothetical LOC617503			ACCAGAAAAGAATCTGGACCCAGCAAAGGACAAGCCCAGAAAATCCAGTTTGGAAGACTA
A_73_108251	0.0071	0.000107	8.07905	1.90838	1.39051	XM_002697741	EPB41L3	erythrocyte membrane protein band 4.1-like 3			GGTCCGCTGTGTCAGGTTTTTCCCAGATTAGATGTACCAATAACCGAGTTTATTCAGTAA
A_73_113890	0.00397	1.79e-06	15.3179	5.72547	1.42671	XM_594921	AQP9	aquaporin 9		GO:0005215(transporter activity)|GO:0016020(membrane)|GO:0016021(integral to membrane)|GO:0055085(transmembrane transport)	CCTTTAATAGACAGTAATAGACTGACATATGGCATTTCTTCTTGCTCTGAAACTACTGGC
A_73_P477328	0.00702	9.94e-05	8.17337	1.98107	1.44608	XM_002696436	CMBL	carboxymethylenebutenolidase homolog (Pseudomonas)		GO:0005515(protein binding)|GO:0016787(hydrolase activity)	TTGGGCTTTTGAATCTGTGGCTTTTTCTAAAATCTAATAAACCGGTGGATGAGAGTTGCC
A_73_P423301	0.02846	0.00326	4.45819	-1.67041	1.46247	XM_002696368	DAB2	disabled homolog 2, mitogen-responsive phosphoprotein (Drosophila)		GO:0000904(cell morphogenesis involved in differentiation)|GO:0001701(in utero embryonic development)|GO:0005634(nucleus)|GO:0005737(cytoplasm)|GO:0005905(coated pit)|GO:0006907(pinocytosis)|GO:0007588(excretion)|GO:0008022(protein C-terminus binding)	CCATCACAACCCCTCAGATCATACTGTTTTGAATAAATTTTGAAATCCCTACTGTTCATA
A_73_P415681	0.00491	1.64e-05	10.887	3.75684	1.47026	XM_873525	MYOF	myoferlin		GO:0016021(integral to membrane)	GTCTTAAGAGTGTATTCAACCTCTGTGATGAACCCAAATAAAAACATTTCACCTTCAGCA
A_73_P150416	0.05876	0.0118	3.42357	-3.03418	1.50788	XM_864246	FGF9	fibroblast growth factor 9		GO:0008083(growth factor activity)	ACAAGACTTTCTCGGTTCCTTGTCACGGGTGTCATCCCAGTGAATTTAAAGCAAAGACCT
A_73_109522	0.02391	0.00232	4.75568	-1.30834	1.54047	XM_002691169	LOC525174	similar to F47B8.14			ACTTTTCCACTCGTCATCCATGTCCTTCACCATTGAACAATGCATTGCCTGTTGAATAAA
A_73_118350	0.005	2.13e-05	10.4469	3.50545	1.59067	XM_614908	TBC1D8B	TBC1 domain family, member 8B (with GRAM domain)		GO:0005097(Rab GTPase activator activity)|GO:0005622(intracellular)|GO:0032313(regulation of Rab GTPase activity)	CTGAACCAGTGCATTGTACCTTATACATTAAATTAGGTGTTATAAGGTGGGCTTTACTTG
A_73_112892	0.10191	0.0291	2.76516	-3.97293	1.60754	XM_002699225	ARHGAP32	Rho GTPase activating protein 32		GO:0005515(protein binding)|GO:0005622(intracellular)|GO:0007154(cell communication)|GO:0007165(signal transduction)|GO:0035091(phosphoinositide binding)	AGAGCTGGCCTTGCAGCCTCCTGAAACGCAGGTCCATGCAGAATGAGCCCCGGGAGCAAT
A_73_115484	0.00513	3.42e-05	9.69605	3.04641	1.66207	XM_002689944	TNFSF15	tumor necrosis factor (ligand) superfamily, member 15			AGGAAACTTAAAAACAAAATTCAAAGCCCCAGAAATAGTCCAAACACTTCAGACGCAAAA
A_73_108812	0.057	0.0112	3.46211	-2.98065	1.66567	DV784263	C1QB	complement component 1, q subcomponent, B chain		GO:0005576(extracellular region)|GO:0006958(complement activation, classical pathway)|GO:0042803(protein homodimerization activity)|GO:0045087(innate immune response)	TGACGGAACAACAAATGACCTCTGAAATGACCCTAAATGATTGAATAATAAATGACCTCT
A_73_P500348	0.00397	2.17e-06	14.875	5.5663	1.68097	XM_002698390	TBC1D12	TBC1 domain family, member 12		GO:0005097(Rab GTPase activator activity)|GO:0005622(intracellular)|GO:0032313(regulation of Rab GTPase activity)	GATAGAGGGAACGAAACCCCTGGCAGTAATCTCATTGAGGTTGTACTACCTGCCAAAATT
A_73_P445276	0.05751	0.0114	3.45059	-2.99663	1.68551	DV784263	C1QB	complement component 1, q subcomponent, B chain		GO:0005576(extracellular region)|GO:0006958(complement activation, classical pathway)|GO:0042803(protein homodimerization activity)|GO:0045087(innate immune response)	CGGAACAACAAATGACCTCTGAAATGACCCTAAATGATTGAATAATAAATGACCTCTGAA
A_73_P150391	0.00399	6.06e-06	12.7026	4.67459	1.72738	XM_002698390	TBC1D12	TBC1 domain family, member 12		GO:0005097(Rab GTPase activator activity)|GO:0005622(intracellular)|GO:0032313(regulation of Rab GTPase activity)	AACGAAACCCCTGGCAGTAATCTCATTGAGGTTGTACTACCTGCCAAAATTTAATCTTAC
A_73_102596	0.00397	2.14e-06	14.9	5.57548	1.86576	XM_002687823	CLEC4E	C-type lectin domain family 4, member E			AAAGAACAAGTGATAATCATAACCACACAACTCCAACGTGAGAAAAGCATGCACTGCACT
A_73_P468038	0.03475	0.00475	4.14042	-2.07231	1.90938	XM_002685718	LOC786604	similar to Heterogeneous nuclear ribonucleoproteins A2/B1 (hnRNP A2 / hnRNP B1)		GO:0000166(nucleotide binding)|GO:0003676(nucleic acid binding)	CAAGATTTTTCTCGAAGGTTTGAAAAACTGTTAGCCAGAATCAAGGGATACTAAGACATA
A_73_P251556	0.0055	4.51e-05	9.27897	2.77361	2.15326	NM_174554	IGFBP1	insulin-like growth factor binding protein 1		GO:0001558(regulation of cell growth)|GO:0005520(insulin-like growth factor binding)|GO:0005576(extracellular region)	TCATGCTTCTGTCTTAAAGAGCATAGGAAAATACTGCCTAGCAAGTAGCAATGATTTTTT
A_73_109470	0.00867	0.000178	7.43093	1.38494	2.25194	NM_001076266	CDH10	cadherin 10, type 2 (T2-cadherin)			GCAACCTGGTATACAAACGTTTGTGCAATTTCATTTCATCAAATTCTATCTGCTAATGTG
A_73_101948	0.0044	1.1e-05	11.5771	4.12712	2.51298	DV787919	TPRG1L	tumor protein p63 regulated 1-like		GO:0008021(synaptic vesicle)|GO:0030054(cell junction)|GO:0031410(cytoplasmic vesicle)|GO:0045202(synapse)	TTGTCAGCTCCTGAATGGACTGTTGCTTTTGTGGAAATGCGTGGTTGACCTAAAGTCACA

## Sheet: GSE122933-RNA-Seq
Gene Id	mean normalised counts	fold change	log2 fold change estimate	Wald statistic	p value	p value adjusted - false discovery rate (FDR)
ENSBTAG00000021525	32.2761	-3.81589	0.906914	-4.20756	2.58146e-05	0.00141707
ENSBTAG00000010667	956.798	-3.4367	0.558708	-6.15116	7.69174e-10	5.44454e-07
ENSBTAG00000046803	49.0209	-3.3992	0.737369	-4.6099	4.02866e-06	0.00037626
ENSBTAG00000004541	33.4899	-2.7916	0.906481	-3.07961	0.00207275	0.0349329
ENSBTAG00000033174	73.2138	-2.71381	0.638353	-4.25127	2.12559e-05	0.00122167
ENSBTAG00000020605	47.0216	-2.68239	0.705691	-3.80108	0.000144067	0.00513942
ENSBTAG00000022005	19.5654	-2.64987	0.694271	-3.81677	0.000135211	0.00495492
ENSBTAG00000000625	144.835	-2.58837	0.429022	-6.03319	1.60754e-09	9.58535e-07
ENSBTAG00000016477	48.7824	-2.46284	0.794833	-3.09856	0.00194465	0.0336596
ENSBTAG00000010927	76.0193	-2.44029	0.551592	-4.42409	9.68496e-06	0.000713244
ENSBTAG00000005034	21.6312	-2.43733	0.798567	-3.05213	0.00227225	0.0372222
ENSBTAG00000007592	120.871	-2.43115	0.368239	-6.60211	4.05341e-11	3.40714e-08
ENSBTAG00000006592	101.917	-2.34037	0.43843	-5.33807	9.39394e-08	1.94368e-05
ENSBTAG00000050067	13.8945	-2.31788	0.722898	-3.20637	0.0013442	0.0259371
ENSBTAG00000009107	144.58	-2.29073	0.452868	-5.05828	4.23053e-07	6.39285e-05
ENSBTAG00000049393	701.974	-2.27199	0.44361	-5.1216	3.02959e-07	5.04633e-05
ENSBTAG00000015321	139.013	-2.19799	0.522058	-4.21024	2.55096e-05	0.00140606
ENSBTAG00000038306	80.8275	-2.13959	0.447408	-4.78219	1.73398e-06	0.000194336
ENSBTAG00000030518	16.38	-2.12782	0.617591	-3.44536	0.000570308	0.0137456
ENSBTAG00000050197	30.3395	-2.11181	0.55185	-3.82678	0.000129831	0.00477266
ENSBTAG00000020144	389.87	-2.10549	0.438401	-4.80265	1.56578e-06	0.000181536
ENSBTAG00000006754	95.2542	-2.10053	0.438031	-4.7954	1.62352e-06	0.00018504
ENSBTAG00000022598	128.745	-2.0954	0.404981	-5.17406	2.29057e-07	3.94948e-05
ENSBTAG00000020433	3128.58	-2.08623	0.602574	-3.46219	0.0005358	0.0132707
ENSBTAG00000044192	2144.74	-2.06185	0.467029	-4.41483	1.01089e-05	0.000727032
ENSBTAG00000020701	118.595	-2.03175	0.533084	-3.81132	0.000138227	0.00499736
ENSBTAG00000002980	106.892	-2.02801	0.429298	-4.72401	2.31241e-06	0.00023787
ENSBTAG00000016478	24.7748	-2.00735	0.517111	-3.88185	0.000103666	0.00399397
ENSBTAG00000018984	841.167	-1.97728	0.45492	-4.34643	1.38372e-05	0.000903378
ENSBTAG00000008464	34.2493	-1.97528	0.58338	-3.38593	0.000709382	0.0160614
ENSBTAG00000007828	1119.98	-1.95979	0.388682	-5.04215	4.60338e-07	6.65709e-05
ENSBTAG00000013052	27.8816	-1.94231	0.500597	-3.87999	0.00010446	0.00400251
ENSBTAG00000025434	2770.48	-1.92736	0.352672	-5.46503	4.62827e-08	1.20411e-05
ENSBTAG00000011504	17.6343	-1.91836	0.553988	-3.46281	0.000534557	0.0132707
ENSBTAG00000001823	175.671	-1.84575	0.461265	-4.00149	6.2945e-05	0.00274853
ENSBTAG00000050297	28.5353	-1.8339	0.620609	-2.955	0.00312672	0.0458574
ENSBTAG00000010635	42.0151	-1.83096	0.512233	-3.57447	0.000350932	0.00978461
ENSBTAG00000003061	1363.31	-1.82372	0.518584	-3.51673	0.000436897	0.0115439
ENSBTAG00000008497	603.259	-1.78909	0.455822	-3.92498	8.67365e-05	0.00350654
ENSBTAG00000017365	74.1353	-1.772	0.54698	-3.2396	0.00119698	0.023731
ENSBTAG00000044091	34.1945	-1.76529	0.447845	-3.94175	8.08889e-05	0.00334731
ENSBTAG00000045849	51.3628	-1.71083	0.569853	-3.00224	0.00268004	0.0414298
ENSBTAG00000004224	88.6469	-1.67355	0.430801	-3.88474	0.00010244	0.00398184
ENSBTAG00000052072	40.7332	-1.6726	0.368128	-4.54352	5.53234e-06	0.000473914
ENSBTAG00000010719	78.5276	-1.65663	0.345777	-4.79104	1.65917e-06	0.000187514
ENSBTAG00000013860	667.986	-1.65252	0.333483	-4.95533	7.22076e-07	9.52078e-05
ENSBTAG00000051765	92.9025	-1.64464	0.387986	-4.23892	2.24597e-05	0.00127452
ENSBTAG00000004685	242.369	-1.63951	0.40435	-4.05467	5.02051e-05	0.00230446
ENSBTAG00000005666	74.5833	-1.63764	0.398072	-4.11394	3.88965e-05	0.00193748
ENSBTAG00000048957	1917.88	-1.63451	0.334784	-4.88227	1.04871e-06	0.000128219
ENSBTAG00000018413	87.4026	-1.61557	0.534421	-3.02303	0.00250259	0.0396902
ENSBTAG00000005261	34.9763	-1.59978	0.44597	-3.58719	0.000334261	0.00942448
ENSBTAG00000021302	56.4083	-1.5942	0.522591	-3.05058	0.00228403	0.0373024
ENSBTAG00000049156	264.585	-1.57588	0.352249	-4.47376	7.68553e-06	0.000594039
ENSBTAG00000022000	35.8748	-1.57422	0.473929	-3.32164	0.000894899	0.0189535
ENSBTAG00000012629	112.421	-1.57329	0.388952	-4.04495	5.23353e-05	0.00238596
ENSBTAG00000051090	391.436	-1.57229	0.362234	-4.34053	1.42136e-05	0.000919034
ENSBTAG00000000536	852.847	-1.56325	0.466562	-3.35058	0.000806415	0.0176063
ENSBTAG00000019090	78.2371	-1.5533	0.313656	-4.95222	7.33708e-07	9.58024e-05
ENSBTAG00000037404	87.1939	-1.54005	0.460296	-3.34579	0.000820474	0.0178553
ENSBTAG00000001919	332.241	-1.52736	0.263945	-5.78666	7.17976e-09	2.60974e-06
ENSBTAG00000003705	48.683	-1.52495	0.476228	-3.20213	0.00136414	0.026209
ENSBTAG00000003511	147.075	-1.52223	0.263901	-5.76816	8.01402e-09	2.76361e-06
ENSBTAG00000013774	1015.05	-1.52155	0.336452	-4.52234	6.11604e-06	0.00049551
ENSBTAG00000023384	41.9377	-1.51705	0.517216	-2.93311	0.00335583	0.0482524
ENSBTAG00000002296	1232.81	-1.50804	0.361564	-4.17089	3.03418e-05	0.00158165
ENSBTAG00000021880	247.492	-1.49466	0.40999	-3.64561	0.000266762	0.00815383
ENSBTAG00000019434	544.508	-1.48236	0.295999	-5.008	5.49978e-07	7.62541e-05
ENSBTAG00000052725	86.0812	-1.48184	0.423988	-3.49501	0.000474039	0.0122182
ENSBTAG00000016343	38.897	-1.48156	0.439057	-3.37442	0.000739728	0.0165819
ENSBTAG00000055247	21.222	-1.4782	0.490152	-3.01581	0.00256296	0.040141
ENSBTAG00000013976	43.6838	-1.47555	0.476459	-3.09691	0.00195547	0.0337169
ENSBTAG00000040356	346.648	-1.46305	0.386098	-3.78932	0.00015106	0.00534635
ENSBTAG00000007116	5896.69	-1.46154	0.408366	-3.579	0.000344913	0.00966404
ENSBTAG00000054347	49.0727	-1.46152	0.465656	-3.13864	0.00169736	0.0308485
ENSBTAG00000008613	1038.05	-1.46085	0.42141	-3.46658	0.000527118	0.0132261
ENSBTAG00000009226	39.6357	-1.4576	0.405515	-3.59443	0.000325099	0.00924962
ENSBTAG00000050881	44.2722	-1.45441	0.452006	-3.21768	0.0012923	0.0250796
ENSBTAG00000025622	730.008	-1.44652	0.313247	-4.61782	3.8779e-06	0.000367281
ENSBTAG00000017450	799.847	-1.44636	0.259526	-5.5731	2.50251e-08	7.31658e-06
ENSBTAG00000002817	616.449	-1.44516	0.368066	-3.92636	8.62411e-05	0.00350654
ENSBTAG00000004542	2075.71	-1.43996	0.385859	-3.73182	0.000190098	0.00645612
ENSBTAG00000011585	65.9934	-1.43993	0.472047	-3.05039	0.00228546	0.0373024
ENSBTAG00000021693	36.7202	-1.43821	0.41639	-3.454	0.000552338	0.013486
ENSBTAG00000014432	737.098	-1.43109	0.246497	-5.80569	6.41031e-09	2.39478e-06
ENSBTAG00000012972	224.608	-1.4253	0.367885	-3.8743	0.000106932	0.00408559
ENSBTAG00000013001	28.2473	-1.41981	0.426279	-3.33071	0.000866251	0.0186417
ENSBTAG00000007206	112.752	-1.4156	0.346539	-4.08495	4.40857e-05	0.00209509
ENSBTAG00000053180	97.8381	-1.41302	0.409744	-3.44855	0.00056361	0.0136577
ENSBTAG00000052297	30.7763	-1.41292	0.414376	-3.40977	0.000650184	0.0149988
ENSBTAG00000036260	588.827	-1.40894	0.351907	-4.00372	6.23546e-05	0.00273162
ENSBTAG00000017824	1778.31	-1.40092	0.432371	-3.24009	0.00119493	0.023731
ENSBTAG00000012954	80.1536	-1.40024	0.328028	-4.26867	1.96641e-05	0.00116055
ENSBTAG00000006067	356.876	-1.39701	0.405796	-3.44264	0.000576069	0.0137857
ENSBTAG00000003454	318.22	-1.38643	0.374524	-3.70186	0.000214028	0.00702063
ENSBTAG00000046012	457.671	-1.378	0.321421	-4.28721	1.80933e-05	0.00109611
ENSBTAG00000008278	36.948	-1.374	0.42428	-3.23843	0.0012019	0.0237363
ENSBTAG00000012365	557.127	-1.37212	0.360101	-3.81038	0.000138755	0.00500299
ENSBTAG00000001702	26.2008	-1.36597	0.458334	-2.98029	0.00287975	0.0434189
ENSBTAG00000021912	419.139	-1.35833	0.35118	-3.8679	0.000109778	0.00418245
ENSBTAG00000052139	26.0027	-1.35825	0.440179	-3.08568	0.00203088	0.0344865
ENSBTAG00000006631	63.4077	-1.35659	0.443106	-3.06155	0.00220192	0.0363934
ENSBTAG00000034077	102.522	-1.34502	0.429415	-3.13221	0.00173494	0.0313197
ENSBTAG00000018342	185.924	-1.34152	0.278952	-4.80914	1.51583e-06	0.000180411
ENSBTAG00000003889	130.547	-1.33719	0.312785	-4.2751	1.91054e-05	0.00113694
ENSBTAG00000008744	162.466	-1.33359	0.321688	-4.14559	3.38941e-05	0.00173985
ENSBTAG00000012200	284.052	-1.33016	0.244668	-5.4366	5.43069e-08	1.34267e-05
ENSBTAG00000008275	68.2544	-1.31497	0.309018	-4.25533	2.08742e-05	0.00121531
ENSBTAG00000006645	460.158	-1.31313	0.267971	-4.90025	9.57152e-07	0.000119192
ENSBTAG00000021210	74.4756	-1.31201	0.285201	-4.60029	4.21899e-06	0.000385994
ENSBTAG00000000877	67.5928	-1.30748	0.357847	-3.65374	0.000258447	0.00793575
ENSBTAG00000000032	104.97	-1.30613	0.340288	-3.83832	0.000123881	0.004628
ENSBTAG00000049864	4388.38	-1.305	0.283948	-4.59589	4.30904e-06	0.000390247
ENSBTAG00000004851	279.735	-1.3038	0.342865	-3.80266	0.000143149	0.00512024
ENSBTAG00000039708	43.7659	-1.30243	0.42695	-3.05055	0.00228425	0.0373024
ENSBTAG00000006747	78.7765	-1.295	0.423004	-3.06145	0.00220271	0.0363934
ENSBTAG00000011136	122.22	-1.28782	0.320492	-4.01825	5.8633e-05	0.00260249
ENSBTAG00000010846	168.464	-1.28272	0.35625	-3.60061	0.000317474	0.00910387
ENSBTAG00000009272	867.248	-1.27162	0.287657	-4.42063	9.84132e-06	0.000719325
ENSBTAG00000017493	166.307	-1.2679	0.291363	-4.35162	1.35135e-05	0.000886552
ENSBTAG00000026097	342.694	-1.25719	0.233417	-5.38603	7.20293e-08	1.61454e-05
ENSBTAG00000054839	41.3663	-1.24829	0.361464	-3.45342	0.000553519	0.013486
ENSBTAG00000046724	188.915	-1.24821	0.286115	-4.36261	1.28523e-05	0.00085253
ENSBTAG00000013686	303.616	-1.24691	0.332804	-3.74669	0.000179185	0.0061476
ENSBTAG00000031242	36.1967	-1.2436	0.408204	-3.04652	0.00231508	0.0376488
ENSBTAG00000007369	1008.24	-1.23946	0.291022	-4.25898	2.05366e-05	0.00120086
ENSBTAG00000003556	928.479	-1.22875	0.302675	-4.05963	4.91516e-05	0.00226383
ENSBTAG00000013612	81.5393	-1.21963	0.381142	-3.19993	0.00137461	0.0262975
ENSBTAG00000016937	171	-1.20601	0.340129	-3.54574	0.000391506	0.0106586
ENSBTAG00000017681	163.425	-1.20554	0.265646	-4.53815	5.6749e-06	0.000478357
ENSBTAG00000011646	353.326	-1.20265	0.27187	-4.42364	9.70509e-06	0.000713244
ENSBTAG00000051381	52.4743	-1.19838	0.395389	-3.03089	0.00243837	0.0390269
ENSBTAG00000012509	133.533	-1.19216	0.40174	-2.9675	0.00300231	0.0445674
ENSBTAG00000017748	204.511	-1.17266	0.342426	-3.42456	0.000615792	0.014555
ENSBTAG00000014788	495.017	-1.17189	0.377058	-3.10798	0.00188369	0.0330729
ENSBTAG00000055141	108.205	-1.16761	0.37726	-3.09497	0.0019683	0.0338513
ENSBTAG00000021874	50.808	-1.16671	0.342154	-3.4099	0.000649865	0.0149988
ENSBTAG00000004018	92.2266	-1.16585	0.294932	-3.95294	7.71959e-05	0.00323361
ENSBTAG00000007654	43.4867	-1.15827	0.385442	-3.00504	0.00265546	0.0412369
ENSBTAG00000002742	146.912	-1.15677	0.276406	-4.18503	2.85123e-05	0.00152167
ENSBTAG00000020040	203.244	-1.14027	0.225858	-5.04859	4.45072e-07	6.50628e-05
ENSBTAG00000023632	122.021	-1.1308	0.337194	-3.35356	0.000797797	0.0174724
ENSBTAG00000030340	208.532	-1.12846	0.267207	-4.22318	2.40879e-05	0.00135716
ENSBTAG00000011873	37.7213	-1.12832	0.363993	-3.09985	0.00193618	0.0336596
ENSBTAG00000017666	223.206	-1.12644	0.238548	-4.72206	2.33466e-06	0.00023787
ENSBTAG00000006784	218.72	-1.11555	0.249843	-4.46498	8.00751e-06	0.000615389
ENSBTAG00000053319	106.833	-1.11216	0.360197	-3.08764	0.00201751	0.0343898
ENSBTAG00000011011	413.5	-1.10856	0.220851	-5.0195	5.18053e-07	7.33399e-05
ENSBTAG00000001473	104.504	-1.10472	0.313496	-3.52388	0.000425281	0.0113036
ENSBTAG00000019329	1345.64	-1.10421	0.35431	-3.11652	0.00182999	0.0324691
ENSBTAG00000002470	99.2786	-1.10412	0.241687	-4.56838	4.91517e-06	0.000437775
ENSBTAG00000012667	1165.9	-1.10229	0.201165	-5.47951	4.26504e-08	1.14721e-05
ENSBTAG00000006162	1010.56	-1.09875	0.31035	-3.54035	0.000399595	0.0107915
ENSBTAG00000019014	240.271	-1.09789	0.356412	-3.08039	0.00206727	0.0349281
ENSBTAG00000000713	164.397	-1.09639	0.284966	-3.84744	0.000119358	0.00449968
ENSBTAG00000035587	1421.34	-1.09414	0.290679	-3.76407	0.000167168	0.00577955
ENSBTAG00000040338	242.733	-1.09374	0.328601	-3.32847	0.000873245	0.0187011
ENSBTAG00000014454	140.452	-1.09306	0.351142	-3.11288	0.00185273	0.0326571
ENSBTAG00000014151	3445.43	-1.09037	0.278131	-3.92035	8.84199e-05	0.00354973
ENSBTAG00000006034	281.673	-1.08377	0.204774	-5.29252	1.2064e-07	2.42162e-05
ENSBTAG00000008350	715.899	-1.08019	0.292898	-3.68793	0.000226088	0.00725693
ENSBTAG00000018105	262.125	-1.07078	0.288195	-3.71547	0.00020283	0.00675214
ENSBTAG00000006117	116.2	-1.06514	0.327216	-3.25516	0.00113327	0.0228627
ENSBTAG00000004111	130.374	-1.062	0.234551	-4.52782	5.95953e-06	0.000488718
ENSBTAG00000020161	152.898	-1.0555	0.282175	-3.74058	0.000183597	0.00626701
ENSBTAG00000047658	103.377	-1.05396	0.317019	-3.32458	0.000885516	0.0188737
ENSBTAG00000006260	124.322	-1.05117	0.31232	-3.36568	0.000763553	0.0168069
ENSBTAG00000015513	135.555	-1.05045	0.273973	-3.83413	0.000126007	0.0046814
ENSBTAG00000004879	244.297	-1.04872	0.315578	-3.32318	0.000889976	0.0189088
ENSBTAG00000052394	124.719	-1.04625	0.319458	-3.27507	0.00105635	0.0215581
ENSBTAG00000030255	178.951	-1.04509	0.303032	-3.44878	0.00056313	0.0136577
ENSBTAG00000038970	121.788	-1.04459	0.292442	-3.57194	0.000354343	0.00980568
ENSBTAG00000048331	91.1461	-1.03935	0.285214	-3.64409	0.000268337	0.00816316
ENSBTAG00000007365	123.683	-1.03567	0.342045	-3.02789	0.0024627	0.0392892
ENSBTAG00000009047	297.298	-1.03234	0.314525	-3.28223	0.00102989	0.0211143
ENSBTAG00000050078	295.275	-1.03045	0.31535	-3.26763	0.00108453	0.0220664
ENSBTAG00000013096	1325.54	-1.03043	0.225717	-4.56514	4.99162e-06	0.00044166
ENSBTAG00000023787	595.897	-1.02391	0.302536	-3.38442	0.000713282	0.0161226
ENSBTAG00000004751	77.2222	-1.02256	0.350443	-2.91792	0.00352376	0.0498468
ENSBTAG00000012499	121.738	-1.01809	0.235767	-4.31823	1.57288e-05	0.000997812
ENSBTAG00000006572	2704.39	-1.01761	0.235079	-4.32878	1.49939e-05	0.000964845
ENSBTAG00000011602	474.048	-1.01619	0.311854	-3.25854	0.00111988	0.0226827
ENSBTAG00000039466	319.333	-1.01596	0.307445	-3.30453	0.000951368	0.0198679
ENSBTAG00000018272	428.921	-1.01552	0.284938	-3.56398	0.000365267	0.0100872
ENSBTAG00000046516	109.056	-1.01285	0.333965	-3.03281	0.0024229	0.0388911
ENSBTAG00000001828	128.94	-1.01213	0.334143	-3.02904	0.00245333	0.0391862
ENSBTAG00000012032	245.624	-1.01086	0.335757	-3.0107	0.0026065	0.0406669
ENSBTAG00000007149	242.371	-1.00919	0.320335	-3.15041	0.00163042	0.0298334
ENSBTAG00000003553	5815.02	-1.00222	0.259771	-3.85808	0.00011428	0.00432945
ENSBTAG00000001305	52.3946	-1.00152	0.317725	-3.15217	0.00162062	0.0296944
ENSBTAG00000014217	644.621	-1.00043	0.271639	-3.68292	0.000230575	0.00734834
ENSBTAG00000005160	4449.66	1.01444	0.243925	4.1588	3.19927e-05	0.00165489
ENSBTAG00000015821	1544.61	1.01451	0.274997	3.68917	0.000224987	0.00725693
ENSBTAG00000016912	3474.42	1.01645	0.286787	3.54426	0.000393714	0.010697
ENSBTAG00000009996	2549.7	1.01738	0.267761	3.7996	0.000144931	0.00515656
ENSBTAG00000012829	2713.84	1.02132	0.298588	3.4205	0.000625053	0.0146707
ENSBTAG00000010493	2022.6	1.02183	0.256049	3.99076	6.58608e-05	0.00284657
ENSBTAG00000037775	2202.51	1.02876	0.346802	2.96643	0.00301283	0.0446742
ENSBTAG00000003916	985.271	1.03065	0.287511	3.58473	0.00033743	0.00949393
ENSBTAG00000017375	1074.11	1.03699	0.294865	3.51681	0.000436764	0.0115439
ENSBTAG00000013863	4488.25	1.03814	0.246073	4.21885	2.4555e-05	0.00136463
ENSBTAG00000017833	11456.1	1.04347	0.355822	2.93256	0.00336177	0.0482524
ENSBTAG00000013912	54915.3	1.04722	0.281223	3.7238	0.000196247	0.00660528
ENSBTAG00000038640	262.604	1.04806	0.239559	4.37495	1.2146e-05	0.000831951
ENSBTAG00000008649	1955.97	1.05033	0.243594	4.31182	1.61913e-05	0.00101282
ENSBTAG00000016683	10955.1	1.05059	0.301651	3.48282	0.000496163	0.0126861
ENSBTAG00000019345	1162.98	1.05646	0.25119	4.20582	2.60137e-05	0.00142219
ENSBTAG00000022689	697.004	1.06226	0.337681	3.14576	0.00165654	0.0301881
ENSBTAG00000006240	6288.22	1.06542	0.288812	3.68897	0.000225162	0.00725693
ENSBTAG00000004842	4324.56	1.06557	0.294319	3.62045	0.000294087	0.00865511
ENSBTAG00000051340	910.011	1.06802	0.309865	3.44671	0.000567447	0.0137259
ENSBTAG00000001824	15568.2	1.06884	0.234987	4.54849	5.40322e-06	0.000468825
ENSBTAG00000010303	25171.6	1.07192	0.29187	3.67259	0.000240103	0.00756242
ENSBTAG00000033255	2872.92	1.07461	0.274868	3.90957	9.24614e-05	0.00368995
ENSBTAG00000011563	6774.88	1.07802	0.316743	3.40345	0.000665415	0.0152716
ENSBTAG00000009211	1628.57	1.08381	0.250982	4.31828	1.57251e-05	0.000997812
ENSBTAG00000004540	14255.8	1.08517	0.295369	3.67395	0.000238826	0.00753984
ENSBTAG00000051719	74.2784	1.08683	0.333895	3.25501	0.00113387	0.0228627
ENSBTAG00000033702	2908.58	1.09473	0.25136	4.35524	1.32923e-05	0.000876313
ENSBTAG00000038233	3543.19	1.09721	0.30545	3.59212	0.000327998	0.00926731
ENSBTAG00000002690	1480.12	1.09729	0.318484	3.44536	0.000570295	0.0137456
ENSBTAG00000016060	108.147	1.09837	0.31987	3.43381	0.000595155	0.0141418
ENSBTAG00000017721	1615.03	1.09976	0.255441	4.30534	1.66728e-05	0.00103811
ENSBTAG00000001533	1343.17	1.10154	0.340245	3.23748	0.00120589	0.0237452
ENSBTAG00000006223	2231.33	1.10429	0.25731	4.29166	1.77346e-05	0.00107924
ENSBTAG00000022227	9437.86	1.10447	0.33484	3.29849	0.000972075	0.0202062
ENSBTAG00000050334	7517.1	1.10945	0.219612	5.05186	4.37528e-07	6.46628e-05
ENSBTAG00000009091	4662.18	1.1154	0.195255	5.71253	1.11309e-08	3.65316e-06
ENSBTAG00000015580	3051.33	1.11995	0.238717	4.69152	2.71177e-06	0.000268167
ENSBTAG00000003845	874.004	1.12001	0.323657	3.46048	0.000539217	0.0132819
ENSBTAG00000050996	249.813	1.1266	0.373828	3.01369	0.00258088	0.0403607
ENSBTAG00000005978	14307.9	1.12886	0.306076	3.68816	0.000225885	0.00725693
ENSBTAG00000014090	3741.47	1.13083	0.241229	4.68777	2.76202e-06	0.000271142
ENSBTAG00000025221	344.854	1.13087	0.36597	3.09005	0.00200121	0.0342282
ENSBTAG00000020996	1712.34	1.13252	0.287074	3.94503	7.97894e-05	0.003312
ENSBTAG00000012626	3572.1	1.13612	0.315585	3.60004	0.000318167	0.00910432
ENSBTAG00000000240	240.345	1.14077	0.33422	3.41323	0.000641989	0.0149121
ENSBTAG00000018046	2494.68	1.14655	0.375921	3.04998	0.00228857	0.0373079
ENSBTAG00000003709	5663.42	1.15521	0.317213	3.64174	0.000270797	0.00816581
ENSBTAG00000015752	2879.58	1.15688	0.256967	4.50205	6.73005e-06	0.000529313
ENSBTAG00000007071	697.594	1.15905	0.282101	4.10863	3.98017e-05	0.00195848
ENSBTAG00000039513	248.28	1.16656	0.374638	3.11383	0.00184677	0.0326376
ENSBTAG00000043036	83.7068	1.16747	0.394046	2.96279	0.00304869	0.0451065
ENSBTAG00000009677	5141.45	1.16786	0.300501	3.88638	0.00010175	0.00396648
ENSBTAG00000004659	1724	1.16899	0.340935	3.42878	0.000606296	0.0143811
ENSBTAG00000013125	9031.02	1.17153	0.275888	4.2464	2.17229e-05	0.0012432
ENSBTAG00000045808	3505.8	1.17459	0.224244	5.23798	1.62345e-07	2.95051e-05
ENSBTAG00000016805	530.947	1.17504	0.332563	3.5333	0.000410403	0.011017
ENSBTAG00000014297	4055.06	1.17546	0.268708	4.37449	1.21717e-05	0.000831951
ENSBTAG00000006695	7304	1.17621	0.199936	5.88293	4.03071e-09	1.69403e-06
ENSBTAG00000015271	3671.1	1.17806	0.300163	3.92474	8.68226e-05	0.00350654
ENSBTAG00000007895	5494.62	1.17887	0.336631	3.50195	0.000461866	0.0120614
ENSBTAG00000013170	202.909	1.18264	0.358991	3.29435	0.000986507	0.0204112
ENSBTAG00000005786	861.979	1.1842	0.38036	3.11337	0.00184961	0.0326449
ENSBTAG00000008115	659.081	1.19106	0.262941	4.52977	5.90475e-06	0.000487196
ENSBTAG00000030575	836.54	1.19567	0.30346	3.94013	8.14363e-05	0.00335962
ENSBTAG00000013705	3467.1	1.21055	0.26722	4.53015	5.89415e-06	0.000487196
ENSBTAG00000019975	34690.1	1.21827	0.39294	3.1004	0.00193258	0.0336596
ENSBTAG00000008299	28.3059	1.22205	0.413151	2.95788	0.00309763	0.0456373
ENSBTAG00000002432	2278.05	1.22287	0.362499	3.37345	0.000742315	0.0165837
ENSBTAG00000010206	5462.23	1.22317	0.235563	5.19255	2.07428e-07	3.71959e-05
ENSBTAG00000016265	1757.29	1.22514	0.301052	4.06953	4.71072e-05	0.0021922
ENSBTAG00000047107	3189.94	1.22519	0.384021	3.19041	0.00142071	0.0268663
ENSBTAG00000012046	6105.69	1.23232	0.278079	4.43156	9.35523e-06	0.000695129
ENSBTAG00000018397	239.345	1.23345	0.420482	2.93341	0.00335256	0.0482524
ENSBTAG00000002977	15307.8	1.23649	0.34227	3.61262	0.000303116	0.00880475
ENSBTAG00000001510	1769.12	1.24002	0.300779	4.12269	3.74469e-05	0.00189279
ENSBTAG00000016546	4695.67	1.25043	0.357654	3.49621	0.000471924	0.0122056
ENSBTAG00000043964	278.664	1.25597	0.28686	4.37834	1.19589e-05	0.000831951
ENSBTAG00000047077	3840.68	1.25608	0.261539	4.80265	1.56578e-06	0.000181536
ENSBTAG00000010928	376.484	1.25847	0.265719	4.73608	2.17893e-06	0.000230743
ENSBTAG00000005816	3283.56	1.2594	0.216726	5.81103	6.20884e-09	2.39478e-06
ENSBTAG00000034075	1044.29	1.26048	0.338385	3.72498	0.000195328	0.00660042
ENSBTAG00000021204	436.626	1.26343	0.388313	3.25363	0.0011394	0.0229398
ENSBTAG00000000735	27375.3	1.26417	0.403279	3.13473	0.00172011	0.0311356
ENSBTAG00000031797	1981.37	1.26533	0.212236	5.9619	2.49325e-09	1.28968e-06
ENSBTAG00000016217	1506.74	1.27757	0.361239	3.53663	0.000405271	0.010901
ENSBTAG00000016541	120.145	1.28241	0.363047	3.53235	0.000411877	0.0110345
ENSBTAG00000006125	870.052	1.284	0.299821	4.28257	1.84751e-05	0.00110432
ENSBTAG00000012107	2449.57	1.28412	0.283851	4.52392	6.07046e-06	0.000494798
ENSBTAG00000001945	7163.42	1.28862	0.355302	3.62683	0.00028692	0.00853714
ENSBTAG00000012038	1441.11	1.28948	0.216804	5.94766	2.71995e-09	1.35484e-06
ENSBTAG00000012989	1017.17	1.2902	0.323271	3.99109	6.5771e-05	0.00284657
ENSBTAG00000011343	3065.36	1.29238	0.280147	4.61323	3.96459e-06	0.000372866
ENSBTAG00000016208	219.913	1.29502	0.264752	4.89145	1.00098e-06	0.000123506
ENSBTAG00000004329	2349.82	1.2957	0.310284	4.17585	2.96876e-05	0.00156999
ENSBTAG00000003012	2622.67	1.2997	0.215537	6.03003	1.63925e-09	9.58535e-07
ENSBTAG00000001294	3529.33	1.30227	0.349741	3.72353	0.000196454	0.00660528
ENSBTAG00000015868	882.89	1.30235	0.421861	3.08715	0.00202083	0.0344026
ENSBTAG00000015711	246.108	1.3087	0.299809	4.3651	1.27063e-05	0.00085253
ENSBTAG00000020270	8727.15	1.31235	0.321688	4.07958	4.51177e-05	0.00212551
ENSBTAG00000017118	3926.27	1.31933	0.317767	4.15187	3.29765e-05	0.00169924
ENSBTAG00000006638	356.002	1.31945	0.335578	3.93188	8.42851e-05	0.00345595
ENSBTAG00000015046	536.647	1.32258	0.373469	3.54135	0.000398091	0.0107725
ENSBTAG00000003791	1673.39	1.32564	0.420486	3.15265	0.00161796	0.0296862
ENSBTAG00000054796	37.9373	1.32813	0.374529	3.54614	0.000390917	0.0106586
ENSBTAG00000002085	121.424	1.33156	0.310918	4.28267	1.84663e-05	0.00110432
ENSBTAG00000007662	18330.7	1.33242	0.27733	4.80447	1.5516e-06	0.000181536
ENSBTAG00000021791	3079.85	1.33692	0.40586	3.29404	0.000987593	0.0204112
ENSBTAG00000009948	6477.22	1.34035	0.189231	7.08318	1.40887e-12	1.93482e-09
ENSBTAG00000012082	429.786	1.34566	0.378781	3.5526	0.000381448	0.010427
ENSBTAG00000040161	10570.6	1.35606	0.295963	4.58187	4.60844e-06	0.000413192
ENSBTAG00000006616	4913.41	1.36257	0.332407	4.09911	4.14745e-05	0.00200644
ENSBTAG00000000546	1356.79	1.36604	0.390304	3.49994	0.000465358	0.0121291
ENSBTAG00000011511	5171.68	1.37737	0.297128	4.63563	3.55845e-06	0.000339416
ENSBTAG00000008279	240.371	1.37919	0.413618	3.33445	0.000854694	0.0184507
ENSBTAG00000012050	1962.04	1.38555	0.337602	4.10411	4.05883e-05	0.00198499
ENSBTAG00000002669	2796.21	1.38768	0.463089	2.99658	0.00273028	0.0419694
ENSBTAG00000010549	4745.41	1.38971	0.386629	3.59443	0.000325105	0.00924962
ENSBTAG00000006510	1323.73	1.39296	0.337334	4.12932	3.63838e-05	0.00184651
ENSBTAG00000006731	459.869	1.39809	0.410408	3.40659	0.000657809	0.0151487
ENSBTAG00000015190	3339.28	1.40004	0.27575	5.0772	3.83034e-07	6.08565e-05
ENSBTAG00000002705	60.6244	1.40424	0.327771	4.28421	1.83392e-05	0.00110432
ENSBTAG00000013900	2133.6	1.40925	0.280679	5.02086	5.14417e-07	7.33399e-05
ENSBTAG00000006017	9833.83	1.41061	0.281471	5.01157	5.3987e-07	7.56324e-05
ENSBTAG00000049377	55.2333	1.41737	0.419478	3.37888	0.000727812	0.0164234
ENSBTAG00000005766	206.849	1.42024	0.386024	3.67915	0.000234008	0.00740512
ENSBTAG00000046699	130.68	1.42603	0.315922	4.51389	6.36504e-06	0.000509544
ENSBTAG00000014506	222.392	1.42845	0.350447	4.07607	4.58025e-05	0.00213888
ENSBTAG00000015563	1394.56	1.42864	0.306166	4.66623	3.06781e-06	0.000296827
ENSBTAG00000015509	5281.62	1.42925	0.291111	4.90962	9.12527e-07	0.000115779
ENSBTAG00000014325	570.009	1.43256	0.289054	4.95603	7.19489e-07	9.52078e-05
ENSBTAG00000017670	7246.94	1.43315	0.412851	3.47134	0.000517865	0.0130675
ENSBTAG00000011986	94.9227	1.4343	0.486768	2.94657	0.00321319	0.0468192
ENSBTAG00000038938	2508.83	1.4427	0.273635	5.27235	1.34691e-07	2.62531e-05
ENSBTAG00000006797	441.842	1.44455	0.346128	4.17346	3.00013e-05	0.00156999
ENSBTAG00000021240	266.744	1.44476	0.411158	3.51387	0.000441626	0.0116459
ENSBTAG00000046158	2113.18	1.45061	0.345731	4.19577	2.71952e-05	0.00148076
ENSBTAG00000005412	1326.99	1.45632	0.323115	4.50711	6.57173e-06	0.000522977
ENSBTAG00000009214	3966.71	1.45667	0.347895	4.1871	2.82542e-05	0.00151391
ENSBTAG00000002670	35.1218	1.45881	0.410493	3.5538	0.000379703	0.0104253
ENSBTAG00000042099	63.1603	1.46944	0.392583	3.743	0.000181833	0.00622258
ENSBTAG00000000396	3710.09	1.46978	0.289659	5.07419	3.89148e-07	6.08565e-05
ENSBTAG00000000095	8474.02	1.47024	0.371473	3.95787	7.5621e-05	0.00318817
ENSBTAG00000016388	1868.58	1.4707	0.366154	4.0166	5.90431e-05	0.00261207
ENSBTAG00000000806	6512.02	1.47746	0.305582	4.8349	1.33213e-06	0.000161403
ENSBTAG00000053951	542.856	1.49399	0.314983	4.74309	2.10486e-06	0.000224668
ENSBTAG00000001273	8015.63	1.49537	0.271431	5.50923	3.60413e-08	1.00983e-05
ENSBTAG00000000957	1430.12	1.49944	0.290154	5.16774	2.36947e-07	4.0338e-05
ENSBTAG00000017137	1654.69	1.5005	0.411952	3.64241	0.000270102	0.00816316
ENSBTAG00000018704	3248.12	1.50405	0.473904	3.17373	0.00150491	0.0281105
ENSBTAG00000023551	1865.94	1.52536	0.280779	5.43259	5.55411e-08	1.34267e-05
ENSBTAG00000004386	396.23	1.52618	0.294628	5.18002	2.21867e-07	3.87518e-05
ENSBTAG00000004557	163.831	1.52646	0.417379	3.65725	0.000254933	0.00784752
ENSBTAG00000005738	591.573	1.53502	0.418194	3.67059	0.000241988	0.0075686
ENSBTAG00000000504	1670.74	1.53768	0.342172	4.49388	6.99382e-06	0.00054686
ENSBTAG00000032089	634.456	1.5416	0.476152	3.23763	0.00120529	0.0237452
ENSBTAG00000046671	1592.57	1.54449	0.270373	5.71244	1.11369e-08	3.65316e-06
ENSBTAG00000006685	3441.85	1.57359	0.516901	3.04427	0.00233246	0.0378506
ENSBTAG00000007519	4959.64	1.57466	0.342286	4.60042	4.21645e-06	0.000385994
ENSBTAG00000020159	42.9048	1.58792	0.468832	3.38697	0.000706691	0.0160275
ENSBTAG00000000936	72.3155	1.58999	0.47186	3.36962	0.000752721	0.0167052
ENSBTAG00000053649	12455.8	1.59497	0.455215	3.50377	0.000458727	0.0120028
ENSBTAG00000006836	3157.01	1.59715	0.386718	4.13002	3.62735e-05	0.00184651
ENSBTAG00000020489	55.8075	1.61261	0.461158	3.49687	0.000470751	0.0122056
ENSBTAG00000006721	1171.78	1.62129	0.388366	4.17465	2.98446e-05	0.00156999
ENSBTAG00000049416	1222.44	1.62501	0.329984	4.9245	8.45774e-07	0.000109373
ENSBTAG00000015592	1664.36	1.62929	0.301779	5.39896	6.70281e-08	1.54398e-05
ENSBTAG00000002363	1455.51	1.63153	0.304786	5.35302	8.6498e-08	1.82551e-05
ENSBTAG00000001143	6722.88	1.64117	0.421458	3.89402	9.85964e-05	0.00386596
ENSBTAG00000045822	3550.22	1.64871	0.363206	4.53931	5.64378e-06	0.000478357
ENSBTAG00000048591	225.155	1.64983	0.529734	3.11446	0.00184284	0.0326376
ENSBTAG00000023198	63754.9	1.65122	0.437158	3.77717	0.000158618	0.00552811
ENSBTAG00000011634	80.6019	1.65768	0.446089	3.71603	0.000202378	0.00675214
ENSBTAG00000000436	12572.7	1.66264	0.462582	3.59427	0.000325308	0.00924962
ENSBTAG00000008330	11557.4	1.66376	0.234532	7.09396	1.30332e-12	1.93482e-09
ENSBTAG00000016169	28.7532	1.66462	0.499782	3.33069	0.000866312	0.0186417
ENSBTAG00000014554	106.87	1.66603	0.440781	3.77973	0.000156999	0.00549863
ENSBTAG00000018059	971.452	1.66638	0.521871	3.19309	0.00140757	0.0267745
ENSBTAG00000004714	187.237	1.68758	0.400768	4.21087	2.54384e-05	0.00140606
ENSBTAG00000048029	6982.79	1.69244	0.569158	2.9736	0.00294333	0.0440054
ENSBTAG00000011236	1467.44	1.69332	0.551744	3.06903	0.00214752	0.0356129
ENSBTAG00000013451	2391.27	1.69446	0.553689	3.06031	0.00221109	0.036487
ENSBTAG00000006615	566.965	1.70161	0.361366	4.70884	2.49127e-06	0.000251917
ENSBTAG00000008259	61170.1	1.7058	0.305273	5.58778	2.29993e-08	6.87373e-06
ENSBTAG00000016073	3234.47	1.70592	0.41809	4.08027	4.49828e-05	0.00212551
ENSBTAG00000051504	1086.8	1.71422	0.398521	4.30145	1.69684e-05	0.00104683
ENSBTAG00000016830	3817.73	1.71475	0.236443	7.25227	4.09829e-13	9.18632e-10
ENSBTAG00000033076	1344.69	1.73187	0.396859	4.36395	1.27737e-05	0.00085253
ENSBTAG00000008656	164.496	1.74067	0.398688	4.366	1.26544e-05	0.00085253
ENSBTAG00000011467	1477.45	1.749	0.239435	7.30468	2.7792e-13	8.00288e-10
ENSBTAG00000020035	2376.16	1.76317	0.591944	2.9786	0.00289566	0.0434641
ENSBTAG00000015818	3800.38	1.76767	0.513409	3.44301	0.000575271	0.0137857
ENSBTAG00000016656	17255.8	1.77021	0.371265	4.76804	1.86028e-06	0.000201765
ENSBTAG00000008636	3814.95	1.77947	0.458351	3.88234	0.000103456	0.00399397
ENSBTAG00000039922	287.762	1.78322	0.480974	3.70752	0.000209297	0.00691606
ENSBTAG00000015086	35.3543	1.78423	0.578553	3.08395	0.00204273	0.034644
ENSBTAG00000009812	156123	1.78522	0.562859	3.17169	0.00151554	0.0282306
ENSBTAG00000005923	1831.79	1.78642	0.380219	4.69839	2.62222e-06	0.000261231
ENSBTAG00000046862	3500.31	1.78719	0.353615	5.05404	4.32563e-07	6.46393e-05
ENSBTAG00000024918	21757.4	1.79126	0.566774	3.16045	0.00157524	0.0291408
ENSBTAG00000008323	214.854	1.80389	0.430359	4.1916	2.76994e-05	0.00149195
ENSBTAG00000009933	3036.71	1.80654	0.418854	4.31306	1.61012e-05	0.00101189
ENSBTAG00000021980	66.2847	1.80847	0.543183	3.3294	0.000870336	0.0186983
ENSBTAG00000017228	22.6542	1.83647	0.566707	3.2406	0.00119277	0.023731
ENSBTAG00000016116	216.791	1.84509	0.463576	3.98012	6.88818e-05	0.00293162
ENSBTAG00000031231	21642.3	1.86023	0.443568	4.19378	2.74345e-05	0.00148777
ENSBTAG00000008909	3127.9	1.86475	0.41265	4.51896	6.21432e-06	0.000500458
ENSBTAG00000016163	74.8516	1.88274	0.546861	3.44281	0.000575705	0.0137857
ENSBTAG00000037811	53096.9	1.88531	0.612424	3.07844	0.00208087	0.03496
ENSBTAG00000047367	1580.46	1.88756	0.380253	4.96397	6.90675e-07	9.28888e-05
ENSBTAG00000016906	334.887	1.88889	0.465983	4.05356	5.04446e-05	0.00230758
ENSBTAG00000006194	250.256	1.90813	0.436222	4.37423	1.21864e-05	0.000831951
ENSBTAG00000016542	65.9593	1.91613	0.499127	3.83895	0.000123559	0.004628
ENSBTAG00000039446	22.1689	1.92128	0.64389	2.98386	0.00284635	0.0431472
ENSBTAG00000036016	5308.5	1.92169	0.346843	5.54052	3.01568e-08	8.62934e-06
ENSBTAG00000010166	40.3925	1.92181	0.614903	3.12539	0.00177571	0.031842
ENSBTAG00000027676	594.926	1.92191	0.569155	3.37677	0.000733418	0.0164945
ENSBTAG00000004716	327.117	1.93051	0.484236	3.98672	6.69928e-05	0.00286027
ENSBTAG00000022489	61746.3	1.93928	0.554888	3.49491	0.000474227	0.0122182
ENSBTAG00000020283	1374.15	1.94157	0.584444	3.32208	0.00089348	0.0189533
ENSBTAG00000054342	183.364	1.96144	0.629858	3.11411	0.00184503	0.0326376
ENSBTAG00000015127	7547.06	1.99489	0.485199	4.11149	3.93118e-05	0.00194377
ENSBTAG00000019225	318.942	1.99585	0.604995	3.29895	0.000970471	0.0202041
ENSBTAG00000015779	2779.88	2.00485	0.393442	5.09566	3.47525e-07	5.69983e-05
ENSBTAG00000020242	1228.16	2.01192	0.423705	4.7484	2.05036e-06	0.000220602
ENSBTAG00000010998	8436.55	2.01899	0.347756	5.80577	6.40704e-09	2.39478e-06
ENSBTAG00000009658	14091.3	2.03924	0.29672	6.87263	6.30303e-12	6.05496e-09
ENSBTAG00000008703	3614.49	2.04508	0.44865	4.55829	5.15706e-06	0.000453316
ENSBTAG00000012406	7478.44	2.05216	0.434581	4.72216	2.33352e-06	0.00023787
ENSBTAG00000002290	1040.89	2.05921	0.462089	4.45631	8.33814e-06	0.000637157
ENSBTAG00000006561	6956.84	2.0815	0.530917	3.92057	8.83382e-05	0.00354973
ENSBTAG00000023659	19436.8	2.08601	0.394987	5.2812	1.28339e-07	2.53828e-05
ENSBTAG00000016913	286.709	2.09139	0.438529	4.76911	1.85044e-06	0.000201765
ENSBTAG00000000973	187.549	2.09713	0.694944	3.0177	0.00254701	0.0401109
ENSBTAG00000031287	684.955	2.12367	0.482902	4.39773	1.09389e-05	0.000782538
ENSBTAG00000014471	3698.59	2.13932	0.540923	3.95495	7.65506e-05	0.00321728
ENSBTAG00000010987	6827.33	2.14395	0.66185	3.23933	0.00119812	0.023731
ENSBTAG00000012817	9952.3	2.1448	0.476348	4.50259	6.71289e-06	0.000529313
ENSBTAG00000001395	374.61	2.14717	0.408674	5.25398	1.48846e-07	2.81948e-05
ENSBTAG00000008441	2758.98	2.16434	0.350556	6.17401	6.65813e-10	4.97473e-07
ENSBTAG00000008471	42162.1	2.17765	0.674877	3.22674	0.00125209	0.0244742
ENSBTAG00000049137	374.674	2.18342	0.542167	4.02721	5.64422e-05	0.00253806
ENSBTAG00000011358	8023.3	2.1835	0.530147	4.11868	3.81051e-05	0.00191222
ENSBTAG00000014529	821.669	2.18784	0.288815	7.57522	3.58517e-14	2.41085e-10
ENSBTAG00000005998	1532.73	2.20039	0.563131	3.90741	9.32892e-05	0.00371197
ENSBTAG00000016771	1555.98	2.22479	0.37749	5.89364	3.77772e-09	1.63892e-06
ENSBTAG00000010665	243.212	2.26066	0.339006	6.66849	2.58455e-11	2.31731e-08
ENSBTAG00000052787	22.4202	2.28117	0.696073	3.2772	0.00104841	0.0214288
ENSBTAG00000020538	5669.79	2.33035	0.629471	3.70207	0.000213846	0.00702063
ENSBTAG00000008250	894.687	2.33734	0.461171	5.06827	4.01438e-07	6.20568e-05
ENSBTAG00000018134	123.615	2.35154	0.650724	3.61373	0.000301824	0.00879884
ENSBTAG00000038154	56.17	2.36556	0.540491	4.37668	1.20499e-05	0.000831951
ENSBTAG00000018069	5207.91	2.36616	0.565806	4.18193	2.89051e-05	0.00153654
ENSBTAG00000051781	43.8159	2.37981	0.696026	3.41915	0.000628178	0.0147184
ENSBTAG00000030932	3983.68	2.38289	0.503795	4.72987	2.24661e-06	0.000236052
ENSBTAG00000012335	4281.05	2.39042	0.478589	4.99471	5.89232e-07	8.00463e-05
ENSBTAG00000012297	204.547	2.39052	0.682242	3.50392	0.000458465	0.0120028
ENSBTAG00000018125	146.356	2.40997	0.807277	2.98531	0.00283294	0.0430999
ENSBTAG00000015163	636.002	2.42119	0.402182	6.02013	1.74277e-09	9.76606e-07
ENSBTAG00000014465	149.35	2.42133	0.812845	2.97884	0.00289344	0.0434641
ENSBTAG00000046580	5225.04	2.4228	0.652666	3.71215	0.000205503	0.00682423
ENSBTAG00000046266	657.695	2.45631	0.676961	3.62844	0.000285142	0.00853714
ENSBTAG00000008545	3864.11	2.47015	0.40645	6.07737	1.22168e-09	7.82399e-07
ENSBTAG00000047680	5700.31	2.47097	0.350834	7.04314	1.8795e-12	2.29795e-09
ENSBTAG00000051298	21644.6	2.49473	0.493129	5.05898	4.21508e-07	6.39285e-05
ENSBTAG00000008142	8326.02	2.50698	0.433622	5.78147	7.40494e-09	2.62076e-06
ENSBTAG00000049851	465.435	2.51249	0.572196	4.39096	1.12854e-05	0.000798827
ENSBTAG00000015844	205.86	2.52223	0.67618	3.73011	0.000191393	0.00648374
ENSBTAG00000045904	2403.78	2.52318	0.358868	7.03096	2.05123e-12	2.29892e-09
ENSBTAG00000011192	66.6431	2.53976	0.415948	6.10595	1.02193e-09	6.87196e-07
ENSBTAG00000003366	4745.19	2.56891	0.566144	4.53756	5.69091e-06	0.000478357
ENSBTAG00000019054	3848.69	2.57613	0.484907	5.31262	1.08058e-07	2.20193e-05
ENSBTAG00000032265	1041.31	2.60383	0.465118	5.59822	2.16568e-08	6.6196e-06
ENSBTAG00000015632	115.763	2.61045	0.690192	3.78221	0.00015544	0.00547253
ENSBTAG00000020166	27545.2	2.61319	0.369079	7.08028	1.43863e-12	1.93482e-09
ENSBTAG00000018015	2675.89	2.6506	0.495231	5.35224	8.68707e-08	1.82551e-05
ENSBTAG00000037800	5614.35	2.66947	0.627486	4.25423	2.09768e-05	0.00121602
ENSBTAG00000020536	5273.65	2.7013	0.704486	3.83442	0.000125859	0.0046814
ENSBTAG00000049422	385.349	2.71696	0.499484	5.43952	5.3424e-08	1.34267e-05
ENSBTAG00000004305	504.468	2.73275	0.557413	4.90256	9.45959e-07	0.000118899
ENSBTAG00000017367	6894.73	2.74089	0.483793	5.66542	1.46663e-08	4.69636e-06
ENSBTAG00000002215	479.85	2.74593	0.500769	5.48344	4.17142e-08	1.14493e-05
ENSBTAG00000025257	53317.9	2.77041	0.611178	4.53291	5.81766e-06	0.000485973
ENSBTAG00000021435	2045.7	2.77552	0.689314	4.02649	5.66151e-05	0.00253806
ENSBTAG00000038737	38.3502	2.80004	0.684239	4.09219	4.27312e-05	0.00204516
ENSBTAG00000034238	73.104	2.81271	0.711673	3.95225	7.74201e-05	0.00323361
ENSBTAG00000049273	12.0453	2.81431	0.895571	3.14247	0.00167527	0.0304882
ENSBTAG00000018773	63.9784	2.85465	0.668764	4.26855	1.96746e-05	0.00116055
ENSBTAG00000000892	544.242	2.85519	0.531718	5.36976	7.88435e-08	1.71027e-05
ENSBTAG00000045588	2085.33	2.89358	0.72011	4.01825	5.86314e-05	0.00260249
ENSBTAG00000008021	1272.17	2.93354	0.59745	4.9101	9.10284e-07	0.000115779
ENSBTAG00000034349	2340.35	2.93532	0.559357	5.24767	1.54036e-07	2.84836e-05
ENSBTAG00000021452	5813.03	2.93704	0.414446	7.08666	1.37385e-12	1.93482e-09
ENSBTAG00000010069	65.2056	2.9485	0.722909	4.07867	4.52949e-05	0.00212551
ENSBTAG00000037527	1728.75	2.95696	0.49889	5.92708	3.08377e-09	1.4812e-06
ENSBTAG00000022622	818.443	3.07889	1.05563	2.91663	0.00353836	0.0499868
ENSBTAG00000007596	99.4604	3.15942	0.848761	3.72239	0.000197344	0.00661865
ENSBTAG00000006894	37233.5	3.2365	0.601897	5.37717	7.56667e-08	1.66827e-05
ENSBTAG00000021766	406.465	3.25292	0.595339	5.46398	4.65566e-08	1.20411e-05
ENSBTAG00000053481	24.2573	3.25985	0.817544	3.98738	6.68078e-05	0.00286027
ENSBTAG00000039861	12393.2	3.26354	0.643094	5.07474	3.88022e-07	6.08565e-05
ENSBTAG00000021326	4461.58	3.33549	0.635697	5.24699	1.54606e-07	2.84836e-05
ENSBTAG00000001864	22.7291	3.34778	0.658646	5.08281	3.71885e-07	6.02589e-05
ENSBTAG00000019123	2267.95	3.43306	0.572066	6.00116	1.95912e-09	1.05393e-06
ENSBTAG00000019965	14.8771	3.43857	0.929486	3.69943	0.000216087	0.00707093
ENSBTAG00000016661	3865.46	3.46155	0.58577	5.9094	3.43363e-09	1.55138e-06
ENSBTAG00000053424	44.265	3.65672	1.09528	3.33861	0.00084199	0.0182902
ENSBTAG00000044676	101.566	3.65677	0.501236	7.29551	2.97527e-13	8.00288e-10
ENSBTAG00000019979	1886.98	3.6598	0.67382	5.43142	5.59072e-08	1.34267e-05
ENSBTAG00000001321	60706.8	3.72002	1.12346	3.31121	0.00092892	0.0195204
ENSBTAG00000048508	453.896	3.72341	1.07719	3.45659	0.000547059	0.0134015
ENSBTAG00000019437	50.048	3.7461	0.731518	5.12099	3.03928e-07	5.04633e-05
ENSBTAG00000014762	314.043	3.75451	0.607551	6.17975	6.42052e-10	4.97473e-07
ENSBTAG00000027513	44182.5	3.83941	1.20748	3.1797	0.0014743	0.0276925
ENSBTAG00000004741	42.2452	3.90958	1.14401	3.41744	0.000632141	0.0147598
ENSBTAG00000025471	5839.45	4.13214	0.525121	7.86893	3.5769e-15	4.81058e-11
ENSBTAG00000007239	256.335	4.14079	0.798332	5.1868	2.13943e-07	3.78595e-05
ENSBTAG00000021462	2250.91	4.26455	1.04878	4.06621	4.77844e-05	0.00220843
ENSBTAG00000009012	736.599	4.33447	1.31029	3.30802	0.000939596	0.0196832
ENSBTAG00000009132	26.4559	4.34894	0.736098	5.90811	3.46059e-09	1.55138e-06
ENSBTAG00000007881	13011.4	4.39179	1.09876	3.99704	6.41406e-05	0.00279167
ENSBTAG00000018290	31.0904	4.39241	0.783061	5.60928	2.03166e-08	6.35437e-06
ENSBTAG00000014628	1718.69	4.47636	0.650146	6.88516	5.77223e-12	5.9716e-09
ENSBTAG00000016061	32660.8	4.78706	0.654979	7.30873	2.6968e-13	8.00288e-10
ENSBTAG00000034918	1729.46	5.02762	1.0449	4.81161	1.49722e-06	0.000179786
ENSBTAG00000007424	36.8514	5.08443	1.17786	4.31667	1.58403e-05	0.00100017
ENSBTAG00000009768	5638.06	5.27168	1.12522	4.685	2.79954e-06	0.000272833
ENSBTAG00000001570	2268.33	5.77667	1.48837	3.88121	0.00010394	0.00399397
ENSBTAG00000014113	15083.1	6.48052	1.20074	5.39708	6.77337e-08	1.54398e-05

## Sheet: GSE149494-RNA-Seq 
Gene Id	mean normalised counts	fold change	log2 fold change estimate	Wald statistic	p value	p value adjusted - false discovery rate (FDR)
ENSBTAG00000004950	80.7343	-10.3134	0.763158	-13.5142	1.29021e-41	5.52064e-39
ENSBTAG00000005603	69.9071	-8.08209	1.11722	-7.23412	4.68541e-13	2.34752e-11
ENSBTAG00000004150	9.91103	-6.16575	0.996099	-6.18989	6.02046e-10	1.92117e-08
ENSBTAG00000040567	43.5587	-6.13975	0.418729	-14.6628	1.11574e-48	6.64608e-46
ENSBTAG00000019347	447.797	-5.92886	0.213983	-27.7072	5.7218e-169	9.20237e-165
ENSBTAG00000026779	2162.74	-5.84338	0.496534	-11.7683	5.68349e-32	1.40627e-29
ENSBTAG00000027684	35.716	-5.74288	0.4487	-12.7989	1.66235e-37	5.3471e-35
ENSBTAG00000043369	4.44187	-5.72962	1.36541	-4.19626	2.71363e-05	0.000347202
ENSBTAG00000004562	2.90935	-5.51958	1.06889	-5.16384	2.41934e-07	4.96304e-06
ENSBTAG00000009513	2738.81	-5.51568	0.251364	-21.943	1.01005e-106	3.24894e-103
ENSBTAG00000001835	23.9202	-5.49723	0.589515	-9.32502	1.10967e-20	1.23082e-18
ENSBTAG00000023635	389.927	-5.45631	0.342303	-15.94	3.34401e-57	2.83062e-54
ENSBTAG00000015596	13.3509	-5.41807	0.626526	-8.64779	5.25074e-18	4.63998e-16
ENSBTAG00000011305	38.8658	-5.38349	0.414817	-12.978	1.63094e-38	5.46468e-36
ENSBTAG00000007153	105.584	-5.37352	0.342969	-15.6677	2.51654e-55	1.75972e-52
ENSBTAG00000050124	4.90247	-5.10764	0.904085	-5.64952	1.60896e-08	4.12053e-07
ENSBTAG00000005091	7.36246	-5.03665	0.795177	-6.334	2.38884e-10	7.98745e-09
ENSBTAG00000050726	131.698	-4.94025	0.306861	-16.0993	2.57864e-58	2.30402e-55
ENSBTAG00000022039	78.9674	-4.93962	0.634807	-7.78129	7.17911e-15	4.49267e-13
ENSBTAG00000018240	161.709	-4.70844	0.269576	-17.4661	2.5956e-68	3.795e-65
ENSBTAG00000014054	26.0142	-4.70556	0.616889	-7.62788	2.38642e-14	1.40076e-12
ENSBTAG00000009849	142.02	-4.66472	0.445016	-10.4822	1.04343e-25	1.73006e-23
ENSBTAG00000000604	38.2372	-4.63633	0.382745	-12.1134	8.97259e-34	2.36567e-31
ENSBTAG00000003166	62.4249	-4.60444	0.3782	-12.1746	4.24386e-34	1.21882e-31
ENSBTAG00000010986	1.95561	-4.52461	1.50121	-3.01399	0.0025784	0.016042
ENSBTAG00000011193	60.2781	-4.51675	0.437239	-10.3302	5.14758e-25	8.03773e-23
ENSBTAG00000019669	166.619	-4.46277	0.433706	-10.2898	7.83035e-25	1.21092e-22
ENSBTAG00000048155	163.565	-4.4561	0.74923	-5.94757	2.72155e-09	7.87242e-08
ENSBTAG00000012676	19.752	-4.42489	0.530106	-8.34718	6.99125e-17	5.37991e-15
ENSBTAG00000020433	111.512	-4.41223	0.653573	-6.75094	1.46893e-11	5.82631e-10
ENSBTAG00000005828	732.48	-4.33936	0.249314	-17.4052	7.53606e-68	1.01002e-64
ENSBTAG00000024901	16.2605	-4.12181	0.654466	-6.29797	3.0156e-10	1.00206e-08
ENSBTAG00000007397	3.13869	-4.04145	0.98082	-4.12048	3.78078e-05	0.000460899
ENSBTAG00000002845	31.258	-3.98597	0.477303	-8.35102	6.76751e-17	5.25806e-15
ENSBTAG00000013974	18.0009	-3.95819	0.586737	-6.74611	1.51861e-11	5.9716e-10
ENSBTAG00000008792	862.617	-3.95503	0.164331	-24.0674	5.4848e-128	2.9404e-124
ENSBTAG00000030190	81.1286	-3.95397	0.381721	-10.3583	3.83904e-25	6.11319e-23
ENSBTAG00000014046	3.62465	-3.89871	0.840237	-4.64001	3.48399e-06	5.56988e-05
ENSBTAG00000016152	42.9956	-3.87059	0.498562	-7.76351	8.2609e-15	5.09043e-13
ENSBTAG00000012185	180.978	-3.79543	0.338747	-11.2043	3.88328e-29	8.11102e-27
ENSBTAG00000016206	12.8891	-3.72382	0.659646	-5.64517	1.65014e-08	4.21095e-07
ENSBTAG00000011196	61.7889	-3.70094	0.348664	-10.6146	2.54765e-26	4.35892e-24
ENSBTAG00000012668	13.6176	-3.68996	0.496327	-7.43453	1.04938e-13	5.70174e-12
ENSBTAG00000006859	19.8598	-3.68237	0.425124	-8.66187	4.6407e-18	4.16963e-16
ENSBTAG00000037537	81.6069	-3.64605	0.434048	-8.40011	4.46043e-17	3.51653e-15
ENSBTAG00000020699	186.219	-3.62376	0.319002	-11.3597	6.63807e-30	1.50366e-27
ENSBTAG00000017895	44.6397	-3.6192	0.282543	-12.8094	1.45326e-37	4.76996e-35
ENSBTAG00000013452	83.9334	-3.60186	0.267184	-13.4808	2.02931e-41	8.36857e-39
ENSBTAG00000008248	19.4906	-3.57968	0.429423	-8.33602	7.68314e-17	5.88419e-15
ENSBTAG00000011881	1.39828	-3.5638	1.08902	-3.27248	0.00106607	0.00787218
ENSBTAG00000001481	1.82004	-3.56269	1.31913	-2.70078	0.0069177	0.0350417
ENSBTAG00000026088	4.49443	-3.53313	0.897613	-3.93614	8.28041e-05	0.000914583
ENSBTAG00000017648	23.0208	-3.53124	0.363658	-9.71033	2.72448e-22	3.42162e-20
ENSBTAG00000002885	195.029	-3.51138	0.319395	-10.9939	4.09073e-28	8.12915e-26
ENSBTAG00000025182	53.1705	-3.50381	0.440584	-7.95266	1.82545e-15	1.20818e-13
ENSBTAG00000008431	35.2448	-3.48937	0.295905	-11.7922	4.28296e-32	1.09338e-29
ENSBTAG00000008612	1993.61	-3.46182	0.487842	-7.0962	1.28237e-12	5.96078e-11
ENSBTAG00000051030	8.32354	-3.45401	0.526683	-6.55804	5.45212e-11	1.97048e-09
ENSBTAG00000021501	62.9392	-3.45287	0.353898	-9.75668	1.72714e-22	2.22221e-20
ENSBTAG00000053899	3.0466	-3.45099	1.00386	-3.43773	0.000586621	0.00480378
ENSBTAG00000049270	5.40591	-3.44589	0.780016	-4.41772	9.97497e-06	0.000142729
ENSBTAG00000049346	725.434	-3.43737	0.280506	-12.2542	1.59526e-34	4.66484e-32
ENSBTAG00000014546	3.35422	-3.42675	0.872955	-3.92546	8.65637e-05	0.000947722
ENSBTAG00000006539	38.8396	-3.42287	0.402286	-8.50853	1.76145e-17	1.47549e-15
ENSBTAG00000000301	4.28659	-3.41667	0.748704	-4.56345	5.03198e-06	7.74444e-05
ENSBTAG00000007284	1.72731	-3.41568	1.31075	-2.60589	0.00916354	0.0436285
ENSBTAG00000050944	2.64504	-3.3862	0.989424	-3.42239	0.000620728	0.00503184
ENSBTAG00000034501	33.5587	-3.36653	0.504253	-6.67628	2.45091e-11	9.25306e-10
ENSBTAG00000024426	35.3262	-3.35633	0.330814	-10.1457	3.46374e-24	5.20629e-22
ENSBTAG00000048791	5.65773	-3.34019	0.82008	-4.073	4.6411e-05	0.000551684
ENSBTAG00000013698	26.9204	-3.33577	0.346063	-9.6392	5.46105e-22	6.70459e-20
ENSBTAG00000014882	5.8959	-3.30185	0.805372	-4.09978	4.13549e-05	0.000500084
ENSBTAG00000015815	214.706	-3.29194	0.231521	-14.2188	7.00837e-46	3.35801e-43
ENSBTAG00000047676	124.809	-3.27997	0.212044	-15.4683	5.67473e-54	3.80278e-51
ENSBTAG00000009080	27.1145	-3.26859	0.492662	-6.63454	3.25507e-11	1.20625e-09
ENSBTAG00000009125	2.87779	-3.24581	0.91725	-3.53863	0.000402215	0.00348724
ENSBTAG00000052147	5.81114	-3.19572	0.62687	-5.09789	3.43452e-07	6.84478e-06
ENSBTAG00000032396	3.94117	-3.19286	0.773267	-4.12905	3.64259e-05	0.000446785
ENSBTAG00000048088	3.26463	-3.18705	0.850435	-3.74755	0.00017857	0.0017609
ENSBTAG00000024950	8.82842	-3.17224	0.7221	-4.39308	1.11755e-05	0.00015786
ENSBTAG00000012275	3.2766	-3.16789	0.736948	-4.29866	1.71834e-05	0.000232823
ENSBTAG00000014567	2.79612	-3.16599	0.913412	-3.46611	0.000528045	0.00439573
ENSBTAG00000048980	71.6164	-3.12751	0.400644	-7.8062	5.89374e-15	3.71722e-13
ENSBTAG00000053735	156.624	-3.12719	0.256955	-12.1702	4.48035e-34	1.26416e-31
ENSBTAG00000012855	22.4802	-3.10366	0.474733	-6.5377	6.2474e-11	2.23282e-09
ENSBTAG00000021685	14.8504	-3.09848	0.541817	-5.71868	1.07354e-08	2.82292e-07
ENSBTAG00000005018	242.2	-3.08866	0.253916	-12.1641	4.82731e-34	1.32168e-31
ENSBTAG00000017198	2.12291	-3.05717	1.15116	-2.65573	0.00791381	0.0389229
ENSBTAG00000048206	29.4268	-3.04934	0.386976	-7.87991	3.2761e-15	2.11604e-13
ENSBTAG00000005448	177.722	-3.04249	0.213323	-14.2623	3.75633e-46	1.94881e-43
ENSBTAG00000051383	121.616	-3.04075	0.328693	-9.25101	2.22373e-20	2.35291e-18
ENSBTAG00000038490	208.24	-3.03162	0.18576	-16.3201	7.10732e-60	7.14419e-57
ENSBTAG00000004602	2.26251	-2.99194	0.968685	-3.08866	0.00201061	0.0132094
ENSBTAG00000049494	41.8381	-2.97875	0.365716	-8.14498	3.79342e-16	2.73585e-14
ENSBTAG00000001066	326.538	-2.97346	0.209135	-14.2179	7.09894e-46	3.35801e-43
ENSBTAG00000014069	124.62	-2.94982	0.231832	-12.724	4.35164e-37	1.34591e-34
ENSBTAG00000009717	201.895	-2.94966	0.30371	-9.71208	2.67803e-22	3.3914e-20
ENSBTAG00000008931	2129.06	-2.9375	0.123709	-23.7452	1.23239e-124	4.95513e-121
ENSBTAG00000002773	470.754	-2.92829	0.624829	-4.68654	2.77856e-06	4.55531e-05
ENSBTAG00000043959	9.57543	-2.91304	0.478465	-6.08831	1.14109e-09	3.509e-08
ENSBTAG00000000936	14.3834	-2.89309	0.741036	-3.90412	9.45699e-05	0.00102078
ENSBTAG00000026275	60.7193	-2.89075	0.311655	-9.27547	1.76834e-20	1.90379e-18
ENSBTAG00000009733	43.8108	-2.88939	0.434199	-6.65452	2.84229e-11	1.06308e-09
ENSBTAG00000022715	10.752	-2.86114	0.549752	-5.20443	1.94596e-07	4.0331e-06
ENSBTAG00000053365	48.5504	-2.84868	0.51265	-5.55678	2.748e-08	6.68624e-07
ENSBTAG00000051518	30.88	-2.81463	0.349031	-8.06415	7.37472e-16	5.0687e-14
ENSBTAG00000051708	8.62211	-2.78751	0.52426	-5.31703	1.05476e-07	2.33017e-06
ENSBTAG00000000517	6.16383	-2.7867	0.620163	-4.4935	7.00626e-06	0.000104335
ENSBTAG00000052105	3.05308	-2.77656	0.83873	-3.31044	0.000931497	0.00701757
ENSBTAG00000030845	4879.79	-2.77383	0.203546	-13.6276	2.74626e-42	1.22689e-39
ENSBTAG00000052772	11.7796	-2.76501	0.462126	-5.98324	2.18748e-09	6.42594e-08
ENSBTAG00000019028	27.609	-2.76286	0.591358	-4.67205	2.9821e-06	4.86914e-05
ENSBTAG00000000873	765.835	-2.75943	0.354016	-7.79465	6.45897e-15	4.0578e-13
ENSBTAG00000011545	105.644	-2.75628	0.580627	-4.74707	2.06383e-06	3.47567e-05
ENSBTAG00000008849	458.193	-2.74551	0.256401	-10.7079	9.34949e-27	1.63443e-24
ENSBTAG00000020632	109.255	-2.742	0.218381	-12.556	3.6827e-36	1.11752e-33
ENSBTAG00000016698	603.47	-2.73677	0.111567	-24.5303	7.01128e-133	5.63812e-129
ENSBTAG00000043985	6.89931	-2.72796	0.941104	-2.89868	0.00374735	0.0216327
ENSBTAG00000012815	133.573	-2.72376	0.270666	-10.0632	8.03708e-24	1.17509e-21
ENSBTAG00000008223	203.657	-2.72147	0.2178	-12.4952	7.92553e-36	2.36049e-33
ENSBTAG00000016939	608.855	-2.71828	0.179772	-15.1207	1.18322e-51	7.31911e-49
ENSBTAG00000026283	346.067	-2.71593	0.164779	-16.4822	4.92359e-61	5.27907e-58
ENSBTAG00000053606	318.308	-2.71582	0.140664	-19.3071	4.67864e-83	9.40583e-80
ENSBTAG00000027327	766.917	-2.70678	0.271968	-9.95257	2.45762e-23	3.40741e-21
ENSBTAG00000022564	2.46943	-2.70185	0.880299	-3.06925	0.002146	0.0139229
ENSBTAG00000014857	4.55557	-2.69819	0.809986	-3.33116	0.00086485	0.00660928
ENSBTAG00000003642	15782.3	-2.69701	0.127682	-21.1229	4.89866e-99	1.1255e-95
ENSBTAG00000016043	4.15642	-2.69516	0.700499	-3.84748	0.00011934	0.0012512
ENSBTAG00000009421	14.3918	-2.6921	0.65196	-4.12925	3.63952e-05	0.000446785
ENSBTAG00000019741	45.1699	-2.69158	0.342764	-7.85257	4.07586e-15	2.61163e-13
ENSBTAG00000015739	14.1272	-2.69138	0.406445	-6.62176	3.54941e-11	1.3063e-09
ENSBTAG00000015810	1.78024	-2.6895	0.927307	-2.90033	0.00372766	0.0215334
ENSBTAG00000010913	787.701	-2.67026	0.187499	-14.2415	5.064e-46	2.54513e-43
ENSBTAG00000008945	73.7432	-2.66371	0.409117	-6.51089	7.47047e-11	2.63481e-09
ENSBTAG00000054008	2.59233	-2.63957	1.0191	-2.59009	0.0095951	0.0452545
ENSBTAG00000003322	4.45657	-2.63671	0.657166	-4.01225	6.01423e-05	0.000694877
ENSBTAG00000038426	3.73452	-2.63028	0.931513	-2.82367	0.00474776	0.0262851
ENSBTAG00000003572	5.10965	-2.62814	0.800465	-3.28326	0.00102613	0.00762628
ENSBTAG00000018223	1030.95	-2.62112	0.200743	-13.0571	5.78906e-39	2.06901e-36
ENSBTAG00000017644	21.0112	-2.62106	0.323675	-8.09783	5.5948e-16	3.92931e-14
ENSBTAG00000000919	2.81648	-2.61802	1.00369	-2.60841	0.00909646	0.0433477
ENSBTAG00000050839	6.96028	-2.60889	0.556157	-4.69092	2.71976e-06	4.46347e-05
ENSBTAG00000010215	1.72965	-2.57745	1.01071	-2.55013	0.0107684	0.0495248
ENSBTAG00000008735	1123.17	-2.53331	0.218278	-11.6059	3.84618e-31	9.09677e-29
ENSBTAG00000051981	419.171	-2.5308	0.230491	-10.9801	4.76641e-28	9.34856e-26
ENSBTAG00000003326	1511.05	-2.52674	0.194468	-12.9931	1.3393e-38	4.58297e-36
ENSBTAG00000003334	85.8823	-2.51209	0.267321	-9.39727	5.59953e-21	6.29771e-19
ENSBTAG00000048859	2.9231	-2.50763	0.933966	-2.68492	0.00725464	0.03628
ENSBTAG00000052571	32.4539	-2.50507	0.395829	-6.32866	2.47301e-10	8.25175e-09
ENSBTAG00000002982	3.5548	-2.49963	0.827385	-3.02112	0.00251842	0.0157296
ENSBTAG00000013489	25.6015	-2.49409	0.335714	-7.42919	1.09265e-13	5.91686e-12
ENSBTAG00000039050	2.36065	-2.48699	0.855973	-2.90545	0.00366723	0.0212793
ENSBTAG00000020453	207.223	-2.48457	0.264668	-9.38747	6.14558e-21	6.86385e-19
ENSBTAG00000047605	13.3648	-2.48159	0.474057	-5.2348	1.65167e-07	3.46786e-06
ENSBTAG00000054738	10.1954	-2.45408	0.705184	-3.48005	0.000501323	0.00421517
ENSBTAG00000002083	140.247	-2.45373	0.228278	-10.7488	6.0011e-27	1.08445e-24
ENSBTAG00000025101	18.3625	-2.44146	0.459466	-5.31371	1.07418e-07	2.36983e-06
ENSBTAG00000010498	27.0988	-2.44048	0.30613	-7.97206	1.56048e-15	1.03708e-13
ENSBTAG00000017284	28.3855	-2.42745	0.946048	-2.56589	0.0102912	0.0478775
ENSBTAG00000011192	24.1608	-2.42304	0.506196	-4.78677	1.69491e-06	2.92481e-05
ENSBTAG00000014782	309.818	-2.41482	0.360726	-6.69433	2.16656e-11	8.27666e-10
ENSBTAG00000004224	23.2337	-2.39283	0.375183	-6.37776	1.79692e-10	6.09703e-09
ENSBTAG00000004885	8.57086	-2.39157	0.454451	-5.26255	1.42072e-07	3.03446e-06
ENSBTAG00000006549	430.408	-2.39078	0.298003	-8.02268	1.03464e-15	7.02118e-14
ENSBTAG00000002107	2.10547	-2.38589	0.909301	-2.62387	0.0086937	0.0418954
ENSBTAG00000051768	84.4633	-2.38251	0.265965	-8.95798	3.30675e-19	3.28286e-17
ENSBTAG00000050420	77.2299	-2.35698	0.317023	-7.43473	1.04785e-13	5.70174e-12
ENSBTAG00000052343	9.67896	-2.3559	0.557081	-4.229	2.34731e-05	0.000304695
ENSBTAG00000012771	3606.01	-2.3522	0.262972	-8.94469	3.72979e-19	3.63552e-17
ENSBTAG00000001562	14.0522	-2.35016	0.460592	-5.10247	3.35254e-07	6.69801e-06
ENSBTAG00000031548	30.8376	-2.34352	0.334513	-7.00577	2.45628e-12	1.08231e-10
ENSBTAG00000016982	463.964	-2.33883	0.182913	-12.7866	1.94927e-37	6.14707e-35
ENSBTAG00000048122	78.9558	-2.33879	0.298541	-7.83407	4.72316e-15	3.01439e-13
ENSBTAG00000018487	3.02366	-2.33354	0.899091	-2.59544	0.009447	0.0446346
ENSBTAG00000013364	17.6609	-2.33038	0.296568	-7.85782	3.90861e-15	2.51449e-13
ENSBTAG00000047088	52.88	-2.31753	0.33842	-6.84808	7.48483e-12	3.12671e-10
ENSBTAG00000014906	165.135	-2.2999	0.900988	-2.55264	0.010691	0.0492535
ENSBTAG00000011935	17.6027	-2.2966	0.29598	-7.75932	8.53864e-15	5.24148e-13
ENSBTAG00000001021	135.788	-2.29438	0.339871	-6.75075	1.4708e-11	5.82631e-10
ENSBTAG00000011103	315.897	-2.28515	0.140834	-16.2258	3.31282e-59	3.13412e-56
ENSBTAG00000014432	103.645	-2.28066	0.212966	-10.709	9.23327e-27	1.63185e-24
ENSBTAG00000050727	2.95771	-2.26405	0.767437	-2.95015	0.0031762	0.0189758
ENSBTAG00000048946	2.90767	-2.26253	0.818945	-2.76274	0.00573185	0.0305756
ENSBTAG00000007705	10.0553	-2.25729	0.655671	-3.44272	0.000575897	0.00473283
ENSBTAG00000020665	5.01898	-2.25	0.726098	-3.09876	0.00194334	0.0128356
ENSBTAG00000010155	1151.28	-2.24828	0.326082	-6.89482	5.39334e-12	2.28868e-10
ENSBTAG00000054786	3.48903	-2.24316	0.651682	-3.44211	0.000577187	0.00473859
ENSBTAG00000018975	282.164	-2.22227	0.239601	-9.27487	1.77833e-20	1.90379e-18
ENSBTAG00000003636	2278.43	-2.21849	0.299899	-7.39745	1.38821e-13	7.36851e-12
ENSBTAG00000005430	128.774	-2.2134	0.272192	-8.13173	4.23194e-16	3.03849e-14
ENSBTAG00000007268	257.309	-2.2004	0.641439	-3.43042	0.000602653	0.00491256
ENSBTAG00000010681	694.277	-2.191	0.219579	-9.97814	1.89987e-23	2.68032e-21
ENSBTAG00000013686	3.78387	-2.18921	0.72354	-3.0257	0.00248059	0.0155234
ENSBTAG00000003449	395.08	-2.18645	0.248264	-8.80694	1.28607e-18	1.2167e-16
ENSBTAG00000052950	3.7169	-2.17881	0.612488	-3.55731	0.000374669	0.00329278
ENSBTAG00000047336	34.1069	-2.17334	0.273473	-7.94718	1.90812e-15	1.25772e-13
ENSBTAG00000007450	3088.51	-2.16179	0.227755	-9.49174	2.27216e-21	2.629e-19
ENSBTAG00000003741	156.385	-2.16118	0.221013	-9.7785	1.39254e-22	1.80615e-20
ENSBTAG00000053766	27.8331	-2.15493	0.364591	-5.91054	3.40988e-09	9.68924e-08
ENSBTAG00000008102	5.24936	-2.15347	0.61563	-3.498	0.000468762	0.0039928
ENSBTAG00000015326	1610.97	-2.14055	0.200118	-10.6964	1.05813e-26	1.82989e-24
ENSBTAG00000016413	10.8159	-2.12312	0.411856	-5.155	2.53634e-07	5.18982e-06
ENSBTAG00000048453	1.95899	-2.12258	0.830772	-2.55495	0.0106204	0.0490121
ENSBTAG00000039347	128.758	-2.12039	0.643084	-3.29722	0.000976455	0.00731114
ENSBTAG00000020554	429.662	-2.11028	0.249439	-8.4601	2.67148e-17	2.14827e-15
ENSBTAG00000014439	100.624	-2.10581	0.244642	-8.60771	7.45366e-18	6.51507e-16
ENSBTAG00000009477	83.0523	-2.10431	0.179295	-11.7365	8.28017e-32	2.01773e-29
ENSBTAG00000048087	7.94989	-2.10417	0.549957	-3.82605	0.000130213	0.00134937
ENSBTAG00000048737	13.5852	-2.10191	0.464672	-4.52343	6.08461e-06	9.21457e-05
ENSBTAG00000054978	22.2615	-2.10162	0.423898	-4.95784	7.12822e-07	1.32382e-05
ENSBTAG00000038523	2.95057	-2.09612	0.766076	-2.73618	0.00621569	0.0324674
ENSBTAG00000015562	332.186	-2.09465	0.155489	-13.4713	2.30622e-41	9.27275e-39
ENSBTAG00000014291	2.38315	-2.08768	0.7627	-2.73722	0.00619599	0.032375
ENSBTAG00000009475	76.1844	-2.08319	0.416449	-5.00227	5.66589e-07	1.07332e-05
ENSBTAG00000050852	1329.44	-2.06733	0.673877	-3.06781	0.0021563	0.0139725
ENSBTAG00000006679	377.505	-2.06464	0.210629	-9.80228	1.10074e-22	1.43929e-20
ENSBTAG00000049393	50.3378	-2.06088	0.293829	-7.01386	2.31831e-12	1.02998e-10
ENSBTAG00000050239	85.8399	-2.05967	0.15466	-13.3174	1.83283e-40	7.18962e-38
ENSBTAG00000018920	23.676	-2.0581	0.340452	-6.04519	1.49237e-09	4.51161e-08
ENSBTAG00000008721	590.904	-2.05284	0.155743	-13.1809	1.13043e-39	4.22808e-37
ENSBTAG00000052912	132.59	-2.03518	0.543772	-3.74272	0.000182039	0.00179176
ENSBTAG00000012505	29.8026	-2.02326	0.393479	-5.14198	2.71853e-07	5.51351e-06
ENSBTAG00000046189	32.168	-2.01927	0.376153	-5.36823	7.95148e-08	1.79864e-06
ENSBTAG00000020178	24.7408	-2.01915	0.456831	-4.41991	9.87398e-06	0.000141536
ENSBTAG00000038048	93.4967	-2.01633	0.262984	-7.66711	1.75915e-14	1.04786e-12
ENSBTAG00000006156	13.0058	-2.0112	0.352298	-5.7088	1.13773e-08	2.96607e-07
ENSBTAG00000012976	150.847	-2.00552	0.181322	-11.0605	1.94906e-28	3.96793e-26
ENSBTAG00000031358	197.326	-1.99488	0.151561	-13.1623	1.44708e-39	5.28942e-37
ENSBTAG00000019630	500.618	-1.99246	0.356275	-5.59247	2.23859e-08	5.58191e-07
ENSBTAG00000021282	47.5618	-1.99194	0.30847	-6.45747	1.06469e-10	3.67454e-09
ENSBTAG00000037735	157.17	-1.98989	0.277588	-7.16849	7.58272e-13	3.67328e-11
ENSBTAG00000000861	34.6961	-1.98918	0.299333	-6.64538	3.02433e-11	1.12593e-09
ENSBTAG00000016357	15.2223	-1.96709	0.432363	-4.54963	5.37396e-06	8.20013e-05
ENSBTAG00000055014	14.8515	-1.96599	0.579215	-3.39424	0.0006882	0.00547665
ENSBTAG00000054870	8.99727	-1.96142	0.407273	-4.81597	1.46486e-06	2.56359e-05
ENSBTAG00000052111	50.5304	-1.95568	0.43089	-4.5387	5.66012e-06	8.62042e-05
ENSBTAG00000038124	402.572	-1.95464	0.204134	-9.57527	1.01594e-21	1.21032e-19
ENSBTAG00000031209	10.8317	-1.95462	0.422603	-4.62519	3.74253e-06	5.94187e-05
ENSBTAG00000002964	3.45526	-1.95451	0.723345	-2.70204	0.00689152	0.0349517
ENSBTAG00000032515	27.9921	-1.95245	0.34127	-5.72113	1.05819e-08	2.79096e-07
ENSBTAG00000044010	405.755	-1.95054	0.263706	-7.39663	1.39684e-13	7.38993e-12
ENSBTAG00000040161	2290.42	-1.94759	0.220818	-8.81988	1.14577e-18	1.09038e-16
ENSBTAG00000003923	14.1514	-1.94311	0.470307	-4.13159	3.60266e-05	0.000442978
ENSBTAG00000020872	749.887	-1.92984	0.358123	-5.38875	7.09483e-08	1.62083e-06
ENSBTAG00000002006	13497.2	-1.91379	0.552756	-3.46226	0.000535655	0.00444757
ENSBTAG00000006343	199.934	-1.91098	0.395892	-4.82703	1.38584e-06	2.4466e-05
ENSBTAG00000020468	30.3754	-1.90466	0.39673	-4.80091	1.5795e-06	2.74331e-05
ENSBTAG00000048710	15.6009	-1.9044	0.459745	-4.14229	3.43855e-05	0.000425402
ENSBTAG00000015996	1929.95	-1.90138	0.247695	-7.6763	1.63749e-14	9.82679e-13
ENSBTAG00000030230	18.413	-1.88759	0.408165	-4.62458	3.7536e-06	5.95356e-05
ENSBTAG00000016097	12.2509	-1.87906	0.497613	-3.77614	0.000159276	0.00160302
ENSBTAG00000049838	73.0711	-1.86957	0.379598	-4.92513	8.43052e-07	1.54077e-05
ENSBTAG00000001814	837.723	-1.8659	0.265524	-7.02722	2.10686e-12	9.49748e-11
ENSBTAG00000037888	5.25646	-1.86406	0.667151	-2.79406	0.00520513	0.0282914
ENSBTAG00000012348	11.0156	-1.8615	0.607873	-3.06231	0.00219634	0.0141578
ENSBTAG00000003301	3.1284	-1.861	0.680209	-2.73592	0.00622059	0.0324824
ENSBTAG00000032206	6.93201	-1.85474	0.684438	-2.70987	0.00673086	0.0343718
ENSBTAG00000038945	9.56292	-1.85037	0.522209	-3.54335	0.000395072	0.00343456
ENSBTAG00000013368	295.77	-1.8429	0.233644	-7.88763	3.0797e-15	1.99721e-13
ENSBTAG00000000559	222.492	-1.84181	0.622784	-2.95738	0.00310264	0.0186263
ENSBTAG00000017722	38.0707	-1.84107	0.339325	-5.42567	5.7736e-08	1.33415e-06
ENSBTAG00000050313	105.933	-1.83993	0.280845	-6.55141	5.69968e-11	2.05074e-09
ENSBTAG00000015241	20.389	-1.83813	0.314715	-5.84061	5.20097e-09	1.44718e-07
ENSBTAG00000010948	134.074	-1.83464	0.140973	-13.0141	1.01724e-38	3.55658e-36
ENSBTAG00000011465	162.754	-1.83345	0.243852	-7.5187	5.53241e-14	3.12202e-12
ENSBTAG00000012595	772.825	-1.83159	0.128993	-14.1992	9.27186e-46	4.26055e-43
ENSBTAG00000014713	40.9374	-1.82794	0.260615	-7.01395	2.31688e-12	1.02998e-10
ENSBTAG00000055184	4.74864	-1.81965	0.532044	-3.42012	0.000625943	0.00506645
ENSBTAG00000019251	34.8918	-1.81614	0.434083	-4.18386	2.86605e-05	0.000363236
ENSBTAG00000003196	290.855	-1.81593	0.265081	-6.85047	7.361e-12	3.08299e-10
ENSBTAG00000010956	695.151	-1.81395	0.175529	-10.3342	4.93613e-25	7.78312e-23
ENSBTAG00000018869	588.288	-1.81391	0.194969	-9.30356	1.35823e-20	1.47598e-18
ENSBTAG00000049573	9.50832	-1.80881	0.459904	-3.93301	8.38887e-05	0.000924097
ENSBTAG00000000620	8.03719	-1.8083	0.446774	-4.04745	5.17787e-05	0.000606524
ENSBTAG00000011101	5.04066	-1.80658	0.630757	-2.86414	0.00418143	0.0237213
ENSBTAG00000014821	1476.24	-1.7993	0.158939	-11.3207	1.03642e-29	2.3151e-27
ENSBTAG00000026080	2019.51	-1.78921	0.17199	-10.403	2.40268e-25	3.86424e-23
ENSBTAG00000005868	127.579	-1.77552	0.20894	-8.49774	1.93318e-17	1.59443e-15
ENSBTAG00000002937	23.4401	-1.77542	0.380414	-4.66707	3.05518e-06	4.98342e-05
ENSBTAG00000018077	9.10213	-1.76035	0.47925	-3.67313	0.000239596	0.00227072
ENSBTAG00000019892	9.9072	-1.75617	0.449404	-3.90777	9.31531e-05	0.00100956
ENSBTAG00000020542	8.87731	-1.747	0.39374	-4.43694	9.12448e-06	0.000132326
ENSBTAG00000006367	8.84122	-1.74573	0.683803	-2.55298	0.0106806	0.0492194
ENSBTAG00000021829	176.752	-1.74265	0.68108	-2.55865	0.0105079	0.0486049
ENSBTAG00000012979	12.1414	-1.74248	0.350669	-4.96901	6.72954e-07	1.25704e-05
ENSBTAG00000008783	375.133	-1.7411	0.199403	-8.73156	2.51193e-18	2.30854e-16
ENSBTAG00000047225	71.8772	-1.73986	0.289846	-6.00271	1.94048e-09	5.72637e-08
ENSBTAG00000020810	13.7312	-1.72963	0.499844	-3.46035	0.000539479	0.00447701
ENSBTAG00000010821	4.57313	-1.72623	0.673854	-2.56173	0.0104152	0.0483286
ENSBTAG00000034875	171.439	-1.71974	0.182058	-9.44613	3.51597e-21	4.01045e-19
ENSBTAG00000003936	996.566	-1.70721	0.187842	-9.08854	1.00379e-19	1.02828e-17
ENSBTAG00000048678	5.5263	-1.70695	0.486001	-3.51224	0.000444347	0.00381958
ENSBTAG00000045880	66.1417	-1.70574	0.22124	-7.70989	1.25924e-14	7.67137e-13
ENSBTAG00000001292	21.8298	-1.69475	0.390573	-4.33915	1.43038e-05	0.000198146
ENSBTAG00000043836	4.47604	-1.68239	0.632991	-2.65784	0.00786422	0.0387264
ENSBTAG00000032774	11.2636	-1.68083	0.471221	-3.56697	0.000361134	0.00318602
ENSBTAG00000007208	48.0863	-1.6737	0.481196	-3.4782	0.000504796	0.00423507
ENSBTAG00000001325	91.9502	-1.67338	0.430848	-3.88393	0.000102783	0.00109474
ENSBTAG00000004608	230.461	-1.67272	0.571969	-2.9245	0.00345008	0.0203251
ENSBTAG00000020225	256.605	-1.66988	0.261135	-6.39471	1.60851e-10	5.46926e-09
ENSBTAG00000015994	19.0806	-1.66127	0.337258	-4.92581	8.40122e-07	1.53743e-05
ENSBTAG00000002942	6.75334	-1.65861	0.533835	-3.10696	0.00189019	0.0125464
ENSBTAG00000011082	6.93947	-1.65496	0.601627	-2.75081	0.00594487	0.0314025
ENSBTAG00000013118	875.522	-1.65272	0.167874	-9.84497	7.2059e-23	9.5779e-21
ENSBTAG00000008100	15.1639	-1.64616	0.354609	-4.6422	3.44726e-06	5.52764e-05
ENSBTAG00000018397	25.0207	-1.64403	0.421941	-3.89636	9.76507e-05	0.00104492
ENSBTAG00000004680	1853.48	-1.64009	0.272622	-6.016	1.78783e-09	5.33464e-08
ENSBTAG00000010496	281.176	-1.63897	0.325914	-5.02885	4.9344e-07	9.5042e-06
ENSBTAG00000011100	11405.8	-1.63759	0.0968907	-16.9015	4.38876e-64	5.42957e-61
ENSBTAG00000015520	8964.42	-1.63652	0.262627	-6.23137	4.62366e-10	1.49622e-08
ENSBTAG00000032140	30.6458	-1.63147	0.407752	-4.00113	6.30417e-05	0.000720611
ENSBTAG00000013774	47.9862	-1.6285	0.33219	-4.90232	9.47098e-07	1.70764e-05
ENSBTAG00000050650	11.8937	-1.62839	0.426797	-3.81536	0.000135985	0.00140195
ENSBTAG00000004139	541.975	-1.62647	0.198037	-8.21292	2.15867e-16	1.59279e-14
ENSBTAG00000007773	26.1741	-1.62636	0.596725	-2.72547	0.00642096	0.0332587
ENSBTAG00000003177	305.533	-1.6239	0.218134	-7.44449	9.732e-14	5.3238e-12
ENSBTAG00000020491	5.57205	-1.62367	0.528623	-3.0715	0.00212984	0.0138457
ENSBTAG00000039197	79.4012	-1.61563	0.268773	-6.01112	1.84245e-09	5.47727e-08
ENSBTAG00000036392	20.9709	-1.61303	0.509557	-3.16555	0.00154788	0.0106251
ENSBTAG00000007578	257.621	-1.60747	0.178553	-9.00275	2.20135e-19	2.19902e-17
ENSBTAG00000053179	129.861	-1.60458	0.158416	-10.1289	4.11216e-24	6.12369e-22
ENSBTAG00000010670	19.5488	-1.60281	0.434724	-3.68697	0.000226937	0.00216607
ENSBTAG00000020654	67.9816	-1.59982	0.183611	-8.71311	2.95659e-18	2.70175e-16
ENSBTAG00000020141	4.94093	-1.59699	0.622151	-2.56689	0.0102614	0.0477946
ENSBTAG00000009390	6.49477	-1.59663	0.548728	-2.90969	0.00361784	0.0210741
ENSBTAG00000010899	816.666	-1.59375	0.186293	-8.55509	1.17777e-17	1.00222e-15
ENSBTAG00000039861	1190	-1.59004	0.320061	-4.96794	6.76689e-07	1.26255e-05
ENSBTAG00000050510	80.8484	-1.58532	0.292723	-5.41576	6.10294e-08	1.4042e-06
ENSBTAG00000005261	17.0937	-1.5826	0.573302	-2.7605	0.00577135	0.0307252
ENSBTAG00000046012	15.8665	-1.58172	0.317024	-4.98928	6.06054e-07	1.14135e-05
ENSBTAG00000006240	2071.47	-1.57915	0.143641	-10.9938	4.09414e-28	8.12915e-26
ENSBTAG00000015106	22.1591	-1.57904	0.351712	-4.48958	7.13651e-06	0.000105882
ENSBTAG00000053086	92.5649	-1.57866	0.424949	-3.71494	0.000203255	0.00196451
ENSBTAG00000034075	44.3954	-1.57802	0.288018	-5.4789	4.2799e-08	1.01375e-06
ENSBTAG00000015604	312.777	-1.56921	0.271054	-5.78928	7.06904e-09	1.92046e-07
ENSBTAG00000003607	93.3362	-1.5621	0.452344	-3.45335	0.000553673	0.00457382
ENSBTAG00000009656	2188.64	-1.56071	0.193492	-8.06601	7.26311e-16	5.01342e-14
ENSBTAG00000011986	13.5243	-1.55895	0.375209	-4.15487	3.25468e-05	0.000405147
ENSBTAG00000001173	298.979	-1.55719	0.149044	-10.4479	1.49807e-25	2.43368e-23
ENSBTAG00000030521	169.236	-1.5491	0.308258	-5.02535	5.02528e-07	9.64457e-06
ENSBTAG00000008568	6.83122	-1.54661	0.541965	-2.85371	0.00432117	0.0243594
ENSBTAG00000039520	473.248	-1.54654	0.180941	-8.54724	1.26069e-17	1.06714e-15
ENSBTAG00000052589	13.6771	-1.54159	0.408392	-3.77477	0.000160153	0.00160987
ENSBTAG00000013664	9.85409	-1.54133	0.545109	-2.82756	0.00469042	0.0260394
ENSBTAG00000009461	10.4975	-1.54081	0.404311	-3.81096	0.000138426	0.00142256
ENSBTAG00000035868	16.7808	-1.53857	0.460934	-3.33795	0.000844003	0.00648858
ENSBTAG00000014228	560.358	-1.53752	0.107369	-14.3199	1.6444e-46	9.11961e-44
ENSBTAG00000019953	5067.82	-1.535	0.215835	-7.11191	1.14445e-12	5.39771e-11
ENSBTAG00000012605	37.6324	-1.5348	0.362831	-4.23007	2.33617e-05	0.000303494
ENSBTAG00000012052	86.1853	-1.5286	0.374925	-4.07707	4.56062e-05	0.000544936
ENSBTAG00000020070	91.8414	-1.52718	0.242292	-6.30306	2.91825e-10	9.71723e-09
ENSBTAG00000004757	250.317	-1.52607	0.190878	-7.99499	1.29583e-15	8.72e-14
ENSBTAG00000051736	7.86108	-1.52211	0.482515	-3.15453	0.00160757	0.0109739
ENSBTAG00000053542	62711	-1.51614	0.229969	-6.59279	4.31643e-11	1.57775e-09
ENSBTAG00000004652	125.618	-1.51607	0.272902	-5.55538	2.77011e-08	6.72985e-07
ENSBTAG00000033316	312.713	-1.5128	0.224299	-6.74458	1.53469e-11	6.01492e-10
ENSBTAG00000001961	19.1725	-1.51145	0.399546	-3.78292	0.000154996	0.00157148
ENSBTAG00000015366	21.4443	-1.51113	0.427533	-3.53454	0.000408493	0.00353976
ENSBTAG00000002027	51.7351	-1.51101	0.287246	-5.26033	1.43795e-07	3.05907e-06
ENSBTAG00000018635	13.9081	-1.50705	0.42813	-3.52007	0.000431438	0.00371656
ENSBTAG00000024869	17.1293	-1.50391	0.273952	-5.48971	4.02593e-08	9.5641e-07
ENSBTAG00000001822	2836.97	-1.49769	0.177342	-8.44523	3.03457e-17	2.41609e-15
ENSBTAG00000013527	5716.14	-1.49364	0.134555	-11.1006	1.2462e-28	2.56956e-26
ENSBTAG00000007275	71.8862	-1.49247	0.234898	-6.35368	2.10218e-10	7.0879e-09
ENSBTAG00000015318	642.481	-1.49179	0.160852	-9.27433	1.78743e-20	1.90379e-18
ENSBTAG00000007988	916.748	-1.48698	0.150331	-9.89138	4.53743e-23	6.13239e-21
ENSBTAG00000011743	5.94811	-1.48062	0.562009	-2.63451	0.00842596	0.0408788
ENSBTAG00000000532	222.738	-1.47926	0.33773	-4.37999	1.18682e-05	0.000166705
ENSBTAG00000012519	5311.34	-1.47598	0.271376	-5.43889	5.36143e-08	1.24427e-06
ENSBTAG00000021210	30.8324	-1.47037	0.394837	-3.72399	0.000196101	0.00190338
ENSBTAG00000026676	478.045	-1.47009	0.266701	-5.51214	3.54491e-08	8.49669e-07
ENSBTAG00000010178	12.8269	-1.46971	0.532736	-2.75879	0.00580165	0.030815
ENSBTAG00000014898	813.177	-1.46711	0.478112	-3.06854	0.00215105	0.0139441
ENSBTAG00000001801	19.5041	-1.46448	0.375816	-3.89681	9.74689e-05	0.00104436
ENSBTAG00000052794	8.79979	-1.45841	0.403309	-3.6161	0.000299079	0.00273146
ENSBTAG00000001770	14.8334	-1.45787	0.385927	-3.77757	0.000158366	0.00159487
ENSBTAG00000004814	1471.91	-1.45781	0.129202	-11.2832	1.58922e-29	3.50129e-27
ENSBTAG00000003880	1933.73	-1.45242	0.296544	-4.89784	9.68973e-07	1.74318e-05
ENSBTAG00000016140	21.3382	-1.45236	0.463883	-3.13089	0.0017428	0.0117033
ENSBTAG00000019390	641.819	-1.4511	0.337404	-4.30078	1.70196e-05	0.000230993
ENSBTAG00000017205	4.93155	-1.44791	0.564011	-2.56717	0.0102532	0.0477701
ENSBTAG00000015108	29.4101	-1.44663	0.443831	-3.25941	0.00111644	0.00815428
ENSBTAG00000038430	136.962	-1.44653	0.17359	-8.33305	7.87859e-17	6.00528e-15
ENSBTAG00000012604	25.0488	-1.44555	0.263222	-5.49176	3.97944e-08	9.46765e-07
ENSBTAG00000006572	376.859	-1.44383	0.169547	-8.51579	1.65452e-17	1.39318e-15
ENSBTAG00000006155	679.167	-1.43774	0.307014	-4.68299	2.82726e-06	4.63042e-05
ENSBTAG00000005093	17.4381	-1.43483	0.52701	-2.72258	0.00647752	0.0334225
ENSBTAG00000007898	114.962	-1.43292	0.189956	-7.54342	4.578e-14	2.61092e-12
ENSBTAG00000013496	81.6826	-1.43022	0.235848	-6.06415	1.32651e-09	4.04824e-08
ENSBTAG00000049650	11.0283	-1.42892	0.358778	-3.98275	6.81233e-05	0.000771026
ENSBTAG00000006801	1954.22	-1.42846	0.117436	-12.1637	4.84855e-34	1.32168e-31
ENSBTAG00000014031	294.214	-1.42739	0.253112	-5.63935	1.70692e-08	4.33688e-07
ENSBTAG00000000835	26.8996	-1.4224	0.444622	-3.19911	0.0013785	0.00971536
ENSBTAG00000019708	5337.97	-1.41972	0.193013	-7.35559	1.90089e-13	9.86196e-12
ENSBTAG00000023384	29.039	-1.41621	0.273687	-5.17457	2.28439e-07	4.7042e-06
ENSBTAG00000013588	17.9805	-1.41292	0.478556	-2.95247	0.00315245	0.0188619
ENSBTAG00000014465	472.586	-1.41245	0.191352	-7.38144	1.56589e-13	8.20331e-12
ENSBTAG00000050786	160.317	-1.40668	0.212081	-6.63274	3.29519e-11	1.21831e-09
ENSBTAG00000000076	9.2162	-1.40176	0.479057	-2.92607	0.00343269	0.0202524
ENSBTAG00000008040	170.919	-1.39596	0.145314	-9.60652	7.50439e-22	9.14342e-20
ENSBTAG00000008952	12.9117	-1.39595	0.324352	-4.30382	1.67876e-05	0.000228229
ENSBTAG00000001110	106.682	-1.39511	0.190424	-7.32634	2.36532e-13	1.21538e-11
ENSBTAG00000013343	26556.8	-1.39244	0.169103	-8.23428	1.80644e-16	1.34504e-14
ENSBTAG00000054635	10.3447	-1.38742	0.42477	-3.26629	0.00108968	0.0079951
ENSBTAG00000003329	148.68	-1.38649	0.543988	-2.54875	0.0108109	0.0496778
ENSBTAG00000019517	327.942	-1.38555	0.476455	-2.90805	0.00363691	0.0211546
ENSBTAG00000011784	2143.32	-1.38465	0.190652	-7.26269	3.79462e-13	1.91915e-11
ENSBTAG00000053223	12.7277	-1.37991	0.339041	-4.07004	4.70059e-05	0.00055588
ENSBTAG00000046328	182.987	-1.37987	0.217663	-6.33947	2.30563e-10	7.74143e-09
ENSBTAG00000044004	4.49453	-1.37641	0.534473	-2.57527	0.0100161	0.0469099
ENSBTAG00000014538	14.6965	-1.36761	0.536747	-2.54796	0.0108354	0.049762
ENSBTAG00000019164	52.7072	-1.36622	0.509377	-2.68214	0.00731524	0.0365149
ENSBTAG00000038149	445.782	-1.36073	0.335869	-4.05135	5.0922e-05	0.000598614
ENSBTAG00000017242	30.8419	-1.36003	0.325936	-4.17269	3.01024e-05	0.000380013
ENSBTAG00000018316	610.655	-1.35669	0.232792	-5.82788	5.61356e-09	1.5566e-07
ENSBTAG00000013167	29.5965	-1.35384	0.223229	-6.06478	1.32132e-09	4.04006e-08
ENSBTAG00000009789	36.9221	-1.35377	0.279783	-4.83864	1.30732e-06	2.3207e-05
ENSBTAG00000014484	80.6065	-1.35197	0.493475	-2.73969	0.0061498	0.0322173
ENSBTAG00000036262	1147.61	-1.35079	0.0999596	-13.5134	1.30439e-41	5.52064e-39
ENSBTAG00000007531	645.461	-1.34678	0.132326	-10.1778	2.49184e-24	3.78078e-22
ENSBTAG00000007893	1729.24	-1.34644	0.241787	-5.56869	2.56662e-08	6.33491e-07
ENSBTAG00000039664	10.672	-1.34438	0.390709	-3.44088	0.000579826	0.00475298
ENSBTAG00000000277	95.1294	-1.34288	0.179751	-7.47077	7.97269e-14	4.40635e-12
ENSBTAG00000032905	116.592	-1.34113	0.138124	-9.70959	2.74445e-22	3.42162e-20
ENSBTAG00000046162	19.9639	-1.33906	0.420289	-3.18604	0.00144233	0.0100377
ENSBTAG00000053242	9.22781	-1.33763	0.386342	-3.46229	0.000535602	0.00444757
ENSBTAG00000034193	54.1005	-1.33705	0.18734	-7.13701	9.53824e-13	4.52518e-11
ENSBTAG00000012215	23.8366	-1.33561	0.364366	-3.66557	0.000246792	0.00233342
ENSBTAG00000018137	21.7025	-1.33512	0.281041	-4.75063	2.02786e-06	3.42585e-05
ENSBTAG00000048059	352.168	-1.33498	0.167318	-7.97871	1.47866e-15	9.86772e-14
ENSBTAG00000000313	16.5163	-1.32664	0.3344	-3.96723	7.27132e-05	0.000815322
ENSBTAG00000012525	120.55	-1.32596	0.197168	-6.72502	1.75566e-11	6.78759e-10
ENSBTAG00000001465	31.6386	-1.32547	0.271137	-4.88858	1.01565e-06	1.82308e-05
ENSBTAG00000022158	66.7522	-1.3215	0.411631	-3.2104	0.0013255	0.00940365
ENSBTAG00000010242	9109.85	-1.3192	0.215504	-6.12146	9.27245e-10	2.90134e-08
ENSBTAG00000016189	5.41088	-1.31792	0.468834	-2.81106	0.00493779	0.0271225
ENSBTAG00000039714	6.05407	-1.31413	0.453018	-2.90083	0.00372181	0.0215239
ENSBTAG00000010587	285.593	-1.31036	0.144663	-9.05805	1.32808e-19	1.34337e-17
ENSBTAG00000044083	1470.5	-1.3085	0.110923	-11.7965	4.06926e-32	1.05558e-29
ENSBTAG00000010763	308.284	-1.30844	0.177243	-7.38216	1.55743e-13	8.20331e-12
ENSBTAG00000008723	104.021	-1.30339	0.419936	-3.10378	0.00191063	0.0126664
ENSBTAG00000007338	1132.29	-1.30195	0.204732	-6.3593	2.02678e-10	6.84803e-09
ENSBTAG00000001847	15.5136	-1.30159	0.3047	-4.27171	1.93983e-05	0.000258051
ENSBTAG00000005019	42.4427	-1.30085	0.350239	-3.71418	0.000203861	0.00196919
ENSBTAG00000005534	837.937	-1.30076	0.224087	-5.8047	6.44798e-09	1.76967e-07
ENSBTAG00000038235	237.801	-1.29929	0.12066	-10.7682	4.86618e-27	8.8935e-25
ENSBTAG00000038422	26.485	-1.29777	0.300066	-4.32495	1.52567e-05	0.000209721
ENSBTAG00000017465	2995.17	-1.29623	0.246591	-5.25661	1.46734e-07	3.11336e-06
ENSBTAG00000047914	218.733	-1.2938	0.245363	-5.27303	1.3419e-07	2.88526e-06
ENSBTAG00000054574	220.126	-1.29315	0.37773	-3.42347	0.000618272	0.00501699
ENSBTAG00000019368	5.618	-1.29022	0.489639	-2.63505	0.00841245	0.0408496
ENSBTAG00000019044	160.895	-1.29004	0.152325	-8.469	2.47518e-17	2.01052e-15
ENSBTAG00000000843	193.481	-1.28575	0.183196	-7.01843	2.2437e-12	1.00237e-10
ENSBTAG00000002941	960.366	-1.28453	0.118295	-10.8587	1.81369e-27	3.5144e-25
ENSBTAG00000013165	526.433	-1.28424	0.188447	-6.81485	9.43616e-12	3.84207e-10
ENSBTAG00000047238	1009.32	-1.28184	0.318635	-4.02292	5.74812e-05	0.00066797
ENSBTAG00000012742	77.8724	-1.27242	0.206261	-6.169	6.87253e-10	2.17581e-08
ENSBTAG00000022920	53.6027	-1.27188	0.332485	-3.82539	0.000130566	0.00135216
ENSBTAG00000002823	391.198	-1.26954	0.204648	-6.20354	5.52054e-10	1.76866e-08
ENSBTAG00000019107	128.067	-1.2675	0.145733	-8.69736	3.39683e-18	3.08651e-16
ENSBTAG00000027051	1926.53	-1.26723	0.136074	-9.3128	1.24503e-20	1.36216e-18
ENSBTAG00000052007	36.0224	-1.26405	0.212655	-5.94417	2.77865e-09	8.02316e-08
ENSBTAG00000012638	6807.15	-1.26255	0.166357	-7.58938	3.21431e-14	1.85956e-12
ENSBTAG00000021499	13088.7	-1.26038	0.17529	-7.19026	6.46697e-13	3.17098e-11
ENSBTAG00000008004	1987.6	-1.26016	0.140923	-8.94218	3.81576e-19	3.69692e-17
ENSBTAG00000012252	122.27	-1.25344	0.190616	-6.57573	4.84142e-11	1.76164e-09
ENSBTAG00000010943	42.8122	-1.25243	0.224932	-5.56805	2.57611e-08	6.33491e-07
ENSBTAG00000050824	825.543	-1.24923	0.131044	-9.53293	1.52911e-21	1.78208e-19
ENSBTAG00000019473	21.685	-1.24805	0.356499	-3.50086	0.000463759	0.00395978
ENSBTAG00000020883	16.1155	-1.24561	0.48404	-2.57336	0.0100716	0.047118
ENSBTAG00000015296	8.81712	-1.2435	0.438306	-2.83705	0.00455318	0.0254002
ENSBTAG00000031832	6.25447	-1.24309	0.469128	-2.64978	0.00805435	0.0394693
ENSBTAG00000020749	33.7894	-1.24156	0.330209	-3.75993	0.000169961	0.00169256
ENSBTAG00000019808	13.6876	-1.2414	0.348557	-3.56153	0.000368697	0.00324563
ENSBTAG00000002490	340.67	-1.24108	0.122543	-10.1277	4.1624e-24	6.14164e-22
ENSBTAG00000004840	45.8098	-1.23894	0.424134	-2.92111	0.00348783	0.0204725
ENSBTAG00000012361	410.397	-1.23413	0.210617	-5.85959	4.64007e-09	1.30011e-07
ENSBTAG00000044159	37.2871	-1.23185	0.227	-5.42666	5.74171e-08	1.32869e-06
ENSBTAG00000021809	98.8666	-1.23029	0.174738	-7.04079	1.91158e-12	8.70934e-11
ENSBTAG00000048626	13.4021	-1.22618	0.481169	-2.54833	0.010824	0.0497237
ENSBTAG00000010458	223.204	-1.22528	0.271354	-4.51543	6.31887e-06	9.5245e-05
ENSBTAG00000038415	322.17	-1.22026	0.112396	-10.8568	1.85082e-27	3.54366e-25
ENSBTAG00000010238	319.55	-1.21824	0.213042	-5.7183	1.07596e-08	2.82296e-07
ENSBTAG00000014401	83.9018	-1.21678	0.246754	-4.93112	8.17578e-07	1.50448e-05
ENSBTAG00000012451	2066.16	-1.21631	0.189672	-6.41271	1.42951e-10	4.88127e-09
ENSBTAG00000007239	16.4246	-1.21614	0.438151	-2.77562	0.00550958	0.0296654
ENSBTAG00000017616	14.54	-1.21579	0.347334	-3.50034	0.000464663	0.00396455
ENSBTAG00000049808	41.7886	-1.21517	0.32886	-3.69509	0.000219812	0.00210807
ENSBTAG00000002485	42.6965	-1.21268	0.395426	-3.06678	0.0021638	0.0140053
ENSBTAG00000006608	668.653	-1.21131	0.459568	-2.63576	0.00839483	0.0407774
ENSBTAG00000015032	5080.26	-1.20852	0.24486	-4.93555	7.99265e-07	1.47412e-05
ENSBTAG00000006474	7.57644	-1.20694	0.446691	-2.70195	0.00689342	0.0349517
ENSBTAG00000006862	223.777	-1.20556	0.201693	-5.97722	2.2698e-09	6.64941e-08
ENSBTAG00000050814	9.76315	-1.20402	0.399368	-3.01482	0.0025713	0.016004
ENSBTAG00000006984	2255.36	-1.20303	0.319257	-3.76822	0.000164415	0.00164753
ENSBTAG00000021002	500.027	-1.20163	0.205558	-5.8457	5.04452e-09	1.40852e-07
ENSBTAG00000005650	1380.31	-1.20051	0.127739	-9.39816	5.55233e-21	6.2886e-19
ENSBTAG00000017063	13.7061	-1.19873	0.375254	-3.19445	0.00140099	0.00983509
ENSBTAG00000005432	1572.1	-1.19852	0.175229	-6.8397	7.93573e-12	3.28944e-10
ENSBTAG00000016204	116.574	-1.19468	0.187732	-6.36375	1.96886e-10	6.66636e-09
ENSBTAG00000008313	18.7158	-1.19138	0.404208	-2.94744	0.00320413	0.019093
ENSBTAG00000017174	12.863	-1.19022	0.374235	-3.1804	0.00147071	0.0101954
ENSBTAG00000006792	642.863	-1.19014	0.284643	-4.18116	2.90024e-05	0.00036728
ENSBTAG00000012387	749.256	-1.18844	0.164316	-7.23265	4.73649e-13	2.36217e-11
ENSBTAG00000015856	24.5235	-1.18723	0.311299	-3.81379	0.000136853	0.0014082
ENSBTAG00000012219	68.5212	-1.18126	0.232945	-5.07098	3.95778e-07	7.79106e-06
ENSBTAG00000002065	6.99025	-1.18061	0.43621	-2.70652	0.00679925	0.0345942
ENSBTAG00000018946	79.3199	-1.17799	0.164723	-7.15134	8.59378e-13	4.13814e-11
ENSBTAG00000014469	13.2622	-1.17774	0.329958	-3.56937	0.000357836	0.00316213
ENSBTAG00000013093	269.557	-1.1763	0.288803	-4.07301	4.64086e-05	0.000551684
ENSBTAG00000026369	14.8955	-1.17316	0.336658	-3.48473	0.000492638	0.0041526
ENSBTAG00000013670	123.311	-1.17194	0.44568	-2.62956	0.00854963	0.0413296
ENSBTAG00000031679	10.3201	-1.16905	0.452791	-2.58189	0.00982613	0.0461412
ENSBTAG00000013401	676.375	-1.16755	0.230846	-5.05769	4.24366e-07	8.27282e-06
ENSBTAG00000050573	138.781	-1.16739	0.246786	-4.73039	2.24088e-06	3.74637e-05
ENSBTAG00000003920	428.579	-1.1635	0.163975	-7.09563	1.28759e-12	5.96783e-11
ENSBTAG00000009982	318.955	-1.16184	0.235703	-4.92926	8.2542e-07	1.51544e-05
ENSBTAG00000020481	66.5892	-1.1604	0.347219	-3.34198	0.00083184	0.00642579
ENSBTAG00000010123	71.2844	-1.16003	0.267387	-4.3384	1.43521e-05	0.000198644
ENSBTAG00000015991	48.7625	-1.15768	0.232288	-4.98381	6.23454e-07	1.17001e-05
ENSBTAG00000046979	8268.74	-1.1558	0.101532	-11.3836	5.04717e-30	1.15962e-27
ENSBTAG00000008635	680.57	-1.15411	0.174303	-6.6213	3.56055e-11	1.3074e-09
ENSBTAG00000002644	14.592	-1.15359	0.355753	-3.24268	0.00118411	0.00856201
ENSBTAG00000010994	350.046	-1.15195	0.254125	-4.533	5.81511e-06	8.83138e-05
ENSBTAG00000012463	35.5749	-1.14716	0.257331	-4.45791	8.27625e-06	0.000121448
ENSBTAG00000010645	22145.2	-1.14618	0.171056	-6.70063	2.07525e-11	7.9657e-10
ENSBTAG00000048906	11.264	-1.14517	0.447434	-2.55941	0.0104851	0.0485692
ENSBTAG00000000133	7979.89	-1.14456	0.150257	-7.6173	2.59039e-14	1.51496e-12
ENSBTAG00000003496	70.6724	-1.13971	0.209188	-5.44827	5.0861e-08	1.18722e-06
ENSBTAG00000017045	44.819	-1.13813	0.271616	-4.19023	2.7867e-05	0.000354858
ENSBTAG00000006730	56.0259	-1.13527	0.30751	-3.69181	0.00022266	0.00213157
ENSBTAG00000008389	257.858	-1.13421	0.324415	-3.49617	0.000471985	0.00401637
ENSBTAG00000007271	141.627	-1.13351	0.116829	-9.70229	2.94807e-22	3.64722e-20
ENSBTAG00000003835	23.6187	-1.13291	0.300866	-3.7655	0.000166217	0.00166266
ENSBTAG00000002178	13.1696	-1.12568	0.416079	-2.70545	0.00682111	0.0346835
ENSBTAG00000000898	135.95	-1.12517	0.137296	-8.19527	2.50026e-16	1.8278e-14
ENSBTAG00000015150	24.8504	-1.12436	0.360424	-3.11953	0.00181138	0.0120932
ENSBTAG00000020527	396.631	-1.12108	0.122666	-9.13934	6.2832e-20	6.51953e-18
ENSBTAG00000047062	35.9894	-1.11629	0.243773	-4.57924	4.6667e-06	7.27273e-05
ENSBTAG00000052371	9.82716	-1.11494	0.401952	-2.77381	0.00554036	0.0297813
ENSBTAG00000025809	781.874	-1.11376	0.263936	-4.21981	2.44507e-05	0.000315856
ENSBTAG00000000130	50.867	-1.11295	0.246709	-4.51119	6.44648e-06	9.68056e-05
ENSBTAG00000002356	624.387	-1.11164	0.164825	-6.74435	1.53711e-11	6.01492e-10
ENSBTAG00000011494	3360.12	-1.1112	0.14518	-7.65389	1.94986e-14	1.15718e-12
ENSBTAG00000015311	20.7248	-1.11031	0.356212	-3.11698	0.00182717	0.0121733
ENSBTAG00000002455	271.255	-1.10877	0.135318	-8.19382	2.53062e-16	1.84163e-14
ENSBTAG00000014628	108.951	-1.10775	0.333264	-3.32394	0.000887552	0.00675556
ENSBTAG00000012178	48.836	-1.10613	0.198948	-5.55992	2.699e-08	6.57696e-07
ENSBTAG00000010449	601.031	-1.10598	0.163878	-6.74879	1.49079e-11	5.87656e-10
ENSBTAG00000024503	2164.43	-1.10556	0.124451	-8.88354	6.47661e-19	6.2002e-17
ENSBTAG00000012322	51.2016	-1.10459	0.316744	-3.48733	0.000487866	0.0041278
ENSBTAG00000010256	23.9535	-1.10227	0.254157	-4.33696	1.44464e-05	0.000199778
ENSBTAG00000011224	1814.54	-1.10052	0.196271	-5.60713	2.05711e-08	5.15336e-07
ENSBTAG00000002858	11.1519	-1.10003	0.388273	-2.83315	0.00460924	0.0256595
ENSBTAG00000007851	55.0288	-1.09956	0.423472	-2.59652	0.00941724	0.0445463
ENSBTAG00000051439	11.042	-1.09708	0.38283	-2.8657	0.00416085	0.0236296
ENSBTAG00000044049	19.2563	-1.09287	0.327204	-3.34004	0.000837666	0.00645186
ENSBTAG00000008592	854.638	-1.092	0.13123	-8.32131	8.69937e-17	6.59962e-15
ENSBTAG00000054594	507.741	-1.09166	0.218523	-4.99564	5.86418e-07	1.10957e-05
ENSBTAG00000019588	2195.72	-1.09113	0.189854	-5.74724	9.07123e-09	2.4275e-07
ENSBTAG00000006860	9.17831	-1.09103	0.421398	-2.58907	0.00962345	0.0453616
ENSBTAG00000052619	26.6131	-1.09042	0.241475	-4.51566	6.31197e-06	9.52302e-05
ENSBTAG00000005231	19.8895	-1.08972	0.398001	-2.738	0.00618147	0.0323096
ENSBTAG00000005376	158.208	-1.08928	0.215484	-5.05504	4.30311e-07	8.36842e-06
ENSBTAG00000031348	200.499	-1.08884	0.157936	-6.89421	5.4166e-12	2.2925e-10
ENSBTAG00000012899	1130.31	-1.08638	0.173135	-6.27475	3.50195e-10	1.15178e-08
ENSBTAG00000016359	9.00454	-1.08388	0.393105	-2.75722	0.00582946	0.0309321
ENSBTAG00000025494	287.463	-1.08019	0.142911	-7.55844	4.07935e-14	2.34315e-12
ENSBTAG00000017273	819.571	-1.07989	0.265344	-4.06977	4.70591e-05	0.0005561
ENSBTAG00000046547	12.4175	-1.07821	0.348741	-3.09172	0.00199002	0.013117
ENSBTAG00000011888	11.6963	-1.07736	0.395572	-2.72355	0.00645854	0.0333711
ENSBTAG00000013919	5888.84	-1.07661	0.14537	-7.40603	1.30135e-13	6.95336e-12
ENSBTAG00000053433	125.478	-1.07523	0.157601	-6.82251	8.94613e-12	3.67042e-10
ENSBTAG00000030921	89.7259	-1.07499	0.248388	-4.32787	1.5056e-05	0.000207317
ENSBTAG00000007213	7143.65	-1.07486	0.240557	-4.4682	7.88804e-06	0.000116175
ENSBTAG00000013099	579.175	-1.07303	0.197224	-5.44063	5.30916e-08	1.23392e-06
ENSBTAG00000018366	751.545	-1.072	0.141144	-7.59512	3.07518e-14	1.78549e-12
ENSBTAG00000011184	177340	-1.06596	0.272985	-3.90484	9.42862e-05	0.00101909
ENSBTAG00000009183	922.503	-1.06149	0.129467	-8.19896	2.42466e-16	1.78063e-14
ENSBTAG00000052869	10.7621	-1.05781	0.356216	-2.96956	0.00298224	0.0180647
ENSBTAG00000031184	27.9316	-1.05517	0.354193	-2.97908	0.00289112	0.01764
ENSBTAG00000010992	7188.08	-1.05399	0.124397	-8.47281	2.39541e-17	1.96558e-15
ENSBTAG00000038540	44.7533	-1.05166	0.258195	-4.0731	4.63918e-05	0.000551684
ENSBTAG00000008349	163.729	-1.04921	0.218365	-4.80482	1.54892e-06	2.69602e-05
ENSBTAG00000017373	322.637	-1.04909	0.113829	-9.21638	3.07295e-20	3.23021e-18
ENSBTAG00000009359	3809.51	-1.04637	0.266441	-3.92719	8.59444e-05	0.000941583
ENSBTAG00000020736	1755.8	-1.04557	0.261033	-4.0055	6.18872e-05	0.000712988
ENSBTAG00000009655	245.882	-1.04553	0.287378	-3.63817	0.000274586	0.0025468
ENSBTAG00000003601	20.0421	-1.04499	0.280232	-3.72903	0.000192216	0.00187245
ENSBTAG00000018105	26.7416	-1.04426	0.247771	-4.21462	2.50196e-05	0.000322686
ENSBTAG00000013367	1581.91	-1.04284	0.118508	-8.79978	1.37085e-18	1.28183e-16
ENSBTAG00000004208	22.4778	-1.04259	0.279248	-3.73358	0.000188778	0.00184342
ENSBTAG00000015267	552.318	-1.04179	0.145017	-7.18393	6.77358e-13	3.31123e-11
ENSBTAG00000018252	1560.13	-1.03887	0.270815	-3.83609	0.000125007	0.00130381
ENSBTAG00000012504	167.009	-1.03695	0.183695	-5.64497	1.65212e-08	4.21095e-07
ENSBTAG00000015541	304.188	-1.03154	0.312003	-3.30618	0.000945787	0.00709804
ENSBTAG00000005300	274.357	-1.02899	0.173839	-5.91924	3.23426e-09	9.23918e-08
ENSBTAG00000007115	904.232	-1.02683	0.112954	-9.09068	9.84211e-20	1.01468e-17
ENSBTAG00000008366	78.2502	-1.02649	0.242649	-4.23034	2.33335e-05	0.000303373
ENSBTAG00000031701	893.374	-1.0254	0.118665	-8.64113	5.56603e-18	4.89171e-16
ENSBTAG00000044082	95.9137	-1.02537	0.200025	-5.12623	2.95602e-07	5.94434e-06
ENSBTAG00000001439	26.0999	-1.02449	0.31854	-3.2162	0.00129899	0.00924817
ENSBTAG00000012558	12.4942	-1.02354	0.391743	-2.61279	0.00898066	0.0429613
ENSBTAG00000000623	18.0702	-1.02348	0.324648	-3.15258	0.00161834	0.0110147
ENSBTAG00000012194	9.55885	-1.02239	0.369336	-2.76818	0.0056371	0.0302014
ENSBTAG00000013340	1078.09	-1.01923	0.177682	-5.73623	9.68084e-09	2.57776e-07
ENSBTAG00000038375	777.027	-1.01878	0.132485	-7.6898	1.4737e-14	8.87699e-13
ENSBTAG00000000995	185.771	-1.01858	0.152577	-6.67585	2.45808e-11	9.25839e-10
ENSBTAG00000010336	3887.15	-1.01448	0.197258	-5.14292	2.70505e-07	5.49309e-06
ENSBTAG00000055220	32.5212	-1.01265	0.229063	-4.42085	9.83128e-06	0.000141049
ENSBTAG00000027059	50.6389	-1.01192	0.227168	-4.45448	8.40951e-06	0.000123291
ENSBTAG00000016704	657.553	-1.01005	0.0965335	-10.4632	1.27498e-25	2.09241e-23
ENSBTAG00000000555	1333.03	-1.009	0.155993	-6.46825	9.91427e-11	3.44387e-09
ENSBTAG00000009924	175.131	-1.00809	0.135891	-7.41835	1.18587e-13	6.3787e-12
ENSBTAG00000011971	1126.33	-1.00806	0.273485	-3.68597	0.000227829	0.0021733
ENSBTAG00000003825	1515.96	-1.00699	0.120031	-8.3894	4.88611e-17	3.83333e-15
ENSBTAG00000011437	1230.02	-1.00236	0.172757	-5.80213	6.54776e-09	1.794e-07
ENSBTAG00000003525	682.944	-1.00178	0.104884	-9.55131	1.28063e-21	1.50338e-19
ENSBTAG00000014057	314.401	-1.00042	0.101653	-9.84147	7.46141e-23	9.83622e-21
ENSBTAG00000016619	103.438	1.00041	0.299462	3.3407	0.000835661	0.00644601
ENSBTAG00000051340	114.354	1.00305	0.284461	3.52614	0.000421662	0.0036343
ENSBTAG00000002596	313.161	1.00438	0.218894	4.58843	4.46598e-06	7.00062e-05
ENSBTAG00000023659	9252.61	1.00489	0.289947	3.46577	0.000528714	0.00439902
ENSBTAG00000011647	83.9613	1.0069	0.193038	5.21604	1.82791e-07	3.79332e-06
ENSBTAG00000021187	2665.1	1.00693	0.126155	7.98173	1.443e-15	9.66991e-14
ENSBTAG00000020263	15.0658	1.00704	0.347786	2.89559	0.00378451	0.0218159
ENSBTAG00000001721	1801.91	1.00721	0.29131	3.45751	0.000545183	0.00451735
ENSBTAG00000010349	7782.79	1.00783	0.366087	2.75298	0.00590553	0.0312327
ENSBTAG00000012229	17.3433	1.00891	0.372899	2.70559	0.00681836	0.0346805
ENSBTAG00000019743	368.708	1.00928	0.186393	5.4148	6.13571e-08	1.40972e-06
ENSBTAG00000025405	870.671	1.01185	0.133767	7.56427	3.90047e-14	2.24843e-12
ENSBTAG00000012297	154.021	1.01774	0.378077	2.69188	0.00710508	0.035732
ENSBTAG00000021291	14.1017	1.0208	0.399586	2.55465	0.0106294	0.0490396
ENSBTAG00000021378	406.42	1.02143	0.173864	5.87489	4.23129e-09	1.1918e-07
ENSBTAG00000011584	494.133	1.02153	0.270343	3.77865	0.000157679	0.00158994
ENSBTAG00000052518	3040.92	1.02459	0.123797	8.2764	1.26954e-16	9.5411e-15
ENSBTAG00000011338	255.718	1.02474	0.179896	5.69632	1.2242e-08	3.1859e-07
ENSBTAG00000048171	46.8652	1.02681	0.40131	2.55865	0.0105078	0.0486049
ENSBTAG00000006515	104.13	1.0289	0.211416	4.8667	1.13477e-06	2.02333e-05
ENSBTAG00000015441	119.741	1.02917	0.146855	7.00807	2.41623e-12	1.06759e-10
ENSBTAG00000051782	75.3238	1.02932	0.278893	3.69075	0.000223593	0.00213669
ENSBTAG00000016541	54.2875	1.02948	0.352063	2.92414	0.00345414	0.0203416
ENSBTAG00000007316	30.3803	1.04068	0.325842	3.19382	0.00140403	0.00984352
ENSBTAG00000006108	10.1706	1.04339	0.401881	2.59626	0.00942437	0.0445538
ENSBTAG00000034220	132.344	1.04343	0.156137	6.68276	2.34491e-11	8.91565e-10
ENSBTAG00000020242	124.551	1.04541	0.383832	2.72361	0.00645722	0.0333711
ENSBTAG00000001152	20.059	1.04557	0.327021	3.19724	0.00138747	0.00976147
ENSBTAG00000019187	318.375	1.04781	0.14269	7.3433	2.08397e-13	1.0777e-11
ENSBTAG00000006797	55.2831	1.0571	0.333654	3.16826	0.00153354	0.0105492
ENSBTAG00000033174	171.223	1.05901	0.220654	4.79942	1.59127e-06	2.76078e-05
ENSBTAG00000006551	236.153	1.06249	0.33178	3.2024	0.00136288	0.00962638
ENSBTAG00000016455	32.4546	1.07071	0.336393	3.18292	0.00145798	0.0101334
ENSBTAG00000014496	332.439	1.07141	0.130454	8.21291	2.15897e-16	1.59279e-14
ENSBTAG00000047953	10.5412	1.07192	0.416171	2.57568	0.0100044	0.0468787
ENSBTAG00000000945	119.111	1.07222	0.198292	5.40725	6.40002e-08	1.46626e-06
ENSBTAG00000006969	13284	1.08797	0.0966506	11.2567	2.14525e-29	4.53975e-27
ENSBTAG00000007558	136.757	1.08819	0.211137	5.15397	2.55035e-07	5.20482e-06
ENSBTAG00000013825	262.567	1.09061	0.20194	5.40067	6.63913e-08	1.51888e-06
ENSBTAG00000033748	958.604	1.09116	0.156346	6.97918	2.96914e-12	1.30116e-10
ENSBTAG00000018600	127.1	1.0962	0.331204	3.30973	0.000933849	0.00702812
ENSBTAG00000021484	104.901	1.09983	0.31881	3.44979	0.000561024	0.00462478
ENSBTAG00000004269	6721.76	1.1005	0.23132	4.75749	1.96012e-06	3.32188e-05
ENSBTAG00000018248	527.568	1.10287	0.132117	8.3477	6.96049e-17	5.37991e-15
ENSBTAG00000025458	25.3382	1.12163	0.298413	3.75863	0.000170843	0.00169819
ENSBTAG00000009770	417.231	1.12163	0.186024	6.02947	1.64501e-09	4.93596e-08
ENSBTAG00000015113	200.971	1.12658	0.412839	2.72886	0.00635535	0.0330039
ENSBTAG00000039937	140.688	1.13056	0.180347	6.26881	3.63807e-10	1.18925e-08
ENSBTAG00000000448	70.0508	1.13138	0.305968	3.6977	0.000217559	0.00209222
ENSBTAG00000013187	197.748	1.14119	0.270185	4.22376	2.40263e-05	0.000310623
ENSBTAG00000012317	7037.43	1.1415	0.176883	6.4534	1.09366e-10	3.76644e-09
ENSBTAG00000017113	30.1829	1.14554	0.272568	4.20278	2.63654e-05	0.000337876
ENSBTAG00000007866	16.1942	1.14638	0.338606	3.38559	0.000710263	0.00562717
ENSBTAG00000020992	14.2073	1.15266	0.423588	2.7212	0.00650463	0.0335409
ENSBTAG00000051078	19.6251	1.15559	0.314747	3.67151	0.000241122	0.00228384
ENSBTAG00000030974	1251.3	1.15571	0.115536	10.003	1.47825e-23	2.10395e-21
ENSBTAG00000014299	366.706	1.15909	0.169605	6.83408	8.25338e-12	3.40357e-10
ENSBTAG00000018069	73.6922	1.1622	0.445076	2.61124	0.00902136	0.0430919
ENSBTAG00000007927	717.851	1.16273	0.151641	7.66764	1.75185e-14	1.0474e-12
ENSBTAG00000044078	222.815	1.16368	0.254149	4.57874	4.67794e-06	7.28318e-05
ENSBTAG00000011613	133.708	1.16968	0.264817	4.41692	1.00119e-05	0.00014313
ENSBTAG00000030674	174.478	1.1734	0.310324	3.78121	0.000156069	0.00157865
ENSBTAG00000011256	83.3023	1.17597	0.314775	3.73589	0.00018705	0.00183211
ENSBTAG00000014149	26.5432	1.17824	0.433972	2.71502	0.00662719	0.0339431
ENSBTAG00000011241	18.3973	1.17844	0.423023	2.78577	0.00534005	0.0289035
ENSBTAG00000021957	268.051	1.19197	0.359214	3.31827	0.000905776	0.00686503
ENSBTAG00000007783	1423.63	1.19711	0.306681	3.90343	9.48377e-05	0.0010223
ENSBTAG00000023601	449.803	1.19848	0.252667	4.74331	2.10259e-06	3.53353e-05
ENSBTAG00000000501	15.1439	1.20357	0.42606	2.82488	0.00472984	0.0261949
ENSBTAG00000020080	181.29	1.21305	0.385959	3.14295	0.00167254	0.0113003
ENSBTAG00000015632	993.973	1.21523	0.213603	5.68921	1.27627e-08	3.31068e-07
ENSBTAG00000026194	34.0944	1.22307	0.453889	2.69465	0.00704629	0.0355253
ENSBTAG00000052931	31.0277	1.2271	0.369839	3.31792	0.0009069	0.00686707
ENSBTAG00000019754	32.6092	1.23528	0.287732	4.29316	1.76152e-05	0.000237871
ENSBTAG00000002882	2961.23	1.2432	0.221512	5.61235	1.99596e-08	5.01578e-07
ENSBTAG00000004556	17462.3	1.24356	0.24115	5.15679	2.51221e-07	5.14698e-06
ENSBTAG00000039719	3317.41	1.24403	0.242344	5.13331	2.84687e-07	5.74482e-06
ENSBTAG00000008948	131.82	1.24405	0.350998	3.54432	0.000393634	0.00342391
ENSBTAG00000020747	391.305	1.24405	0.278092	4.47353	7.69386e-06	0.000113419
ENSBTAG00000019665	5147.77	1.24488	0.31104	4.0023	6.273e-05	0.000718069
ENSBTAG00000019355	24.1276	1.25168	0.29056	4.30781	1.64883e-05	0.00022492
ENSBTAG00000003222	991.136	1.25349	0.260688	4.80838	1.52156e-06	2.65127e-05
ENSBTAG00000024470	1104.92	1.25418	0.219317	5.71858	1.0742e-08	2.82292e-07
ENSBTAG00000019076	52.0217	1.25599	0.36881	3.40552	0.000660371	0.00529449
ENSBTAG00000016805	34.0323	1.26212	0.383567	3.29049	0.00100013	0.00745617
ENSBTAG00000015635	1397.65	1.26271	0.271853	4.64483	3.40353e-06	5.46843e-05
ENSBTAG00000013577	2655.88	1.27143	0.170146	7.47258	7.86403e-14	4.37638e-12
ENSBTAG00000017446	285.502	1.28051	0.486588	2.6316	0.00849832	0.0411311
ENSBTAG00000000369	317.258	1.28127	0.180944	7.08105	1.43065e-12	6.61183e-11
ENSBTAG00000010344	37.1451	1.28364	0.240493	5.33752	9.42249e-08	2.09601e-06
ENSBTAG00000015904	328.932	1.29437	0.187017	6.92112	4.48074e-12	1.9217e-10
ENSBTAG00000003313	503.429	1.29729	0.111822	11.6014	4.05258e-31	9.44603e-29
ENSBTAG00000017073	19.0886	1.30506	0.473922	2.75374	0.00589194	0.0311916
ENSBTAG00000015888	116.653	1.30595	0.187374	6.96978	3.17431e-12	1.37979e-10
ENSBTAG00000007393	141.422	1.30824	0.184095	7.10637	1.19139e-12	5.57008e-11
ENSBTAG00000005275	237.783	1.33282	0.264985	5.02979	4.91027e-07	9.46905e-06
ENSBTAG00000055182	10.6856	1.33918	0.492496	2.71916	0.00654473	0.0336607
ENSBTAG00000045966	232.475	1.34057	0.187582	7.14655	8.89856e-13	4.27211e-11
ENSBTAG00000040512	9.95677	1.34101	0.494108	2.71399	0.00664776	0.0340067
ENSBTAG00000001321	73919	1.34798	0.528406	2.55104	0.0107403	0.0494239
ENSBTAG00000023730	137.546	1.34919	0.147097	9.17212	4.63801e-20	4.84371e-18
ENSBTAG00000013406	61.9195	1.3502	0.220759	6.11619	9.58368e-10	2.98132e-08
ENSBTAG00000019066	194.575	1.35253	0.319521	4.23298	2.30613e-05	0.000300077
ENSBTAG00000012137	34.1912	1.35367	0.394638	3.43016	0.000603236	0.00491481
ENSBTAG00000032089	348.12	1.35382	0.202497	6.68565	2.29898e-11	8.76172e-10
ENSBTAG00000002585	40.7467	1.35761	0.30211	4.49377	6.99746e-06	0.0001043
ENSBTAG00000014960	65.9039	1.36495	0.342342	3.9871	6.68851e-05	0.000758613
ENSBTAG00000007280	160.512	1.3651	0.213396	6.39702	1.58434e-10	5.39852e-09
ENSBTAG00000053511	124.691	1.36754	0.206223	6.63138	3.32572e-11	1.22678e-09
ENSBTAG00000008216	2838.61	1.36863	0.433742	3.15541	0.00160273	0.0109455
ENSBTAG00000011178	118.402	1.38444	0.263541	5.25323	1.49453e-07	3.1627e-06
ENSBTAG00000019823	22.1716	1.38786	0.540489	2.56779	0.0102348	0.0477119
ENSBTAG00000000160	443.297	1.39129	0.254826	5.45977	4.76762e-08	1.11775e-06
ENSBTAG00000002980	67.5542	1.39548	0.344042	4.05613	4.98925e-05	0.000587854
ENSBTAG00000009019	89.9584	1.4017	0.325495	4.30635	1.65969e-05	0.000226018
ENSBTAG00000038706	237.71	1.40326	0.30615	4.58357	4.57102e-06	7.15134e-05
ENSBTAG00000009199	127.117	1.40927	0.417714	3.37377	0.000741452	0.00583975
ENSBTAG00000022779	17.1497	1.41195	0.372752	3.78789	0.00015193	0.00154358
ENSBTAG00000016915	1974.57	1.4203	0.236545	6.00437	1.92074e-09	5.689e-08
ENSBTAG00000004305	1897.73	1.42452	0.161843	8.80186	1.34569e-18	1.26566e-16
ENSBTAG00000020600	67.2986	1.42562	0.491097	2.90293	0.00369693	0.0214185
ENSBTAG00000004337	870.059	1.43369	0.200794	7.14013	9.32428e-13	4.43676e-11
ENSBTAG00000017733	68.9859	1.44061	0.366045	3.93562	8.29831e-05	0.000915375
ENSBTAG00000005711	48.1674	1.44891	0.303329	4.77669	1.782e-06	3.05543e-05
ENSBTAG00000014127	4792.83	1.44959	0.252433	5.7425	9.32908e-09	2.49235e-07
ENSBTAG00000051285	5.99261	1.45883	0.57027	2.55813	0.0105236	0.0486493
ENSBTAG00000016741	124.062	1.46147	0.288549	5.06489	4.08645e-07	7.99542e-06
ENSBTAG00000010850	11.2346	1.46535	0.50865	2.88087	0.00396579	0.0227062
ENSBTAG00000021596	2032.07	1.47299	0.174049	8.46311	2.6035e-17	2.10413e-15
ENSBTAG00000000507	265.265	1.47753	0.152028	9.71879	2.50742e-22	3.20054e-20
ENSBTAG00000011154	68.7316	1.48013	0.283624	5.21864	1.80239e-07	3.75004e-06
ENSBTAG00000044208	538.147	1.48118	0.174838	8.47175	2.4173e-17	1.97347e-15
ENSBTAG00000005738	52.9153	1.48559	0.238768	6.2219	4.91176e-10	1.57992e-08
ENSBTAG00000010976	45.3233	1.48812	0.282966	5.25901	1.44831e-07	3.07704e-06
ENSBTAG00000000494	825.318	1.48922	0.199915	7.44925	9.38724e-14	5.15273e-12
ENSBTAG00000007758	59.6087	1.48967	0.362669	4.10751	3.99946e-05	0.000485093
ENSBTAG00000025634	79.1591	1.49554	0.223113	6.70307	2.04088e-11	7.87132e-10
ENSBTAG00000006806	19.2539	1.50155	0.360667	4.16325	3.13748e-05	0.000392991
ENSBTAG00000015872	80.9804	1.51613	0.264756	5.72653	1.02503e-08	2.71591e-07
ENSBTAG00000008232	11.0348	1.53216	0.557573	2.74791	0.00599774	0.0316463
ENSBTAG00000038650	27.8894	1.53258	0.303487	5.0499	4.42049e-07	8.56563e-06
ENSBTAG00000050992	6.34942	1.5425	0.602708	2.55928	0.010489	0.0485733
ENSBTAG00000007485	70.1111	1.54348	0.374512	4.12131	3.7672e-05	0.000459695
ENSBTAG00000001570	3257.17	1.55576	0.565572	2.75077	0.00594545	0.0314025
ENSBTAG00000013279	123.284	1.55661	0.152619	10.1993	1.99719e-24	3.05913e-22
ENSBTAG00000021326	311.312	1.55978	0.533249	2.92504	0.00344413	0.0202976
ENSBTAG00000042335	9.02006	1.56284	0.568757	2.74781	0.00599948	0.0316463
ENSBTAG00000051012	6.40085	1.57029	0.603195	2.60329	0.00923341	0.0438962
ENSBTAG00000045822	180.393	1.57083	0.409607	3.83496	0.000125584	0.00130791
ENSBTAG00000054098	24.315	1.57415	0.443215	3.55166	0.000382805	0.00334192
ENSBTAG00000001414	654.638	1.57807	0.328182	4.80853	1.52048e-06	2.65127e-05
ENSBTAG00000001675	6.55371	1.57885	0.597064	2.64436	0.0081845	0.0399004
ENSBTAG00000040067	26.4281	1.5831	0.448217	3.53199	0.000412449	0.00356827
ENSBTAG00000019807	252.818	1.59578	0.299344	5.33093	9.77098e-08	2.16158e-06
ENSBTAG00000006731	2779.66	1.60212	0.246187	6.50775	7.6284e-11	2.67877e-09
ENSBTAG00000040607	1214.19	1.60263	0.513805	3.11914	0.00181377	0.0121041
ENSBTAG00000015086	24.7973	1.60774	0.510839	3.14726	0.0016481	0.0111653
ENSBTAG00000045306	8.81201	1.60818	0.500071	3.2159	0.00130037	0.00925394
ENSBTAG00000046744	317.249	1.62292	0.303464	5.34797	8.89455e-08	1.98958e-06
ENSBTAG00000051611	11.8116	1.6311	0.522853	3.11962	0.00181084	0.0120932
ENSBTAG00000020892	9853.05	1.63494	0.145153	11.2635	1.986e-29	4.25879e-27
ENSBTAG00000012405	6.933	1.63836	0.604897	2.7085	0.00675886	0.0344782
ENSBTAG00000014831	627.421	1.6573	0.233163	7.10792	1.17802e-12	5.53761e-11
ENSBTAG00000019021	24.2135	1.67518	0.632941	2.64666	0.0081291	0.0397254
ENSBTAG00000021308	16.4547	1.70281	0.44433	3.8323	0.000126949	0.00131979
ENSBTAG00000046857	15.6672	1.7162	0.426223	4.02653	5.66062e-05	0.000659231
ENSBTAG00000007259	16.1588	1.72301	0.457151	3.76902	0.000163893	0.00164332
ENSBTAG00000039340	23.9321	1.73343	0.407029	4.25874	2.05586e-05	0.000270576
ENSBTAG00000025942	53.2752	1.73488	0.317072	5.47157	4.46058e-08	1.05036e-06
ENSBTAG00000000042	448.769	1.74698	0.457427	3.81914	0.000133918	0.00138242
ENSBTAG00000040128	44.3907	1.75724	0.521406	3.3702	0.000751143	0.00589299
ENSBTAG00000048928	5.5048	1.76955	0.667657	2.65039	0.00803991	0.0394225
ENSBTAG00000000603	91.1415	1.78072	0.313067	5.68798	1.28552e-08	3.32931e-07
ENSBTAG00000006894	11868.7	1.78747	0.365659	4.88835	1.01687e-06	1.82323e-05
ENSBTAG00000040518	80.815	1.78874	0.273982	6.5287	6.63439e-11	2.35024e-09
ENSBTAG00000005475	933.614	1.81866	0.29771	6.10884	1.00357e-09	3.1099e-08
ENSBTAG00000020914	26.6539	1.82658	0.466831	3.91273	9.12593e-05	0.000991035
ENSBTAG00000013960	1271.97	1.82997	0.240513	7.60861	2.77049e-14	1.61441e-12
ENSBTAG00000038337	55.0109	1.84169	0.695193	2.64918	0.00806874	0.0394917
ENSBTAG00000037775	367.733	1.848	0.236118	7.82659	5.01266e-15	3.18651e-13
ENSBTAG00000012529	1974.56	1.85382	0.585589	3.16573	0.00154693	0.0106231
ENSBTAG00000011802	24.1444	1.85832	0.653006	2.84579	0.0044301	0.0248371
ENSBTAG00000016388	1313.08	1.86025	0.25244	7.36905	1.71844e-13	8.97327e-12
ENSBTAG00000039992	292.886	1.88996	0.310179	6.09312	1.10731e-09	3.41166e-08
ENSBTAG00000012498	98.7891	1.90777	0.736846	2.5891	0.00962273	0.0453616
ENSBTAG00000031287	230.368	1.92681	0.391356	4.92342	8.50429e-07	1.55073e-05
ENSBTAG00000018644	6.72393	1.93038	0.745053	2.59093	0.00957169	0.0451574
ENSBTAG00000007101	4194.72	1.97582	0.668386	2.9561	0.00311555	0.0186828
ENSBTAG00000053924	65.1691	2.0209	0.299133	6.75588	1.41973e-11	5.65187e-10
ENSBTAG00000017405	966.497	2.02416	0.693135	2.92029	0.00349703	0.0205116
ENSBTAG00000013213	14.13	2.03782	0.607794	3.35281	0.000799967	0.0062184
ENSBTAG00000009987	3466.06	2.06227	0.130193	15.8401	1.64588e-56	1.32354e-53
ENSBTAG00000048135	790.316	2.06887	0.331688	6.23739	4.4492e-10	1.44851e-08
ENSBTAG00000031267	357.708	2.07639	0.114132	18.1928	5.88726e-74	1.05205e-70
ENSBTAG00000054800	22.9361	2.07756	0.538207	3.86015	0.000113315	0.00119427
ENSBTAG00000001788	2425.42	2.08454	0.192365	10.8364	2.31476e-27	4.32887e-25
ENSBTAG00000033107	27.3048	2.0944	0.357428	5.85965	4.63842e-09	1.30011e-07
ENSBTAG00000020580	200.224	2.10273	0.780087	2.69551	0.00702814	0.0354449
ENSBTAG00000000648	25.1986	2.11026	0.465484	4.53347	5.80216e-06	8.82006e-05
ENSBTAG00000003060	21.2597	2.11469	0.505192	4.18592	2.84019e-05	0.000360811
ENSBTAG00000039122	20.0407	2.12886	0.625328	3.4044	0.000663102	0.00531109
ENSBTAG00000054551	5.23962	2.13257	0.83012	2.56899	0.0101995	0.0475749
ENSBTAG00000039504	256.218	2.15335	0.148925	14.4593	2.18893e-47	1.2573e-44
ENSBTAG00000025257	8759.85	2.15469	0.26074	8.26373	1.41195e-16	1.0562e-14
ENSBTAG00000015844	87.3239	2.17053	0.305383	7.10757	1.181e-12	5.53761e-11
ENSBTAG00000005668	2134.31	2.17722	0.260191	8.36775	5.87264e-17	4.58493e-15
ENSBTAG00000013170	470.785	2.19484	0.228541	9.60372	7.71096e-22	9.32446e-20
ENSBTAG00000026768	97.1246	2.20753	0.284253	7.76608	8.09506e-15	5.00742e-13
ENSBTAG00000053991	21.6605	2.25801	0.567741	3.97718	6.97374e-05	0.000785975
ENSBTAG00000018220	18.1982	2.2865	0.489043	4.67547	2.9328e-06	4.79353e-05
ENSBTAG00000045610	9.54048	2.31096	0.591455	3.90724	9.33576e-05	0.00101109
ENSBTAG00000006738	202.639	2.35854	0.563588	4.18487	2.85327e-05	0.000361968
ENSBTAG00000021735	5.37124	2.37522	0.879712	2.69999	0.00693408	0.0351136
ENSBTAG00000004399	37.8609	2.38024	0.512845	4.64124	3.46327e-06	5.54226e-05
ENSBTAG00000045275	3.60098	2.4064	0.906422	2.65483	0.00793475	0.039002
ENSBTAG00000021462	5149.24	2.41004	0.630517	3.82233	0.000132198	0.00136641
ENSBTAG00000001823	4.62363	2.41916	0.936474	2.58327	0.00978695	0.0459707
ENSBTAG00000017786	56.7144	2.42819	0.418906	5.7965	6.7713e-09	1.84581e-07
ENSBTAG00000005404	70.1407	2.43351	0.245573	9.90952	3.78454e-23	5.15819e-21
ENSBTAG00000014270	48.879	2.45468	0.422081	5.81564	6.04013e-09	1.66341e-07
ENSBTAG00000020229	37.6338	2.48919	0.920545	2.70404	0.00685028	0.0347988
ENSBTAG00000019269	14.2315	2.49642	0.690297	3.61644	0.000298688	0.00272943
ENSBTAG00000014304	4.85815	2.51616	0.882878	2.84995	0.00437259	0.0245889
ENSBTAG00000005759	52.6198	2.52628	0.92263	2.73813	0.006179	0.0323072
ENSBTAG00000019636	101.997	2.52997	0.372209	6.79717	1.06696e-11	4.31155e-10
ENSBTAG00000027569	51.3594	2.54919	0.339305	7.51297	5.78002e-14	3.23903e-12
ENSBTAG00000025250	24420.2	2.56869	0.296629	8.65958	4.735e-18	4.23073e-16
ENSBTAG00000007666	4.9286	2.57273	0.950536	2.70661	0.00679744	0.0345942
ENSBTAG00000020159	17.5536	2.6215	0.446812	5.86711	4.43462e-09	1.24689e-07
ENSBTAG00000002908	8.43753	2.66599	0.658254	4.05009	5.11986e-05	0.000601041
ENSBTAG00000048591	291.5	2.67738	0.392644	6.81885	9.17736e-12	3.75571e-10
ENSBTAG00000031828	36.9154	2.72755	0.863604	3.15833	0.00158675	0.0108502
ENSBTAG00000007423	36.9216	2.73301	0.447618	6.10568	1.02365e-09	3.16604e-08
ENSBTAG00000001249	16.5101	2.7505	0.498115	5.52182	3.35497e-08	8.07753e-07
ENSBTAG00000012482	283.284	2.76654	0.401167	6.89622	5.34029e-12	2.27217e-10
ENSBTAG00000002362	255.649	2.77238	0.583169	4.75399	1.99438e-06	3.37283e-05
ENSBTAG00000004347	6.91997	2.79027	0.895904	3.11448	0.00184271	0.0122616
ENSBTAG00000010371	67.0539	2.86077	0.687085	4.16364	3.13219e-05	0.000392635
ENSBTAG00000003253	19.4783	2.89974	0.434178	6.67869	2.41094e-11	9.14508e-10
ENSBTAG00000049892	4.88239	2.92841	0.881123	3.3235	0.000888958	0.00676306
ENSBTAG00000047543	12.8381	2.96465	0.848032	3.49592	0.000472431	0.00401804
ENSBTAG00000053219	4.07331	3.06169	0.987568	3.10024	0.00193367	0.0127822
ENSBTAG00000001595	459.926	3.08994	0.265972	11.6176	3.35586e-31	8.05556e-29
ENSBTAG00000005359	6.95391	3.09196	0.970052	3.18742	0.00143549	0.0100039
ENSBTAG00000004459	21.692	3.11433	0.69592	4.47513	7.6364e-06	0.000112779
ENSBTAG00000014855	295.84	3.15345	0.237553	13.2747	3.2455e-40	1.24279e-37
ENSBTAG00000000575	23.0029	3.19955	0.690219	4.63556	3.55966e-06	5.67394e-05
ENSBTAG00000006599	3.10427	3.23601	1.25756	2.57324	0.010075	0.047118
ENSBTAG00000010085	3.05468	3.25305	1.13605	2.86346	0.00419036	0.0237636
ENSBTAG00000038286	1.89805	3.27081	1.25293	2.61052	0.00904051	0.043145
ENSBTAG00000045656	9.46276	3.30017	0.870627	3.79056	0.000150306	0.00153192
ENSBTAG00000003289	95.0984	3.42733	0.68368	5.01307	5.35693e-07	1.02201e-05
ENSBTAG00000002215	256.452	3.43611	0.226256	15.1868	4.3242e-52	2.78184e-49
ENSBTAG00000044118	21.0692	3.45053	0.630015	5.47689	4.32863e-08	1.02378e-06
ENSBTAG00000008096	2303.81	3.48444	0.221981	15.697	1.58465e-55	1.15845e-52
ENSBTAG00000024560	5.47738	3.5318	1.02945	3.43076	0.000601889	0.00491131
ENSBTAG00000039080	3.74476	3.55083	1.15245	3.08113	0.0020622	0.0134768
ENSBTAG00000029914	2.29815	3.56647	1.2229	2.9164	0.00354101	0.0207242
ENSBTAG00000008291	38.3495	3.5851	0.812634	4.41171	1.02557e-05	0.00014637
ENSBTAG00000008271	29.1765	3.69504	0.436864	8.4581	2.7176e-17	2.17449e-15
ENSBTAG00000054808	2907.01	3.70024	0.34544	10.7117	8.97276e-27	1.60343e-24
ENSBTAG00000006720	91.9607	3.76661	0.95155	3.95839	7.54555e-05	0.000841575
ENSBTAG00000003445	1.64015	3.82783	1.44835	2.64289	0.00822021	0.0400623
ENSBTAG00000012518	63.1424	3.85809	0.520547	7.41162	1.24762e-13	6.6885e-12
ENSBTAG00000013227	9.39013	3.87203	0.830904	4.66001	3.16188e-06	5.1211e-05
ENSBTAG00000049123	1.76032	3.90714	1.50428	2.59734	0.00939482	0.0444664
ENSBTAG00000013578	63.1448	3.98393	0.367293	10.8467	2.06663e-27	3.9103e-25
ENSBTAG00000048508	656.556	4.18196	0.250627	16.686	1.65744e-62	1.90405e-59
ENSBTAG00000038080	2.57956	4.49145	1.33201	3.37193	0.000746441	0.00586954
ENSBTAG00000014488	2.63262	4.52818	1.56699	2.88973	0.00385571	0.0221707
ENSBTAG00000054145	4.42396	4.53134	1.28027	3.53936	0.000401096	0.00347941
ENSBTAG00000015235	15.9509	4.62571	1.28072	3.61181	0.000304072	0.00277076
ENSBTAG00000010057	573.206	4.62623	0.877704	5.27083	1.35807e-07	2.90836e-06
ENSBTAG00000015059	100.414	4.68161	0.327684	14.287	2.63856e-46	1.41453e-43
ENSBTAG00000011237	32.7945	4.68496	0.699468	6.6979	2.11441e-11	8.09669e-10
ENSBTAG00000019788	5.44696	4.81807	1.20355	4.0032	6.24908e-05	0.000716499
ENSBTAG00000013055	5.74279	4.88244	1.15876	4.2135	2.51447e-05	0.000323781
ENSBTAG00000006630	60.144	4.88321	1.33566	3.65603	0.000256152	0.00239796
ENSBTAG00000052655	101.96	4.88417	0.699901	6.97837	2.98617e-12	1.30507e-10
ENSBTAG00000007431	3.4254	4.92952	1.42728	3.45379	0.000552774	0.00457263
ENSBTAG00000031481	3.66106	5.03059	1.3259	3.7941	0.000148179	0.00151312
ENSBTAG00000002853	20.3885	5.03989	1.39723	3.60705	0.000309696	0.00281356
ENSBTAG00000014501	63.7872	5.36209	0.533689	10.0472	9.44948e-24	1.36915e-21
ENSBTAG00000002150	3238.93	5.42089	0.301924	17.9545	4.42631e-72	7.11884e-69
ENSBTAG00000050633	4.86211	5.42506	1.50761	3.59846	0.000320107	0.00288905
ENSBTAG00000015865	27.1492	5.45382	0.761908	7.1581	8.18023e-13	3.95083e-11
ENSBTAG00000021230	8.51927	5.48489	1.4967	3.66466	0.000247665	0.00233756
ENSBTAG00000046944	5.80157	5.651	1.12867	5.00678	5.53489e-07	1.05346e-05
ENSBTAG00000010407	9.97718	5.71745	1.86716	3.06211	0.00219782	0.0141617
ENSBTAG00000000706	10.0816	5.72432	1.08137	5.29357	1.19953e-07	2.6141e-06
ENSBTAG00000053497	5869.96	5.80983	0.884544	6.56817	5.09378e-11	1.84512e-09
ENSBTAG00000047449	7813.18	5.84521	0.938382	6.22903	4.69344e-10	1.51576e-08
ENSBTAG00000016835	7862.26	5.91221	0.270916	21.823	1.40219e-105	3.75856e-102
ENSBTAG00000005985	7.84841	6.08141	1.10373	5.50988	3.59076e-08	8.59377e-07
ENSBTAG00000001785	4357.9	6.26176	0.770277	8.12923	4.32011e-16	3.08802e-14
ENSBTAG00000012307	10.8567	6.57399	1.74508	3.76715	0.000165122	0.00165359
ENSBTAG00000047816	473.247	6.74447	1.15889	5.81978	5.89245e-09	1.62832e-07
ENSBTAG00000015407	1086.23	6.93425	0.642167	10.7982	3.51038e-27	6.48937e-25
ENSBTAG00000020095	40.8769	7.04605	1.07683	6.54334	6.01594e-11	2.15489e-09
ENSBTAG00000025260	18.708	7.34932	1.06442	6.90456	5.03591e-12	2.14834e-10
ENSBTAG00000039688	81.5754	8.76635	1.2528	6.9974	2.60758e-12	1.14584e-10

## Sheet: GSE98363-RNA-Seq
Gene Id	mean normalised counts	fold change	log2 fold change estimate	Wald statistic	p value	p value adjusted - false discovery rate (FDR)
ENSBTAG00000003777	9.16034	-6.0596	1.96642	-3.08153	0.00205939	0.0121724
ENSBTAG00000047947	395.088	-5.29585	0.761255	-6.95673	3.48252e-12	2.82538e-09
ENSBTAG00000050180	992.798	-5.00671	0.767941	-6.51966	7.04683e-11	3.058e-08
ENSBTAG00000019798	4.137	-4.88937	1.18857	-4.11366	3.8943e-05	0.000704826
ENSBTAG00000047359	2366.41	-4.78782	0.648416	-7.38386	1.53761e-13	2.06343e-10
ENSBTAG00000040188	4.76992	-4.17847	1.15692	-3.61173	0.000304161	0.00310681
ENSBTAG00000013429	9.88798	-4.02637	1.17721	-3.42025	0.000625626	0.00521634
ENSBTAG00000016072	37.9636	-4.00122	0.699973	-5.71625	1.08898e-08	1.67938e-06
ENSBTAG00000027348	23.9434	-3.74059	0.358962	-10.4206	1.9975e-25	3.72733e-21
ENSBTAG00000051312	2.12915	-3.62015	0.991525	-3.65109	0.000261125	0.00279547
ENSBTAG00000054008	115.095	-3.6045	0.654676	-5.50579	3.67525e-08	4.058e-06
ENSBTAG00000002865	2.73988	-3.55515	1.21216	-2.9329	0.00335817	0.0172278
ENSBTAG00000026796	1.34349	-3.49007	1.38173	-2.52587	0.0115414	0.0410761
ENSBTAG00000047560	13.5228	-3.44647	0.773959	-4.45304	8.46637e-06	0.000226661
ENSBTAG00000052033	11.0117	-3.3497	0.784056	-4.27227	1.9349e-05	0.000424269
ENSBTAG00000043549	2.53778	-3.33292	0.809121	-4.11918	3.80225e-05	0.000693548
ENSBTAG00000021735	15.4364	-3.25114	0.560244	-5.80309	6.51045e-09	1.11454e-06
ENSBTAG00000031647	4.68586	-3.24269	0.596595	-5.43533	5.46961e-08	5.51692e-06
ENSBTAG00000045795	23.7989	-3.21347	0.673172	-4.77362	1.80946e-06	7.50321e-05
ENSBTAG00000033398	10.4454	-3.18914	0.538111	-5.92653	3.09398e-09	5.95193e-07
ENSBTAG00000021685	244.766	-3.17942	0.556769	-5.71049	1.12654e-08	1.72306e-06
ENSBTAG00000020555	1.06882	-3.15847	0.831712	-3.79755	0.000146134	0.00184123
ENSBTAG00000016835	3.63033	-3.14485	0.878427	-3.58009	0.00034348	0.00338581
ENSBTAG00000046888	5723.06	-3.12639	0.440181	-7.1025	1.22516e-12	1.08864e-09
ENSBTAG00000031359	2.10149	-3.09763	0.793978	-3.90141	9.56358e-05	0.00135092
ENSBTAG00000006812	26.1635	-3.09017	0.690809	-4.47327	7.70331e-06	0.000212325
ENSBTAG00000051436	3.49963	-3.07678	0.873669	-3.52168	0.000428823	0.00396131
ENSBTAG00000026501	8.36104	-3.0695	0.724171	-4.23864	2.24882e-05	0.000474158
ENSBTAG00000026768	16.664	-3.04305	0.496778	-6.12557	9.03611e-10	2.24818e-07
ENSBTAG00000054741	0.981161	-3.04178	0.823104	-3.69551	0.00021945	0.00245108
ENSBTAG00000054051	17.2736	-3.0292	0.68666	-4.41149	1.0266e-05	0.00026606
ENSBTAG00000051730	2004.76	-3.00584	0.537031	-5.59714	2.17912e-08	2.71083e-06
ENSBTAG00000005762	8.58903	-3.00583	0.771003	-3.8986	9.67498e-05	0.00136356
ENSBTAG00000044466	76.6528	-2.99647	0.388778	-7.70739	1.28414e-14	3.42314e-11
ENSBTAG00000050603	21.2101	-2.99633	0.715452	-4.18802	2.81395e-05	0.000560985
ENSBTAG00000048587	2.87437	-2.94655	0.788978	-3.73464	0.000187983	0.00219922
ENSBTAG00000003665	11.0562	-2.91124	0.539166	-5.39954	6.68135e-08	6.36494e-06
ENSBTAG00000054394	9.90462	-2.87902	0.716393	-4.01878	5.85005e-05	0.000939431
ENSBTAG00000003956	441.047	-2.85589	0.63718	-4.48207	7.3922e-06	0.000206186
ENSBTAG00000053974	14.2556	-2.83024	0.620319	-4.56255	5.0535e-06	0.000159557
ENSBTAG00000055172	729.72	-2.78121	0.56534	-4.91953	8.67503e-07	4.35151e-05
ENSBTAG00000030890	1.7677	-2.77627	1.06842	-2.59849	0.00936344	0.0354493
ENSBTAG00000049861	1.20015	-2.76135	0.837305	-3.2979	0.00097411	0.00713659
ENSBTAG00000045770	0.811292	-2.75716	1.04749	-2.63215	0.00848469	0.0330222
ENSBTAG00000047789	285.412	-2.75078	0.570193	-4.82429	1.40503e-06	6.18348e-05
ENSBTAG00000054381	13.3614	-2.75004	0.602456	-4.56472	5.00162e-06	0.000158455
ENSBTAG00000006673	7.1355	-2.74881	0.693234	-3.96519	7.33361e-05	0.0011171
ENSBTAG00000051902	1.21118	-2.7414	0.851992	-3.21764	0.00129251	0.00871955
ENSBTAG00000003275	5.72554	-2.71793	0.762372	-3.56509	0.000363729	0.00352948
ENSBTAG00000050749	1.64824	-2.70592	0.750108	-3.60738	0.00030931	0.00314193
ENSBTAG00000037526	1011.28	-2.70021	0.688199	-3.92359	8.72402e-05	0.0012639
ENSBTAG00000003255	31.2191	-2.69316	0.659788	-4.08186	4.46774e-05	0.000776962
ENSBTAG00000039169	0.776681	-2.68424	0.938226	-2.86097	0.00422349	0.0201487
ENSBTAG00000001374	15.5297	-2.67734	0.474576	-5.64153	1.68541e-08	2.32962e-06
ENSBTAG00000050026	0.780904	-2.67329	1.06297	-2.51493	0.0119057	0.0420733
ENSBTAG00000054176	8.44157	-2.6618	0.583028	-4.56548	4.98363e-06	0.000158154
ENSBTAG00000045812	3.222	-2.65777	0.822563	-3.23108	0.00123324	0.00842321
ENSBTAG00000040060	8.75847	-2.65775	0.491774	-5.40441	6.5023e-08	6.30189e-06
ENSBTAG00000000986	8.1172	-2.65394	0.456925	-5.80825	6.31298e-09	1.09074e-06
ENSBTAG00000051330	3.99169	-2.60406	0.619776	-4.20162	2.65013e-05	0.000534609
ENSBTAG00000026181	15.0896	-2.59119	0.462046	-5.60807	2.0459e-08	2.59704e-06
ENSBTAG00000034949	1.51197	-2.58564	1.00101	-2.58302	0.00979393	0.0366095
ENSBTAG00000045981	2.83466	-2.57223	0.889704	-2.89111	0.00383881	0.0189574
ENSBTAG00000045781	493.034	-2.56941	0.489413	-5.24998	1.52114e-07	1.20273e-05
ENSBTAG00000012057	7.553	-2.56154	0.464152	-5.51876	3.41406e-08	3.83773e-06
ENSBTAG00000045112	0.880119	-2.55265	0.961347	-2.65529	0.00792412	0.0314203
ENSBTAG00000018028	1.50617	-2.55171	0.749346	-3.40525	0.000661044	0.00542918
ENSBTAG00000052343	59.3559	-2.547	0.561799	-4.53365	5.79727e-06	0.000174198
ENSBTAG00000002150	0.571113	-2.5337	1.0158	-2.49429	0.0126208	0.0437823
ENSBTAG00000052974	2.72226	-2.52867	0.814441	-3.10479	0.00190415	0.0114878
ENSBTAG00000053661	13.4569	-2.52649	0.599844	-4.2119	2.53227e-05	0.000518116
ENSBTAG00000012742	251.545	-2.52623	0.554492	-4.55594	5.21511e-06	0.000163005
ENSBTAG00000043162	48.5314	-2.51691	0.584524	-4.30592	1.66294e-05	0.000380275
ENSBTAG00000012621	2.00555	-2.51635	0.845317	-2.97681	0.00291264	0.0155641
ENSBTAG00000048838	15.766	-2.5042	0.425194	-5.88954	3.8728e-09	7.01616e-07
ENSBTAG00000011534	4.47093	-2.49038	0.689604	-3.61132	0.000304639	0.00310802
ENSBTAG00000014885	12.4586	-2.48893	0.466332	-5.33724	9.43717e-08	8.26749e-06
ENSBTAG00000039686	15.3687	-2.48602	0.41506	-5.98954	2.10434e-09	4.30392e-07
ENSBTAG00000001191	1.8752	-2.47505	0.935643	-2.64529	0.00816204	0.0321316
ENSBTAG00000015419	3.27038	-2.47086	0.776169	-3.1834	0.00145556	0.00945703
ENSBTAG00000009190	4.18067	-2.46455	0.703923	-3.50116	0.000463233	0.00416761
ENSBTAG00000031625	1.45092	-2.4523	0.995873	-2.46246	0.0137988	0.0466627
ENSBTAG00000018920	390.978	-2.44018	0.490872	-4.97111	6.65719e-07	3.52906e-05
ENSBTAG00000006485	786.158	-2.43721	0.616118	-3.95575	7.62934e-05	0.00115181
ENSBTAG00000054063	3.0411	-2.43223	0.667555	-3.64348	0.000268972	0.00284525
ENSBTAG00000018509	5.0894	-2.43015	0.496938	-4.89026	1.00703e-06	4.84904e-05
ENSBTAG00000052342	10.6043	-2.42298	0.928052	-2.61083	0.00903239	0.0344883
ENSBTAG00000046666	85.718	-2.42257	0.519276	-4.66529	3.08178e-06	0.000112098
ENSBTAG00000015715	0.974373	-2.41728	0.771902	-3.13159	0.00173861	0.0107408
ENSBTAG00000051667	0.989971	-2.40655	0.912783	-2.6365	0.00837667	0.0327554
ENSBTAG00000020852	149.21	-2.40357	0.605153	-3.97184	7.13199e-05	0.00109443
ENSBTAG00000012061	3.51268	-2.39242	0.733037	-3.26371	0.00109963	0.00781087
ENSBTAG00000006130	17.7054	-2.367	0.457817	-5.17018	2.3387e-07	1.66984e-05
ENSBTAG00000019801	5.19914	-2.3591	0.483774	-4.87644	1.08015e-06	5.07699e-05
ENSBTAG00000011307	219.097	-2.34906	0.572602	-4.10244	4.08825e-05	0.000730016
ENSBTAG00000000154	0.942847	-2.34832	0.86718	-2.708	0.00676906	0.028207
ENSBTAG00000024899	4.57624	-2.33871	0.530613	-4.40756	1.04544e-05	0.000269445
ENSBTAG00000005104	85.6971	-2.33845	0.440928	-5.30348	1.13617e-07	9.63682e-06
ENSBTAG00000052681	4.47474	-2.33346	0.596122	-3.9144	9.06288e-05	0.00129688
ENSBTAG00000004081	10.3731	-2.31934	0.940634	-2.46572	0.0136739	0.0463244
ENSBTAG00000013105	1.32086	-2.31859	0.895848	-2.58815	0.00964932	0.0362214
ENSBTAG00000050016	15.9064	-2.29959	0.822049	-2.79739	0.0051518	0.023271
ENSBTAG00000055124	1.07641	-2.29719	0.886392	-2.59162	0.00955251	0.035952
ENSBTAG00000022759	1.50265	-2.27874	0.838862	-2.71647	0.00659826	0.0276993
ENSBTAG00000008017	4.40146	-2.27703	0.649324	-3.50677	0.000453586	0.00410471
ENSBTAG00000045861	15.868	-2.27443	0.599952	-3.79102	0.000150029	0.00187637
ENSBTAG00000016620	86.4858	-2.26963	0.503455	-4.5081	6.54094e-06	0.000191607
ENSBTAG00000045727	62.6474	-2.24229	0.455665	-4.92091	8.61448e-07	4.33278e-05
ENSBTAG00000002583	1.04332	-2.24037	0.839644	-2.66824	0.00762508	0.0305852
ENSBTAG00000007309	12.8474	-2.23946	0.59939	-3.73623	0.000186802	0.00219228
ENSBTAG00000035662	22.8684	-2.23904	0.805972	-2.77806	0.00546838	0.0242584
ENSBTAG00000044837	927.697	-2.23246	0.550137	-4.05801	4.94918e-05	0.000838038
ENSBTAG00000014247	14.2287	-2.22645	0.413824	-5.3802	7.44023e-08	6.83915e-06
ENSBTAG00000046052	5.8286	-2.21207	0.456689	-4.84371	1.27439e-06	5.80004e-05
ENSBTAG00000009972	4.18441	-2.20876	0.594244	-3.71693	0.00020166	0.00232426
ENSBTAG00000019770	23.4063	-2.20855	0.588162	-3.755	0.000173342	0.00207211
ENSBTAG00000047140	23.5416	-2.20708	0.41777	-5.28301	1.27081e-07	1.05392e-05
ENSBTAG00000047319	95.5181	-2.20438	0.421769	-5.22651	1.72743e-07	1.34869e-05
ENSBTAG00000004226	46.8048	-2.20107	0.450035	-4.89089	1.00382e-06	4.84904e-05
ENSBTAG00000004086	13.3739	-2.19795	0.436072	-5.04033	4.64718e-07	2.71838e-05
ENSBTAG00000010927	57.7149	-2.18491	0.520486	-4.19784	2.69475e-05	0.000543024
ENSBTAG00000025803	9.17403	-2.17756	0.448108	-4.85946	1.17705e-06	5.43659e-05
ENSBTAG00000051540	83.1742	-2.17586	0.47899	-4.5426	5.55649e-06	0.000168318
ENSBTAG00000024509	1.59309	-2.17485	0.767086	-2.8352	0.00457964	0.021332
ENSBTAG00000004750	11.2042	-2.15674	0.616577	-3.49792	0.000468899	0.00420786
ENSBTAG00000001286	176.443	-2.15668	0.456067	-4.72887	2.25774e-06	8.92574e-05
ENSBTAG00000000888	6.69428	-2.15161	0.74404	-2.89179	0.00383051	0.0189344
ENSBTAG00000038422	452.33	-2.14441	0.455884	-4.70386	2.55293e-06	9.74184e-05
ENSBTAG00000025167	14.2948	-2.12884	0.472654	-4.50401	6.66821e-06	0.000192913
ENSBTAG00000027787	21.4538	-2.12379	0.392221	-5.41478	6.13624e-08	6.02644e-06
ENSBTAG00000001051	21.3258	-2.11661	0.699636	-3.02531	0.00248381	0.0139183
ENSBTAG00000010253	27.7801	-2.11596	0.459254	-4.60737	4.07792e-06	0.000138102
ENSBTAG00000025597	2.25451	-2.11079	0.64619	-3.26651	0.00108881	0.0077606
ENSBTAG00000011237	1.96343	-2.10927	0.674312	-3.12803	0.00175984	0.0108342
ENSBTAG00000010155	19738.3	-2.10871	0.440487	-4.78723	1.69096e-06	7.12264e-05
ENSBTAG00000049383	7.18692	-2.1005	0.586192	-3.5833	0.000339279	0.00335527
ENSBTAG00000046375	54.4413	-2.09584	0.550243	-3.80894	0.000139565	0.00177403
ENSBTAG00000055156	9.04661	-2.09454	0.685543	-3.05531	0.00224831	0.0129968
ENSBTAG00000026758	110.887	-2.09448	0.452814	-4.62548	3.73724e-06	0.000131331
ENSBTAG00000043580	43.2073	-2.09425	0.405141	-5.16919	2.35111e-07	1.66984e-05
ENSBTAG00000010366	243.927	-2.08217	0.540222	-3.8543	0.000116063	0.00155473
ENSBTAG00000021333	1.52588	-2.0811	0.697571	-2.98336	0.00285107	0.0153317
ENSBTAG00000004222	297.599	-2.08072	0.452683	-4.59642	4.29808e-06	0.000142455
ENSBTAG00000006001	31.1091	-2.05113	0.367103	-5.58735	2.30567e-08	2.83051e-06
ENSBTAG00000001324	2.74681	-2.04722	0.777375	-2.63351	0.00845077	0.0329308
ENSBTAG00000050166	1.46243	-2.04138	0.710934	-2.87141	0.00408646	0.0197292
ENSBTAG00000042600	36.5676	-2.03608	0.37668	-5.40534	6.46862e-08	6.30189e-06
ENSBTAG00000019574	383.054	-2.03494	0.577282	-3.52504	0.000423416	0.00393082
ENSBTAG00000026275	132.339	-2.03451	0.660743	-3.07912	0.00207612	0.012248
ENSBTAG00000008487	41.0155	-2.03201	0.487623	-4.16718	3.08395e-05	0.000596336
ENSBTAG00000009393	3.79777	-2.03116	0.741304	-2.73998	0.00614428	0.0263326
ENSBTAG00000000413	8.38816	-2.0276	0.577057	-3.51369	0.000441921	0.00404434
ENSBTAG00000051830	8.92892	-2.02484	0.50413	-4.01649	5.90705e-05	0.000942795
ENSBTAG00000030540	3.20432	-2.02448	0.544877	-3.71548	0.00020282	0.00233331
ENSBTAG00000008554	2.68231	-2.01727	0.667094	-3.02397	0.00249484	0.0139624
ENSBTAG00000048619	1.9695	-2.01229	0.661522	-3.04191	0.00235081	0.0133861
ENSBTAG00000034845	1.5012	-2.00934	0.788707	-2.54764	0.0108454	0.0393571
ENSBTAG00000048445	9.54767	-2.00571	0.512013	-3.91729	8.95484e-05	0.00128536
ENSBTAG00000053558	2.55321	-2.00547	0.597386	-3.35707	0.000787741	0.00612214
ENSBTAG00000006619	439.116	-1.99964	0.500654	-3.99405	6.49537e-05	0.00101426
ENSBTAG00000014150	6687.37	-1.99274	0.483469	-4.12175	3.76007e-05	0.000687197
ENSBTAG00000045857	291.945	-1.98924	0.494826	-4.02007	5.81813e-05	0.000935916
ENSBTAG00000053184	525.66	-1.98169	0.533986	-3.71113	0.000206335	0.00235635
ENSBTAG00000003290	11.0157	-1.97926	0.440616	-4.49204	7.05456e-06	0.00020035
ENSBTAG00000017507	24.4014	-1.97854	0.582899	-3.39432	0.000688001	0.00557451
ENSBTAG00000014898	1361.75	-1.978	0.559535	-3.53507	0.000407661	0.00383608
ENSBTAG00000037404	32.4507	-1.97707	0.448414	-4.40903	1.03835e-05	0.000267988
ENSBTAG00000015368	64.7282	-1.97554	0.381894	-5.17302	2.30342e-07	1.65315e-05
ENSBTAG00000051168	3.85722	-1.97542	0.610826	-3.23401	0.00122066	0.00835258
ENSBTAG00000048010	48.1226	-1.97142	0.461899	-4.26807	1.97176e-05	0.00042944
ENSBTAG00000010828	2.10032	-1.96364	0.653047	-3.00689	0.00263939	0.014524
ENSBTAG00000031631	20.7854	-1.95923	0.499387	-3.92326	8.73573e-05	0.00126461
ENSBTAG00000012234	3.53468	-1.95666	0.516032	-3.79173	0.000149601	0.00187227
ENSBTAG00000008493	6.61442	-1.95627	0.533968	-3.66365	0.00024865	0.00269757
ENSBTAG00000018169	13.8806	-1.95329	0.375284	-5.20484	1.94164e-07	1.46093e-05
ENSBTAG00000050001	12.3763	-1.94333	0.443093	-4.38583	1.15543e-05	0.000290179
ENSBTAG00000002580	137.303	-1.9406	0.57028	-3.40289	0.000666759	0.00546169
ENSBTAG00000017690	27.2063	-1.93769	0.465518	-4.16244	3.14863e-05	0.000605903
ENSBTAG00000053888	2.01702	-1.93533	0.773841	-2.50094	0.0123862	0.0432175
ENSBTAG00000021008	219.606	-1.93092	0.508755	-3.79539	0.00014741	0.00185231
ENSBTAG00000054572	22.5734	-1.92409	0.386301	-4.9808	6.33205e-07	3.41491e-05
ENSBTAG00000011616	5.59466	-1.92243	0.731002	-2.62985	0.00854217	0.0331731
ENSBTAG00000051797	2.53053	-1.91905	0.764169	-2.5113	0.0120289	0.0423238
ENSBTAG00000031348	16.9085	-1.91858	0.448992	-4.27309	1.92781e-05	0.000423872
ENSBTAG00000005193	2.7402	-1.91217	0.684645	-2.79293	0.00522328	0.0234972
ENSBTAG00000047242	443.084	-1.91166	0.723128	-2.6436	0.0082029	0.0322497
ENSBTAG00000043565	4.49902	-1.90871	0.587614	-3.24823	0.00116124	0.00809142
ENSBTAG00000047755	1.38782	-1.90704	0.710505	-2.68406	0.00727346	0.0295659
ENSBTAG00000019347	10433.8	-1.90559	0.381527	-4.99464	5.89465e-07	3.24125e-05
ENSBTAG00000009174	14.0524	-1.8971	0.638354	-2.97187	0.00295996	0.0157601
ENSBTAG00000039366	979.275	-1.89358	0.42329	-4.47348	7.69581e-06	0.000212325
ENSBTAG00000016734	1.55763	-1.88856	0.724503	-2.6067	0.00914201	0.0348001
ENSBTAG00000006957	1439.13	-1.88478	0.514883	-3.66061	0.00025162	0.00271872
ENSBTAG00000009833	2.16133	-1.88213	0.665584	-2.82778	0.00468715	0.0216867
ENSBTAG00000014806	2322.92	-1.87954	0.488878	-3.84459	0.000120753	0.00159692
ENSBTAG00000008309	418.289	-1.87809	0.448099	-4.19124	2.77435e-05	0.000555765
ENSBTAG00000031059	20.9748	-1.87787	0.469172	-4.00253	6.267e-05	0.000986022
ENSBTAG00000042322	10.7798	-1.87646	0.439303	-4.27146	1.94198e-05	0.00042532
ENSBTAG00000032396	63.6998	-1.87451	0.249587	-7.51043	5.89315e-14	1.3392e-10
ENSBTAG00000002451	36.5242	-1.87172	0.40485	-4.62326	3.77762e-06	0.000131698
ENSBTAG00000015936	367.234	-1.8703	0.432655	-4.32285	1.54024e-05	0.000358364
ENSBTAG00000019249	4.47753	-1.86924	0.483433	-3.86659	0.000110368	0.00150766
ENSBTAG00000053365	3088.92	-1.86628	0.387354	-4.81803	1.44983e-06	6.30625e-05
ENSBTAG00000009328	1.92002	-1.86015	0.729811	-2.54881	0.0108092	0.0392907
ENSBTAG00000037902	10.6091	-1.85744	0.568112	-3.26949	0.00107743	0.00770298
ENSBTAG00000014761	109.619	-1.8544	0.571524	-3.24465	0.00117594	0.00815118
ENSBTAG00000008966	11.7929	-1.84937	0.575514	-3.21342	0.00131165	0.00880541
ENSBTAG00000000791	6.41965	-1.84535	0.516087	-3.57565	0.000349355	0.00342742
ENSBTAG00000052790	23.7186	-1.84306	0.483384	-3.81284	0.00013738	0.00175038
ENSBTAG00000008551	6.78514	-1.84061	0.489244	-3.76214	0.000168466	0.00203336
ENSBTAG00000048346	3374.04	-1.84048	0.367486	-5.00829	5.49165e-07	3.09053e-05
ENSBTAG00000007821	4.36491	-1.83901	0.522088	-3.52241	0.000427638	0.00395809
ENSBTAG00000054400	11.4256	-1.83597	0.454115	-4.04297	5.27782e-05	0.000873861
ENSBTAG00000020082	11.5425	-1.83513	0.462538	-3.96752	7.26231e-05	0.00110805
ENSBTAG00000003202	5.59673	-1.83167	0.580254	-3.15666	0.00159587	0.0100946
ENSBTAG00000001139	7.11696	-1.82991	0.544701	-3.35947	0.000780922	0.00608685
ENSBTAG00000016272	6.59012	-1.8266	0.46648	-3.91571	9.01384e-05	0.00129085
ENSBTAG00000007215	1315.49	-1.82351	0.520064	-3.50632	0.000454343	0.00410913
ENSBTAG00000004297	19.0778	-1.81878	0.40603	-4.47941	7.48495e-06	0.000208151
ENSBTAG00000005700	5.62014	-1.81662	0.499284	-3.63845	0.000274283	0.00288507
ENSBTAG00000012900	118.494	-1.81637	0.451366	-4.02416	5.71796e-05	0.000922986
ENSBTAG00000018342	110.424	-1.8161	0.527073	-3.44563	0.00056973	0.00487221
ENSBTAG00000048122	685.211	-1.81395	0.621863	-2.91696	0.00353459	0.0178355
ENSBTAG00000010060	1376.03	-1.81355	0.530606	-3.41789	0.000631087	0.00524547
ENSBTAG00000021301	7018.74	-1.81149	0.393762	-4.60047	4.21534e-06	0.000141796
ENSBTAG00000018133	560.46	-1.80629	0.513832	-3.51533	0.000439204	0.00403324
ENSBTAG00000015043	1138.96	-1.79741	0.38484	-4.67053	3.00426e-06	0.000110375
ENSBTAG00000049660	4.38616	-1.79514	0.578978	-3.10053	0.00193172	0.0116127
ENSBTAG00000054818	1.86951	-1.79298	0.669941	-2.67632	0.00744359	0.0300028
ENSBTAG00000017864	3.18979	-1.79107	0.525569	-3.40786	0.000654751	0.00538697
ENSBTAG00000008584	598.091	-1.78321	0.415423	-4.29252	1.76658e-05	0.000395392
ENSBTAG00000047009	326.5	-1.7832	0.385586	-4.62466	3.75217e-06	0.000131361
ENSBTAG00000032331	4326.26	-1.7715	0.409377	-4.3273	1.50948e-05	0.000353854
ENSBTAG00000015926	11.9792	-1.76647	0.406029	-4.3506	1.35767e-05	0.000326891
ENSBTAG00000013235	1962.38	-1.76586	0.574707	-3.07263	0.00212181	0.0124428
ENSBTAG00000017116	76.7794	-1.76584	0.58964	-2.99478	0.00274645	0.0149578
ENSBTAG00000021978	566.112	-1.75692	0.405658	-4.33104	1.48407e-05	0.000348775
ENSBTAG00000000328	1.96809	-1.75675	0.642207	-2.73549	0.00622883	0.0265919
ENSBTAG00000051234	138.778	-1.75632	0.467758	-3.75476	0.000173505	0.00207272
ENSBTAG00000012348	762.067	-1.75503	0.507222	-3.46008	0.000540024	0.00468909
ENSBTAG00000026247	31.9234	-1.75027	0.556996	-3.14234	0.00167606	0.0104634
ENSBTAG00000020598	287.747	-1.74125	0.561196	-3.10276	0.00191728	0.0115434
ENSBTAG00000050333	1304.54	-1.73679	0.689945	-2.51729	0.0118262	0.0418821
ENSBTAG00000005475	87.0485	-1.73475	0.676823	-2.56308	0.0103749	0.038117
ENSBTAG00000025126	14.8723	-1.73232	0.439831	-3.93861	8.19564e-05	0.00120989
ENSBTAG00000018508	11.6497	-1.72603	0.642638	-2.68585	0.00723456	0.0294367
ENSBTAG00000016063	5.35	-1.72564	0.692501	-2.49189	0.0127064	0.043981
ENSBTAG00000007514	8.3129	-1.72532	0.560168	-3.08001	0.0020699	0.012219
ENSBTAG00000010809	5.70205	-1.72423	0.498106	-3.46158	0.000537015	0.0046782
ENSBTAG00000021811	16.719	-1.7242	0.558666	-3.08629	0.00202673	0.0120442
ENSBTAG00000021639	1.4689	-1.72288	0.669314	-2.57409	0.0100503	0.03721
ENSBTAG00000052709	5.3823	-1.72208	0.6688	-2.57488	0.0100275	0.0371824
ENSBTAG00000008583	471.039	-1.71684	0.576958	-2.97568	0.0029234	0.0156126
ENSBTAG00000049695	6.02421	-1.71523	0.607149	-2.82505	0.00472727	0.0217843
ENSBTAG00000008774	38.985	-1.71337	0.54975	-3.11663	0.00182933	0.0111517
ENSBTAG00000030650	313.126	-1.71268	0.504684	-3.39356	0.000689898	0.0055851
ENSBTAG00000010521	4.11224	-1.7086	0.603203	-2.83255	0.00461787	0.0214619
ENSBTAG00000040144	17.4926	-1.7049	0.402623	-4.23448	2.29077e-05	0.000481372
ENSBTAG00000053419	736.321	-1.70204	0.507489	-3.35385	0.000796963	0.00616119
ENSBTAG00000050953	67.2276	-1.70127	0.446321	-3.81177	0.000137973	0.00175585
ENSBTAG00000050863	4.40769	-1.69964	0.624177	-2.72301	0.00646895	0.0273102
ENSBTAG00000046494	3.58224	-1.6987	0.460184	-3.69135	0.000223069	0.00248209
ENSBTAG00000019280	58.0675	-1.69725	0.388203	-4.37207	1.23075e-05	0.000305395
ENSBTAG00000016218	253.312	-1.6947	0.365424	-4.63763	3.52426e-06	0.000125024
ENSBTAG00000013281	16.6536	-1.6947	0.413717	-4.09628	4.19841e-05	0.000743992
ENSBTAG00000043482	109.889	-1.69352	0.427698	-3.95961	7.50724e-05	0.0011385
ENSBTAG00000006624	4.03194	-1.69255	0.429945	-3.93666	8.26231e-05	0.00121877
ENSBTAG00000049916	126610	-1.69121	0.574804	-2.94223	0.00325854	0.0169042
ENSBTAG00000007312	86.8988	-1.68983	0.608633	-2.77644	0.00549583	0.0243418
ENSBTAG00000049700	165.115	-1.68614	0.542525	-3.10794	0.00188395	0.0114064
ENSBTAG00000020242	381.493	-1.68483	0.47492	-3.54761	0.000388744	0.00370857
ENSBTAG00000003491	97.2635	-1.68269	0.335069	-5.0219	5.11622e-07	2.9375e-05
ENSBTAG00000037726	948.812	-1.68228	0.337095	-4.99053	6.02132e-07	3.29495e-05
ENSBTAG00000048856	36.2369	-1.67827	0.461635	-3.63548	0.000277461	0.0029103
ENSBTAG00000035081	13.39	-1.67737	0.577904	-2.9025	0.00370193	0.0184651
ENSBTAG00000000357	111.648	-1.67714	0.321054	-5.22387	1.75218e-07	1.36232e-05
ENSBTAG00000015793	615.162	-1.67663	0.45234	-3.70657	0.000210086	0.00238601
ENSBTAG00000054166	1.59831	-1.6703	0.670271	-2.49198	0.0127032	0.043981
ENSBTAG00000024162	75.1589	-1.66096	0.433507	-3.83144	0.000127397	0.0016497
ENSBTAG00000052215	9.19601	-1.66037	0.430065	-3.86074	0.000113045	0.00153394
ENSBTAG00000055197	65.1447	-1.65329	0.539172	-3.06636	0.00216685	0.0126473
ENSBTAG00000053086	31.4871	-1.6518	0.479086	-3.44782	0.000565135	0.00484256
ENSBTAG00000038034	30.6328	-1.64845	0.52127	-3.16237	0.00156492	0.00995274
ENSBTAG00000038330	438.269	-1.64782	0.492054	-3.34887	0.000811427	0.0062413
ENSBTAG00000019354	60.9822	-1.64717	0.42446	-3.88064	0.000104183	0.00144004
ENSBTAG00000004588	634.694	-1.64697	0.504875	-3.26213	0.00110577	0.00783657
ENSBTAG00000019951	263.072	-1.6465	0.292731	-5.62464	1.85898e-08	2.4759e-06
ENSBTAG00000016138	4.20319	-1.64582	0.608139	-2.70633	0.00680322	0.0282861
ENSBTAG00000007996	9.30392	-1.64558	0.420876	-3.90988	9.2341e-05	0.00131533
ENSBTAG00000007956	11.928	-1.64318	0.557353	-2.94819	0.00319644	0.0167074
ENSBTAG00000000550	1567.08	-1.64231	0.518825	-3.16543	0.00154852	0.0098802
ENSBTAG00000043157	265.361	-1.64126	0.428865	-3.82699	0.000129722	0.00167517
ENSBTAG00000030258	290.852	-1.63602	0.567276	-2.884	0.00392657	0.019241
ENSBTAG00000037888	66.9911	-1.63599	0.454345	-3.60075	0.000317297	0.00320042
ENSBTAG00000050837	380.691	-1.63352	0.507875	-3.21639	0.00129816	0.00874816
ENSBTAG00000000066	1.71919	-1.63015	0.656745	-2.48216	0.0130588	0.0448266
ENSBTAG00000011136	124.149	-1.62681	0.488383	-3.331	0.000865345	0.0065533
ENSBTAG00000053813	3.51201	-1.62313	0.63881	-2.54086	0.0110579	0.0398956
ENSBTAG00000028359	658.927	-1.62224	0.340795	-4.76017	1.93426e-06	7.9152e-05
ENSBTAG00000002576	74.783	-1.62218	0.470535	-3.44753	0.000565744	0.00484256
ENSBTAG00000005301	61.84	-1.62169	0.329126	-4.92726	8.33928e-07	4.2171e-05
ENSBTAG00000048710	22.2694	-1.62099	0.484057	-3.34875	0.000811771	0.0062413
ENSBTAG00000001101	51.5867	-1.61547	0.550446	-2.93483	0.0033373	0.017179
ENSBTAG00000050907	59.938	-1.61339	0.357252	-4.51612	6.29833e-06	0.000185373
ENSBTAG00000011543	66.8227	-1.61286	0.632815	-2.54871	0.0108123	0.0392907
ENSBTAG00000000598	15844.1	-1.61149	0.410436	-3.92628	8.62684e-05	0.00125469
ENSBTAG00000008278	57.6396	-1.60938	0.359373	-4.4783	7.52381e-06	0.00020892
ENSBTAG00000045530	1590.86	-1.60805	0.521255	-3.08495	0.00203584	0.0120829
ENSBTAG00000049607	185.82	-1.60682	0.38749	-4.14673	3.37251e-05	0.000638894
ENSBTAG00000054259	25.8919	-1.60146	0.309196	-5.17944	2.22549e-07	1.6096e-05
ENSBTAG00000008539	20.3807	-1.60068	0.443679	-3.60774	0.00030887	0.00313917
ENSBTAG00000017181	78.8401	-1.5983	0.459041	-3.48183	0.000498003	0.00440414
ENSBTAG00000049482	172.461	-1.59805	0.447484	-3.57119	0.000355369	0.00346638
ENSBTAG00000027629	5.35653	-1.59756	0.55267	-2.89062	0.00384482	0.018975
ENSBTAG00000006043	10.5526	-1.5941	0.432088	-3.6893	0.000224875	0.00249179
ENSBTAG00000016664	203.306	-1.59365	0.483367	-3.29697	0.000977335	0.00715179
ENSBTAG00000019177	786.963	-1.59309	0.327608	-4.86279	1.15744e-06	5.37349e-05
ENSBTAG00000015426	939.971	-1.59288	0.476846	-3.34045	0.000836433	0.00639142
ENSBTAG00000019771	58.4357	-1.59175	0.453063	-3.5133	0.00044258	0.00404434
ENSBTAG00000014964	880.66	-1.59168	0.55438	-2.8711	0.00409044	0.0197382
ENSBTAG00000033167	16.7013	-1.58933	0.432002	-3.67898	0.000234169	0.00257337
ENSBTAG00000007393	342.545	-1.58803	0.386382	-4.11001	3.95642e-05	0.000715376
ENSBTAG00000027464	256.494	-1.58276	0.478797	-3.30571	0.000947356	0.00698446
ENSBTAG00000014221	130.549	-1.58139	0.469515	-3.36815	0.000756752	0.00596074
ENSBTAG00000018238	986.848	-1.5808	0.575453	-2.74705	0.00601346	0.0259568
ENSBTAG00000047418	1344.14	-1.57824	0.459283	-3.4363	0.000589714	0.00501096
ENSBTAG00000010772	153.356	-1.57745	0.544597	-2.89655	0.00377296	0.0187289
ENSBTAG00000002367	202.846	-1.57462	0.425591	-3.69985	0.000215725	0.00243213
ENSBTAG00000012673	6.31326	-1.57385	0.527012	-2.98637	0.00282309	0.015256
ENSBTAG00000018984	1278.46	-1.57263	0.404124	-3.89146	9.96442e-05	0.0013897
ENSBTAG00000003705	32.5378	-1.5694	0.568124	-2.76243	0.00573733	0.0250371
ENSBTAG00000015865	10.6917	-1.56326	0.456877	-3.42161	0.000622515	0.0051997
ENSBTAG00000031553	254.373	-1.5632	0.564516	-2.76909	0.00562123	0.0247329
ENSBTAG00000012016	44.7763	-1.56122	0.512882	-3.04401	0.00233448	0.0133223
ENSBTAG00000038711	9.19005	-1.56108	0.541795	-2.88131	0.00396025	0.0193451
ENSBTAG00000046409	112.447	-1.55642	0.547396	-2.84331	0.00446477	0.0209328
ENSBTAG00000016559	248.355	-1.55633	0.496213	-3.13641	0.00171032	0.0106276
ENSBTAG00000017739	79.5793	-1.55225	0.417697	-3.7162	0.000202242	0.00232952
ENSBTAG00000030335	1180.48	-1.54909	0.518703	-2.98647	0.00282218	0.0152555
ENSBTAG00000006643	20.4826	-1.54897	0.452403	-3.42388	0.00061734	0.005175
ENSBTAG00000045604	140.481	-1.54813	0.453781	-3.41162	0.000645784	0.00533909
ENSBTAG00000003535	200.334	-1.54804	0.35488	-4.36217	1.28781e-05	0.000314663
ENSBTAG00000005892	4.21066	-1.54653	0.466869	-3.31255	0.000924501	0.00685659
ENSBTAG00000002796	241.144	-1.54636	0.313273	-4.93614	7.96822e-07	4.06249e-05
ENSBTAG00000020141	4.08766	-1.5458	0.539854	-2.86337	0.00419166	0.0200396
ENSBTAG00000001816	12.8153	-1.54553	0.333898	-4.62876	3.6787e-06	0.000129518
ENSBTAG00000047357	17.0731	-1.54546	0.445248	-3.47102	0.000518493	0.00455727
ENSBTAG00000021568	67.9848	-1.54299	0.530483	-2.90865	0.0036299	0.0181787
ENSBTAG00000054188	5075.47	-1.54132	0.215077	-7.1664	7.69978e-13	7.56199e-10
ENSBTAG00000007106	692.519	-1.54046	0.36419	-4.22981	2.33884e-05	0.000484919
ENSBTAG00000050786	470.879	-1.54044	0.358741	-4.29402	1.75469e-05	0.000394014
ENSBTAG00000022209	13.5673	-1.54015	0.326689	-4.71442	2.42403e-06	9.38432e-05
ENSBTAG00000000641	11.0241	-1.53735	0.512428	-3.00013	0.00269868	0.0147549
ENSBTAG00000020263	59.0173	-1.53714	0.34168	-4.49877	6.83488e-06	0.000196585
ENSBTAG00000010999	93.1495	-1.53704	0.281368	-5.46271	4.68907e-08	4.91598e-06
ENSBTAG00000000082	2.13504	-1.53092	0.594283	-2.57608	0.00999265	0.0370775
ENSBTAG00000009201	403.367	-1.52867	0.454697	-3.36196	0.00077392	0.00604241
ENSBTAG00000003510	82.8488	-1.52798	0.544496	-2.80622	0.00501264	0.0228415
ENSBTAG00000050744	2.13731	-1.52781	0.567485	-2.69224	0.00709739	0.0291071
ENSBTAG00000017856	105.581	-1.52768	0.292652	-5.22014	1.78793e-07	1.38434e-05
ENSBTAG00000008220	82.7715	-1.52762	0.383735	-3.98091	6.86517e-05	0.00106399
ENSBTAG00000014496	166.035	-1.52511	0.486329	-3.13596	0.00171295	0.010635
ENSBTAG00000003836	183.145	-1.52248	0.572052	-2.66144	0.00778072	0.0310231
ENSBTAG00000043167	204.471	-1.52192	0.536894	-2.83467	0.00458724	0.0213621
ENSBTAG00000040042	10.4394	-1.52106	0.427744	-3.55601	0.000376531	0.00362169
ENSBTAG00000020047	189.217	-1.51923	0.395811	-3.83827	0.000123904	0.00162022
ENSBTAG00000037421	2.92003	-1.51852	0.60338	-2.51668	0.0118465	0.0419259
ENSBTAG00000044830	2.55737	-1.51793	0.555415	-2.73298	0.00627648	0.0267456
ENSBTAG00000035158	12.7631	-1.51701	0.461361	-3.28811	0.00100861	0.00734608
ENSBTAG00000053317	37.8443	-1.51669	0.43063	-3.52203	0.000428263	0.00395809
ENSBTAG00000027197	7.58519	-1.51566	0.602927	-2.51384	0.0119424	0.0421177
ENSBTAG00000004785	1.91122	-1.514	0.585688	-2.585	0.00973787	0.0364627
ENSBTAG00000005073	12.8615	-1.5136	0.594175	-2.5474	0.0108528	0.0393765
ENSBTAG00000051936	21.3217	-1.50865	0.303255	-4.97488	6.52893e-07	3.49501e-05
ENSBTAG00000053132	1.77391	-1.50807	0.606466	-2.48666	0.0128949	0.0444111
ENSBTAG00000018062	48.5547	-1.50743	0.593423	-2.54023	0.011078	0.039943
ENSBTAG00000012543	84.9937	-1.50731	0.412959	-3.65002	0.000262222	0.00279697
ENSBTAG00000020127	5.9496	-1.50707	0.385672	-3.90764	9.32005e-05	0.00132152
ENSBTAG00000007800	3.64418	-1.50654	0.567213	-2.65604	0.00790635	0.0313765
ENSBTAG00000046121	93.1507	-1.50603	0.463328	-3.25047	0.00115213	0.00805985
ENSBTAG00000008916	41.881	-1.50574	0.312373	-4.82033	1.43323e-06	6.267e-05
ENSBTAG00000011447	62.736	-1.50571	0.445709	-3.37823	0.000729544	0.00580964
ENSBTAG00000006005	412.374	-1.50478	0.41891	-3.59212	0.000327997	0.00326971
ENSBTAG00000030855	29.2826	-1.50402	0.550474	-2.73223	0.00629075	0.026782
ENSBTAG00000001243	3.00923	-1.50201	0.570267	-2.63387	0.00844178	0.0329134
ENSBTAG00000049393	328.295	-1.50188	0.545254	-2.75446	0.00587894	0.0254935
ENSBTAG00000010663	791.82	-1.50061	0.508411	-2.95158	0.00316155	0.0165665
ENSBTAG00000000376	16.5247	-1.49736	0.505488	-2.96221	0.00305437	0.0161366
ENSBTAG00000037397	10.7113	-1.49665	0.614122	-2.43705	0.0148075	0.0489301
ENSBTAG00000014390	1288.87	-1.49647	0.407466	-3.67263	0.000240066	0.00262274
ENSBTAG00000016357	414.287	-1.49617	0.505871	-2.95761	0.00310031	0.0163147
ENSBTAG00000011655	11.1947	-1.49611	0.447266	-3.34501	0.000822806	0.00630537
ENSBTAG00000047590	2.57992	-1.49278	0.583478	-2.55842	0.0105148	0.0385095
ENSBTAG00000049546	13.8162	-1.49232	0.506996	-2.94346	0.0032457	0.0168704
ENSBTAG00000026246	281.813	-1.4912	0.410846	-3.62958	0.000283884	0.00295772
ENSBTAG00000009495	33.8067	-1.48976	0.380019	-3.92023	8.84657e-05	0.00127473
ENSBTAG00000045102	567.42	-1.48972	0.55393	-2.68937	0.00715869	0.0292749
ENSBTAG00000005765	372.527	-1.48855	0.516972	-2.87936	0.00398482	0.0194353
ENSBTAG00000002305	37.4409	-1.48838	0.530868	-2.80367	0.00505246	0.0229668
ENSBTAG00000051829	7.32587	-1.48521	0.493367	-3.01036	0.00260938	0.0144166
ENSBTAG00000048660	5.78488	-1.48333	0.42311	-3.50578	0.000455271	0.00411397
ENSBTAG00000013942	22.6921	-1.482	0.487706	-3.03871	0.00237593	0.0134926
ENSBTAG00000031809	651.456	-1.48118	0.50125	-2.95497	0.00312695	0.0164224
ENSBTAG00000009982	481.112	-1.48085	0.496981	-2.97968	0.00288548	0.0154721
ENSBTAG00000026461	11.6075	-1.479	0.477116	-3.09988	0.00193597	0.0116345
ENSBTAG00000000211	37.8738	-1.47506	0.504743	-2.92241	0.00347338	0.0176411
ENSBTAG00000016175	19.4627	-1.47474	0.349428	-4.22044	2.43825e-05	0.000501076
ENSBTAG00000015743	76.6229	-1.47261	0.342025	-4.30556	1.66566e-05	0.000380431
ENSBTAG00000053194	8.69721	-1.47157	0.425909	-3.45512	0.000550052	0.00474964
ENSBTAG00000021273	100.098	-1.47133	0.4369	-3.36766	0.000758081	0.00596617
ENSBTAG00000004769	59.4896	-1.46902	0.294435	-4.98927	6.0609e-07	3.30691e-05
ENSBTAG00000006042	11.0586	-1.46828	0.546072	-2.6888	0.007171	0.0292928
ENSBTAG00000025622	849.562	-1.46815	0.488556	-3.00508	0.00265507	0.0145822
ENSBTAG00000020161	211.109	-1.46702	0.501754	-2.92378	0.00345813	0.0175684
ENSBTAG00000020837	16.3698	-1.46337	0.508826	-2.87597	0.0040279	0.0195265
ENSBTAG00000009282	31.3537	-1.46307	0.336239	-4.35129	1.35337e-05	0.000326473
ENSBTAG00000006022	41.1318	-1.46094	0.442646	-3.30048	0.000965201	0.00707687
ENSBTAG00000015912	6.05032	-1.45984	0.373293	-3.91072	9.2023e-05	0.0013118
ENSBTAG00000046402	2.94014	-1.45878	0.570179	-2.55847	0.0105135	0.0385095
ENSBTAG00000016594	468.688	-1.45877	0.368102	-3.96295	7.40285e-05	0.00112581
ENSBTAG00000031061	442.083	-1.45736	0.538861	-2.70452	0.00684039	0.0284153
ENSBTAG00000016552	132.874	-1.4573	0.513047	-2.84048	0.00450462	0.0210699
ENSBTAG00000048200	17.0186	-1.45616	0.276291	-5.27036	1.36156e-07	1.11433e-05
ENSBTAG00000042688	50.4218	-1.45519	0.290752	-5.00492	5.58843e-07	3.10357e-05
ENSBTAG00000015579	183.15	-1.45461	0.485791	-2.99431	0.00275063	0.0149728
ENSBTAG00000004268	241.334	-1.45319	0.524411	-2.77109	0.00558684	0.0245989
ENSBTAG00000001662	147.734	-1.4499	0.432235	-3.35442	0.000795323	0.00615484
ENSBTAG00000027676	177.844	-1.44766	0.427113	-3.3894	0.00070046	0.00564421
ENSBTAG00000019315	9966.63	-1.44752	0.29994	-4.82602	1.39287e-06	6.17691e-05
ENSBTAG00000016933	1111.24	-1.44693	0.350086	-4.13306	3.57969e-05	0.00066734
ENSBTAG00000009111	193.443	-1.44529	0.422263	-3.42272	0.000619986	0.00518621
ENSBTAG00000001900	3.07218	-1.44342	0.503766	-2.86526	0.00416663	0.0199716
ENSBTAG00000054832	8.49978	-1.44295	0.457105	-3.15671	0.00159559	0.0100946
ENSBTAG00000052079	2.09865	-1.44232	0.552375	-2.61112	0.00902466	0.0344658
ENSBTAG00000014456	2.15196	-1.44199	0.572949	-2.51678	0.0118433	0.0419259
ENSBTAG00000010913	8561.11	-1.43586	0.432564	-3.31941	0.000902091	0.00675482
ENSBTAG00000013036	13.4451	-1.43563	0.403063	-3.56181	0.000368304	0.00356275
ENSBTAG00000018270	14.5381	-1.43499	0.352463	-4.07132	4.67473e-05	0.000805452
ENSBTAG00000020369	10.0491	-1.43288	0.513303	-2.79149	0.00524666	0.0235773
ENSBTAG00000021210	97.7111	-1.43263	0.433947	-3.3014	0.000962035	0.00706199
ENSBTAG00000013489	14037.5	-1.43201	0.534744	-2.67793	0.00740786	0.0299071
ENSBTAG00000053319	23.8599	-1.43031	0.56106	-2.5493	0.0107941	0.0392627
ENSBTAG00000052838	14.9344	-1.43019	0.500982	-2.85478	0.00430663	0.0204379
ENSBTAG00000002651	124.062	-1.42644	0.334949	-4.25868	2.05642e-05	0.000442083
ENSBTAG00000034246	103.905	-1.42497	0.507131	-2.80986	0.00495633	0.0226235
ENSBTAG00000014687	284.123	-1.42206	0.318575	-4.46383	8.05073e-06	0.000218989
ENSBTAG00000048534	365.549	-1.42149	0.513842	-2.76639	0.00566812	0.0248231
ENSBTAG00000052740	7.23607	-1.42108	0.402187	-3.5334	0.000410258	0.00384888
ENSBTAG00000045849	31.4262	-1.4187	0.458734	-3.09264	0.00198387	0.0118499
ENSBTAG00000015094	2293.38	-1.41651	0.565073	-2.50677	0.0121841	0.0427039
ENSBTAG00000046173	241.377	-1.4148	0.477591	-2.96236	0.00305293	0.0161366
ENSBTAG00000009513	41026	-1.4139	0.40102	-3.52574	0.000422295	0.00392644
ENSBTAG00000038978	44.5525	-1.41036	0.4727	-2.98362	0.00284861	0.0153229
ENSBTAG00000009421	128.541	-1.40987	0.535274	-2.63392	0.00844046	0.0329134
ENSBTAG00000002104	6.34623	-1.40654	0.551148	-2.55201	0.0107102	0.0390721
ENSBTAG00000053003	3202.9	-1.40354	0.398057	-3.52597	0.000421931	0.00392644
ENSBTAG00000013955	846.113	-1.40244	0.402127	-3.48755	0.000487466	0.00433148
ENSBTAG00000046803	21.5477	-1.4024	0.537545	-2.6089	0.00908351	0.0346389
ENSBTAG00000007220	49.3836	-1.40238	0.340674	-4.11648	3.84695e-05	0.000699177
ENSBTAG00000017706	775.826	-1.40182	0.400168	-3.50309	0.00045989	0.0041437
ENSBTAG00000019634	43.7244	-1.40131	0.492034	-2.848	0.00439955	0.0207125
ENSBTAG00000047254	107.042	-1.40083	0.394679	-3.54927	0.000386296	0.00369088
ENSBTAG00000022032	321.766	-1.4001	0.420747	-3.32765	0.000875818	0.00661562
ENSBTAG00000005986	5.71872	-1.39996	0.550366	-2.54369	0.0109688	0.039651
ENSBTAG00000052986	5.23025	-1.39707	0.45829	-3.04844	0.00230031	0.0132027
ENSBTAG00000008852	352.559	-1.39575	0.288829	-4.83243	1.34877e-06	6.06458e-05
ENSBTAG00000017240	229.289	-1.39567	0.489692	-2.8501	0.00437059	0.0206469
ENSBTAG00000012205	79.7655	-1.39066	0.344714	-4.03424	5.47783e-05	0.000895064
ENSBTAG00000008301	48.2589	-1.39055	0.395676	-3.51437	0.000440792	0.00404262
ENSBTAG00000052111	75.9798	-1.3866	0.397202	-3.49091	0.000481375	0.00429577
ENSBTAG00000045643	3.5671	-1.3859	0.569936	-2.43168	0.0150291	0.0494783
ENSBTAG00000003014	4684.58	-1.38459	0.521621	-2.65441	0.00794477	0.0314755
ENSBTAG00000012562	218.435	-1.38452	0.398106	-3.47776	0.000505626	0.00445887
ENSBTAG00000016139	2250.6	-1.38425	0.426849	-3.24295	0.00118299	0.0081758
ENSBTAG00000002333	11.0493	-1.38382	0.374447	-3.69563	0.000219339	0.00245108
ENSBTAG00000039105	14.1069	-1.38344	0.399944	-3.45908	0.000542021	0.00469843
ENSBTAG00000007208	123.614	-1.38308	0.506436	-2.73101	0.00631406	0.0268506
ENSBTAG00000012405	10.9217	-1.38295	0.465512	-2.97081	0.00297013	0.0157854
ENSBTAG00000006195	366.015	-1.38188	0.456066	-3.02999	0.0024456	0.013762
ENSBTAG00000025062	41.5006	-1.38134	0.378811	-3.64651	0.000265826	0.00282357
ENSBTAG00000038929	211.655	-1.381	0.300211	-4.60008	4.22321e-06	0.000141796
ENSBTAG00000030180	21.3659	-1.38072	0.436406	-3.16385	0.00155696	0.00991772
ENSBTAG00000048160	83.5439	-1.37975	0.498369	-2.76854	0.00563088	0.0247355
ENSBTAG00000014982	149.794	-1.3794	0.494091	-2.79179	0.00524167	0.0235686
ENSBTAG00000049549	62.7919	-1.37843	0.507455	-2.71635	0.00660066	0.0277021
ENSBTAG00000011445	23.1308	-1.37753	0.386934	-3.56013	0.000370676	0.00358198
ENSBTAG00000018777	20.9735	-1.37497	0.350149	-3.9268	8.60837e-05	0.00125396
ENSBTAG00000020699	2248.51	-1.37495	0.372812	-3.68806	0.000225973	0.00250098
ENSBTAG00000007369	312.108	-1.37385	0.302891	-4.5358	5.73849e-06	0.00017271
ENSBTAG00000027899	21.3261	-1.37248	0.407391	-3.36894	0.000754568	0.00595359
ENSBTAG00000007415	556.309	-1.37075	0.359514	-3.81279	0.000137408	0.00175038
ENSBTAG00000014401	615.033	-1.3705	0.476987	-2.87324	0.00406283	0.0196405
ENSBTAG00000047299	343.293	-1.36856	0.500691	-2.73334	0.00626959	0.0267367
ENSBTAG00000003163	7.67211	-1.36729	0.400197	-3.41653	0.000634246	0.00526681
ENSBTAG00000001917	5.46215	-1.36495	0.561603	-2.43045	0.0150801	0.0495587
ENSBTAG00000020213	15.6917	-1.36461	0.530023	-2.57463	0.0100347	0.0371824
ENSBTAG00000020070	3443.29	-1.36371	0.349958	-3.89677	9.7483e-05	0.00136921
ENSBTAG00000015939	466.375	-1.36185	0.447592	-3.04261	0.00234536	0.0133657
ENSBTAG00000047894	7.41363	-1.36133	0.422443	-3.22252	0.00127069	0.00860654
ENSBTAG00000039738	1530.15	-1.36071	0.48485	-2.80645	0.00500902	0.0228306
ENSBTAG00000016972	138.462	-1.36067	0.471405	-2.88641	0.00389666	0.019148
ENSBTAG00000030667	9.07038	-1.35955	0.391942	-3.46874	0.000522899	0.00459166
ENSBTAG00000047567	630.015	-1.35938	0.363063	-3.74421	0.000180964	0.00213991
ENSBTAG00000011389	401.8	-1.35926	0.461553	-2.94496	0.00322996	0.0168026
ENSBTAG00000038426	46.5769	-1.35703	0.47296	-2.86923	0.00411468	0.0198169
ENSBTAG00000044071	122.376	-1.35594	0.51264	-2.64501	0.0081689	0.032145
ENSBTAG00000010096	68.9517	-1.35541	0.403019	-3.36315	0.000770593	0.00602652
ENSBTAG00000031851	1504.41	-1.35539	0.508174	-2.66717	0.00764921	0.0306273
ENSBTAG00000002929	5.13205	-1.35434	0.510423	-2.65337	0.0079693	0.0315391
ENSBTAG00000014968	163.07	-1.3533	0.461854	-2.93014	0.0033881	0.0173306
ENSBTAG00000022147	190.863	-1.35298	0.495993	-2.72783	0.00637526	0.0270369
ENSBTAG00000019964	2206.14	-1.35291	0.482838	-2.80199	0.00507885	0.0230139
ENSBTAG00000015314	1210.28	-1.35205	0.438185	-3.08557	0.00203163	0.0120618
ENSBTAG00000047664	8.67154	-1.35062	0.478112	-2.82492	0.00472931	0.0217845
ENSBTAG00000005617	59.3817	-1.35028	0.440484	-3.06545	0.00217344	0.0126747
ENSBTAG00000054005	54.1372	-1.34833	0.261751	-5.15117	2.58864e-07	1.78904e-05
ENSBTAG00000008944	4.08015	-1.34717	0.503734	-2.67437	0.00748709	0.0301227
ENSBTAG00000013702	8.00111	-1.34633	0.377554	-3.56593	0.000362567	0.00352186
ENSBTAG00000051089	9.33609	-1.34548	0.526401	-2.55599	0.0105887	0.0387269
ENSBTAG00000052337	13285.6	-1.34512	0.300737	-4.47275	7.72187e-06	0.000212522
ENSBTAG00000052280	818.223	-1.34268	0.388627	-3.45494	0.000550409	0.00475053
ENSBTAG00000052413	207.254	-1.3415	0.43585	-3.07789	0.0020847	0.0122753
ENSBTAG00000002311	22.9429	-1.34114	0.431953	-3.10483	0.00190385	0.0114878
ENSBTAG00000005850	36.6759	-1.34014	0.406987	-3.29283	0.000991849	0.0072438
ENSBTAG00000019218	4547.61	-1.33998	0.238418	-5.6203	1.90631e-08	2.47966e-06
ENSBTAG00000001829	1106.81	-1.33901	0.305689	-4.38031	1.1851e-05	0.000296205
ENSBTAG00000003061	461.624	-1.33886	0.550736	-2.43104	0.0150554	0.0495355
ENSBTAG00000030523	20.2704	-1.33882	0.329223	-4.06662	4.77007e-05	0.00081735
ENSBTAG00000019282	11.7323	-1.33789	0.35058	-3.81621	0.000135516	0.00173558
ENSBTAG00000021052	60.0783	-1.33471	0.476108	-2.80337	0.00505709	0.0229677
ENSBTAG00000007759	334.419	-1.33417	0.395755	-3.37119	0.000748439	0.00591487
ENSBTAG00000020311	1272.8	-1.33378	0.450937	-2.95779	0.00309857	0.0163101
ENSBTAG00000000666	1843.88	-1.33362	0.410992	-3.24488	0.00117502	0.00815086
ENSBTAG00000050732	51.7296	-1.33359	0.216791	-6.15149	7.67587e-10	2.07582e-07
ENSBTAG00000020747	320.575	-1.33299	0.451447	-2.9527	0.00315011	0.0165181
ENSBTAG00000014088	164.295	-1.33285	0.399346	-3.33758	0.000845126	0.00644202
ENSBTAG00000001231	252.803	-1.33128	0.428857	-3.10426	0.00190756	0.0115002
ENSBTAG00000009047	1090.67	-1.33011	0.406758	-3.27001	0.00107542	0.00769747
ENSBTAG00000050650	59.1038	-1.32984	0.441258	-3.01375	0.00258041	0.014299
ENSBTAG00000016053	1161.71	-1.32974	0.513014	-2.59201	0.00954167	0.0359184
ENSBTAG00000052323	546.101	-1.32961	0.269662	-4.93065	8.19556e-07	4.16701e-05
ENSBTAG00000003580	298.618	-1.32951	0.505111	-2.63211	0.00848561	0.0330222
ENSBTAG00000007217	614.158	-1.32913	0.406748	-3.26771	0.00108422	0.00774565
ENSBTAG00000002034	8.32006	-1.32867	0.407851	-3.25772	0.00112309	0.0079174
ENSBTAG00000007104	4.69135	-1.32794	0.433404	-3.06399	0.00218406	0.0127201
ENSBTAG00000036858	16.2687	-1.3274	0.454953	-2.91766	0.00352669	0.01781
ENSBTAG00000052640	4.23606	-1.32684	0.513955	-2.58164	0.00983335	0.0367147
ENSBTAG00000046357	2784.51	-1.32579	0.380135	-3.48769	0.000487213	0.0043313
ENSBTAG00000018202	2121.8	-1.3257	0.503256	-2.63425	0.00843235	0.0329134
ENSBTAG00000044083	1922.93	-1.32568	0.374206	-3.54266	0.000396117	0.00375015
ENSBTAG00000002470	67.3905	-1.32558	0.451502	-2.93592	0.00332558	0.0171329
ENSBTAG00000014642	493.685	-1.3253	0.536789	-2.46895	0.0135512	0.0460006
ENSBTAG00000016571	273.281	-1.32493	0.330483	-4.00906	6.09604e-05	0.000968103
ENSBTAG00000044308	41.4701	-1.32369	0.259963	-5.09183	3.54629e-07	2.22835e-05
ENSBTAG00000014775	923.849	-1.32367	0.450698	-2.93693	0.00331483	0.0170822
ENSBTAG00000042558	34.3604	-1.32188	0.356226	-3.7108	0.000206605	0.00235635
ENSBTAG00000030520	8.91818	-1.3208	0.328858	-4.01632	5.91142e-05	0.000942795
ENSBTAG00000033334	47.271	-1.31974	0.442986	-2.9792	0.00289006	0.0154878
ENSBTAG00000013337	259.125	-1.31928	0.495478	-2.66264	0.00775309	0.0309328
ENSBTAG00000017094	215.634	-1.3174	0.194008	-6.79046	1.11779e-11	7.44927e-09
ENSBTAG00000022575	384.454	-1.31717	0.386572	-3.40732	0.000656032	0.00539275
ENSBTAG00000012512	116.391	-1.31667	0.433066	-3.04033	0.00236316	0.0134428
ENSBTAG00000015416	11.5815	-1.31629	0.452734	-2.90743	0.00364416	0.0182306
ENSBTAG00000002251	37.1904	-1.3159	0.313697	-4.1948	2.73116e-05	0.000549768
ENSBTAG00000007228	72.8961	-1.31496	0.387713	-3.39159	0.000694886	0.00561567
ENSBTAG00000021808	278.049	-1.31454	0.31885	-4.12276	3.74363e-05	0.000684864
ENSBTAG00000026249	51.6157	-1.31428	0.493043	-2.66564	0.00768417	0.0307169
ENSBTAG00000008555	6.77451	-1.31414	0.541667	-2.4261	0.0152619	0.0499102
ENSBTAG00000046996	1476.17	-1.3138	0.495488	-2.65153	0.0080127	0.0316505
ENSBTAG00000010348	396.607	-1.31034	0.523794	-2.50164	0.0123619	0.0431891
ENSBTAG00000016432	117.814	-1.30805	0.402476	-3.25002	0.00115397	0.00806153
ENSBTAG00000008518	957.489	-1.30577	0.53074	-2.46029	0.0138826	0.046836
ENSBTAG00000009002	18.1355	-1.30473	0.421586	-3.0948	0.00196944	0.0117863
ENSBTAG00000012072	1131.48	-1.30404	0.504271	-2.58599	0.00971005	0.0363835
ENSBTAG00000013052	15.5444	-1.3023	0.338655	-3.8455	0.000120308	0.00159556
ENSBTAG00000048390	23.2774	-1.30171	0.452625	-2.87591	0.00402863	0.0195265
ENSBTAG00000007070	8.7019	-1.30163	0.380945	-3.41683	0.00063355	0.0052636
ENSBTAG00000004662	85.9871	-1.3009	0.370943	-3.50701	0.000453178	0.00410301
ENSBTAG00000013926	11725.9	-1.30003	0.322659	-4.02911	5.59876e-05	0.00090925
ENSBTAG00000017512	40.883	-1.29754	0.483261	-2.68496	0.00725375	0.0294959
ENSBTAG00000020366	311.575	-1.29717	0.511394	-2.53654	0.0111953	0.0402202
ENSBTAG00000016742	36.9552	-1.2966	0.406093	-3.19286	0.00140872	0.00924288
ENSBTAG00000046547	239.286	-1.29615	0.414424	-3.12759	0.00176245	0.010841
ENSBTAG00000003947	256.189	-1.29583	0.346948	-3.73494	0.000187757	0.00219922
ENSBTAG00000004541	26.9439	-1.29528	0.524585	-2.46915	0.0135433	0.0459989
ENSBTAG00000017335	6.18493	-1.29525	0.477072	-2.715	0.00662749	0.0277743
ENSBTAG00000006515	6.06203	-1.29512	0.39477	-3.28069	0.00103553	0.00749536
ENSBTAG00000017812	121.694	-1.29503	0.514896	-2.51512	0.011899	0.0420682
ENSBTAG00000003016	303.57	-1.29495	0.486047	-2.66424	0.00771615	0.0307952
ENSBTAG00000012774	4408.24	-1.29488	0.314564	-4.11642	3.8481e-05	0.000699177
ENSBTAG00000007484	1383.99	-1.29483	0.391951	-3.30355	0.000954703	0.00702752
ENSBTAG00000012197	469.919	-1.29381	0.489447	-2.64341	0.00820753	0.0322562
ENSBTAG00000052619	30.5157	-1.2932	0.415015	-3.11602	0.00183308	0.0111636
ENSBTAG00000018275	35.7821	-1.29237	0.34367	-3.76051	0.000169569	0.00204008
ENSBTAG00000025101	670.538	-1.29059	0.410699	-3.14242	0.00167556	0.0104634
ENSBTAG00000050853	20.2636	-1.2899	0.215291	-5.99142	2.0802e-09	4.30392e-07
ENSBTAG00000006117	134.683	-1.2895	0.444365	-2.9019	0.00370903	0.0184956
ENSBTAG00000011658	1070.37	-1.28696	0.334825	-3.84368	0.000121202	0.00160059
ENSBTAG00000044079	578.247	-1.28643	0.30155	-4.26608	1.98939e-05	0.000432019
ENSBTAG00000023978	23.9067	-1.28637	0.419288	-3.068	0.00215499	0.012586
ENSBTAG00000007107	115.085	-1.28606	0.349837	-3.67618	0.000236756	0.00259569
ENSBTAG00000035958	417.709	-1.28546	0.403905	-3.18257	0.00145975	0.00947772
ENSBTAG00000004111	144.646	-1.2851	0.4522	-2.84188	0.00448487	0.0210067
ENSBTAG00000046926	2.31188	-1.28487	0.510088	-2.51892	0.0117716	0.041752
ENSBTAG00000054061	173.806	-1.2841	0.35849	-3.58196	0.000341032	0.00336879
ENSBTAG00000011562	167.299	-1.28321	0.468072	-2.74147	0.00611641	0.0262614
ENSBTAG00000005565	224.698	-1.28103	0.381644	-3.35661	0.000789033	0.00612707
ENSBTAG00000010667	974.218	-1.28094	0.496843	-2.57816	0.00993273	0.0369286
ENSBTAG00000008004	8287.2	-1.28079	0.371781	-3.44501	0.000571044	0.00488121
ENSBTAG00000005929	21.9869	-1.28072	0.328774	-3.89543	9.80232e-05	0.00137321
ENSBTAG00000004565	3.93208	-1.27923	0.455988	-2.80541	0.00502528	0.0228879
ENSBTAG00000004112	259.149	-1.27913	0.440196	-2.90583	0.00366282	0.0182994
ENSBTAG00000006579	40.3261	-1.27862	0.497106	-2.57213	0.0101076	0.0373479
ENSBTAG00000008692	1343.94	-1.27783	0.313511	-4.07588	4.58401e-05	0.000792015
ENSBTAG00000010416	424.849	-1.27713	0.456844	-2.79554	0.00518126	0.0233701
ENSBTAG00000018084	53.89	-1.27631	0.327541	-3.89663	9.75405e-05	0.00136921
ENSBTAG00000026502	498.344	-1.27516	0.396966	-3.21227	0.0013169	0.00882731
ENSBTAG00000015050	564.976	-1.27485	0.466901	-2.73045	0.00632487	0.0268843
ENSBTAG00000053658	11.9881	-1.27369	0.325502	-3.913	9.11581e-05	0.00130146
ENSBTAG00000050654	21.5256	-1.27263	0.406571	-3.13016	0.00174711	0.0107772
ENSBTAG00000010007	107.516	-1.27207	0.35002	-3.63427	0.000278766	0.00291906
ENSBTAG00000005756	71.1744	-1.2708	0.434446	-2.92511	0.00344336	0.0175172
ENSBTAG00000021695	584.776	-1.26889	0.470616	-2.69624	0.00701268	0.0289069
ENSBTAG00000014610	1483.95	-1.26803	0.476937	-2.6587	0.00784439	0.0312303
ENSBTAG00000012721	153.368	-1.26724	0.446849	-2.83594	0.00456909	0.0212989
ENSBTAG00000032137	1000.62	-1.2664	0.440216	-2.87678	0.00401756	0.0195036
ENSBTAG00000008465	358.368	-1.26634	0.321509	-3.93874	8.19122e-05	0.00120989
ENSBTAG00000006495	3043.35	-1.26615	0.422796	-2.99471	0.00274707	0.0149578
ENSBTAG00000000179	58.1533	-1.26342	0.392041	-3.22268	0.00126999	0.00860654
ENSBTAG00000012024	230.352	-1.26333	0.441329	-2.86255	0.00420244	0.0200752
ENSBTAG00000011349	25.4896	-1.26267	0.326759	-3.86423	0.00011144	0.00151897
ENSBTAG00000018201	220.461	-1.26181	0.442447	-2.85188	0.00434611	0.0205737
ENSBTAG00000009137	5350.7	-1.26031	0.29528	-4.2682	1.97055e-05	0.00042944
ENSBTAG00000013614	11.898	-1.26031	0.368001	-3.42475	0.000615367	0.00516345
ENSBTAG00000001120	2.98961	-1.25982	0.505349	-2.49297	0.0126679	0.043905
ENSBTAG00000013496	7670.48	-1.25981	0.404021	-3.11819	0.00181964	0.0111175
ENSBTAG00000025540	289.261	-1.25887	0.490751	-2.56519	0.010312	0.0379305
ENSBTAG00000021664	70.6834	-1.25864	0.304217	-4.13731	3.51398e-05	0.000658191
ENSBTAG00000043508	19.9278	-1.25678	0.318138	-3.95042	7.80127e-05	0.00116925
ENSBTAG00000005017	35.7101	-1.25579	0.467505	-2.68615	0.00722814	0.0294299
ENSBTAG00000030504	72.3123	-1.25559	0.466406	-2.69205	0.00710149	0.0291175
ENSBTAG00000040477	20.4133	-1.25545	0.39275	-3.19656	0.00139076	0.00917949
ENSBTAG00000000647	424.624	-1.2548	0.508035	-2.4699	0.0135149	0.045951
ENSBTAG00000006262	32.4381	-1.2543	0.492598	-2.54629	0.0108874	0.0394658
ENSBTAG00000006870	776.425	-1.25393	0.49605	-2.52783	0.0114769	0.0409091
ENSBTAG00000030820	211.584	-1.25372	0.373921	-3.35289	0.000799715	0.00617917
ENSBTAG00000007834	79.0458	-1.25371	0.436595	-2.87155	0.0040846	0.0197292
ENSBTAG00000003079	5.09084	-1.25305	0.478758	-2.61729	0.00886305	0.0340648
ENSBTAG00000014354	82.1719	-1.253	0.358721	-3.49296	0.000477699	0.00426909
ENSBTAG00000012722	3.82804	-1.25274	0.490958	-2.55162	0.0107224	0.0390935
ENSBTAG00000004920	116.408	-1.2488	0.497764	-2.50883	0.0121132	0.0425113
ENSBTAG00000051402	21.9974	-1.24854	0.317909	-3.92734	8.58915e-05	0.00125214
ENSBTAG00000051195	25.4673	-1.24798	0.31752	-3.93039	8.48067e-05	0.00123826
ENSBTAG00000047277	21.7096	-1.24787	0.361884	-3.44825	0.000564228	0.0048404
ENSBTAG00000049992	2.90187	-1.24497	0.495041	-2.51488	0.0119072	0.0420733
ENSBTAG00000046120	28.0158	-1.24468	0.296188	-4.20234	2.64174e-05	0.000534609
ENSBTAG00000035572	106.258	-1.24335	0.277466	-4.48107	7.42714e-06	0.000206852
ENSBTAG00000011693	20.4917	-1.24323	0.454952	-2.73266	0.00628243	0.0267588
ENSBTAG00000005154	24.8256	-1.24293	0.435006	-2.85727	0.00427306	0.0203114
ENSBTAG00000007346	2390.67	-1.24286	0.350672	-3.54423	0.000393757	0.00373446
ENSBTAG00000006775	4235.98	-1.24259	0.471099	-2.63763	0.00834866	0.0326885
ENSBTAG00000002500	103.404	-1.24256	0.400102	-3.1056	0.00189894	0.0114763
ENSBTAG00000020853	122.018	-1.24164	0.221967	-5.5938	2.22158e-08	2.74535e-06
ENSBTAG00000009046	10.7385	-1.24096	0.335771	-3.69587	0.000219138	0.00245108
ENSBTAG00000017169	5.27601	-1.24058	0.407742	-3.04255	0.0023458	0.0133657
ENSBTAG00000017656	394.87	-1.23971	0.262735	-4.71848	2.37613e-06	9.30047e-05
ENSBTAG00000006779	16.5658	-1.23956	0.448918	-2.76122	0.00575862	0.0250957
ENSBTAG00000007281	72.6534	-1.23952	0.359474	-3.44814	0.000564454	0.0048404
ENSBTAG00000005239	31.6515	-1.2381	0.323124	-3.83167	0.000127277	0.0016497
ENSBTAG00000006064	42.8301	-1.23738	0.379297	-3.26229	0.00110516	0.0078352
ENSBTAG00000019844	14.1171	-1.23649	0.473495	-2.61142	0.00901674	0.0344438
ENSBTAG00000012504	405.697	-1.23591	0.453823	-2.72333	0.00646277	0.0273025
ENSBTAG00000005140	264.784	-1.23535	0.504948	-2.44648	0.0144258	0.048026
ENSBTAG00000018804	195.914	-1.23518	0.287417	-4.29752	1.72719e-05	0.000391309
ENSBTAG00000049030	20.831	-1.23344	0.389744	-3.16474	0.00155219	0.00989206
ENSBTAG00000018808	14.8437	-1.23339	0.371828	-3.31711	0.000909537	0.00678064
ENSBTAG00000007615	68.7218	-1.23259	0.502265	-2.45407	0.0141249	0.0473709
ENSBTAG00000019745	488.637	-1.23251	0.430084	-2.86574	0.00416029	0.0199514
ENSBTAG00000050627	123.288	-1.2292	0.494106	-2.48772	0.0128564	0.0443407
ENSBTAG00000007884	1642.35	-1.22847	0.438738	-2.8	0.00511028	0.0231171
ENSBTAG00000013650	976.852	-1.2275	0.419339	-2.92722	0.00342009	0.0174433
ENSBTAG00000013726	1289.69	-1.22661	0.435391	-2.81725	0.00484365	0.0222125
ENSBTAG00000007838	38.7961	-1.22659	0.414585	-2.95859	0.00309051	0.0162822
ENSBTAG00000022005	34.4457	-1.22601	0.422775	-2.89992	0.00373262	0.0185834
ENSBTAG00000042744	19.6232	-1.22447	0.355605	-3.44334	0.000574581	0.00490695
ENSBTAG00000049165	18.7965	-1.22425	0.468407	-2.61364	0.00895827	0.0343036
ENSBTAG00000005280	403.095	-1.22422	0.373549	-3.27727	0.00104816	0.00756331
ENSBTAG00000022036	26.4717	-1.2225	0.307833	-3.9713	7.1481e-05	0.0010959
ENSBTAG00000015628	1011.56	-1.22015	0.343387	-3.55328	0.000380464	0.00365386
ENSBTAG00000053030	39.1172	-1.21849	0.466589	-2.61148	0.00901511	0.0344438
ENSBTAG00000020924	38.4131	-1.21831	0.400724	-3.04027	0.00236366	0.0134428
ENSBTAG00000012793	16.148	-1.21647	0.331745	-3.6669	0.000245513	0.00267285
ENSBTAG00000000540	6.45412	-1.2162	0.499786	-2.43344	0.0149561	0.0493341
ENSBTAG00000042440	12.3373	-1.21608	0.36152	-3.3638	0.000768784	0.00602652
ENSBTAG00000049459	49.2162	-1.21447	0.489728	-2.47988	0.0131425	0.0450725
ENSBTAG00000023792	1204.37	-1.21433	0.305837	-3.97051	7.17193e-05	0.00109695
ENSBTAG00000000856	73.8187	-1.21396	0.453904	-2.67449	0.00748433	0.0301227
ENSBTAG00000046012	35.3898	-1.21188	0.487202	-2.48742	0.0128674	0.0443407
ENSBTAG00000014358	96.1918	-1.21163	0.418888	-2.89249	0.00382204	0.0189026
ENSBTAG00000005666	147.254	-1.20964	0.415178	-2.91355	0.00357348	0.0179557
ENSBTAG00000000517	726.083	-1.20911	0.365988	-3.30368	0.000954235	0.00702685
ENSBTAG00000015436	150.264	-1.20884	0.440766	-2.74259	0.00609571	0.026221
ENSBTAG00000021776	1537.42	-1.20883	0.466201	-2.59293	0.00951621	0.0358587
ENSBTAG00000032899	63.2411	-1.20814	0.371213	-3.25458	0.00113559	0.0079692
ENSBTAG00000007390	12180.3	-1.20695	0.419971	-2.87388	0.00405468	0.0196212
ENSBTAG00000014331	216.581	-1.20684	0.352207	-3.42652	0.000611379	0.00513889
ENSBTAG00000019069	2553.87	-1.20636	0.429268	-2.81028	0.00494982	0.0225994
ENSBTAG00000016775	782.013	-1.20588	0.491742	-2.45226	0.0141961	0.0474814
ENSBTAG00000018947	10.814	-1.20487	0.482709	-2.49605	0.0125583	0.0436212
ENSBTAG00000009239	27.1822	-1.20434	0.285648	-4.21616	2.48502e-05	0.000509565
ENSBTAG00000007348	3.5958	-1.20433	0.48857	-2.46502	0.0137007	0.0463983
ENSBTAG00000046321	22.1049	-1.20408	0.433289	-2.77893	0.00545387	0.0242077
ENSBTAG00000010976	1189.29	-1.20396	0.451767	-2.66501	0.00769857	0.0307481
ENSBTAG00000009058	43.2392	-1.2024	0.352663	-3.40949	0.000650856	0.00536913
ENSBTAG00000023318	2.84581	-1.20177	0.482179	-2.49236	0.0126896	0.0439553
ENSBTAG00000008125	353.382	-1.20174	0.351168	-3.42211	0.000621365	0.00519242
ENSBTAG00000010339	509.197	-1.20065	0.378267	-3.17408	0.00150314	0.00967861
ENSBTAG00000019044	1996.38	-1.20037	0.335507	-3.57778	0.000346521	0.00340734
ENSBTAG00000050344	486.5	-1.19969	0.413721	-2.89977	0.00373437	0.0185872
ENSBTAG00000011517	73.1581	-1.1984	0.437849	-2.73701	0.00619998	0.0265063
ENSBTAG00000003802	101.114	-1.19837	0.227701	-5.26291	1.41794e-07	1.15038e-05
ENSBTAG00000015178	510.841	-1.19837	0.283731	-4.22361	2.40422e-05	0.000495174
ENSBTAG00000002385	83.6475	-1.19795	0.394486	-3.03674	0.0023915	0.0135585
ENSBTAG00000001131	824.68	-1.19501	0.46101	-2.59215	0.0095377	0.0359107
ENSBTAG00000009649	44.4104	-1.1948	0.41921	-2.85013	0.00437015	0.0206469
ENSBTAG00000004776	121.551	-1.19473	0.422859	-2.82538	0.00472252	0.0217747
ENSBTAG00000047694	5111.46	-1.1937	0.386706	-3.08684	0.00202296	0.0120256
ENSBTAG00000013810	6.54013	-1.1927	0.460419	-2.59047	0.00958453	0.0360434
ENSBTAG00000050172	46.1726	-1.19124	0.436275	-2.73048	0.00632429	0.0268843
ENSBTAG00000008091	365.455	-1.19116	0.377193	-3.15795	0.00158881	0.010064
ENSBTAG00000051300	17.8641	-1.19092	0.304737	-3.90803	9.30514e-05	0.00132088
ENSBTAG00000047448	115.346	-1.19075	0.320253	-3.71815	0.000200689	0.00231746
ENSBTAG00000052912	778.936	-1.19048	0.242712	-4.90489	9.348e-07	4.60247e-05
ENSBTAG00000039784	674.377	-1.19007	0.448952	-2.65078	0.00803066	0.0317147
ENSBTAG00000008376	101.462	-1.18929	0.442945	-2.68496	0.00725384	0.0294959
ENSBTAG00000040569	1415.96	-1.18882	0.420665	-2.82605	0.00471256	0.021762
ENSBTAG00000046622	118.858	-1.18786	0.45258	-2.62465	0.00867393	0.0335503
ENSBTAG00000014502	65.8552	-1.18634	0.377436	-3.14314	0.00167143	0.0104483
ENSBTAG00000007969	7.07092	-1.18611	0.434856	-2.72759	0.00637993	0.0270444
ENSBTAG00000053641	130.404	-1.18595	0.420442	-2.82073	0.00479143	0.0220109
ENSBTAG00000008747	771.174	-1.18527	0.203818	-5.81534	6.05113e-09	1.05527e-06
ENSBTAG00000011000	178.36	-1.18439	0.436112	-2.71579	0.00661172	0.0277247
ENSBTAG00000013492	14.073	-1.18407	0.482457	-2.45424	0.0141182	0.0473568
ENSBTAG00000045652	7.24467	-1.18367	0.342268	-3.45832	0.000543549	0.00470468
ENSBTAG00000030648	527.599	-1.18354	0.430934	-2.74645	0.00602447	0.0259983
ENSBTAG00000021036	723.06	-1.18217	0.468835	-2.52151	0.0116853	0.041509
ENSBTAG00000031749	766.389	-1.18071	0.326365	-3.61776	0.000297169	0.00305856
ENSBTAG00000019728	21.892	-1.18053	0.439364	-2.68691	0.00721159	0.0293872
ENSBTAG00000016429	238.985	-1.18038	0.392448	-3.00774	0.00263198	0.0145004
ENSBTAG00000008365	4.60237	-1.17918	0.485561	-2.42849	0.0151616	0.0497304
ENSBTAG00000033360	5.68781	-1.17909	0.353749	-3.33314	0.000858727	0.00652508
ENSBTAG00000003607	2255.58	-1.1784	0.414103	-2.84567	0.00443182	0.0208209
ENSBTAG00000012289	1729.07	-1.17824	0.443505	-2.65666	0.0078918	0.0313524
ENSBTAG00000004652	270.561	-1.17775	0.3172	-3.71296	0.000204849	0.00235085
ENSBTAG00000009366	341.901	-1.17751	0.267915	-4.3951	1.10723e-05	0.000280339
ENSBTAG00000008197	151.916	-1.17722	0.33419	-3.52262	0.000427311	0.00395713
ENSBTAG00000004115	431.637	-1.17597	0.293702	-4.00396	6.22898e-05	0.000983357
ENSBTAG00000046633	83.1696	-1.17595	0.390401	-3.01216	0.00259399	0.0143547
ENSBTAG00000048088	92.9818	-1.17336	0.45765	-2.56389	0.0103506	0.0380461
ENSBTAG00000008429	208.274	-1.17335	0.369034	-3.17953	0.00147514	0.00955106
ENSBTAG00000027684	11281.9	-1.17296	0.42368	-2.76851	0.00563131	0.0247355
ENSBTAG00000016506	2434.96	-1.17261	0.349125	-3.35872	0.000783056	0.00609592
ENSBTAG00000018661	387.232	-1.1726	0.349551	-3.35459	0.000794837	0.00615484
ENSBTAG00000017905	3130.38	-1.17241	0.363143	-3.2285	0.00124442	0.00848297
ENSBTAG00000019158	11.344	-1.17237	0.377168	-3.10836	0.00188128	0.0113939
ENSBTAG00000053140	79.4842	-1.1708	0.477145	-2.45377	0.0141368	0.047385
ENSBTAG00000030769	340.344	-1.17055	0.323938	-3.61349	0.000302103	0.00309859
ENSBTAG00000009165	446.525	-1.17029	0.477755	-2.44955	0.0143033	0.0477544
ENSBTAG00000050628	32.0203	-1.16919	0.424408	-2.75487	0.00587147	0.0254735
ENSBTAG00000002361	6.78449	-1.16833	0.470183	-2.48484	0.012961	0.0445997
ENSBTAG00000012232	2062.93	-1.16657	0.45805	-2.54682	0.0108711	0.0394276
ENSBTAG00000027075	83.1657	-1.16559	0.345531	-3.37333	0.000742648	0.00587943
ENSBTAG00000016501	846.338	-1.1625	0.370502	-3.13764	0.00170314	0.0105971
ENSBTAG00000006896	3967.62	-1.1594	0.393007	-2.95009	0.00317685	0.0166283
ENSBTAG00000000396	2879.86	-1.1592	0.281094	-4.12387	3.72557e-05	0.000682899
ENSBTAG00000049478	28.8406	-1.15821	0.292675	-3.95734	7.57889e-05	0.00114791
ENSBTAG00000038306	126.747	-1.15755	0.285045	-4.06094	4.88759e-05	0.000831381
ENSBTAG00000002027	13.5533	-1.15715	0.439779	-2.63121	0.00850813	0.0330616
ENSBTAG00000006998	878.451	-1.15664	0.438577	-2.63727	0.00835769	0.0327155
ENSBTAG00000019104	108.289	-1.15475	0.416679	-2.77133	0.00558275	0.0245868
ENSBTAG00000008711	31.8548	-1.15365	0.442371	-2.60787	0.00911084	0.0347239
ENSBTAG00000021932	184.243	-1.1531	0.364017	-3.16771	0.00153642	0.00983265
ENSBTAG00000006657	97.2814	-1.15274	0.473359	-2.43523	0.0148822	0.0491248
ENSBTAG00000010379	38.1345	-1.15118	0.43772	-2.62994	0.00854008	0.0331719
ENSBTAG00000019533	204.021	-1.15093	0.373375	-3.0825	0.00205269	0.0121443
ENSBTAG00000016555	94.4229	-1.15039	0.415257	-2.7703	0.00560038	0.0246528
ENSBTAG00000000140	415.868	-1.1499	0.401696	-2.8626	0.00420176	0.0200752
ENSBTAG00000019183	186.403	-1.1493	0.393402	-2.92145	0.00348404	0.0176712
ENSBTAG00000052058	51.3627	-1.14881	0.372019	-3.08804	0.00201484	0.011985
ENSBTAG00000010470	137.214	-1.14828	0.420362	-2.73164	0.00630208	0.0268169
ENSBTAG00000015908	1114.47	-1.1481	0.472719	-2.42872	0.0151521	0.0497165
ENSBTAG00000047029	291.704	-1.1476	0.345843	-3.31827	0.000905784	0.00677161
ENSBTAG00000017075	11.2339	-1.14745	0.458629	-2.5019	0.0123528	0.0431734
ENSBTAG00000026657	630.014	-1.14734	0.314882	-3.64372	0.000268725	0.00284425
ENSBTAG00000013943	5.72612	-1.1471	0.467368	-2.45438	0.0141126	0.0473558
ENSBTAG00000025669	186.596	-1.14616	0.44975	-2.54845	0.0108204	0.0392971
ENSBTAG00000001818	10.5921	-1.14605	0.364555	-3.1437	0.00166825	0.0104426
ENSBTAG00000023283	12772.9	-1.14538	0.371356	-3.08433	0.0020401	0.0120967
ENSBTAG00000018455	396.049	-1.14458	0.43924	-2.60582	0.00916556	0.0348755
ENSBTAG00000052848	6.41202	-1.14383	0.419418	-2.72718	0.00638787	0.0270658
ENSBTAG00000048059	4538.52	-1.14323	0.31322	-3.64993	0.000262315	0.00279697
ENSBTAG00000011625	1879.32	-1.14283	0.413237	-2.76556	0.00568245	0.0248576
ENSBTAG00000015115	51.5811	-1.14226	0.410236	-2.7844	0.00536267	0.0239281
ENSBTAG00000004751	64.5554	-1.14197	0.357793	-3.1917	0.00141438	0.00926372
ENSBTAG00000047158	108.532	-1.14182	0.425492	-2.68353	0.00728498	0.0295699
ENSBTAG00000051448	641.268	-1.14131	0.379894	-3.00429	0.00266198	0.0146053
ENSBTAG00000023734	23.8823	-1.14038	0.421707	-2.70419	0.00684715	0.0284254
ENSBTAG00000038132	15.786	-1.14008	0.358692	-3.17845	0.00148066	0.00958016
ENSBTAG00000007644	2344.08	-1.13978	0.304345	-3.74503	0.000180376	0.00213633
ENSBTAG00000043329	109.355	-1.13935	0.443512	-2.56893	0.0102012	0.0375879
ENSBTAG00000007512	3477.43	-1.13777	0.350893	-3.2425	0.00118487	0.00818273
ENSBTAG00000015157	29.2223	-1.13753	0.394329	-2.88472	0.00391758	0.0192273
ENSBTAG00000020795	3677.71	-1.1375	0.381894	-2.97858	0.00289584	0.0155054
ENSBTAG00000003606	137.133	-1.13695	0.411317	-2.76418	0.00570661	0.024938
ENSBTAG00000030974	44.662	-1.13639	0.417135	-2.72427	0.00644447	0.0272623
ENSBTAG00000054376	32.8283	-1.13572	0.42332	-2.68288	0.00729909	0.0296018
ENSBTAG00000019513	94.6762	-1.13533	0.343072	-3.30929	0.000935324	0.00691213
ENSBTAG00000015037	13.3108	-1.13491	0.388678	-2.91991	0.00350127	0.0177414
ENSBTAG00000030584	246.059	-1.13479	0.294558	-3.85253	0.000116904	0.00156263
ENSBTAG00000016319	191.884	-1.13395	0.237217	-4.78024	1.7509e-06	7.30912e-05
ENSBTAG00000011969	1641.14	-1.13389	0.371845	-3.04935	0.00229334	0.0131713
ENSBTAG00000001937	19.4826	-1.13323	0.308471	-3.6737	0.000239065	0.00261639
ENSBTAG00000031800	2953.79	-1.13228	0.35558	-3.18432	0.00145095	0.00944244
ENSBTAG00000032453	46.1377	-1.13023	0.369228	-3.06106	0.00220558	0.0127973
ENSBTAG00000002844	26.5863	-1.12831	0.296261	-3.8085	0.000139813	0.00177598
ENSBTAG00000004664	273.7	-1.12825	0.382262	-2.9515	0.00316237	0.0165665
ENSBTAG00000022293	82.3487	-1.12566	0.231487	-4.86275	1.15763e-06	5.37349e-05
ENSBTAG00000019913	307.146	-1.12523	0.372326	-3.02215	0.00250986	0.0140073
ENSBTAG00000018732	164.669	-1.12514	0.339464	-3.31447	0.000918158	0.00682039
ENSBTAG00000018809	339.691	-1.12509	0.3305	-3.40421	0.00066356	0.00544504
ENSBTAG00000007206	466.164	-1.12406	0.34503	-3.25787	0.00112251	0.0079174
ENSBTAG00000001410	393.275	-1.12404	0.406023	-2.76841	0.00563314	0.0247355
ENSBTAG00000036101	62.4922	-1.12375	0.368824	-3.04685	0.00231252	0.0132432
ENSBTAG00000021777	65.1123	-1.12365	0.462577	-2.4291	0.0151364	0.0496912
ENSBTAG00000012280	91.3196	-1.12346	0.330052	-3.40388	0.000664364	0.00544685
ENSBTAG00000016096	136.082	-1.12319	0.44846	-2.50455	0.0122607	0.042908
ENSBTAG00000015343	150.842	-1.12269	0.344942	-3.25472	0.00113503	0.00796828
ENSBTAG00000020619	674.064	-1.12263	0.400583	-2.80249	0.00507099	0.0229973
ENSBTAG00000046759	38.2882	-1.1222	0.41892	-2.67879	0.00738888	0.0298628
ENSBTAG00000010264	317.304	-1.12042	0.239689	-4.67449	2.94684e-06	0.000109673
ENSBTAG00000010943	829.891	-1.12042	0.419657	-2.66985	0.00758862	0.0304655
ENSBTAG00000011715	376.514	-1.12041	0.34396	-3.25739	0.00112444	0.00792371
ENSBTAG00000054470	6.94862	-1.11795	0.340277	-3.2854	0.00101837	0.00739695
ENSBTAG00000038381	760.024	-1.11724	0.381654	-2.92737	0.00341843	0.0174427
ENSBTAG00000000512	224.73	-1.11724	0.346056	-3.22849	0.00124447	0.00848297
ENSBTAG00000051104	74.9601	-1.11552	0.308102	-3.62061	0.000293905	0.00303599
ENSBTAG00000020532	11.6984	-1.11419	0.378529	-2.94348	0.00324545	0.0168704
ENSBTAG00000017616	171.973	-1.11217	0.341844	-3.25343	0.00114021	0.0079926
ENSBTAG00000002344	1649.98	-1.11178	0.216001	-5.1471	2.64545e-07	1.81882e-05
ENSBTAG00000008642	434.094	-1.11158	0.154988	-7.17204	7.38873e-13	7.56199e-10
ENSBTAG00000013414	890.575	-1.11014	0.249782	-4.44445	8.81187e-06	0.000234053
ENSBTAG00000003644	149.846	-1.11013	0.405781	-2.73578	0.00622329	0.0265797
ENSBTAG00000043557	440.024	-1.10922	0.203091	-5.46171	4.71576e-08	4.91598e-06
ENSBTAG00000000653	96.2481	-1.10764	0.29415	-3.76558	0.000166165	0.00201215
ENSBTAG00000008237	1492.84	-1.10668	0.341326	-3.24231	0.00118565	0.00818508
ENSBTAG00000001274	59.5181	-1.10653	0.270037	-4.0977	4.17277e-05	0.000742976
ENSBTAG00000050363	4.64866	-1.10646	0.409352	-2.70295	0.00687276	0.0285117
ENSBTAG00000051269	250.385	-1.10453	0.312235	-3.53749	0.000403942	0.0038107
ENSBTAG00000017890	113.56	-1.10419	0.449683	-2.45549	0.0140691	0.0472772
ENSBTAG00000001694	646.256	-1.10351	0.305723	-3.60952	0.000306769	0.00312463
ENSBTAG00000021102	3678.95	-1.10343	0.183583	-6.01052	1.84925e-09	3.96632e-07
ENSBTAG00000012333	102.489	-1.10279	0.448002	-2.46158	0.0138327	0.0467352
ENSBTAG00000007835	44.6151	-1.10201	0.448356	-2.45788	0.0139758	0.0470738
ENSBTAG00000014882	46.1506	-1.10186	0.382989	-2.87701	0.00401467	0.0195036
ENSBTAG00000024756	142.102	-1.09988	0.415532	-2.64691	0.00812304	0.0320186
ENSBTAG00000014314	1836.16	-1.09982	0.411707	-2.67136	0.00755445	0.0303544
ENSBTAG00000008313	258.789	-1.09963	0.335648	-3.27614	0.00105236	0.00758769
ENSBTAG00000047217	798.157	-1.09892	0.342544	-3.2081	0.00133615	0.00892683
ENSBTAG00000006541	6.13137	-1.09826	0.364866	-3.01004	0.00261214	0.0144251
ENSBTAG00000016240	1638.35	-1.09787	0.289768	-3.78879	0.000151383	0.00188195
ENSBTAG00000019463	1690.53	-1.09774	0.329773	-3.32877	0.000872303	0.00659796
ENSBTAG00000005015	668.734	-1.09571	0.346454	-3.16264	0.00156347	0.0099469
ENSBTAG00000047648	22.5158	-1.09557	0.36846	-2.97338	0.00294537	0.0156963
ENSBTAG00000002226	88.4524	-1.09536	0.366608	-2.98782	0.00280976	0.0152192
ENSBTAG00000014966	3006.46	-1.09492	0.415118	-2.63762	0.00834905	0.0326885
ENSBTAG00000018496	1038.04	-1.09487	0.390464	-2.80402	0.00504691	0.0229528
ENSBTAG00000015395	19.0831	-1.09437	0.266596	-4.10498	4.04357e-05	0.00072684
ENSBTAG00000007388	234.273	-1.09319	0.449411	-2.4325	0.0149949	0.0494007
ENSBTAG00000017228	8.21541	-1.09242	0.381958	-2.86005	0.00423572	0.0201835
ENSBTAG00000006050	243.636	-1.09165	0.221544	-4.92749	8.32936e-07	4.2171e-05
ENSBTAG00000047360	19.8225	-1.0915	0.342308	-3.18866	0.00142935	0.00933358
ENSBTAG00000019371	15.5138	-1.09134	0.434242	-2.51321	0.0119639	0.0421379
ENSBTAG00000048054	2549.63	-1.09056	0.415068	-2.62743	0.00860317	0.0333476
ENSBTAG00000035782	285.527	-1.09008	0.362888	-3.0039	0.00266547	0.0146115
ENSBTAG00000008633	662.221	-1.08927	0.32312	-3.37109	0.00074871	0.00591487
ENSBTAG00000015268	237.052	-1.089	0.398869	-2.73022	0.00632928	0.0268929
ENSBTAG00000031725	205.644	-1.08696	0.283143	-3.83889	0.000123592	0.00161889
ENSBTAG00000019107	1931.36	-1.08669	0.328885	-3.30416	0.000952619	0.00701772
ENSBTAG00000011397	601.812	-1.08526	0.243655	-4.45408	8.42545e-06	0.000225889
ENSBTAG00000020484	213.527	-1.08496	0.331113	-3.27672	0.00105021	0.00757515
ENSBTAG00000011866	292.302	-1.08481	0.287578	-3.77221	0.000161809	0.00197887
ENSBTAG00000000782	21.5908	-1.0847	0.377263	-2.87518	0.00403796	0.0195558
ENSBTAG00000000480	413.091	-1.08464	0.412117	-2.63187	0.00849153	0.0330246
ENSBTAG00000007983	50.5952	-1.08436	0.370684	-2.92529	0.00344139	0.0175166
ENSBTAG00000013444	67.2765	-1.08325	0.402289	-2.69272	0.00708728	0.029101
ENSBTAG00000029771	3.09076	-1.08281	0.424545	-2.55053	0.010756	0.0391624
ENSBTAG00000020490	272.921	-1.08237	0.338324	-3.19921	0.00137804	0.00911206
ENSBTAG00000017038	1226.52	-1.08212	0.240558	-4.49836	6.84783e-06	0.000196585
ENSBTAG00000010103	6.33049	-1.08086	0.37678	-2.86869	0.00412182	0.0198383
ENSBTAG00000013505	265.858	-1.08004	0.258699	-4.1749	2.98122e-05	0.000581899
ENSBTAG00000031256	3.79955	-1.08	0.418582	-2.58013	0.00987633	0.0367996
ENSBTAG00000047281	132.723	-1.07903	0.324209	-3.3282	0.000874101	0.00660888
ENSBTAG00000000182	229.804	-1.07886	0.2705	-3.9884	6.65218e-05	0.00103701
ENSBTAG00000023851	135.28	-1.07839	0.356872	-3.02177	0.00251298	0.0140186
ENSBTAG00000039050	36.824	-1.07823	0.272905	-3.95094	7.78439e-05	0.0011686
ENSBTAG00000016249	24.2177	-1.07819	0.314837	-3.42461	0.000615684	0.00516345
ENSBTAG00000015920	2074.89	-1.07667	0.399535	-2.6948	0.00704319	0.0289818
ENSBTAG00000012106	333.832	-1.07595	0.390644	-2.75429	0.00588195	0.0254953
ENSBTAG00000010230	1733.32	-1.07554	0.414408	-2.59537	0.00944887	0.0356843
ENSBTAG00000026408	29.538	-1.07517	0.397913	-2.70203	0.00689183	0.0285464
ENSBTAG00000017496	1844.47	-1.07471	0.436567	-2.46172	0.0138273	0.0467254
ENSBTAG00000002044	496.721	-1.07468	0.346048	-3.10558	0.00189906	0.0114763
ENSBTAG00000006069	285.842	-1.07435	0.283814	-3.78541	0.000153453	0.00189882
ENSBTAG00000008222	45.4057	-1.07435	0.343806	-3.12488	0.00177876	0.0109228
ENSBTAG00000001543	65.6326	-1.07429	0.387634	-2.77141	0.00558142	0.0245867
ENSBTAG00000018622	265.684	-1.07428	0.387909	-2.76941	0.00561575	0.0247146
ENSBTAG00000012249	33.1039	-1.07389	0.257253	-4.17446	2.987e-05	0.000582418
ENSBTAG00000007753	104.385	-1.07387	0.361651	-2.96934	0.00298441	0.0158432
ENSBTAG00000001843	590.317	-1.07265	0.418999	-2.56002	0.0104665	0.0383704
ENSBTAG00000007170	1403.36	-1.07225	0.407083	-2.63399	0.0084387	0.0329134
ENSBTAG00000016704	4753.44	-1.07197	0.430221	-2.49168	0.0127139	0.0439989
ENSBTAG00000021693	16.1468	-1.0719	0.413245	-2.59387	0.00949031	0.0357956
ENSBTAG00000022381	260.497	-1.07177	0.433807	-2.47061	0.0134881	0.045895
ENSBTAG00000011444	603.326	-1.07156	0.378557	-2.83063	0.00464562	0.0215426
ENSBTAG00000018362	755.588	-1.07109	0.257328	-4.16237	3.14966e-05	0.000605903
ENSBTAG00000043282	72.1112	-1.07097	0.312412	-3.42806	0.000607918	0.00512133
ENSBTAG00000016470	805.026	-1.07092	0.305178	-3.50917	0.000449513	0.00408768
ENSBTAG00000003199	227.667	-1.06986	0.371563	-2.87935	0.00398496	0.0194353
ENSBTAG00000020900	258.705	-1.06923	0.242835	-4.40309	1.06718e-05	0.000272788
ENSBTAG00000011310	260.79	-1.06864	0.357266	-2.99116	0.00277916	0.0150885
ENSBTAG00000006067	547.812	-1.06861	0.325141	-3.28661	0.001014	0.0073767
ENSBTAG00000014840	577.271	-1.06855	0.297032	-3.59743	0.000321374	0.00322555
ENSBTAG00000015209	400.476	-1.06853	0.41377	-2.58242	0.0098109	0.0366656
ENSBTAG00000014918	258.822	-1.06852	0.308345	-3.46534	0.000529569	0.00463799
ENSBTAG00000010846	258.358	-1.06836	0.395878	-2.69871	0.00696087	0.0287638
ENSBTAG00000054553	13.7147	-1.06833	0.31838	-3.35553	0.000792123	0.0061434
ENSBTAG00000023795	2551.8	-1.06741	0.415338	-2.56998	0.0101706	0.0375122
ENSBTAG00000015221	1469.76	-1.06625	0.295217	-3.61176	0.000304127	0.00310681
ENSBTAG00000053773	2.98755	-1.06539	0.408234	-2.60976	0.00906067	0.0345609
ENSBTAG00000042652	16.7879	-1.06366	0.362693	-2.93269	0.00336039	0.0172313
ENSBTAG00000022244	34.3413	-1.06264	0.384612	-2.76289	0.00572917	0.0250132
ENSBTAG00000052796	8.54527	-1.06142	0.404214	-2.62589	0.00864217	0.033464
ENSBTAG00000039886	128.221	-1.06125	0.241953	-4.38619	1.15351e-05	0.000290088
ENSBTAG00000008433	633.561	-1.05991	0.320877	-3.30317	0.000955996	0.00703426
ENSBTAG00000005934	1253.51	-1.05911	0.247684	-4.27603	1.90258e-05	0.000420641
ENSBTAG00000001702	68.6516	-1.05831	0.250247	-4.22907	2.34655e-05	0.000485979
ENSBTAG00000034519	490.717	-1.05825	0.312071	-3.39104	0.000696291	0.00562215
ENSBTAG00000005432	18619.5	-1.05811	0.419949	-2.51963	0.011748	0.0417159
ENSBTAG00000001890	1276.77	-1.05761	0.265742	-3.97985	6.89584e-05	0.00106697
ENSBTAG00000018419	123.325	-1.05747	0.263046	-4.02008	5.81791e-05	0.000935916
ENSBTAG00000053406	227.261	-1.05742	0.26845	-3.93898	8.18298e-05	0.00120989
ENSBTAG00000009139	256.652	-1.05727	0.338955	-3.11921	0.00181337	0.0110833
ENSBTAG00000013956	1335.46	-1.05722	0.192931	-5.47979	4.25827e-08	4.56662e-06
ENSBTAG00000001022	3830.25	-1.05503	0.374858	-2.81448	0.00488565	0.0223666
ENSBTAG00000050704	8.67678	-1.05292	0.414461	-2.54046	0.0110708	0.0399268
ENSBTAG00000020067	114.589	-1.0528	0.375771	-2.8017	0.00508337	0.0230288
ENSBTAG00000042678	24.2507	-1.05218	0.268563	-3.91782	8.93517e-05	0.00128414
ENSBTAG00000011471	245.111	-1.05183	0.414603	-2.53696	0.0111821	0.0402072
ENSBTAG00000011495	289.801	-1.05096	0.37082	-2.83415	0.00459475	0.0213811
ENSBTAG00000022027	330.6	-1.05075	0.404146	-2.59992	0.00932456	0.0353461
ENSBTAG00000015089	11810.5	-1.04934	0.382746	-2.7416	0.00611408	0.0262575
ENSBTAG00000046952	16.291	-1.04908	0.284984	-3.6812	0.000232138	0.00255407
ENSBTAG00000047734	239.089	-1.0489	0.359516	-2.91754	0.00352805	0.0178121
ENSBTAG00000047132	53.8452	-1.0488	0.272155	-3.8537	0.000116348	0.00155743
ENSBTAG00000016253	259.619	-1.04841	0.37043	-2.83026	0.00465109	0.0215626
ENSBTAG00000022007	2125.45	-1.04835	0.333955	-3.13919	0.00169415	0.0105502
ENSBTAG00000005340	445.519	-1.04822	0.323164	-3.2436	0.00118027	0.00816794
ENSBTAG00000030317	232.716	-1.04778	0.427031	-2.45365	0.0141415	0.047385
ENSBTAG00000014742	207.434	-1.04722	0.428033	-2.44659	0.0144213	0.0480196
ENSBTAG00000004322	1083.38	-1.04713	0.399115	-2.62363	0.00869971	0.033617
ENSBTAG00000013283	56.0143	-1.04647	0.247029	-4.2362	2.27332e-05	0.000478242
ENSBTAG00000045776	123.007	-1.04524	0.375557	-2.78317	0.00538309	0.0239906
ENSBTAG00000012977	73.8366	-1.04473	0.377525	-2.76732	0.00565196	0.0247921
ENSBTAG00000046939	582.199	-1.04457	0.38413	-2.71931	0.00654173	0.0275302
ENSBTAG00000004635	747.275	-1.04436	0.398367	-2.62161	0.0087515	0.0337752
ENSBTAG00000051063	100.38	-1.04316	0.263676	-3.95621	7.61478e-05	0.00115054
ENSBTAG00000002503	847.627	-1.04279	0.296006	-3.52287	0.0004269	0.00395529
ENSBTAG00000004364	178.092	-1.04179	0.250286	-4.16239	3.14928e-05	0.000605903
ENSBTAG00000002072	444.147	-1.04173	0.398784	-2.61226	0.00899446	0.0343976
ENSBTAG00000015834	34.2627	-1.04118	0.380321	-2.73764	0.00618824	0.0264724
ENSBTAG00000053087	5.63265	-1.04097	0.349945	-2.97467	0.002933	0.015655
ENSBTAG00000038379	145.827	-1.04065	0.20613	-5.04851	4.45264e-07	2.62931e-05
ENSBTAG00000045197	10.806	-1.04017	0.35493	-2.93064	0.00338265	0.0173169
ENSBTAG00000038534	8.54662	-1.04017	0.312991	-3.32331	0.000889558	0.00669321
ENSBTAG00000038845	182.269	-1.04016	0.376604	-2.76195	0.00574573	0.0250503
ENSBTAG00000020371	409.873	-1.0397	0.407142	-2.55366	0.0106598	0.0389345
ENSBTAG00000003820	216.153	-1.0397	0.420512	-2.47246	0.0134187	0.0457338
ENSBTAG00000016140	272.353	-1.0394	0.362659	-2.86605	0.00415634	0.0199376
ENSBTAG00000015276	927.232	-1.0381	0.273507	-3.79551	0.000147342	0.00185231
ENSBTAG00000052977	337.902	-1.03792	0.225682	-4.59905	4.24417e-06	0.000141796
ENSBTAG00000027361	909.524	-1.03766	0.400166	-2.59308	0.00951209	0.035857
ENSBTAG00000050736	12.4144	-1.03759	0.266447	-3.89418	9.85322e-05	0.0013793
ENSBTAG00000006162	1034.15	-1.03724	0.239911	-4.32344	1.53618e-05	0.000357866
ENSBTAG00000012985	673.953	-1.03682	0.410306	-2.52694	0.0115062	0.0409745
ENSBTAG00000009460	111.854	-1.0353	0.425693	-2.43204	0.0150142	0.0494513
ENSBTAG00000015108	293.576	-1.03401	0.368616	-2.80511	0.00502988	0.0229033
ENSBTAG00000008654	142.945	-1.0334	0.357561	-2.89014	0.00385072	0.0189991
ENSBTAG00000021931	251.703	-1.03278	0.331355	-3.11684	0.00182803	0.0111487
ENSBTAG00000047731	68.5858	-1.03272	0.364337	-2.83451	0.00458954	0.0213675
ENSBTAG00000007338	12945.5	-1.03254	0.382091	-2.70235	0.00688518	0.0285395
ENSBTAG00000011325	234.862	-1.03078	0.423591	-2.43344	0.0149562	0.0493341
ENSBTAG00000020934	93.7254	-1.03078	0.39637	-2.60054	0.00930776	0.0353014
ENSBTAG00000019229	662.138	-1.03009	0.406153	-2.53621	0.011206	0.0402509
ENSBTAG00000007507	69.8726	-1.02993	0.321276	-3.20575	0.00134709	0.00898148
ENSBTAG00000004403	110.282	-1.02986	0.397797	-2.5889	0.00962818	0.0361565
ENSBTAG00000003576	240.003	-1.02984	0.345595	-2.97989	0.00288348	0.0154659
ENSBTAG00000045203	271.075	-1.02899	0.217532	-4.73029	2.24203e-06	8.88244e-05
ENSBTAG00000005490	163.6	-1.02834	0.361298	-2.84623	0.00442406	0.0207994
ENSBTAG00000008948	93.1093	-1.02789	0.328303	-3.13093	0.00174255	0.0107526
ENSBTAG00000009022	129.537	-1.0278	0.288395	-3.56386	0.000365446	0.00354245
ENSBTAG00000002524	240.26	-1.02678	0.2733	-3.75695	0.000171996	0.00206071
ENSBTAG00000045572	45.5708	-1.02613	0.39103	-2.62417	0.00868592	0.0335846
ENSBTAG00000018379	662.909	-1.02603	0.387718	-2.64632	0.00813719	0.0320676
ENSBTAG00000016211	959.044	-1.02514	0.287297	-3.56821	0.000359424	0.00349862
ENSBTAG00000007766	265.847	-1.02509	0.362576	-2.82723	0.0046953	0.0216974
ENSBTAG00000043885	107.42	-1.02385	0.398643	-2.56832	0.0102191	0.037641
ENSBTAG00000049410	544.219	-1.02355	0.201472	-5.08035	3.76738e-07	2.31148e-05
ENSBTAG00000013527	21445.1	-1.02339	0.313072	-3.26887	0.0010798	0.00771696
ENSBTAG00000011102	1547.45	-1.02213	0.316669	-3.22775	0.0012477	0.00849712
ENSBTAG00000021815	1369.2	-1.02161	0.281242	-3.63251	0.000280673	0.0029341
ENSBTAG00000043951	546.177	-1.02111	0.348097	-2.9334	0.00335275	0.0172206
ENSBTAG00000004248	459.134	-1.01966	0.248488	-4.10346	4.07015e-05	0.000727481
ENSBTAG00000014442	220.331	-1.01864	0.336864	-3.0239	0.00249542	0.0139624
ENSBTAG00000005089	281.885	-1.01842	0.251351	-4.05179	5.0828e-05	0.000856002
ENSBTAG00000050974	55.9898	-1.01674	0.310823	-3.27113	0.0010712	0.00769087
ENSBTAG00000032304	442.174	-1.0138	0.411265	-2.46508	0.0136983	0.0463983
ENSBTAG00000007623	417.342	-1.01279	0.320488	-3.16014	0.00157693	0.0100121
ENSBTAG00000009915	9083.3	-1.01263	0.30305	-3.34146	0.000833389	0.0063786
ENSBTAG00000049609	19.7348	-1.01235	0.342888	-2.95243	0.00315283	0.0165258
ENSBTAG00000006080	14.7132	-1.01194	0.411163	-2.46117	0.0138485	0.0467546
ENSBTAG00000003100	70.8964	-1.01121	0.39903	-2.53418	0.0112709	0.040422
ENSBTAG00000018077	43.3659	-1.01085	0.375786	-2.68997	0.00714589	0.0292418
ENSBTAG00000012509	107.993	-1.01054	0.401147	-2.51912	0.0117647	0.0417515
ENSBTAG00000050078	680.357	-1.01038	0.327771	-3.08258	0.00205211	0.0121443
ENSBTAG00000003819	238.266	-1.01024	0.260106	-3.88398	0.000102761	0.00142461
ENSBTAG00000015807	365.466	-1.00953	0.375807	-2.68629	0.00722513	0.029424
ENSBTAG00000006989	207.339	-1.00903	0.317869	-3.17436	0.00150168	0.00967255
ENSBTAG00000007878	634.779	-1.00896	0.376959	-2.67658	0.00743778	0.029989
ENSBTAG00000047717	121.108	-1.00654	0.290982	-3.45913	0.000541933	0.00469843
ENSBTAG00000014119	6.10664	-1.00567	0.397026	-2.533	0.011309	0.0405119
ENSBTAG00000030164	3813.7	-1.00503	0.217645	-4.61776	3.87909e-06	0.000134293
ENSBTAG00000016352	324.932	-1.00499	0.370613	-2.71171	0.00669374	0.0279743
ENSBTAG00000008340	4283.26	-1.00488	0.337035	-2.98153	0.00286814	0.0153969
ENSBTAG00000003963	179.408	-1.00418	0.399754	-2.51199	0.0120054	0.0422599
ENSBTAG00000051562	48.7263	-1.00329	0.399104	-2.51387	0.0119415	0.0421177
ENSBTAG00000015131	1162.34	-1.00316	0.404059	-2.48271	0.0130389	0.0447747
ENSBTAG00000052040	99.8986	-1.00309	0.304483	-3.29441	0.000986289	0.00721289
ENSBTAG00000001104	266.383	-1.00254	0.36825	-2.72245	0.00648007	0.0273323
ENSBTAG00000009581	90.3056	-1.00159	0.278986	-3.59011	0.000330538	0.00329156
ENSBTAG00000046022	18.4765	-1.0007	0.329455	-3.03744	0.002386	0.0135369
ENSBTAG00000052100	31.8827	-1.00044	0.283333	-3.53095	0.000414063	0.00387483
ENSBTAG00000005034	120.524	-1.00038	0.357444	-2.79871	0.00513069	0.0231981
ENSBTAG00000016406	606.852	1.00021	0.320542	3.12037	0.00180622	0.0110514
ENSBTAG00000004532	951.752	1.00111	0.24726	4.04883	5.14753e-05	0.000862235
ENSBTAG00000020175	1466.12	1.00127	0.222577	4.49851	6.84311e-06	0.000196585
ENSBTAG00000002951	612.305	1.00148	0.227363	4.40478	1.05889e-05	0.000271593
ENSBTAG00000020164	7087.57	1.00167	0.242888	4.12398	3.72381e-05	0.000682899
ENSBTAG00000050339	6.26113	1.00183	0.35557	2.81752	0.00483958	0.0222106
ENSBTAG00000050294	8.82295	1.00252	0.373877	2.68142	0.007331	0.0296867
ENSBTAG00000034255	1175.71	1.00271	0.221041	4.53629	5.72516e-06	0.000172587
ENSBTAG00000007652	276.131	1.0053	0.350505	2.86815	0.00412881	0.0198516
ENSBTAG00000042846	19.1444	1.00639	0.265748	3.78702	0.000152467	0.00189096
ENSBTAG00000046345	3.94024	1.00687	0.41324	2.43654	0.0148287	0.0489913
ENSBTAG00000037634	2643.49	1.01124	0.233309	4.33435	1.46194e-05	0.000345752
ENSBTAG00000020748	784.832	1.01205	0.245876	4.1161	3.85342e-05	0.000699462
ENSBTAG00000016369	1085.73	1.0123	0.292275	3.46353	0.000533142	0.0046532
ENSBTAG00000054325	997.774	1.01285	0.33945	2.98378	0.00284711	0.0153229
ENSBTAG00000049368	58.8165	1.01429	0.361883	2.80282	0.00506576	0.0229863
ENSBTAG00000025782	5384.42	1.01539	0.357386	2.84115	0.00449514	0.0210382
ENSBTAG00000008963	110.655	1.01577	0.31057	3.27067	0.00107294	0.0076945
ENSBTAG00000036258	27.7102	1.01581	0.370895	2.73882	0.00616609	0.0264019
ENSBTAG00000006255	752.938	1.01608	0.183524	5.53647	3.08637e-08	3.55504e-06
ENSBTAG00000037746	807.124	1.01664	0.300382	3.38449	0.000713097	0.00571778
ENSBTAG00000016092	1428.07	1.01724	0.301264	3.37656	0.000733981	0.00582929
ENSBTAG00000040551	3675.02	1.01799	0.254658	3.99747	6.40223e-05	0.00100157
ENSBTAG00000015222	1817.03	1.01817	0.274933	3.70335	0.000212769	0.00240622
ENSBTAG00000004544	2410.11	1.01983	0.340711	2.99322	0.00276047	0.0150132
ENSBTAG00000000415	17399.7	1.02019	0.28862	3.5347	0.000408232	0.00383952
ENSBTAG00000046529	43.6552	1.02029	0.29775	3.42668	0.000611017	0.00513889
ENSBTAG00000019338	30725.5	1.02079	0.332521	3.06984	0.0021417	0.0125319
ENSBTAG00000006925	215.251	1.02296	0.28737	3.55972	0.000371255	0.00358572
ENSBTAG00000010503	345.476	1.02407	0.306549	3.34064	0.000835854	0.00638961
ENSBTAG00000032961	6203.96	1.02436	0.300117	3.41322	0.000642013	0.00531262
ENSBTAG00000050467	320.708	1.02455	0.348372	2.94097	0.00327181	0.0169401
ENSBTAG00000000817	41.2171	1.02624	0.389911	2.63199	0.00848866	0.0330228
ENSBTAG00000012376	65.9356	1.02672	0.2414	4.25317	2.10761e-05	0.000451632
ENSBTAG00000011105	29269.5	1.02733	0.34868	2.94635	0.00321547	0.0167617
ENSBTAG00000013016	9098.86	1.02768	0.254657	4.03555	5.44744e-05	0.000894012
ENSBTAG00000019459	126.237	1.02923	0.381011	2.70131	0.00690676	0.0285904
ENSBTAG00000048843	6228.62	1.03026	0.297732	3.46038	0.000539422	0.00468604
ENSBTAG00000019232	824.04	1.03065	0.316522	3.25617	0.00112927	0.00794577
ENSBTAG00000031265	5.92493	1.03093	0.37495	2.74951	0.00596847	0.0257945
ENSBTAG00000026936	563.702	1.03104	0.293856	3.50867	0.000450351	0.00409131
ENSBTAG00000015719	265.182	1.03118	0.395917	2.60455	0.00919958	0.0349886
ENSBTAG00000050437	3.77442	1.03155	0.408564	2.52482	0.0115758	0.0411749
ENSBTAG00000019853	3058.66	1.03217	0.271419	3.80286	0.000143037	0.00181077
ENSBTAG00000042819	13.2115	1.03234	0.36952	2.79373	0.00521034	0.0234616
ENSBTAG00000017028	10047.5	1.03238	0.299289	3.44944	0.000561742	0.00482379
ENSBTAG00000031609	530.723	1.03246	0.225572	4.57708	4.71504e-06	0.000152483
ENSBTAG00000000421	6102.82	1.03248	0.248662	4.15215	3.29367e-05	0.000627783
ENSBTAG00000004495	5108.79	1.03454	0.285696	3.62111	0.000293341	0.00303254
ENSBTAG00000012545	3898.32	1.03543	0.355664	2.91127	0.00359965	0.0180466
ENSBTAG00000024482	183.787	1.03553	0.287122	3.60659	0.000310251	0.00314806
ENSBTAG00000002918	524.293	1.03575	0.319206	3.24476	0.00117548	0.00815105
ENSBTAG00000052683	16.8248	1.03617	0.295424	3.50739	0.000452527	0.00409965
ENSBTAG00000013168	811.842	1.03722	0.354128	2.92894	0.00340115	0.0173735
ENSBTAG00000013068	1121.29	1.03755	0.279821	3.70789	0.00020899	0.00237645
ENSBTAG00000052330	19.402	1.03772	0.41189	2.51941	0.011755	0.0417252
ENSBTAG00000030337	1337.33	1.03939	0.350838	2.96261	0.00305047	0.0161297
ENSBTAG00000044311	89.6703	1.03962	0.210462	4.9397	7.82431e-07	4.03319e-05
ENSBTAG00000016637	1393.98	1.03991	0.248592	4.18321	2.87424e-05	0.000567814
ENSBTAG00000016999	3006.82	1.04016	0.303878	3.42294	0.00061947	0.00518588
ENSBTAG00000006707	14942.4	1.0405	0.373707	2.78426	0.00536506	0.0239331
ENSBTAG00000011140	1315.91	1.04094	0.180496	5.76712	8.0636e-09	1.33157e-06
ENSBTAG00000017375	1004.22	1.04109	0.31422	3.31324	0.000922213	0.00684779
ENSBTAG00000048573	13.8129	1.04112	0.29402	3.54098	0.00039864	0.00377021
ENSBTAG00000002979	61.6592	1.04172	0.379475	2.74515	0.00604824	0.0260828
ENSBTAG00000022539	549.846	1.042	0.251314	4.1462	3.38038e-05	0.000639736
ENSBTAG00000019246	8169.11	1.04345	0.227295	4.59072	4.41715e-06	0.000144604
ENSBTAG00000042305	3.22332	1.04353	0.42962	2.42895	0.0151426	0.0496995
ENSBTAG00000012778	4138.52	1.04394	0.320663	3.25556	0.00113169	0.0079538
ENSBTAG00000017265	1869.63	1.04409	0.279304	3.73819	0.000185351	0.00218026
ENSBTAG00000007709	4942.99	1.04429	0.290067	3.60015	0.000318035	0.0032033
ENSBTAG00000012382	531.281	1.04431	0.275309	3.79322	0.000148706	0.00186483
ENSBTAG00000007681	1122.82	1.04499	0.385416	2.71132	0.00670153	0.0279943
ENSBTAG00000005718	48748.4	1.04551	0.265894	3.93205	8.4225e-05	0.00123169
ENSBTAG00000001108	3155.18	1.04559	0.340664	3.06926	0.00214593	0.0125487
ENSBTAG00000017086	279.691	1.04599	0.272601	3.83707	0.000124513	0.00162703
ENSBTAG00000003545	1514.6	1.04605	0.231021	4.52795	5.95583e-06	0.000178062
ENSBTAG00000000806	8507	1.0465	0.285764	3.66213	0.000250129	0.00271203
ENSBTAG00000043122	13.6078	1.04788	0.398525	2.62939	0.00855371	0.0331903
ENSBTAG00000046573	56.3381	1.04839	0.421	2.49023	0.0127659	0.0441461
ENSBTAG00000051951	11.6482	1.04922	0.385174	2.72402	0.00644932	0.0272766
ENSBTAG00000000333	133.404	1.04937	0.377552	2.77942	0.00544566	0.0241828
ENSBTAG00000006287	360.016	1.04955	0.40133	2.61518	0.00891796	0.0342054
ENSBTAG00000002423	5276	1.04959	0.27818	3.77305	0.000161264	0.00197583
ENSBTAG00000005928	1773.32	1.04989	0.295579	3.55199	0.000382336	0.0036667
ENSBTAG00000030710	312.153	1.04991	0.287108	3.65685	0.000255334	0.00274454
ENSBTAG00000014711	834.089	1.05002	0.304375	3.44976	0.000561081	0.00482034
ENSBTAG00000003339	750.523	1.05035	0.249671	4.20693	2.5886e-05	0.000527341
ENSBTAG00000017140	648.108	1.05043	0.325951	3.22267	0.00127003	0.00860654
ENSBTAG00000000087	15224.3	1.05076	0.221349	4.74708	2.06373e-06	8.31732e-05
ENSBTAG00000012920	1858.06	1.05136	0.283847	3.70397	0.000212255	0.00240363
ENSBTAG00000005481	15239.8	1.05182	0.279882	3.75808	0.000171222	0.00205467
ENSBTAG00000008219	2132.09	1.05245	0.261185	4.02951	5.58926e-05	0.000908499
ENSBTAG00000009522	6645.08	1.05335	0.297141	3.54495	0.00039268	0.00372896
ENSBTAG00000008530	5823.76	1.05475	0.307191	3.43354	0.000595756	0.0050485
ENSBTAG00000008068	2715.98	1.05511	0.285034	3.70169	0.00021417	0.00241767
ENSBTAG00000009260	10.7386	1.05511	0.348156	3.03056	0.00244101	0.0137403
ENSBTAG00000013455	1730.02	1.05591	0.252581	4.18047	2.90907e-05	0.000571402
ENSBTAG00000030593	105.897	1.056	0.404626	2.60983	0.00905867	0.0345604
ENSBTAG00000004745	4595.81	1.05603	0.30551	3.45661	0.000547011	0.00473214
ENSBTAG00000010313	3063.94	1.05644	0.323044	3.27025	0.00107451	0.00769747
ENSBTAG00000011187	4618.32	1.0565	0.354279	2.98212	0.00286257	0.0153714
ENSBTAG00000010818	2193.87	1.05658	0.271341	3.89391	9.86432e-05	0.00137982
ENSBTAG00000018697	1432.37	1.05679	0.252716	4.18173	2.89305e-05	0.000568854
ENSBTAG00000000962	1626.39	1.0569	0.297934	3.54744	0.000389	0.00370912
ENSBTAG00000002233	176.551	1.05701	0.312035	3.38748	0.000705379	0.00567099
ENSBTAG00000034396	995.12	1.05771	0.315736	3.35	0.000808124	0.00622352
ENSBTAG00000000053	1075.98	1.05794	0.323496	3.27032	0.00107426	0.00769747
ENSBTAG00000051217	4.7118	1.05848	0.431892	2.45079	0.0142545	0.047634
ENSBTAG00000007386	1937.6	1.05888	0.294503	3.59549	0.000323784	0.00323958
ENSBTAG00000000436	6521.82	1.05941	0.334614	3.16606	0.00154517	0.00987315
ENSBTAG00000024275	796.062	1.06033	0.298015	3.55799	0.000373697	0.00360558
ENSBTAG00000027024	4978.1	1.06052	0.350573	3.02511	0.00248545	0.0139191
ENSBTAG00000024407	513.692	1.0606	0.230842	4.59448	4.33822e-06	0.000143165
ENSBTAG00000015584	3929.75	1.06126	0.275063	3.85825	0.000114202	0.00154197
ENSBTAG00000034501	254.547	1.06133	0.352845	3.00791	0.00263047	0.0144999
ENSBTAG00000008812	1465.56	1.062	0.336998	3.15136	0.00162514	0.0102311
ENSBTAG00000017061	2154.46	1.06274	0.262449	4.04934	5.13629e-05	0.000861125
ENSBTAG00000007562	4319.96	1.06331	0.320274	3.32002	0.000900109	0.00674613
ENSBTAG00000008099	1092.99	1.06394	0.324207	3.28168	0.0010319	0.0074778
ENSBTAG00000023846	357.017	1.06398	0.341235	3.11802	0.0018207	0.0111175
ENSBTAG00000018598	9.01355	1.06418	0.389488	2.73225	0.00629038	0.026782
ENSBTAG00000036282	1049.9	1.06436	0.258556	4.11654	3.84596e-05	0.000699177
ENSBTAG00000014628	837.716	1.06549	0.415074	2.56699	0.0102585	0.0377712
ENSBTAG00000047679	4875.24	1.06559	0.299623	3.55644	0.000375917	0.00361765
ENSBTAG00000011096	3559.35	1.06588	0.285927	3.7278	0.000193162	0.00225134
ENSBTAG00000000266	4443.18	1.06621	0.230773	4.62017	3.83431e-06	0.000132989
ENSBTAG00000000629	264.25	1.06658	0.360532	2.95836	0.00309276	0.0162887
ENSBTAG00000008048	1386.06	1.0666	0.275784	3.86752	0.000109946	0.00150521
ENSBTAG00000020546	631.534	1.06763	0.298787	3.5732	0.000352643	0.00345019
ENSBTAG00000004777	759.283	1.06822	0.360006	2.96722	0.0030051	0.015935
ENSBTAG00000020658	116.764	1.06846	0.283604	3.76743	0.000164938	0.00200374
ENSBTAG00000048217	11.6488	1.06851	0.27253	3.92071	8.82886e-05	0.00127316
ENSBTAG00000001311	10598.1	1.06934	0.234702	4.55616	5.20981e-06	0.000163005
ENSBTAG00000017715	25.6713	1.06963	0.420633	2.54291	0.0109934	0.0397013
ENSBTAG00000011998	409.36	1.06967	0.336643	3.17746	0.00148574	0.00960633
ENSBTAG00000017649	66.8898	1.06998	0.359329	2.97773	0.00290391	0.0155325
ENSBTAG00000000231	1492.46	1.07024	0.392279	2.72826	0.00636697	0.0270079
ENSBTAG00000005165	3837.71	1.0715	0.279122	3.83882	0.000123629	0.00161889
ENSBTAG00000007163	8813.87	1.0715	0.256028	4.18509	2.85056e-05	0.000565265
ENSBTAG00000016438	17.9518	1.07183	0.315329	3.39909	0.000676104	0.00551453
ENSBTAG00000043268	22.3751	1.07258	0.333644	3.21473	0.00130569	0.00877916
ENSBTAG00000017329	425.751	1.07292	0.264829	4.05137	5.09182e-05	0.000856748
ENSBTAG00000050990	56.252	1.07323	0.272648	3.93631	8.27447e-05	0.00121907
ENSBTAG00000010118	2159.96	1.0733	0.322729	3.32568	0.000882017	0.00664987
ENSBTAG00000012073	200.787	1.07344	0.32206	3.33304	0.000859037	0.00652508
ENSBTAG00000008707	20.281	1.07402	0.431575	2.4886	0.0128248	0.0442797
ENSBTAG00000003708	4839.1	1.0743	0.304359	3.52971	0.000416021	0.00388731
ENSBTAG00000016274	20.6993	1.07436	0.316349	3.39612	0.000683493	0.00555487
ENSBTAG00000000359	1470.44	1.07455	0.253865	4.23277	2.30832e-05	0.000482344
ENSBTAG00000016217	1437.45	1.07462	0.290763	3.69585	0.00021915	0.00245108
ENSBTAG00000042896	10.0722	1.07511	0.340446	3.15794	0.00158887	0.010064
ENSBTAG00000042684	9.28562	1.07532	0.340744	3.1558	0.00160057	0.0101208
ENSBTAG00000016730	4966.44	1.07639	0.250501	4.29695	1.7316e-05	0.000391309
ENSBTAG00000019376	7025.39	1.07647	0.271833	3.96003	7.49414e-05	0.00113784
ENSBTAG00000021245	334.864	1.07669	0.421892	2.55206	0.0107087	0.0390721
ENSBTAG00000042833	20.516	1.07716	0.253213	4.25396	2.10023e-05	0.000450981
ENSBTAG00000042217	33.2861	1.07862	0.317025	3.40231	0.000668178	0.00546613
ENSBTAG00000009838	373.347	1.07906	0.269417	4.00518	6.19697e-05	0.000979962
ENSBTAG00000051793	142.884	1.08017	0.400624	2.69623	0.00701294	0.0289069
ENSBTAG00000004547	1918.96	1.08064	0.429008	2.51893	0.0117714	0.041752
ENSBTAG00000002137	1493.51	1.08079	0.299264	3.61149	0.000304448	0.00310776
ENSBTAG00000012347	10.7049	1.08133	0.351485	3.07646	0.00209474	0.0123267
ENSBTAG00000016882	8222.59	1.08392	0.299874	3.61459	0.000300818	0.0030893
ENSBTAG00000047416	105.102	1.08443	0.371139	2.92189	0.00347919	0.0176609
ENSBTAG00000011667	31.6711	1.08486	0.430174	2.52191	0.0116721	0.0414701
ENSBTAG00000012448	1636.18	1.08496	0.280001	3.87484	0.000106693	0.00146497
ENSBTAG00000051975	66.191	1.08553	0.288307	3.7652	0.000166415	0.00201381
ENSBTAG00000010665	40.6779	1.086	0.4088	2.65655	0.00789453	0.0313563
ENSBTAG00000031687	264.662	1.08608	0.274607	3.95505	7.652e-05	0.00115336
ENSBTAG00000012558	77.7233	1.08711	0.413605	2.62839	0.008579	0.0332677
ENSBTAG00000006697	3501.23	1.08714	0.31787	3.42006	0.000626069	0.00521634
ENSBTAG00000053054	11.1862	1.08774	0.32425	3.35463	0.000794718	0.00615484
ENSBTAG00000001539	1092.16	1.08784	0.261154	4.16551	3.10655e-05	0.000600084
ENSBTAG00000010587	5951.64	1.08827	0.349576	3.11312	0.00185121	0.0112462
ENSBTAG00000050527	279.03	1.08928	0.400057	2.72282	0.00647278	0.0273201
ENSBTAG00000052277	50.9604	1.09137	0.361832	3.01623	0.00255941	0.0142181
ENSBTAG00000016761	18.0771	1.09142	0.322188	3.38751	0.000705302	0.00567099
ENSBTAG00000029951	8.81096	1.09321	0.361367	3.02521	0.00248463	0.0139187
ENSBTAG00000027569	919.978	1.09355	0.325596	3.3586	0.000783388	0.00609592
ENSBTAG00000010982	3135.69	1.09368	0.291793	3.74813	0.000178158	0.00211477
ENSBTAG00000009354	13986.7	1.09451	0.294853	3.71206	0.000205583	0.00235474
ENSBTAG00000047828	278.994	1.09467	0.269628	4.05994	4.90846e-05	0.00083341
ENSBTAG00000019946	4.49389	1.09483	0.377991	2.89644	0.00377423	0.0187289
ENSBTAG00000042504	19.1721	1.09546	0.29637	3.69625	0.000218807	0.00245108
ENSBTAG00000011022	6989.15	1.09553	0.2348	4.66578	3.07447e-06	0.000112098
ENSBTAG00000001774	121.923	1.09661	0.352037	3.11503	0.00183925	0.0111902
ENSBTAG00000049630	10.7175	1.09676	0.42107	2.6047	0.00919547	0.0349822
ENSBTAG00000008575	3.96036	1.09825	0.402042	2.73169	0.00630105	0.0268169
ENSBTAG00000024787	1587.07	1.09831	0.292984	3.74869	0.000177758	0.00211137
ENSBTAG00000000111	19445.5	1.09908	0.285118	3.85481	0.000115821	0.00155473
ENSBTAG00000003784	2209.71	1.09909	0.285799	3.84568	0.000120216	0.00159547
ENSBTAG00000043234	5.78047	1.10026	0.385088	2.85716	0.00427453	0.0203114
ENSBTAG00000021845	3974.89	1.10095	0.257687	4.27243	1.9335e-05	0.000424269
ENSBTAG00000009647	3683.16	1.1027	0.261125	4.22287	2.41215e-05	0.00049626
ENSBTAG00000019133	1068.68	1.10318	0.213693	5.16246	2.4372e-07	1.7097e-05
ENSBTAG00000044568	7.46871	1.1032	0.29676	3.71748	0.000201223	0.00232066
ENSBTAG00000010210	273.584	1.10342	0.318175	3.46795	0.00052444	0.00460152
ENSBTAG00000017533	28.1991	1.10393	0.404528	2.72894	0.00635384	0.0269645
ENSBTAG00000003825	5757.23	1.10398	0.272427	4.05241	5.06921e-05	0.000854485
ENSBTAG00000009846	4013.44	1.10444	0.25896	4.26492	1.99978e-05	0.000432899
ENSBTAG00000013391	917.152	1.10502	0.306825	3.60147	0.000316422	0.00319331
ENSBTAG00000008876	22.4277	1.10553	0.371434	2.97637	0.00291683	0.015582
ENSBTAG00000006587	313.108	1.1057	0.371111	2.97943	0.0028879	0.0154807
ENSBTAG00000007933	2628.22	1.1085	0.357654	3.09936	0.00193942	0.011644
ENSBTAG00000013562	118.84	1.10871	0.328155	3.37863	0.000728492	0.00580594
ENSBTAG00000000874	9005.93	1.10921	0.240674	4.60876	4.05071e-06	0.000137931
ENSBTAG00000018972	3314.19	1.10998	0.374833	2.96127	0.00306376	0.0161816
ENSBTAG00000011358	2545.01	1.11145	0.454749	2.4441	0.0145216	0.0482555
ENSBTAG00000050033	5.78726	1.1116	0.35738	3.11041	0.00186831	0.0113264
ENSBTAG00000054520	895.614	1.11197	0.219985	5.05478	4.30894e-07	2.56884e-05
ENSBTAG00000044010	13319.9	1.11241	0.435604	2.55373	0.0106576	0.0389345
ENSBTAG00000049011	74.3661	1.11305	0.276223	4.02954	5.5886e-05	0.000908499
ENSBTAG00000020412	591.858	1.11423	0.325226	3.42601	0.000612513	0.00514611
ENSBTAG00000011636	249.516	1.11441	0.376202	2.96227	0.00305379	0.0161366
ENSBTAG00000021346	163.228	1.11682	0.383306	2.91366	0.00357218	0.0179557
ENSBTAG00000008716	4418.97	1.11851	0.305185	3.66502	0.000247316	0.00268622
ENSBTAG00000006770	409.796	1.11867	0.449079	2.49103	0.0127375	0.044064
ENSBTAG00000001592	2350.53	1.11914	0.288134	3.88412	0.000102702	0.00142461
ENSBTAG00000049437	5098.32	1.11961	0.296761	3.77278	0.000161439	0.00197668
ENSBTAG00000012552	2485.07	1.12196	0.267516	4.194	2.74081e-05	0.000550521
ENSBTAG00000015678	56.7894	1.12272	0.291606	3.85014	0.00011805	0.00157232
ENSBTAG00000044681	17.4492	1.12454	0.293474	3.83184	0.000127188	0.0016497
ENSBTAG00000016903	139.976	1.12601	0.462209	2.43614	0.0148448	0.0490272
ENSBTAG00000005155	468.173	1.1267	0.244184	4.61414	3.94724e-06	0.000135627
ENSBTAG00000011059	171.718	1.12679	0.446075	2.52601	0.0115367	0.0410672
ENSBTAG00000048151	9630.76	1.12896	0.257077	4.39152	1.12563e-05	0.000283841
ENSBTAG00000012740	1238.73	1.12955	0.298055	3.78973	0.000150811	0.00188021
ENSBTAG00000052265	33.6494	1.12999	0.456529	2.47518	0.013317	0.0454953
ENSBTAG00000011198	3716.6	1.13052	0.257339	4.39311	1.11741e-05	0.00028215
ENSBTAG00000012784	989.046	1.13101	0.391942	2.88564	0.00390617	0.0191864
ENSBTAG00000049853	10.1929	1.13119	0.393217	2.87676	0.00401778	0.0195036
ENSBTAG00000052136	4.98681	1.13354	0.40946	2.76837	0.00563376	0.0247355
ENSBTAG00000049275	6.96209	1.13437	0.455834	2.48857	0.0128257	0.0442797
ENSBTAG00000013842	1029	1.13463	0.31654	3.58447	0.000337768	0.00334363
ENSBTAG00000013919	21844.9	1.13513	0.360026	3.1529	0.00161655	0.0101908
ENSBTAG00000009770	6105.64	1.13527	0.262842	4.3192	1.56593e-05	0.000362985
ENSBTAG00000048607	25.0254	1.13595	0.224639	5.05678	4.26385e-07	2.56561e-05
ENSBTAG00000036401	4211.56	1.13653	0.369995	3.07175	0.00212807	0.012471
ENSBTAG00000051760	341.413	1.13752	0.262605	4.33166	1.47991e-05	0.000348652
ENSBTAG00000021367	1475.56	1.13764	0.247627	4.59417	4.34473e-06	0.000143165
ENSBTAG00000014809	787.853	1.13927	0.453149	2.51412	0.0119328	0.0421073
ENSBTAG00000046612	6604.23	1.13998	0.255482	4.46209	8.11656e-06	0.000220138
ENSBTAG00000013008	47.8852	1.14069	0.46158	2.47128	0.0134631	0.0458265
ENSBTAG00000049783	29.3645	1.14211	0.36911	3.09423	0.00197326	0.0118016
ENSBTAG00000032872	743.236	1.14329	0.304174	3.75866	0.000170823	0.00205251
ENSBTAG00000022471	5.35754	1.14636	0.451738	2.53768	0.0111591	0.0401598
ENSBTAG00000017967	11694.2	1.14821	0.279019	4.11517	3.869e-05	0.000701608
ENSBTAG00000000951	33.6693	1.14851	0.461714	2.4875	0.0128644	0.0443407
ENSBTAG00000001788	16084.6	1.14895	0.409732	2.80414	0.00504507	0.02295
ENSBTAG00000005785	7575.12	1.14949	0.327221	3.5129	0.000443241	0.0040484
ENSBTAG00000005278	718.005	1.1498	0.343189	3.35033	0.00080715	0.00622116
ENSBTAG00000017045	12.6369	1.15097	0.366968	3.13642	0.00171023	0.0106276
ENSBTAG00000008737	4651.18	1.15131	0.322358	3.57152	0.000354919	0.00346524
ENSBTAG00000002627	3267.72	1.15143	0.266129	4.3266	1.51429e-05	0.000354539
ENSBTAG00000054870	92.8559	1.15171	0.368183	3.12808	0.00175951	0.0108342
ENSBTAG00000046158	2542.81	1.15205	0.471692	2.44238	0.0145908	0.048437
ENSBTAG00000052241	47.164	1.1529	0.238877	4.82635	1.39056e-06	6.17691e-05
ENSBTAG00000001822	27373.5	1.15297	0.278248	4.14367	3.41794e-05	0.000644882
ENSBTAG00000003362	36549	1.15303	0.343222	3.35943	0.000781038	0.00608685
ENSBTAG00000043776	7.06281	1.15329	0.43354	2.66017	0.00781004	0.0311068
ENSBTAG00000048974	5.0377	1.15337	0.361264	3.19261	0.00140995	0.00924558
ENSBTAG00000017263	3976.26	1.1539	0.263723	4.37544	1.21188e-05	0.000301919
ENSBTAG00000029935	20.1248	1.15598	0.345705	3.34382	0.000826341	0.00632986
ENSBTAG00000046517	18.9593	1.15878	0.388369	2.98371	0.00284774	0.0153229
ENSBTAG00000002554	611.426	1.15897	0.441872	2.62287	0.00871933	0.0336789
ENSBTAG00000031682	1290.46	1.16109	0.29324	3.9595	7.51066e-05	0.0011385
ENSBTAG00000025477	1046.33	1.16335	0.319755	3.63825	0.000274499	0.00288572
ENSBTAG00000030913	17006.7	1.1638	0.430658	2.70237	0.00688472	0.0285395
ENSBTAG00000007130	1767.05	1.16606	0.309445	3.76824	0.000164401	0.00200071
ENSBTAG00000047338	1472.85	1.16703	0.287254	4.0627	4.85082e-05	0.000827389
ENSBTAG00000053347	23.4491	1.16809	0.479016	2.43852	0.0147475	0.048804
ENSBTAG00000025263	19.5817	1.16974	0.321106	3.64286	0.000269625	0.00284753
ENSBTAG00000015338	307.159	1.16989	0.31322	3.73506	0.000187672	0.00219922
ENSBTAG00000043394	25.2671	1.17	0.297612	3.9313	8.44895e-05	0.00123459
ENSBTAG00000002827	3310.18	1.17155	0.291654	4.01692	5.89625e-05	0.000942794
ENSBTAG00000003650	37.4787	1.17159	0.401152	2.92058	0.00349382	0.0177112
ENSBTAG00000038625	1247.32	1.17223	0.423364	2.76886	0.00562532	0.0247355
ENSBTAG00000050705	706.729	1.17331	0.207835	5.64536	1.64833e-08	2.29536e-06
ENSBTAG00000003957	19.1151	1.17341	0.460436	2.54847	0.0108196	0.0392971
ENSBTAG00000015025	645.623	1.17365	0.304462	3.85482	0.000115814	0.00155473
ENSBTAG00000040151	1017.16	1.17489	0.329147	3.5695	0.00035767	0.00348518
ENSBTAG00000004511	251.356	1.17546	0.387591	3.03273	0.00242348	0.0136731
ENSBTAG00000019345	1864.52	1.17649	0.346368	3.39665	0.000682173	0.00554898
ENSBTAG00000005110	137.782	1.17664	0.384024	3.06399	0.0021841	0.0127201
ENSBTAG00000020297	1866.97	1.1772	0.269116	4.37433	1.21805e-05	0.000303051
ENSBTAG00000053284	15.4604	1.17821	0.378379	3.11385	0.00184663	0.0112278
ENSBTAG00000001143	6000.59	1.17943	0.32813	3.5944	0.000325136	0.00325062
ENSBTAG00000016131	260.14	1.18026	0.346022	3.41095	0.000647365	0.00534743
ENSBTAG00000000088	10213.3	1.18063	0.322967	3.65559	0.000256594	0.00275492
ENSBTAG00000001801	5306.31	1.1819	0.327794	3.60562	0.000311404	0.00315398
ENSBTAG00000053951	277.989	1.18234	0.266217	4.44128	8.9425e-06	0.000236691
ENSBTAG00000003208	1789.58	1.18275	0.294809	4.01194	6.0223e-05	0.000957207
ENSBTAG00000010293	46.0961	1.18369	0.454798	2.60267	0.00925015	0.0351329
ENSBTAG00000016519	2528.18	1.1848	0.283472	4.17962	2.91994e-05	0.000572764
ENSBTAG00000010460	167.396	1.1849	0.399351	2.96705	0.00300669	0.0159389
ENSBTAG00000016813	308.542	1.18581	0.274824	4.31481	1.59743e-05	0.000367548
ENSBTAG00000038640	470.269	1.18624	0.337634	3.5134	0.000442418	0.00404434
ENSBTAG00000021962	970.224	1.18836	0.24554	4.8398	1.29972e-06	5.88658e-05
ENSBTAG00000006831	121.521	1.18964	0.288252	4.12707	3.67422e-05	0.000677479
ENSBTAG00000037721	41.3467	1.18968	0.364204	3.26654	0.00108872	0.0077606
ENSBTAG00000000894	46618.9	1.18974	0.315737	3.76813	0.000164474	0.00200071
ENSBTAG00000009680	1149.12	1.19177	0.292786	4.07044	4.69239e-05	0.000807749
ENSBTAG00000054815	36.0289	1.19179	0.311412	3.82706	0.000129685	0.00167517
ENSBTAG00000032705	349.181	1.19297	0.325887	3.6607	0.000251526	0.00271872
ENSBTAG00000011671	5.33384	1.19305	0.420209	2.83917	0.00452306	0.0211265
ENSBTAG00000000277	1638.87	1.19311	0.390123	3.05828	0.00222612	0.0129084
ENSBTAG00000010119	16.4666	1.19412	0.410661	2.9078	0.00363986	0.0182167
ENSBTAG00000047171	5.59392	1.19527	0.417998	2.85951	0.00424298	0.0202078
ENSBTAG00000020646	103.796	1.19773	0.296859	4.03466	5.46822e-05	0.000895036
ENSBTAG00000017437	200.842	1.19803	0.450761	2.65779	0.00786542	0.031294
ENSBTAG00000027713	742.694	1.19962	0.275305	4.35742	1.31604e-05	0.000319341
ENSBTAG00000024874	610.4	1.20036	0.454755	2.63958	0.00830095	0.032548
ENSBTAG00000005124	212.206	1.20339	0.400482	3.00487	0.00265699	0.0145822
ENSBTAG00000055209	17.5883	1.20572	0.344085	3.50415	0.000458073	0.00413129
ENSBTAG00000048664	1009.9	1.2083	0.491205	2.45986	0.013899	0.0468827
ENSBTAG00000042711	34.144	1.20918	0.309856	3.9024	9.5245e-05	0.00134642
ENSBTAG00000008021	580.211	1.20966	0.498156	2.42827	0.0151709	0.0497345
ENSBTAG00000050904	7793.08	1.21025	0.263204	4.59812	4.26322e-06	0.000141803
ENSBTAG00000000202	2905.09	1.21056	0.471192	2.56914	0.0101952	0.0375752
ENSBTAG00000003295	614.686	1.21059	0.321193	3.76903	0.000163883	0.00199612
ENSBTAG00000049814	73.6277	1.21093	0.370799	3.26572	0.00109185	0.00777632
ENSBTAG00000003503	290.814	1.21097	0.345531	3.50467	0.000457172	0.00412516
ENSBTAG00000002623	13110.2	1.21154	0.247193	4.9012	9.52537e-07	4.6681e-05
ENSBTAG00000010630	1721.77	1.21209	0.381986	3.17312	0.00150809	0.00970046
ENSBTAG00000008656	59.4312	1.2123	0.420012	2.88636	0.00389732	0.019148
ENSBTAG00000015127	3245.22	1.21265	0.341971	3.54605	0.000391051	0.00372106
ENSBTAG00000051443	66.4813	1.21317	0.348402	3.4821	0.000497505	0.00440182
ENSBTAG00000020180	8851	1.21318	0.260505	4.65704	3.20789e-06	0.000115558
ENSBTAG00000014915	880.829	1.2134	0.332661	3.64757	0.000264735	0.00281625
ENSBTAG00000008078	172.225	1.21469	0.486616	2.4962	0.012553	0.0436212
ENSBTAG00000019289	46.8881	1.21479	0.40398	3.00705	0.00263801	0.0145207
ENSBTAG00000015069	7032.13	1.21545	0.292585	4.15417	3.26475e-05	0.000625142
ENSBTAG00000014320	1040.58	1.21586	0.314193	3.86977	0.000108938	0.0014947
ENSBTAG00000049994	5.22786	1.21594	0.374992	3.24258	0.00118451	0.00818273
ENSBTAG00000008223	4743.93	1.21927	0.282556	4.31516	1.5949e-05	0.000367417
ENSBTAG00000012279	2725.33	1.22035	0.345301	3.53417	0.000409065	0.00384154
ENSBTAG00000008467	35.0599	1.22038	0.462806	2.63692	0.00836623	0.0327357
ENSBTAG00000007608	3589.77	1.22191	0.318604	3.8352	0.000125462	0.00163485
ENSBTAG00000000290	2105.42	1.22272	0.342009	3.57511	0.000350084	0.00343097
ENSBTAG00000048494	5.20893	1.22434	0.413907	2.95801	0.00309635	0.016303
ENSBTAG00000027924	12105.8	1.22436	0.304598	4.01959	5.82986e-05	0.000936995
ENSBTAG00000001090	8.21799	1.22439	0.383068	3.19627	0.00139217	0.00917949
ENSBTAG00000021487	338.407	1.22457	0.496179	2.468	0.0135869	0.0460965
ENSBTAG00000031572	728.116	1.22516	0.379495	3.22839	0.0012449	0.00848297
ENSBTAG00000018216	126.797	1.22567	0.43633	2.80904	0.00496888	0.0226698
ENSBTAG00000020538	5667.47	1.22604	0.37838	3.24024	0.00119429	0.00822952
ENSBTAG00000017367	10339.8	1.2261	0.361805	3.38885	0.000701871	0.00564766
ENSBTAG00000019211	1033.25	1.22743	0.294707	4.16492	3.11464e-05	0.000601026
ENSBTAG00000011511	7879.46	1.23109	0.295991	4.1592	3.19368e-05	0.000613739
ENSBTAG00000051915	5.73216	1.23175	0.414632	2.97072	0.00297107	0.0157859
ENSBTAG00000016305	29.4165	1.23175	0.463362	2.6583	0.00785356	0.0312601
ENSBTAG00000017137	2000.52	1.23231	0.313153	3.93518	8.31361e-05	0.00122247
ENSBTAG00000007981	270.051	1.23318	0.317798	3.88038	0.000104292	0.00144048
ENSBTAG00000026234	1552.77	1.23336	0.312502	3.94674	7.92215e-05	0.00118451
ENSBTAG00000046699	200.183	1.23349	0.373466	3.30281	0.000957213	0.00703766
ENSBTAG00000006201	573.714	1.23397	0.398501	3.09654	0.00195796	0.0117365
ENSBTAG00000019496	67.7009	1.23402	0.463642	2.66157	0.00777767	0.0310176
ENSBTAG00000014286	636.975	1.23564	0.285039	4.33499	1.45764e-05	0.000345172
ENSBTAG00000002362	321.875	1.23576	0.500261	2.47023	0.0135027	0.0459195
ENSBTAG00000007863	3288.39	1.23709	0.383687	3.22421	0.00126321	0.00858027
ENSBTAG00000011600	8492.89	1.23777	0.257521	4.80648	1.53612e-06	6.5743e-05
ENSBTAG00000020451	2723.93	1.23844	0.321248	3.85508	0.00011569	0.00155473
ENSBTAG00000054545	5581.65	1.2385	0.33283	3.72111	0.000198349	0.00229921
ENSBTAG00000007743	669.913	1.23869	0.278724	4.44415	8.82417e-06	0.000234053
ENSBTAG00000020865	2054.03	1.23958	0.284115	4.36295	1.2832e-05	0.000314233
ENSBTAG00000013042	9419.7	1.23977	0.329654	3.76082	0.000169358	0.00203885
ENSBTAG00000002610	2659.46	1.24183	0.322443	3.85132	0.000117482	0.00156924
ENSBTAG00000025221	525.208	1.24377	0.352385	3.52956	0.000416247	0.00388747
ENSBTAG00000046551	12.938	1.24417	0.297739	4.17874	2.9313e-05	0.000573956
ENSBTAG00000011770	588.91	1.24523	0.438273	2.84122	0.00449411	0.0210382
ENSBTAG00000053296	9562.1	1.24938	0.271307	4.60503	4.124e-06	0.000139157
ENSBTAG00000052600	111.348	1.25103	0.47861	2.61388	0.00895212	0.0342941
[truncated: 1,469 more rows]

## Sheet: GSE62048-RNA-Seq
Gene Id	mean normalised counts	fold change	log2 fold change estimate	Wald statistic	p value	p value adjusted - false discovery rate (FDR)
[truncated: 202 more rows]
