# Supplementary material for: Integrated Analysis of Transcriptome Profiles and lncRNA–miRNA–mRNA Competing Endogenous RNA Regulatory Network to Identify Biological Functional Effects of Genes and Pathways Associated with Johne’s Disease in Dairy Cattle
Source: Noncoding RNA. 2024 Jun 28;10(4):38. doi: 10.3390/ncrna10040038 (PMC11270299; doi:10.3390/ncrna10040038)
Supplement: Supplementary file 1 [file ncrna-10-00038-s001.zip › ncrna-2986275-Supplementary Materials/Tables/Supplementary Materials Table S3.xlsx]

## Sheet: lncRNA
Table S3: Candidate non-coding RNAs (i.e., lncRNAs, and miRNAs) list extracted from transcriptome re-sults using literature mining on Johne's disease (JD) in dairy cattle
TCONS_00060678	Gupta, P., Peter, S., Jung, M., Lewin, A., Hemmrich-Stanisak, G., Franke, A., von Kleist, M., Schütte, C., Einspanier, R., Sharbati, S. and Bruegge, J.Z., 2019. Analysis of long non-coding RNA and mRNA expression in bovine macrophages brings up novel aspects of Mycobacterium avium subspecies paratuberculosis infections. Scientific Reports, 9(1), p.1571.
TCONS_00005200	Gupta, P., Peter, S., Jung, M., Lewin, A., Hemmrich-Stanisak, G., Franke, A., von Kleist, M., Schütte, C., Einspanier, R., Sharbati, S. and Bruegge, J.Z., 2019. Analysis of long non-coding RNA and mRNA expression in bovine macrophages brings up novel aspects of Mycobacterium avium subspecies paratuberculosis infections. Scientific Reports, 9(1), p.1571.
TCONS_00016296	Gupta, P., Peter, S., Jung, M., Lewin, A., Hemmrich-Stanisak, G., Franke, A., von Kleist, M., Schütte, C., Einspanier, R., Sharbati, S. and Bruegge, J.Z., 2019. Analysis of long non-coding RNA and mRNA expression in bovine macrophages brings up novel aspects of Mycobacterium avium subspecies paratuberculosis infections. Scientific Reports, 9(1), p.1571.
TCONS_00032622	Gupta, P., Peter, S., Jung, M., Lewin, A., Hemmrich-Stanisak, G., Franke, A., von Kleist, M., Schütte, C., Einspanier, R., Sharbati, S. and Bruegge, J.Z., 2019. Analysis of long non-coding RNA and mRNA expression in bovine macrophages brings up novel aspects of Mycobacterium avium subspecies paratuberculosis infections. Scientific Reports, 9(1), p.1571.
TCONS_00050962	Gupta, P., Peter, S., Jung, M., Lewin, A., Hemmrich-Stanisak, G., Franke, A., von Kleist, M., Schütte, C., Einspanier, R., Sharbati, S. and Bruegge, J.Z., 2019. Analysis of long non-coding RNA and mRNA expression in bovine macrophages brings up novel aspects of Mycobacterium avium subspecies paratuberculosis infections. Scientific Reports, 9(1), p.1571.
TCONS_00041805	Gupta, P., Peter, S., Jung, M., Lewin, A., Hemmrich-Stanisak, G., Franke, A., von Kleist, M., Schütte, C., Einspanier, R., Sharbati, S. and Bruegge, J.Z., 2019. Analysis of long non-coding RNA and mRNA expression in bovine macrophages brings up novel aspects of Mycobacterium avium subspecies paratuberculosis infections. Scientific Reports, 9(1), p.1571.
TCONS_00021542	Gupta, P., Peter, S., Jung, M., Lewin, A., Hemmrich-Stanisak, G., Franke, A., von Kleist, M., Schütte, C., Einspanier, R., Sharbati, S. and Bruegge, J.Z., 2019. Analysis of long non-coding RNA and mRNA expression in bovine macrophages brings up novel aspects of Mycobacterium avium subspecies paratuberculosis infections. Scientific Reports, 9(1), p.1571.
TCONS_00051144	Gupta, P., Peter, S., Jung, M., Lewin, A., Hemmrich-Stanisak, G., Franke, A., von Kleist, M., Schütte, C., Einspanier, R., Sharbati, S. and Bruegge, J.Z., 2019. Analysis of long non-coding RNA and mRNA expression in bovine macrophages brings up novel aspects of Mycobacterium avium subspecies paratuberculosis infections. Scientific Reports, 9(1), p.1571.
TCONS_00057678	Gupta, P., Peter, S., Jung, M., Lewin, A., Hemmrich-Stanisak, G., Franke, A., von Kleist, M., Schütte, C., Einspanier, R., Sharbati, S. and Bruegge, J.Z., 2019. Analysis of long non-coding RNA and mRNA expression in bovine macrophages brings up novel aspects of Mycobacterium avium subspecies paratuberculosis infections. Scientific Reports, 9(1), p.1571.
TCONS_00059490	Gupta, P., Peter, S., Jung, M., Lewin, A., Hemmrich-Stanisak, G., Franke, A., von Kleist, M., Schütte, C., Einspanier, R., Sharbati, S. and Bruegge, J.Z., 2019. Analysis of long non-coding RNA and mRNA expression in bovine macrophages brings up novel aspects of Mycobacterium avium subspecies paratuberculosis infections. Scientific Reports, 9(1), p.1571.
TCONS_00059493	Gupta, P., Peter, S., Jung, M., Lewin, A., Hemmrich-Stanisak, G., Franke, A., von Kleist, M., Schütte, C., Einspanier, R., Sharbati, S. and Bruegge, J.Z., 2019. Analysis of long non-coding RNA and mRNA expression in bovine macrophages brings up novel aspects of Mycobacterium avium subspecies paratuberculosis infections. Scientific Reports, 9(1), p.1571.
TCONS_00059494	Gupta, P., Peter, S., Jung, M., Lewin, A., Hemmrich-Stanisak, G., Franke, A., von Kleist, M., Schütte, C., Einspanier, R., Sharbati, S. and Bruegge, J.Z., 2019. Analysis of long non-coding RNA and mRNA expression in bovine macrophages brings up novel aspects of Mycobacterium avium subspecies paratuberculosis infections. Scientific Reports, 9(1), p.1571.
TCONS_00059499	Gupta, P., Peter, S., Jung, M., Lewin, A., Hemmrich-Stanisak, G., Franke, A., von Kleist, M., Schütte, C., Einspanier, R., Sharbati, S. and Bruegge, J.Z., 2019. Analysis of long non-coding RNA and mRNA expression in bovine macrophages brings up novel aspects of Mycobacterium avium subspecies paratuberculosis infections. Scientific Reports, 9(1), p.1571.
TCONS_00002515	Gupta, P., Peter, S., Jung, M., Lewin, A., Hemmrich-Stanisak, G., Franke, A., von Kleist, M., Schütte, C., Einspanier, R., Sharbati, S. and Bruegge, J.Z., 2019. Analysis of long non-coding RNA and mRNA expression in bovine macrophages brings up novel aspects of Mycobacterium avium subspecies paratuberculosis infections. Scientific Reports, 9(1), p.1571.
TCONS_00002516	Gupta, P., Peter, S., Jung, M., Lewin, A., Hemmrich-Stanisak, G., Franke, A., von Kleist, M., Schütte, C., Einspanier, R., Sharbati, S. and Bruegge, J.Z., 2019. Analysis of long non-coding RNA and mRNA expression in bovine macrophages brings up novel aspects of Mycobacterium avium subspecies paratuberculosis infections. Scientific Reports, 9(1), p.1571.
TCONS_00043298	Gupta, P., Peter, S., Jung, M., Lewin, A., Hemmrich-Stanisak, G., Franke, A., von Kleist, M., Schütte, C., Einspanier, R., Sharbati, S. and Bruegge, J.Z., 2019. Analysis of long non-coding RNA and mRNA expression in bovine macrophages brings up novel aspects of Mycobacterium avium subspecies paratuberculosis infections. Scientific Reports, 9(1), p.1571.
TCONS_00051237	Gupta, P., Peter, S., Jung, M., Lewin, A., Hemmrich-Stanisak, G., Franke, A., von Kleist, M., Schütte, C., Einspanier, R., Sharbati, S. and Bruegge, J.Z., 2019. Analysis of long non-coding RNA and mRNA expression in bovine macrophages brings up novel aspects of Mycobacterium avium subspecies paratuberculosis infections. Scientific Reports, 9(1), p.1571.
TCONS_00051239	Gupta, P., Peter, S., Jung, M., Lewin, A., Hemmrich-Stanisak, G., Franke, A., von Kleist, M., Schütte, C., Einspanier, R., Sharbati, S. and Bruegge, J.Z., 2019. Analysis of long non-coding RNA and mRNA expression in bovine macrophages brings up novel aspects of Mycobacterium avium subspecies paratuberculosis infections. Scientific Reports, 9(1), p.1571.
TCONS_00051240	Gupta, P., Peter, S., Jung, M., Lewin, A., Hemmrich-Stanisak, G., Franke, A., von Kleist, M., Schütte, C., Einspanier, R., Sharbati, S. and Bruegge, J.Z., 2019. Analysis of long non-coding RNA and mRNA expression in bovine macrophages brings up novel aspects of Mycobacterium avium subspecies paratuberculosis infections. Scientific Reports, 9(1), p.1571.
TCONS_00051241	Gupta, P., Peter, S., Jung, M., Lewin, A., Hemmrich-Stanisak, G., Franke, A., von Kleist, M., Schütte, C., Einspanier, R., Sharbati, S. and Bruegge, J.Z., 2019. Analysis of long non-coding RNA and mRNA expression in bovine macrophages brings up novel aspects of Mycobacterium avium subspecies paratuberculosis infections. Scientific Reports, 9(1), p.1571.
TCONS_00051243	Gupta, P., Peter, S., Jung, M., Lewin, A., Hemmrich-Stanisak, G., Franke, A., von Kleist, M., Schütte, C., Einspanier, R., Sharbati, S. and Bruegge, J.Z., 2019. Analysis of long non-coding RNA and mRNA expression in bovine macrophages brings up novel aspects of Mycobacterium avium subspecies paratuberculosis infections. Scientific Reports, 9(1), p.1571.
TCONS_00032426	Gupta, P., Peter, S., Jung, M., Lewin, A., Hemmrich-Stanisak, G., Franke, A., von Kleist, M., Schütte, C., Einspanier, R., Sharbati, S. and Bruegge, J.Z., 2019. Analysis of long non-coding RNA and mRNA expression in bovine macrophages brings up novel aspects of Mycobacterium avium subspecies paratuberculosis infections. Scientific Reports, 9(1), p.1571.
TCONS_00066475	Gupta, P., Peter, S., Jung, M., Lewin, A., Hemmrich-Stanisak, G., Franke, A., von Kleist, M., Schütte, C., Einspanier, R., Sharbati, S. and Bruegge, J.Z., 2019. Analysis of long non-coding RNA and mRNA expression in bovine macrophages brings up novel aspects of Mycobacterium avium subspecies paratuberculosis infections. Scientific Reports, 9(1), p.1571.
TCONS_00020884	Gupta, P., Peter, S., Jung, M., Lewin, A., Hemmrich-Stanisak, G., Franke, A., von Kleist, M., Schütte, C., Einspanier, R., Sharbati, S. and Bruegge, J.Z., 2019. Analysis of long non-coding RNA and mRNA expression in bovine macrophages brings up novel aspects of Mycobacterium avium subspecies paratuberculosis infections. Scientific Reports, 9(1), p.1571.
TCONS_00063845	Gupta, P., Peter, S., Jung, M., Lewin, A., Hemmrich-Stanisak, G., Franke, A., von Kleist, M., Schütte, C., Einspanier, R., Sharbati, S. and Bruegge, J.Z., 2019. Analysis of long non-coding RNA and mRNA expression in bovine macrophages brings up novel aspects of Mycobacterium avium subspecies paratuberculosis infections. Scientific Reports, 9(1), p.1571.
MSTRG.8917.1	Bao, Y., Wu, S., Yang, T., Wang, Z., Wang, Y., Jiang, X. and Ma, H., 2022. Analysis of long non-coding RNA expression profile of bovine monocyte-macrophage infected by Mycobacterium avium subsp. paratuberculosis. BMC genomics, 23(1), pp.1-17.
ENSBTAG00000051518	Heidari, M., Pakdel, A., Bakhtiarizadeh, M.R. and Dehghanian, F., 2021. Integrated analysis of lncRNAs, mRNAs, and TFs to identify regulatory networks underlying MAP infection in cattle. Frontiers in Genetics, 12, p.668448.
ENSBTAG00000052775	Heidari, M., Pakdel, A., Bakhtiarizadeh, M.R. and Dehghanian, F., 2021. Integrated analysis of lncRNAs, mRNAs, and TFs to identify regulatory networks underlying MAP infection in cattle. Frontiers in Genetics, 12, p.668448. - Heidari, M., Pakdel, A., Bakhtiarizadeh, M.R. and Dehghanian, F., 2022. A framework for non-preserved consensus gene module detection in Johne's disease. Frontiers in Veteri…

## Sheet: miRNA
bta-miR-363	Choi, S.W., Kim, S., Park, H.T., Park, H.E., Choi, J.S. and Yoo, H.S., 2021. MicroRNA profiling in bovine serum according to the stage of Mycobacterium avium subsp. paratuberculosis infection. Plos one, 16(11), p.e0259539.
bta-miR-374b	Choi, S.W., Kim, S., Park, H.T., Park, H.E., Choi, J.S. and Yoo, H.S., 2021. MicroRNA profiling in bovine serum according to the stage of Mycobacterium avium subsp. paratuberculosis infection. Plos one, 16(11), p.e0259539.
bta-miR-2887	Choi, S.W., Kim, S., Park, H.T., Park, H.E., Choi, J.S. and Yoo, H.S., 2021. MicroRNA profiling in bovine serum according to the stage of Mycobacterium avium subsp. paratuberculosis infection. Plos one, 16(11), p.e0259539.
bta-miR-346	Choi, S.W., Kim, S., Park, H.T., Park, H.E., Choi, J.S. and Yoo, H.S., 2021. MicroRNA profiling in bovine serum according to the stage of Mycobacterium avium subsp. paratuberculosis infection. Plos one, 16(11), p.e0259539.
bta-miR-655	Choi, S.W., Kim, S., Park, H.T., Park, H.E., Choi, J.S. and Yoo, H.S., 2021. MicroRNA profiling in bovine serum according to the stage of Mycobacterium avium subsp. paratuberculosis infection. Plos one, 16(11), p.e0259539.
bta-miR-196a	Choi, S.W., Kim, S., Park, H.T., Park, H.E., Choi, J.S. and Yoo, H.S., 2021. MicroRNA profiling in bovine serum according to the stage of Mycobacterium avium subsp. paratuberculosis infection. Plos one, 16(11), p.e0259539.
bta-miR-2426	Choi, S.W., Kim, S., Park, H.T., Park, H.E., Choi, J.S. and Yoo, H.S., 2021. MicroRNA profiling in bovine serum according to the stage of Mycobacterium avium subsp. paratuberculosis infection. Plos one, 16(11), p.e0259539.
bta-miR-132	Wang, Z., Kong, L.C., Jia, B.Y., Chen, J.R., Dong, Y., Jiang, X.Y. and Ma, H.X., 2019. Analysis of the microRNA expression profile of bovine monocyte-derived macrophages infected with Mycobacterium avium subsp. paratuberculosis reveals that miR-150 suppresses cell apoptosis by targeting PDCD4. International journal of molecular sciences, 20(11), p.2708.
bta-miR-1246	Wang, Z., Kong, L.C., Jia, B.Y., Chen, J.R., Dong, Y., Jiang, X.Y. and Ma, H.X., 2019. Analysis of the microRNA expression profile of bovine monocyte-derived macrophages infected with Mycobacterium avium subsp. paratuberculosis reveals that miR-150 suppresses cell apoptosis by targeting PDCD4. International journal of molecular sciences, 20(11), p.2708.
bta-miR-92b	Wang, Z., Kong, L.C., Jia, B.Y., Chen, J.R., Dong, Y., Jiang, X.Y. and Ma, H.X., 2019. Analysis of the microRNA expression profile of bovine monocyte-derived macrophages infected with Mycobacterium avium subsp. paratuberculosis reveals that miR-150 suppresses cell apoptosis by targeting PDCD4. International journal of molecular sciences, 20(11), p.2708.
bta-miR-2484	Wang, Z., Kong, L.C., Jia, B.Y., Chen, J.R., Dong, Y., Jiang, X.Y. and Ma, H.X., 2019. Analysis of the microRNA expression profile of bovine monocyte-derived macrophages infected with Mycobacterium avium subsp. paratuberculosis reveals that miR-150 suppresses cell apoptosis by targeting PDCD4. International journal of molecular sciences, 20(11), p.2708.
bta-miR-150	Wang, Z., Kong, L.C., Jia, B.Y., Chen, J.R., Dong, Y., Jiang, X.Y. and Ma, H.X., 2019. Analysis of the microRNA expression profile of bovine monocyte-derived macrophages infected with Mycobacterium avium subsp. paratuberculosis reveals that miR-150 suppresses cell apoptosis by targeting PDCD4. International journal of molecular sciences, 20(11), p.2708.
bta-miR-451	Wang, Z., Kong, L.C., Jia, B.Y., Chen, J.R., Dong, Y., Jiang, X.Y. and Ma, H.X., 2019. Analysis of the microRNA expression profile of bovine monocyte-derived macrophages infected with Mycobacterium avium subsp. paratuberculosis reveals that miR-150 suppresses cell apoptosis by targeting PDCD4. International journal of molecular sciences, 20(11), p.2708.
bta-miR-214	Wang, Z., Kong, L.C., Jia, B.Y., Chen, J.R., Dong, Y., Jiang, X.Y. and Ma, H.X., 2019. Analysis of the microRNA expression profile of bovine monocyte-derived macrophages infected with Mycobacterium avium subsp. paratuberculosis reveals that miR-150 suppresses cell apoptosis by targeting PDCD4. International journal of molecular sciences, 20(11), p.2708.
bta-miR-454	Wang, Z., Kong, L.C., Jia, B.Y., Chen, J.R., Dong, Y., Jiang, X.Y. and Ma, H.X., 2019. Analysis of the microRNA expression profile of bovine monocyte-derived macrophages infected with Mycobacterium avium subsp. paratuberculosis reveals that miR-150 suppresses cell apoptosis by targeting PDCD4. International journal of molecular sciences, 20(11), p.2708.
bta-miR-677	Wang, Z., Kong, L.C., Jia, B.Y., Chen, J.R., Dong, Y., Jiang, X.Y. and Ma, H.X., 2019. Analysis of the microRNA expression profile of bovine monocyte-derived macrophages infected with Mycobacterium avium subsp. paratuberculosis reveals that miR-150 suppresses cell apoptosis by targeting PDCD4. International journal of molecular sciences, 20(11), p.2708.
bta-miR-380-3p	Wang, Z., Kong, L.C., Jia, B.Y., Chen, J.R., Dong, Y., Jiang, X.Y. and Ma, H.X., 2019. Analysis of the microRNA expression profile of bovine monocyte-derived macrophages infected with Mycobacterium avium subsp. paratuberculosis reveals that miR-150 suppresses cell apoptosis by targeting PDCD4. International journal of molecular sciences, 20(11), p.2708.
bta-miR-122	Wang, Z., Kong, L.C., Jia, B.Y., Chen, J.R., Dong, Y., Jiang, X.Y. and Ma, H.X., 2019. Analysis of the microRNA expression profile of bovine monocyte-derived macrophages infected with Mycobacterium avium subsp. paratuberculosis reveals that miR-150 suppresses cell apoptosis by targeting PDCD4. International journal of molecular sciences, 20(11), p.2708.
bta-miR-1306	Wang, Z., Kong, L.C., Jia, B.Y., Chen, J.R., Dong, Y., Jiang, X.Y. and Ma, H.X., 2019. Analysis of the microRNA expression profile of bovine monocyte-derived macrophages infected with Mycobacterium avium subsp. paratuberculosis reveals that miR-150 suppresses cell apoptosis by targeting PDCD4. International journal of molecular sciences, 20(11), p.2708.
bta-miR-1343-3p	Wang, Z., Kong, L.C., Jia, B.Y., Chen, J.R., Dong, Y., Jiang, X.Y. and Ma, H.X., 2019. Analysis of the microRNA expression profile of bovine monocyte-derived macrophages infected with Mycobacterium avium subsp. paratuberculosis reveals that miR-150 suppresses cell apoptosis by targeting PDCD4. International journal of molecular sciences, 20(11), p.2708.
bta-miR-212	Wang, Z., Kong, L.C., Jia, B.Y., Chen, J.R., Dong, Y., Jiang, X.Y. and Ma, H.X., 2019. Analysis of the microRNA expression profile of bovine monocyte-derived macrophages infected with Mycobacterium avium subsp. paratuberculosis reveals that miR-150 suppresses cell apoptosis by targeting PDCD4. International journal of molecular sciences, 20(11), p.2708.
bta-miR-2443	Wang, Z., Kong, L.C., Jia, B.Y., Chen, J.R., Dong, Y., Jiang, X.Y. and Ma, H.X., 2019. Analysis of the microRNA expression profile of bovine monocyte-derived macrophages infected with Mycobacterium avium subsp. paratuberculosis reveals that miR-150 suppresses cell apoptosis by targeting PDCD4. International journal of molecular sciences, 20(11), p.2708.
bta-miR-1434-5p	Wang, Z., Kong, L.C., Jia, B.Y., Chen, J.R., Dong, Y., Jiang, X.Y. and Ma, H.X., 2019. Analysis of the microRNA expression profile of bovine monocyte-derived macrophages infected with Mycobacterium avium subsp. paratuberculosis reveals that miR-150 suppresses cell apoptosis by targeting PDCD4. International journal of molecular sciences, 20(11), p.2708.
bta-miR-369-3p	Wang, Z., Kong, L.C., Jia, B.Y., Chen, J.R., Dong, Y., Jiang, X.Y. and Ma, H.X., 2019. Analysis of the microRNA expression profile of bovine monocyte-derived macrophages infected with Mycobacterium avium subsp. paratuberculosis reveals that miR-150 suppresses cell apoptosis by targeting PDCD4. International journal of molecular sciences, 20(11), p.2708.
bta-miR-133a	Wang, Z., Kong, L.C., Jia, B.Y., Chen, J.R., Dong, Y., Jiang, X.Y. and Ma, H.X., 2019. Analysis of the microRNA expression profile of bovine monocyte-derived macrophages infected with Mycobacterium avium subsp. paratuberculosis reveals that miR-150 suppresses cell apoptosis by targeting PDCD4. International journal of molecular sciences, 20(11), p.2708.
bta-miR-12023	Wang, Z., Kong, L.C., Jia, B.Y., Chen, J.R., Dong, Y., Jiang, X.Y. and Ma, H.X., 2019. Analysis of the microRNA expression profile of bovine monocyte-derived macrophages infected with Mycobacterium avium subsp. paratuberculosis reveals that miR-150 suppresses cell apoptosis by targeting PDCD4. International journal of molecular sciences, 20(11), p.2708.
bta-miR-2570	Wang, Z., Kong, L.C., Jia, B.Y., Chen, J.R., Dong, Y., Jiang, X.Y. and Ma, H.X., 2019. Analysis of the microRNA expression profile of bovine monocyte-derived macrophages infected with Mycobacterium avium subsp. paratuberculosis reveals that miR-150 suppresses cell apoptosis by targeting PDCD4. International journal of molecular sciences, 20(11), p.2708.
bta-miR-2489	Wang, Z., Kong, L.C., Jia, B.Y., Chen, J.R., Dong, Y., Jiang, X.Y. and Ma, H.X., 2019. Analysis of the microRNA expression profile of bovine monocyte-derived macrophages infected with Mycobacterium avium subsp. paratuberculosis reveals that miR-150 suppresses cell apoptosis by targeting PDCD4. International journal of molecular sciences, 20(11), p.2708.
