# Supplementary material for: Integrated Analysis of Transcriptome Profiles and lncRNA–miRNA–mRNA Competing Endogenous RNA Regulatory Network to Identify Biological Functional Effects of Genes and Pathways Associated with Johne’s Disease in Dairy Cattle
Source: Noncoding RNA. 2024 Jun 28;10(4):38. doi: 10.3390/ncrna10040038 (PMC11270299; doi:10.3390/ncrna10040038)
Supplement: Supplementary file 1 [file ncrna-10-00038-s001.zip › ncrna-2986275-Supplementary Materials/Tables/Supplementary Materials Table S4.xlsx]

## Sheet: Microaray (GSE35185 GSE62835)
Table S4: Common differentially expressed RNAs between MAP-positive and MAP-negative sample groups for Johne's disease (JD) from RNA-Seq analysis and microarray data sets
Gene Id	gene	fold change	locus	p value adjusted - false discovery rate (FDR)	annotation	description	Gene type
ENSBTAT00000008826	ACSL6	1.50312	7:22483833-22541074:1	0.00397	Acyl-CoA synthetase long chain family member 6	ACSL6-206 (Cattle Transcript)	Protein coding
ENSBTAT00000025446	CDC42EP4	1.22946	Chromosome 17, NC_000017.11 (73283624..73312001, complement)	0.00691	CDC42 effector protein (Rho GTPase binding) 4	CDC42EP4	protein coding
ENSBTAT00000021501	DAB2	1.59801	20:35003821-35062931:1	0.03874	disabled homolog 2, mitogen-responsive phosphoprotein (Drosophila)	DAB2-201 (Cattle Transcript)	Protein coding
ENSBTAT00000061281	EPB41L3	1.33454	24:38880422-38973547:-1	0.00902	erythrocyte membrane protein band 4.1-like 3	EPB41L3-201 (Cattle Transcript)	Protein coding
ENSBTAT00000009020	GCH1	1.07675	10:67345440-67400407:-1	0.00795	GTP cyclohydrolase 1	GCH1-201 (Cattle Transcript)	Protein coding
ENSBTAT00000023167	GJB2	1.58329	12:36079693-36081883:1	0.00513	gap junction protein, beta 2, 26kDa	GJB2-201 (Cattle Transcript)	Protein coding
ENSBTAT00000008793	IL10	1.429	16:4550836-4555318:-1	0.005	interleukin 10	IL10-202 (Cattle Transcript)	Protein coding
ENSBTAT00000026560	N4BP1	-1.03011	18:16968688-17021296:-1	0.01085	NEDD4 binding protein 1	N4BP1-202 (Cattle Transcript)	Protein coding
ENSBTAT00000000648	NR4A1	1.08455	5:27822921-27838855:-1	0.00402	nuclear receptor subfamily 4, group A, member 1	NR4A1-206 (Cattle Transcript)	Protein coding
ENSBTAT00000005431	NRG1	1.13007	Chromosome 8, NC_000008.11 (31639245..32774046)	0.04722	neuregulin 1	NRG1	protein coding
ENSBTAT00000020677	PLBD1	1.02016	5:95273952-95362982:1	0.00716	phospholipase B domain containing 1	PLBD1-201 (Cattle Transcript)	Protein coding
ENSBTAT00000018774	PTGS2	1.39993	16:67728006-67735629:-1	0.00397	prostaglandin-endoperoxide synthase 2 (prostaglandin G/H synthase and cyclooxygenase)	PTGS2-201 (Cattle Transcript)	Protein coding
ENSBTAT00000019232	SERPINE1	1.35332	25:35596139-35617193:-1	0.00895	serpin peptidase inhibitor, clade E (nexin, plasminogen activator inhibitor type 1), member 1	SERPINE1-201 (Cattle Transcript)	Protein coding
ENSBTAT00000002385	SLC2A6	1.08792	11:104361551-104368899:-1	0.02473	solute carrier family 2 (facilitated glucose transporter), member 6	SLC2A6-201 (Cattle Transcript)	Protein coding
ENSBTAT00000018168	SLC46A2	1.5123	8:102117909-102129395:-1	0.01016	solute carrier family 46, member 2	SLC46A2-201 (Cattle Transcript)	Protein coding
ENSBTAT00000015363	TNFSF13B	1.14688	12:83641466-83672049:1	0.00739	tumor necrosis factor (ligand) superfamily, member 13b	TNFSF13B-201 (Cattle Transcript)	Protein coding
ENSBTAT00000014618	TTYH2	2.12159	19:57151008-57186696:-1	0.02045	tweety homolog 2 (Drosophila)	TTYH2-201 (Cattle Transcript)	Protein coding
ENSBTAT00000001749	UPB1	1.78194	17:71518122-71544778:-1	0.01765	ureidopropionase, beta	UPB1-202 (Cattle Transcript)	Protein coding

## Sheet: RNA-Seq (between all)
Gene Id	gene	locus	annotation	description	Gene type
ENSBTAG00000007239	TNFAIP6	2:44747145-44764214:-1	TNF alpha induced protein 6	TNFAIP6 (Cattle Gene)	Protein coding
ENSBTAG00000025257	CCL4	19:14339700-14341265:-1	C-C motif chemokine ligand 4	CCL4 (Cattle Gene)	Protein coding
ENSBTAG00000006894	NOS2	19:19388579-19429569:-1	Nitric oxide synthase 2	NOS2 (Cattle Gene)	Protein coding
ENSBTAG00000015844	TFPI2	4:11204075-11208760:-1	Tissue factor pathway inhibitor 2	TFPI2 (Cattle Gene)	Protein coding
ENSBTAG00000021326	CCL20	2:115948258-115951955:1	C-C motif chemokine ligand 20	CCL20 (Cattle Gene)	Protein coding

## Sheet: GSE122933 GSE149494 GSE98363
Gene Id	gene	locus	annotation	description	Gene type
ENSBTAG00000011192	GPR87	1:116756155-116798069:1	G protein-coupled receptor 87	GPR87 (Cattle Gene)	Protein coding
ENSBTAG00000020159	NKAIN1	2:122393085-122438183:1	Sodium/potassium transporting ATPase interacting 1	NKAIN1 (Cattle Gene)	Protein coding
ENSBTAG00000020242	R-BTA-449147	29:51048924-51063884:-1	R-BTA-449147 (Reactome gene record; description: Signaling by Interleukins,)	novel gene (Cattle Gene)	Protein coding
ENSBTAG00000006797	MARCHF3	7:26947768-27104258:1	Membrane associated ring-CH-type finger 3	MARCHF3 (Cattle Gene)	Protein coding
ENSBTAG00000046012	SOWAHD	X:4121683-4122645:1	Sosondowah ankyrin repeat domain family member D	SOWAHD (Cattle Gene)	Protein coding
ENSBTAG00000048508	INHBA	4:79288772-79302445:1	Inhibin subunit beta A	INHBA (Cattle Gene)	Protein coding
ENSBTAG00000018069	TNFSF15	8:103968196-103988784:-1	TNF superfamily member 15	TNFSF15 (Cattle Gene)	Protein coding
ENSBTAG00000015086	HSD11B1	16:73564739-73634329:-1	Hydroxysteroid 11-beta dehydrogenase 1	HSD11B1 (Cattle Gene)	Protein coding
ENSBTAG00000011986	PLSCR4	1:122257891-122300144:1	Phospholipid scramblase 4	PLSCR4 (Cattle Gene)	Protein coding
ENSBTAG00000049393	Novel gene	18:43728249-43729310:-1		novel gene (Cattle Gene)	Pseudogene
ENSBTAG00000031287	TMEM158	22:54003481-54005095:1	Transmembrane protein 158	TMEM158 (Cattle Gene)	Protein coding
ENSBTAG00000014628	OAS2	17:61338202-61357849:-1	2,-5,-oligoadenylate synthetase 2	OAS2 (Cattle Gene)	Protein coding
ENSBTAG00000021210	HES2	16:46949991-46952597:1	Hes family bHLH transcription factor 2	HES2 (Cattle Gene)	Protein coding
ENSBTAG00000014465	SERPINE1	25:35596139-35617193:-1	Serpin family E member 1	SERPINE1 (Cattle Gene)	Protein coding
ENSBTAG00000001823	STC2	20:4999725-5011125:-1	Stanniocalcin 2	STC2 (Cattle Gene)	Protein coding
ENSBTAG00000002215	GFPT2	7:864922-910376:1	lutamine-fructose-6-phosphate transaminase 2	GFPT2 (Cattle Gene)	Protein coding

## Sheet: GSE122933 GSE149494 GSE62048
Gene Id	gene	locus	annotation	description	Gene type
ENSBTAG00000001321	IL1B	11:46543394-46552101:-1	Interleukin 1 beta	IL1B (Cattle Gene)	Protein coding
ENSBTAG00000012297	RIPOR3	13:78599932-78674899:-1	RIPOR family member 3	RIPOR3 (Cattle Gene)	Protein coding
ENSBTAG00000015632	TNFRSF18	16:51293430-51296461:1	TNF receptor superfamily member 18	TNFRSF18 (Cattle Gene)	Protein coding
ENSBTAG00000000936	SLC39A2	10:26094678-26097587:-1	Solute carrier family 39 member 2	SLC39A2 (Cattle Gene)	Protein coding
ENSBTAG00000021462	CSF3	19:40330599-40332907:1	Colony stimulating factor 3	CSF3 (Cattle Gene)	Protein coding
ENSBTAG00000023659	MT2A	18:24042348-24043480:-1	etallothionein 2A	MT2A (Cattle Gene)	Protein coding

## Sheet: GSE122933 GSE62048 GSE98363
Gene Id	gene	locus	annotation	description	Gene type
ENSBTAG00000015046	MST1R	22:50357168-50370270:1	Macrophage stimulating 1 receptor	MST1R (Cattle Gene)	Protein coding
ENSBTAG00000016217	RBM43	2:44857602-44869106:1	RNA binding motif protein 43	RBM43 (Cattle Gene)	Protein coding
ENSBTAG00000025471	TNF	23:27716168-27719047:-1	Tumor necrosis factor	TNF (Cattle Gene)	Protein coding
ENSBTAG00000015592	GPR84	5:25709927-25711851:1	G protein-coupled receptor 84	GPR84 (Cattle Gene)	Protein coding
ENSBTAG00000011236	STX11	9:81523929-81574347:1	Syntaxin 11	STX11 (Cattle Gene)	Protein coding
ENSBTAG00000018704	BTG3	1:19417655-19437170:1	BTG anti-proliferation factor 3	BTG3 (Cattle Gene)	Protein coding
ENSBTAG00000046158	CFB	23:27415355-27421377:-1	Complement factor B	CFB (Cattle Gene)	Protein coding
ENSBTAG00000018773	RND1	5:30923412-30930391:1	Rho family GTPase 1	RND1 (Cattle Gene)	Protein coding
ENSBTAG00000004714	MCEMP1	7:16521617-16525532:1	Mast cell expressed membrane protein 1	MCEMP1 (Cattle Gene)	Protein coding
ENSBTAG00000024918	BIRC3	15:6392614-6406143:-1	Baculoviral IAP repeat containing 3	BIRC3 (Cattle Gene)	Protein coding
ENSBTAG00000003791	LPAR3	3:59185581-59269352:1	Lysophosphatidic acid receptor 3	LPAR3 (Cattle Gene)	Protein coding
ENSBTAG00000008259	ACOD1	12:52068462-52075849:1	Aconitate decarboxylase 1	ACOD1 (Cattle Gene)	Protein coding
ENSBTAG00000019123	MEFV	25:2693154-2708059:-1	MEFV innate immunity regulator, pyrin	MEFV (Cattle Gene)	Protein coding
ENSBTAG00000011563	TNFSF13B	12:83641466-83672595:1	TNF superfamily member 13b	TNFSF13B (Cattle Gene)	Protein coding
ENSBTAG00000018059	CD80	1:64301489-64323696:-1	CD80 molecule	CD80 (Cattle Gene)	Protein coding
ENSBTAG00000053951	SPX	5:88663823-88673433:-1	Spexin hormone	SPX (Cattle Gene)	Protein coding
ENSBTAG00000009012	PTX3	1:110158198-110164262:-1	Pentraxin 3	PTX3 (Cattle Gene)	Protein coding
ENSBTAG00000046266	TNFSF9	7:17963471-17966413:-1	TNF superfamily member 9	TNFSF9 (Cattle Gene)	Protein coding
ENSBTAG00000000436	TNFAIP3	9:75740934-75756753:1	TNF alpha induced protein 3	TNFAIP3 (Cattle Gene)	Protein coding
ENSBTAG00000011358	IER3	23:28284912-28286183:1	Immediate early response 3	IER3 (Cattle Gene)	Protein coding
ENSBTAG00000010987	NFKBIZ	1:46190242-46201247:1	NFKB inhibitor zeta	NFKBIZ (Cattle Gene)	Protein coding
ENSBTAG00000000735	BCL2A1	21:25981584-25994592:-1	BCL2 related protein A1	BCL2A1 (Cattle Gene)	Protein coding
ENSBTAG00000047107	TNIP3	17:68139936-68183686:-1	TNFAIP3 interacting protein 3	TNIP3 (Cattle Gene)	Protein coding

## Sheet: GSE149494 GSE62048 GSE98363
Gene Id	gene	locus	annotation	description	Gene type
ENSBTAG00000051768	Novel gene.	20:10180651-10183763:-1		novel gene (Cattle Gene)	Protein coding
ENSBTAG00000003572	F11	27:16293899-16313546:1	Coagulation factor XI	F11 (Cattle Gene)	Protein coding
ENSBTAG00000003326	NAIP	20:10147256-10176131:-1	NLR family apoptosis inhibitory protein	NAIP (Cattle Gene)	Protein coding
ENSBTAG00000010349	IL1A	11:46482543-46493673:-1	Interleukin 1 alpha	IL1A (Cattle Gene)	Protein coding
ENSBTAG00000013578	CHI3L2	3:32155439-32192735:-1	Chitinase 3 like 2	CHI3L2 (Cattle Gene)	Protein coding
ENSBTAG00000040512	PCP4L1	3:8231447-8258195:-1	Purkinje cell protein 4 like 1	PCP4L1 (Cattle Gene)	Protein coding
ENSBTAG00000014127	PTGS2	16:67728006-67735629:-1	Prostaglandin-endoperoxide synthase 2	PTGS2 (Cattle Gene)	Protein coding
ENSBTAG00000007101	F3	3:48954585-48965477:1	Coagulation factor III, tissue factor	F3 (Cattle Gene)	Protein coding
ENSBTAG00000006549	CALHM6	9:34245855-34248411:-1	Calcium homeostasis modulator family member 6	CALHM6 (Cattle Gene)	Protein coding

## Sheet: GSE122933 GSE149494
Gene Id	gene	locus	annotation	description	Gene type
ENSBTAG00000006240	TLR4	8:107057826-107068836:1	Toll like receptor 4	TLR4 (Cattle Gene)	Protein coding
ENSBTAG00000013774	CCDC9B	10:35947853-35956754:-1	Coiled-coil domain containing 9B	CCDC9B (Cattle Gene)	Protein coding
ENSBTAG00000020433	NLRP1	19:26027728-26059636:1	NLR family pyrin domain containing 1	NLRP1 (Cattle Gene)	Protein coding
ENSBTAG00000039861	OAS1Y	17:61363053-61371004:-1	2,,5,-oligoadenylate synthetase 1, 40/46kDa	OAS1Y (Cattle Gene)	Protein coding
ENSBTAG00000040161	TM4SF19	1:70913018-70922405:-1	Transmembrane 4 L six family member 19 [	TM4SF19 (Cattle Gene)	Protein coding
ENSBTAG00000016541	CAMK1G	16:73713243-73744243:-1	Calcium/calmodulin dependent protein kinase IG	CAMK1G (Cattle Gene)	Protein coding
ENSBTAG00000048591	THBD	13:41849505-41854998:-1	Thrombomodulin	THBD (Cattle Gene)	Protein coding
ENSBTAG00000006731	SLC7A5	18:13298147-13327247:-1	Solute carrier family 7 member 5	SLC7A5 (Cattle Gene)	Protein coding
ENSBTAG00000013170	CTLA4	2:92070614-92077168:1	Cytotoxic T-lymphocyte associated protein 4	CTLA4 (Cattle Gene)	Protein coding
ENSBTAG00000016388	SLCO4A1	13:54671725-54695783:-1	Solute carrier organic anion transporter family member 4A1	SLCO4A1 (Cattle Gene)	Protein coding
ENSBTAG00000032089	CDC42EP2	29:43523082-43528893:1	CDC42 effector protein 2	CDC42EP2 (Cattle Gene)	Protein coding
ENSBTAG00000023384	CBR1	1:148346840-148357793:1	Carbonyl reductase 1	CBR1 (Cattle Gene)	Protein coding
ENSBTAG00000001570	CSF2	7:22398938-22401303:-1	Colony stimulating factor 2	CSF2 (Cattle Gene)	Protein coding
ENSBTAG00000033174	TFAP4	25:3443804-3456644:-1	Transcription factor AP-4	TFAP4 (Cattle Gene)	Protein coding
ENSBTAG00000002980	GPT2	18:15315872-15349193:1	Glutamic--pyruvic transaminase 2	GPT2 (Cattle Gene)	Protein coding
ENSBTAG00000018105	ACVR2B	22:11825773-11855763:1	Activin A receptor type 2B	ACVR2B (Cattle Gene)	Protein coding
ENSBTAG00000005738	ATP8B1	24:56868850-56976543:-1	ATPase phospholipid transporting 8B1	ATP8B1 (Cattle Gene)	Protein coding
ENSBTAG00000034075	SLC7A11	17:19415527-19485045:1	Solute carrier family 7 member 11	SLC7A11 (Cattle Gene)	Protein coding
ENSBTAG00000004224	C7H19orf38	7:15308803-15319511:1	Chromosome 7 C19orf38 homolog	C7H19orf38 (Cattle Gene)	Protein coding
ENSBTAG00000016805	SGMS2	6:17297001-17391885:-1	Sphingomyelin synthase 2	SGMS2 (Cattle Gene)	Protein coding
ENSBTAG00000045822	C15H11orf96	15:74043979-74045355:1	Chromosome 15 C11orf96 homolog	C15H11orf96 (Cattle Gene)	Protein coding
ENSBTAG00000006572	CARD9	11:103824220-103831359:-1	Caspase recruitment domain family member 9	CARD9 (Cattle Gene)	Protein coding
ENSBTAG00000037775	R-BTA-380320	5:30540409-30548298:-1	R-BTA-380320 (Reactome gene record; description: Recruitment of NuMA to mitotic centrosomes,)	novel gene (Cattle Gene)	Protein coding
ENSBTAG00000005261	FCGBP	18:49408225-49450004:-1		novel gene (Cattle Gene)	Protein coding
ENSBTAG00000004305	RGS16	16:63646670-63652245:-1	Regulator of G protein signaling 16	RGS16 (Cattle Gene)	Protein coding
ENSBTAG00000051340	Novel gene.	15:42201107-42232877:-1		novel gene (Cattle Gene)	Protein coding
ENSBTAG00000014432	HNMT	2:59138783-59180569:-1	Histamine N-methyltransferase	HNMT (Cattle Gene)	Protein coding
ENSBTAG00000018397	HHLA2	1:53068463-53110905:1	HERV-H LTR-associating 2	HHLA2 (Cattle Gene)	Protein coding
ENSBTAG00000013686	WSCD2	17:64605375-64658202:-1	WSC domain containing 2	WSCD2 (Cattle Gene)	Protein coding

## Sheet: GSE122933 GSE98363
Gene Id	gene	locus	annotation	description	Gene type
ENSBTAG00000037404	LRFN4	29:44871011-44874127:1	Leucine rich repeat and fibronectin type III domain containing 4	LRFN4 (Cattle Gene)	Protein coding
ENSBTAG00000000396	PIM1	23:11066555-11071948:1	Pim-1 proto-onco, serine/threonine kinase	PIM1 (Cattle Gene)	Protein coding
ENSBTAG00000039513	GCNT2	23:45510211-45512390:-1	Glucosaminyl (N-acetyl) transferase 2, I-branching enzyme (I blood group)	GCNT2 (Cattle Gene)	Pseudogene
ENSBTAG00000018125	KIF5C	2:47212782-47368935:-1	Kinesin family member 5C	KIF5C (Cattle Gene)	Protein coding
ENSBTAG00000014788	AKAP12	9:88290613-88401329:1	A-kinase anchoring protein 12	AKAP12 (Cattle Gene)	Protein coding
ENSBTAG00000008278	TMEM187	X:37184098-37188612:1	Transmembrane protein 187	TMEM187 (Cattle Gene)	Protein coding
ENSBTAG00000020538	HERC5	6:36257293-36302174:-1	HECT and RLD domain containing E3 ubiquitin protein ligase 5	HERC5 (Cattle Gene)	Protein coding
ENSBTAG00000008275	GREB1L	24:34676930-34784853:-1	GREB1 like retinoic acid receptor coactivator	GREB1L (Cattle Gene)	Protein coding
ENSBTAG00000006117	FLYWCH1	25:2321450-2364796:1	FLYWCH-type zinc finger 1 [	FLYWCH1 (Cattle Gene)	Protein coding
ENSBTAG00000005034	CAPN5	15:56472805-56530219:1	Calpain 5	CAPN5 (Cattle Gene)	Protein coding
ENSBTAG00000008142	IFIH1	2:34111730-34166890:1	Interferon induced with helicase C domain 1	IFIH1 (Cattle Gene)	Protein coding
ENSBTAG00000006721	POLR1F	4:28399526-28410479:-1	RNA polymerase I subunit F	POLR1F (Cattle Gene)	Protein coding
ENSBTAG00000008471	MX2	1:141621165-141658223:1	MX dynamin like GTPase 2	MX2 (Cattle Gene)	Protein coding
ENSBTAG00000019437	SLFN11	19:14810212-14822401:1		novel gene (Cattle Gene)	Protein coding
ENSBTAG00000021693	RPP25	21:33753196-33753795:1	Ribonuclease P and MRP subunit p25	RPP25 (Cattle Gene)	Protein coding
ENSBTAG00000038640	Novel gene.	22:14885610-14886530:-1		novel gene (Cattle Gene)	Protein coding
ENSBTAG00000021980	RASSF8	5:83871044-83894327:-1	Ras association domain family member 8	RASSF8 (Cattle Gene)	Protein coding
ENSBTAG00000027676	IL18BP	15:51640330-51642454:1	Interleukin 18 binding protein	IL18BP (Cattle Gene)	Protein coding
ENSBTAG00000016656	PARP14	1:67012287-67058498:1	Poly(ADP-ribose) polymerase family member 14	PARP14 (Cattle Gene)	Protein coding
ENSBTAG00000017670	LOC511531	3:54901260-54983375:1		novel gene (Cattle Gene)	Protein coding
ENSBTAG00000036016	FAM111B	15:82243028-82258716:1	FAM111 trypsin like peptidase B	FAM111B (Cattle Gene)	Protein coding
ENSBTAG00000008656	KBTBD6	12:11333975-11336092:-1	Kelch repeat and BTB domain containing 6	KBTBD6 (Cattle Gene)	Protein coding
ENSBTAG00000006067	VMAC	7:18469286-18472439:-1	Vimentin type intermediate filament associated coiled-coil protein	VMAC (Cattle Gene)	Protein coding
ENSBTAG00000017375	FAM241A	6:13332381-13375661:-1	Family with sequence similarity 241 member A	FAM241A (Cattle Gene)	Protein coding
ENSBTAG00000000806	ATAD1	26:9379274-9420154:-1	ATPase family AAA domain containing 1	ATAD1 (Cattle Gene)	Protein coding
ENSBTAG00000004751	SPTBN4	18:49799380-49880032:1	Spectrin beta, non-erythrocytic 4	SPTBN4 (Cattle Gene)	Protein coding
ENSBTAG00000008021	LOC112441507	7:5735682-5737511:1		novel gene (Cattle Gene)	Protein coding
ENSBTAG00000019975	IL7R	20:38299694-38334389:-1	Interleukin 7 receptor	IL7R (Cattle Gene)	Protein coding
ENSBTAG00000018342	TJP3	7:20221723-20252247:-1	Tight junction protein 3	TJP3 (Cattle Gene)	Protein coding
ENSBTAG00000003366	RIGI	8:11559625-11604095:1	RNA sensor RIG-I	RIGI (Cattle Gene)	Protein coding
ENSBTAG00000007662	HSPA5	11:96115141-96119503:-1	Heat shock protein family A (Hsp70) member 5	HSPA5 (Cattle Gene)	Protein coding
ENSBTAG00000001143	LOC512486	3:54148968-54165067:-1	description: interferon-induced guanylate-binding protein 1	novel gene (Cattle Gene)	Protein coding
ENSBTAG00000045849	KCNK13	10:101723038-101828432:1	Potassium two pore domain channel subfamily K member 13	KCNK13 (Cattle Gene)	Protein coding
ENSBTAG00000007071	RAI14	20:39314838-39473962:-1	Retinoic acid induced 14	RAI14 (Cattle Gene)	Protein coding
ENSBTAG00000007369	PDLIM2	8:69882167-69895316:1	PDZ and LIM domain 2	PDLIM2 (Cattle Gene)	Protein coding
ENSBTAG00000007206	STRIP2	4:93338888-93401401:1	Striatin interacting protein 2	STRIP2 (Cattle Gene)	Protein coding
ENSBTAG00000008703	EIF2AK2	11:19556770-19597286:-1	Eukaryotic translation initiation factor 2 alpha kinase 2	EIF2AK2 (Cattle Gene)	Protein coding
ENSBTAG00000011511	IFI16	3:10700383-10745178:1		novel gene (Cattle Gene)	Protein coding
ENSBTAG00000053424	CCDC194	7:5751646-5755931:1	description: coiled-coil domain containing 194	novel gene (Cattle Gene)	LncRNA
ENSBTAG00000031797	MANF	22:49379095-49383627:-1	Mesencephalic astrocyte derived neurotrophic factor	MANF (Cattle Gene)	Protein coding
ENSBTAG00000012509	DYRK1B	18:49368217-49388224:-1	Dual specificity tyrosine phosphorylation regulated kinase 1B	DYRK1B (Cattle Gene)	Protein coding
ENSBTAG00000020161	KLHL22	17:72491752-72505789:1	Kelch like family member 22	KLHL22 (Cattle Gene)	Protein coding
ENSBTAG00000008636	PDE4B	3:78957184-79406648:-1	Phosphodiesterase 4B	PDE4B (Cattle Gene)	Protein coding
ENSBTAG00000014762	ISG20	21:19607426-19625071:1	Interferon stimulated exonuclease 20	ISG20 (Cattle Gene)	Protein coding
ENSBTAG00000014529	GBP4	3:54451265-54507578:1	Guanylate binding protein 4	GBP4 (Cattle Gene)	Protein coding
ENSBTAG00000002977	ECE1	2:131324608-131449347:1	Endothelin converting enzyme 1	ECE1 (Cattle Gene)	Protein coding
ENSBTAG00000007596	GEM	14:70066731-70080523:1	GTP binding protein overexpressed in skeletal muscle [	GEM (Cattle Gene)	Protein coding
ENSBTAG00000008909	PNPT1	11:38307014-38347120:-1	Polyribonucleotide nucleotidyltransferase 1	PNPT1 (Cattle Gene)	Protein coding
ENSBTAG00000002470	CCDC78	25:621018-625700:-1	Coiled-coil domain containing 78	CCDC78 (Cattle Gene)	Protein coding
ENSBTAG00000051719	Novel gene	3:119753230-119755292:-1		novel gene (Cattle Gene)	LncRNA
ENSBTAG00000010549	IFRD1	4:55863961-55887646:-1	Interferon related developmental regulator 1	IFRD1 (Cattle Gene)	Protein coding
ENSBTAG00000053319	Novel gene.	29:50527249-50528559:1		novel gene (Cattle Gene)	LncRNA
ENSBTAG00000019345	RFK	8:52453482-52459253:-1	Riboflavin kinase	RFK (Cattle Gene)	Protein coding
ENSBTAG00000003061	LAMA5	13:54887682-54938873:1	Laminin subunit alpha 5	LAMA5 (Cattle Gene)	Protein coding
ENSBTAG00000007424	LIF	17:69262954-69269513:-1	LIF interleukin 6 family cytokine	LIF (Cattle Gene)	Protein coding
ENSBTAG00000004111	LRRC45	19:50879326-50887717:-1	Leucine rich repeat containing 45	LRRC45 (Cattle Gene)	Protein coding
ENSBTAG00000015127	SDC4	13:73670727-73691288:-1	Syndecan 4	SDC4 (Cattle Gene)	Protein coding
ENSBTAG00000017228	TP53I11	15:75004612-75009213:-1	Tumor protein p53 inducible protein 11	TP53I11 (Cattle Gene)	Protein coding
ENSBTAG00000017137	CDC37L1	8:39822427-39841618:-1	Cell division cycle 37 like 1, HSP90 cochaperone	CDC37L1 (Cattle Gene)	Protein coding
ENSBTAG00000010719	ANGPTL1	16:60222330-60246517:-1	Angiopoietin like 1	ANGPTL1 (Cattle Gene)	Protein coding
ENSBTAG00000038306	CBX2	19:52751728-52760319:-1	Chromobox 2	CBX2 (Cattle Gene)	Protein coding
ENSBTAG00000038233	LOC507055	3:54715932-54782223:1		novel gene (Cattle Gene)	Protein coding
ENSBTAG00000034349	IFI44	3:66029139-66043630:-1	Interferon induced protein 44	IFI44 (Cattle Gene)	Protein coding
ENSBTAG00000007881	IFIT1	26:11068424-11074395:1	Interferon induced protein with tetratricopeptide repeats 1	IFIT1 (Cattle Gene)	Protein coding
ENSBTAG00000006162	RAB11FIP5	11:11326325-11369731:1	RAB11 family interacting protein 5	RAB11FIP5 (Cattle Gene)	Protein coding
ENSBTAG00000022005	TLDC2	13:65914512-65925739:1	TBC/LysM-associated domain containing 2	TLDC2 (Cattle Gene)	Protein coding
ENSBTAG00000020536	HERC6	6:36309915-36367045:-1	HECT and RLD domain containing E3 ubiquitin protein ligase family member 6	HERC6 (Cattle Gene)	Protein coding
ENSBTAG00000011136	NR2F6	7:5859425-5870048:1	Nuclear receptor subfamily 2 group F member 6	NR2F6 (Cattle Gene)	Protein coding
ENSBTAG00000010665	CBLN3	10:20744959-20748108:1	Cerebellin 3	CBLN3 (Cattle Gene)	Protein coding
ENSBTAG00000045588	LOC100298356	7:5726148-5730509:1		novel gene (Cattle Gene)	Protein coding
ENSBTAG00000006685	IL10	16:4550836-4555318:-1	Interleukin 10	IL10 (Cattle Gene)	Protein coding
ENSBTAG00000050078	SFXN5	11:11371161-11498288:1	Sideroflexin 5	SFXN5 (Cattle Gene)	Protein coding
ENSBTAG00000004541	LPAR5	5:103796256-103806242:1	Lysophosphatidic acid receptor 5	LPAR5 (Cattle Gene)	Protein coding
ENSBTAG00000025622	DEF6	23:9270961-9298630:1	DEF6 guanine nucleotide exchange factor	DEF6 (Cattle Gene)	Protein coding
ENSBTAG00000003705	FAM83G	19:34230241-34260820:1	Family with sequence similarity 83 member G	FAM83G (Cattle Gene)	Protein coding
ENSBTAG00000046803	GAS1	8:80131404-80132573:-1	Growth arrest specific 1	GAS1 (Cattle Gene)	Protein coding
ENSBTAG00000010667	PIK3IP1	17:70094432-70105136:-1	Phosphoinositide-3-kinase interacting protein 1	PIK3IP1 (Cattle Gene)	Protein coding
ENSBTAG00000025221	TEX30	12:79008112-79014993:-1	Testis expressed 30	TEX30 (Cattle Gene)	Protein coding
ENSBTAG00000019054	EPSTI1	12:13015397-13115267:-1	Epithelial stromal interaction 1	EPSTI1 (Cattle Gene)	Protein coding
ENSBTAG00000019225	SLC39A14	8:69680185-69731751:1	Solute carrier family 39 member 14	SLC39A14 (Cattle Gene)	Protein coding
ENSBTAG00000010927	CBFA2T3	18:14051588-14127897:-1	CBFA2/RUNX1 partner transcriptional co-repressor 3	CBFA2T3 (Cattle Gene)	Protein coding
ENSBTAG00000005666	LRRC20	28:26507231-26577692:-1	Leucine rich repeat containing 20	LRRC20 (Cattle Gene)	Protein coding
ENSBTAG00000017367	IFIT5	26:11081800-11091761:1	Interferon induced protein with tetratricopeptide repeats 5	IFIT5 (Cattle Gene)	Protein coding
ENSBTAG00000000973	KCNJ15	1:150591084-150595749:1	Potassium inwardly rectifying channel subfamily J member 15	KCNJ15 (Cattle Gene)	Protein coding
ENSBTAG00000009047	YPEL3	25:26193135-26196515:1	Yippee like 3	YPEL3 (Cattle Gene)	Protein coding
ENSBTAG00000018984	PIK3CD	16:43788707-43850241:-1	Phosphatidylinositol-4,5-bisphosphate 3-kinase catalytic subunit delta	PIK3CD (Cattle Gene)	Protein coding
ENSBTAG00000013052	SDR42E2	25:19845794-19864999:1	Short chain dehydrogenase/reductase family 42E, member 2	SDR42E2 (Cattle Gene)	Protein coding
ENSBTAG00000001702	TMEM107	19:27821338-27823573:-1	Transmembrane protein 107	TMEM107 (Cattle Gene)	Protein coding
ENSBTAG00000001395	C1H21orf91	1:19227894-19256713:1	Chromosome 1 C21orf91 homolog	C1H21orf91 (Cattle Gene)	Protein coding
ENSBTAG00000016061	RSAD2	11:90038994-90056291:-1	Radical S-adenosyl methionine domain containing 2	RSAD2 (Cattle Gene)	Protein coding
ENSBTAG00000030932	IFI44L	3:66053647-66071372:-1	Interferon induced protein 44 like	IFI44L (Cattle Gene)	Protein coding
ENSBTAG00000016913	AVIL	5:55657654-55676222:1	Advillin	AVIL (Cattle Gene)	Protein coding
ENSBTAG00000046699	STAT4	2:79568840-79673336:-1	Signal transducer and activator of transcription 4	STAT4 (Cattle Gene)	Protein coding
ENSBTAG00000014471	CNNM3	11:2763444-2794689:1	Cyclin and CBS domain divalent metal cation transport mediator 3	CNNM3 (Cattle Gene)	Protein coding
ENSBTAG00000010846	CNNM3	11:2763444-2794689:1	Cyclin and CBS domain divalent metal cation transport mediator 3	CNNM3 (Cattle Gene)	Protein coding
ENSBTAG00000034918	IFIT2	26:11028206-11035934:1	Interferon induced protein with tetratricopeptide repeats 2	IFIT2 (Cattle Gene)	Protein coding

## Sheet: GSE122933 GSE62048
Gene Id	gene	locus	annotation	description	Gene type
ENSBTAG00000020270	NFKB1	6:22205847-22328613:-1	Nuclear factor kappa B subunit 1	NFKB1 (Cattle Gene)	Protein coding
ENSBTAG00000023551	MOB3C	3:99514446-99523394:1	MOB kinase activator 3C	MOB3C (Cattle Gene)	Protein coding
ENSBTAG00000005766	IL4I1	18:56235067-56239827:-1	Interleukin 4 induced 1	IL4I1 (Cattle Gene)	Protein coding
ENSBTAG00000018015	IL27	25:26061018-26066562:-1	Interleukin 27	IL27 (Cattle Gene)	Protein coding
ENSBTAG00000008441	SOCS3	19:53840159-53840858:1	Suppressor of cytokine signaling 3	SOCS3 (Cattle Gene)	Protein coding
ENSBTAG00000006616	PTPN1	13:78534152-78594854:1	Protein tyrosine phosphatase non-receptor type 1	PTPN1 (Cattle Gene)	Protein coding
ENSBTAG00000016683	NFKBIA	21:45639133-45643131:-1	NFKB inhibitor alpha	NFKBIA (Cattle Gene)	Protein coding
ENSBTAG00000031231	IRF1	7:21938614-21946679:1	Interferon regulatory factor 1	IRF1 (Cattle Gene)	Protein coding
ENSBTAG00000045808	IL17REL	5:119366047-119390141:-1	Interleukin 17 receptor E like	IL17REL (Cattle Gene)	Protein coding
ENSBTAG00000050334	CD83	23:42654904-42676478:-1	CD83 molecule	CD83 (Cattle Gene)	Protein coding
ENSBTAG00000004716	RETN	7:16513147-16514562:1	Resistin	RETN (Cattle Gene)	Protein coding
ENSBTAG00000051298	PVR	18:52421184-52440074:1	PVR cell adhesion molecule	PVR (Cattle Gene)	Protein coding
ENSBTAG00000004741	IL12B	7:70893041-70912103:-1	Interleukin 12B	IL12B (Cattle Gene)	Protein coding
ENSBTAG00000004842	RSPRY1	18:25212511-25249920:1	Ring finger and SPRY domain containing 1	RSPRY1 (Cattle Gene)	Protein coding
ENSBTAG00000003012	TRAF1	8:110293213-110317276:-1	TNF receptor associated factor 1	TRAF1 (Cattle Gene)	Protein coding
ENSBTAG00000021435	MAFF	5:109963621-109972823:1	MAF bZIP transcription factor F	MAFF (Cattle Gene)	Protein coding
ENSBTAG00000006017	NFKB2	26:23019572-23026090:1	Nuclear factor kappa B subunit 2	NFKB2 (Cattle Gene)	Protein coding
ENSBTAG00000046862	MARCKSL1	2:121223027-121225422:1	MARCKS like 1	MARCKSL1 (Cattle Gene)	Protein coding
ENSBTAG00000001824	SLC2A6	11:104361551-104368899:-1	Solute carrier family 2 member 6	SLC2A6 (Cattle Gene)	Protein coding
ENSBTAG00000016163	OSM	17:69282366-69286795:-1	Oncostatin M	OSM (Cattle Gene)	Protein coding
ENSBTAG00000002290	Novel gene.	18:60759305-60768024:-1		novel gene (Cattle Gene)	Protein coding
ENSBTAG00000001945	ARG2	10:79498980-79534600:1	Arginase 2	ARG2 (Cattle Gene)	Protein coding
ENSBTAG00000005998	NOCT	17:18582256-18600421:-1	Nocturnin	NOCT (Cattle Gene)	Protein coding
ENSBTAG00000009658	PLEK	11:66786975-66814889:1	Pleckstrin	PLEK (Cattle Gene)	Protein coding
ENSBTAG00000022689	RYBP	22:29206404-29277551:1	RING1 and YY1 binding protein	RYBP (Cattle Gene)	Protein coding
ENSBTAG00000023198	SERPINB2	24:62075443-62093177:1	Serpin family B member 2	SERPINB2 (Cattle Gene)	Protein coding
ENSBTAG00000027513	CXCL2	6:88946402-88948465:1	Chemokine (C-X-C motif) ligand 2	CXCL2 (Cattle Gene)	Protein coding
ENSBTAG00000051781	Novel gene.	11:104348135-104351579:1		novel gene (Cattle Gene)	Protein coding
ENSBTAG00000013451	RHOH	6:59202154-59250253:1	Ras homolog family member H	RHOH (Cattle Gene)	Protein coding
ENSBTAG00000010998	CFLAR	2:89703845-89757452:1	CASP8 and FADD like apoptosis regulator	CFLAR (Cattle Gene)	Protein coding
ENSBTAG00000012829	EBI3	7:19814211-19819636:-1	Epstein-Barr virus induced 3	EBI3 (Cattle Gene)	Protein coding
ENSBTAG00000013705	NFKBIE	23:17764635-17771918:-1	NFKB inhibitor epsilon	NFKBIE (Cattle Gene)	Protein coding
ENSBTAG00000053649	CCL5	19:14508970-14516896:1	C-C motif chemokine ligand 5	CCL5 (Cattle Gene)	Protein coding
ENSBTAG00000001273	NLRP3	7:40663606-40710647:1	NLR family pyrin domain containing 3	NLRP3 (Cattle Gene)	Protein coding
ENSBTAG00000004540	NUB1	4:113890451-113925971:1	Negative regulator of ubiquitin like proteins 1	NUB1 (Cattle Gene)	Protein coding

## Sheet: GSE149494 GSE98363
Gene Id	gene	locus	annotation	description	Gene type
ENSBTAG00000003825	PTPN12	4:43598679-43690863:-1	Protein tyrosine phosphatase non-receptor type 12	PTPN12 (Cattle Gene)	Protein coding
ENSBTAG00000048122	CFD	7:43416200-43418803:1	Complement factor D	CFD (Cattle Gene)	Protein coding
ENSBTAG00000038426	CD1B	3:11698349-11717375:-1	CD1b molecule	CD1B (Cattle Gene)	Protein coding
ENSBTAG00000030674	AK4	3:80160692-80251376:-1	Adenylate kinase 4	AK4 (Cattle Gene)	Protein coding
ENSBTAG00000010587	SH3BGRL	X:71202116-71330055:-1	SH3 domain binding glutamate rich protein like	SH3BGRL (Cattle Gene)	Protein coding
ENSBTAG00000009421	CD1E	3:11606607-11610099:-1	CD1e molecule	CD1E (Cattle Gene)	Protein coding
ENSBTAG00000051518	Novel gene.	6:88720502-88741984:1		novel gene (Cattle Gene)	LncRNA
ENSBTAG00000002027	FAM167B	2:121285361-121286953:-1	Family with sequence similarity 167 member B	FAM167B (Cattle Gene)	Protein coding
ENSBTAG00000051439	Novel gene	7:20569599-20579152:-1		novel gene (Cattle Gene)	Protein coding
ENSBTAG00000020141	FREM1	8:29303339-29452913:1	FRAS1 related extracellular matrix 1	FREM1 (Cattle Gene)	Protein coding
ENSBTAG00000009513	TGFBI	7:47430704-47501496:1	Transforming growth factor beta induced	TGFBI (Cattle Gene)	Protein coding
ENSBTAG00000007773	VCAM1	3:42553488-42576599:-1	Vascular cell adhesion molecule 1	VCAM1 (Cattle Gene)	Protein coding
ENSBTAG00000001822	SNX10	4:69587812-69655430:-1	Sorting nexin 10	SNX10 (Cattle Gene)	Protein coding
ENSBTAG00000003607	FAM20C	25:42135192-42169725:-1	FAM20C golgi associated secretory pathway kinase	FAM20C (Cattle Gene)	Protein coding
ENSBTAG00000013364	LIPM	26:10469273-10505106:1	Lipase family member M	LIPM (Cattle Gene)	Protein coding
ENSBTAG00000050852	CXCL9	6:90856295-90863481:-1	C-X-C motif chemokine ligand 9	CXCL9 (Cattle Gene)	Protein coding
ENSBTAG00000005404	MSC	14:35439046-35441608:-1	Musculin	MSC (Cattle Gene)	Protein coding
ENSBTAG00000010645	BOLA-DRA	23:25837353-25843155:-1	Major histocompatibility complex, class II, DR alpha	BOLA-DRA (Cattle Gene)	Protein coding
ENSBTAG00000053365	CD300E	19:56769589-56781204:1	CD300e molecule	CD300E (Cattle Gene)	Protein coding
ENSBTAG00000003222	ASNS	4:15128694-15276513:-1	Asparagine synthetase (glutamine-hydrolyzing)	ASNS (Cattle Gene)	Protein coding
ENSBTAG00000016619	MIS18A	1:3209824-3222938:1	MIS18 kinetochore protein A	MIS18A (Cattle Gene)	Protein coding
ENSBTAG00000046547	CIDEA	24:42779034-42792110:1	Cell death inducing DFFA like effector a	CIDEA (Cattle Gene)	Protein coding
ENSBTAG00000020699	TSPAN11	5:106485063-106549798:1	Tetraspanin 11	TSPAN11 (Cattle Gene)	Protein coding
ENSBTAG00000012668	Novel gene.	25:36317416-36319388:1		novel gene (Cattle Gene)	LncRNA
ENSBTAG00000004885	DDR2	3:6677596-6853843:-1	Discoidin domain receptor tyrosine kinase 2	DDR2 (Cattle Gene)	Protein coding
ENSBTAG00000008948	P2RX7	17:53970346-54027496:-1	Purinergic receptor P2X 7	P2RX7 (Cattle Gene)	Protein coding
ENSBTAG00000012405	PEAR1	3:13938873-13959672:-1	Platelet endothelial aggregation receptor 1	PEAR1 (Cattle Gene)	Protein coding
ENSBTAG00000008232	DAB2IP	11:92474356-92686144:1	DAB2 interacting protein	DAB2IP (Cattle Gene)	Protein coding
ENSBTAG00000004840	C1S	5:103407687-103419088:-1	Complement C1s	C1S (Cattle Gene)	Protein coding
ENSBTAG00000010850	SERTAD4	16:73094210-73105682:-1	SERTA domain containing 4	SERTAD4 (Cattle Gene)	Protein coding
ENSBTAG00000011256	MYO1B	2:79795528-79994785:1	Myosin IB	MYO1B (Cattle Gene)	Protein coding
ENSBTAG00000017045	FABP2	FABP2 (Cattle Gene)	Fatty acid binding protein 2	FABP2 (Cattle Gene)	Protein coding
ENSBTAG00000008313	KLF15	22:60612131-60624486:1	KLF transcription factor 15	KLF15 (Cattle Gene)	Protein coding
ENSBTAG00000002585	SLC16A2	X:76549545-76681860:-1	Solute carrier family 16 member 2	SLC16A2 (Cattle Gene)	Protein coding
ENSBTAG00000016140	PPFIBP2	15:45063034-45217437:-1	PPFIA binding protein 2	PPFIBP2 (Cattle Gene)	Protein coding
ENSBTAG00000038422	Novel gene.	1:23043555-23044082:1		novel gene (Cattle Gene)	Pseudogene
ENSBTAG00000001835	GJA1	9:29748660-29761667:-1	Gap junction protein alpha 1	GJA1 (Cattle Gene)	Protein coding
ENSBTAG00000014882	DNMT3L	1:144242585-144256996:-1	DNA methyltransferase 3 like	DNMT3L (Cattle Gene)	Protein coding
ENSBTAG00000003166	AXL	18:50402713-50437704:1	AXL receptor tyrosine kinase	AXL (Cattle Gene)	Protein coding
ENSBTAG00000052912	Novel gene.	16:44282168-44283172:1		novel gene (Cattle Gene)	LncRNA
ENSBTAG00000014046	BPI	13:67172370-67201998:1	Bactericidal permeability increasing protein	BPI (Cattle Gene)	Protein coding
ENSBTAG00000010155	LOC504773	19:14421208-14427667:1	description: regakine 1	novel gene (Cattle Gene)	Protein coding
ENSBTAG00000016455	CACHD1	3:80788175-81022967:-1	Cache domain containing 1	CACHD1 (Cattle Gene)	Protein coding
ENSBTAG00000021735	GALNT14	11:68772415-68987963:1	Polypeptide N-acetylgalactosaminyltransferase 14	GALNT14 (Cattle Gene)	Protein coding
ENSBTAG00000002908	GNG4	28:8295602-8364199:-1	G protein subunit gamma 4	GNG4 (Cattle Gene)	Protein coding
ENSBTAG00000013825	BCAT1	5:85057073-85174596:1	Branched chain amino acid transaminase 1	BCAT1 (Cattle Gene)	Protein coding
ENSBTAG00000011584	CHST2	1:125870591-125874332:-1	Carbohydrate sulfotransferase 2	CHST2 (Cattle Gene)	Protein coding
ENSBTAG00000014898	HK3	7:38332119-38352118:-1	Hexokinase 3	HK3 (Cattle Gene)	Protein coding
ENSBTAG00000054870	LOC785168	5:99970279-99994406:1		novel gene (Cattle Gene)	Protein coding
ENSBTAG00000017063	EPB41L4B	8:98732990-98868703:-1	Erythrocyte membrane protein band 4.1 like 4B	EPB41L4B (Cattle Gene)	Protein coding
ENSBTAG00000015872	PROKR2	13:47550275-47558426:-1	Prokineticin receptor 2	PROKR2 (Cattle Gene)	Protein coding
ENSBTAG00000019636	SCARA5	8:10796505-10929733:1	Scavenger receptor class A member 5	SCARA5 (Cattle Gene)	Protein coding
ENSBTAG00000012558	ADAMTS12	20:39873127-40265889:1	ADAM metallopeptidase with thrombospondin type 1 motif 12	ADAMTS12 (Cattle Gene)	Protein coding
ENSBTAG00000017205	CCN6	9:38367059-38384930:-1	Cellular communication network factor 6	CCN6 (Cattle Gene)	Protein coding
ENSBTAG00000025101	ASGR2	19:26856102-26877499:-1	Asialoglycoprotein receptor 2	ASGR2 (Cattle Gene)	Protein coding
ENSBTAG00000016835	IL17F	23:24645643-24653192:-1	Interleukin 17F	IL17F (Cattle Gene)	Protein coding
ENSBTAG00000015235	HMCN1	16:66706032-67245075:1	Hemicentin 1	HMCN1 (Cattle Gene)	Protein coding
ENSBTAG00000008004	NCF2	16:64606142-64652347:-1	Neutrophil cytosolic factor 2	NCF2 (Cattle Gene)	Protein coding
ENSBTAG00000048171	TAP	27:6013825-6015791:-1	Tracheal antimicrobial peptide	TAP (Cattle Gene)	Protein coding
ENSBTAG00000007208	HDAC11	22:58427520-58440755:-1	Histone deacetylase 11	HDAC11 (Cattle Gene)	Protein coding
ENSBTAG00000013664	FILIP1L	1:44096867-44402309:-1	Filamin A interacting protein 1 like	FILIP1L (Cattle Gene)	Protein coding
ENSBTAG00000053086	PHLDA3	16:80877092-80877463:1	Pleckstrin homology like domain family A member 3	PHLDA3 (Cattle Gene)	Protein coding
ENSBTAG00000030974	TUBA4A	2:107196605-107203963:-1	Tubulin alpha 4a	TUBA4A (Cattle Gene)	Protein coding
ENSBTAG00000008271	MEDAG	12:29997123-30014621:-1	Mesenteric estrogen dependent adiposis	MEDAG (Cattle Gene)	Protein coding
ENSBTAG00000007338	TYROBP	18:46576253-46605718:-1	Transmembrane immune signaling adaptor TYROBP	TYROBP (Cattle Gene)	Protein coding
ENSBTAG00000033748	IL18RAP	11:7203304-7233720:1	Interleukin 18 receptor accessory protein	IL18RAP (Cattle Gene)	Protein coding
ENSBTAG00000013496	CPM	5:44876588-44960458:1	Carboxypeptidase M	CPM (Cattle Gene)	Protein coding
ENSBTAG00000008291	PROCR	13:64444427-64449124:1	Protein C receptor	PROCR (Cattle Gene)	Protein coding
ENSBTAG00000052343	Novel gene.	18:51464620-51467546:-1		novel gene (Cattle Gene)	Protein coding
ENSBTAG00000016704	SLC37A2	29:28495549-28524597:1	Solute carrier family 37 member 2	SLC37A2 (Cattle Gene)	Protein coding
ENSBTAG00000020453	CLEC5A	4:105219646-105231958:-1	C-type lectin domain containing 5A	CLEC5A (Cattle Gene)	Protein coding
ENSBTAG00000026275	CCL24	25:34065905-34069221:-1	C-C motif chemokine ligand 24	CCL24 (Cattle Gene)	Protein coding
ENSBTAG00000000835	BCAS1	13:81424938-81524746:-1	Brain enriched myelin associated protein 1	BCAS1 (Cattle Gene)	Protein coding
ENSBTAG00000054008	LOC521568	NKLS02000910.1:1101426-1290893:1		novel gene (Cattle Gene)	Protein coding
ENSBTAG00000027684	FOLR2	15:51822102-51825811:1	Folate receptor 2 (fetal)	FOLR2 (Cattle Gene)	Protein coding
ENSBTAG00000005668	SLC39A8	6:22459117-22542658:1	Solute carrier family 39 member 8	SLC39A8 (Cattle Gene)	Protein coding
ENSBTAG00000010943	SLC22A23	23:50326768-50458184:1	Solute carrier family 22 member 23	SLC22A23 (Cattle Gene)	Protein coding
ENSBTAG00000001788	PDPN	16:54008203-54043523:-1	Podoplanin	PDPN (Cattle Gene)	Protein coding
ENSBTAG00000009770	GPD2	2:39653910-39803015:-1	Glycerol-3-phosphate dehydrogenase 2	GPD2 (Cattle Gene)	Protein coding
ENSBTAG00000018252	ARRDC4	21:8734781-8749130:-1	Arrestin domain containing 4	ARRDC4 (Cattle Gene)	Protein coding
ENSBTAG00000013368	ANKRD22	26:10506966-10534508:-1	Ankyrin repeat domain 22	ANKRD22 (Cattle Gene)	Protein coding
ENSBTAG00000007393	RND2	19:43051798-43056172:1	Rho family GTPase 2	RND2 (Cattle Gene)	Protein coding
ENSBTAG00000015108	USHBP1	7:5846576-5855842:1	USH1 protein network component harmonin binding protein 1	USHBP1 (Cattle Gene)	Protein coding
ENSBTAG00000012742	SLC22A18	29:48692593-48712661:-1	Solute carrier family 22 member 18	SLC22A18 (Cattle Gene)	Protein coding
ENSBTAG00000005359	TGFB2	16:21808003-21900539:1	Transforming growth factor beta 2	TGFB2 (Cattle Gene)	Protein coding
ENSBTAG00000002942	SLC2A10	13:75368025-75380832:1	Solute carrier family 2 member 10	SLC2A10 (Cattle Gene)	Protein coding
ENSBTAG00000019368	IGFBP7	6:72405716-72486115:-1	Insulin like growth factor binding protein 7	IGFBP7 (Cattle Gene)	Protein coding
ENSBTAG00000014906	VCAN	7:83356440-83476139:1	Versican	VCAN (Cattle Gene)	Protein coding
ENSBTAG00000021501	LOC784768	3:57355960-57388867:-1		novel gene (Cattle Gene)	Protein coding
ENSBTAG00000002107	FZD1	4:8665915-8670064:1	Frizzled class receptor 1	FZD1 (Cattle Gene)	Protein coding
ENSBTAG00000007705	COLEC12	24:35248809-35434069:-1	Collectin subfamily member 12	COLEC12 (Cattle Gene)	Protein coding
ENSBTAG00000048088	Novel gene.	15:54359456-54360992:-1		novel gene (Cattle Gene)	Protein coding
ENSBTAG00000012504	GAS2L1	17:68582675-68588419:1	Growth arrest specific 2 like 1	GAS2L1 (Cattle Gene)	Protein coding
ENSBTAG00000034193	BCO2	15:22513156-22581009:1	Beta-carotene oxygenase 2	BCO2 (Cattle Gene)	Protein coding
ENSBTAG00000014960	SCHIP1	1:107552681-107731909:-1	Schwannomin interacting protein 1	SCHIP1 (Cattle Gene)	Protein coding
ENSBTAG00000012638	S100A12	3:17102722-17104173:1	S100 calcium binding protein A12	S100A12 (Cattle Gene)	Protein coding
ENSBTAG00000027569	APBB2	6:59713923-60095904:-1	Amyloid beta protein binding family B member 2	APBB2 (Cattle Gene)	Protein coding
ENSBTAG00000010085	SLC7A2	27:19719908-19745898:-1	Solute carrier family 7 member 2	SLC7A2 (Cattle Gene)	Protein coding
ENSBTAG00000004459	TMEM45A	1:44948235-45061338:1	Transmembrane protein 45A	TMEM45A (Cattle Gene)	Protein coding
ENSBTAG00000021282	SGCE	4:11992415-12063687:-1	Sarcoglycan epsilon	SGCE (Cattle Gene)	Protein coding
ENSBTAG00000021378	S100A13	3:16756363-16772529:1	S100 calcium binding protein A13	S100A13 (Cattle Gene)	Protein coding
ENSBTAG00000013527	PGD	16:43158594-43173975:-1	Phosphogluconate dehydrogenase	PGD (Cattle Gene)	Protein coding
ENSBTAG00000048710	Novel gene.	25:10047029-10057058:-1		novel gene (Cattle Gene)	LncRNA
ENSBTAG00000008096	EDN1	23:44156426-44163955:-1	Endothelin 1	EDN1 (Cattle Gene)	Protein coding
ENSBTAG00000003329	FST	20:25580150-25586931:-1	Follistatin	FST (Cattle Gene)	Protein coding
ENSBTAG00000013919	R-BTA-2132295	23:25723715-25735337:1	description: MHC class II antigen presentation	novel gene (Cattle Gene)	Protein coding
ENSBTAG00000011338	NREP	10:2213062-2245525:1	Neuronal reration related protein	NREP (Cattle Gene)	Protein coding
ENSBTAG00000012387	PAM	7:101896775-102084454:1	Peptidylglycine alpha-amidating monooxygenase	PAM (Cattle Gene)	Protein coding
ENSBTAG00000034501	CFI	6:15613508-15664735:1	Complement factor I	CFI (Cattle Gene)	Protein coding
ENSBTAG00000020263	TIMP4	22:56946000-56952875:1	TIMP metallopeptidase inhibitor 4	TIMP4 (Cattle Gene)	Protein coding
ENSBTAG00000007666	IGF2BP2	1:81402025-81572413:1	Insulin like growth factor 2 mRNA binding protein 2	IGF2BP2 (Cattle Gene)	Protein coding
ENSBTAG00000044083	LIMK1	25:33239249-33265065:-1	LIM domain kinase 1	LIMK1 (Cattle Gene)	Protein coding
ENSBTAG00000046944	Novel gene.	19:14327135-14327967:-1		novel gene (Cattle Gene)	Protein coding
ENSBTAG00000002845	CDH10	20:48811787-48998130:1	Cadherin 10	CDH10 (Cattle Gene)	Protein coding
ENSBTAG00000021685	EEF1A2	13:54151514-54159711:1	Eukaryotic translation elongation factor 1 alpha 2	EEF1A2 (Cattle Gene)	Protein coding
ENSBTAG00000005432	CAPG	11:49587704-49605849:1	Capping actin protein, gelsolin like	CAPG (Cattle Gene)	Protein coding
ENSBTAG00000032396	KCTD19	18:34909015-34936635:-1	Potassium channel tetramerization domain containing 19	KCTD19 (Cattle Gene)	Protein coding
ENSBTAG00000020747	ASS1	11:100770166-100822252:1	Argininosuccinate synthase 1	ASS1 (Cattle Gene)	Protein coding
ENSBTAG00000012348	LRRC71	3:13925709-13938001:-1	Leucine rich repeat containing 71	LRRC71 (Cattle Gene)	Protein coding
ENSBTAG00000010976	KANK1	8:43770176-43988755:-1	KN motif and ankyrin repeat domains 1	KANK1 (Cattle Gene)	Protein coding
ENSBTAG00000050650	Novel gene.	25:10058673-10077487:-1		novel gene (Cattle Gene)	LncRNA
ENSBTAG00000017446	E2F8	29:25699093-25717254:1	E2F transcription factor 8	E2F8 (Cattle Gene)	Protein coding
ENSBTAG00000020070	ABCC3	19:36047549-36095574:-1	ATP binding cassette subfamily C member 3	ABCC3 (Cattle Gene)	Protein coding
ENSBTAG00000014401	SORBS3	8:69848988-69878635:1	Sorbin and SH3 domain containing 3	SORBS3 (Cattle Gene)	Protein coding
ENSBTAG00000052931	Novel gene.	20:20316279-20316467:1		novel gene (Cattle Gene)	Protein coding
ENSBTAG00000009982	IGSF8	3:9577152-9584516:1	Immunoglobulin superfamily member 8	IGSF8 (Cattle Gene)	Protein coding
ENSBTAG00000026768	TH	29:49383349-49391410:1	Tyrosine hydroxylase	TH (Cattle Gene)	Protein coding
ENSBTAG00000044118	HMGA2	5:47819505-47966760:-1	High mobility group AT-hook 2	HMGA2 (Cattle Gene)	Protein coding
ENSBTAG00000001961	MAP1B	20:9401263-9494370:-1	Microtubule associated protein 1B	MAP1B (Cattle Gene)	Protein coding
ENSBTAG00000011613	PLS3	X:64140186-64236961:1	Plastin 3	PLS3 (Cattle Gene)	Protein coding
ENSBTAG00000014496	CCR6	9:101910811-101926256:1	C-C motif chemokine receptor 6	CCR6 (Cattle Gene)	Protein coding
ENSBTAG00000004652	LPAR2	7:3704311-3708931:1	Lysophosphatidic acid receptor 2	LPAR2 (Cattle Gene)	Protein coding
ENSBTAG00000005475	TCAF2	4:106966075-107001714:-1	TRPM8 channel associated factor 2	TCAF2 (Cattle Gene)	Protein coding
ENSBTAG00000015366	SFRP4	4:49731840-49742113:-1	Secreted frizzled related protein 4	SFRP4 (Cattle Gene)	Protein coding
ENSBTAG00000019269	COL6A2	1:145807169-145837649:1	Collagen type VI alpha 2 chain	COL6A2 (Cattle Gene)	Protein coding
ENSBTAG00000013588	ZNF532	24:57933911-58044908:1	Zinc finger protein 532	ZNF532 (Cattle Gene)	Protein coding
ENSBTAG00000000277	IL18	15:22475988-22502331:-1	Interleukin 18	IL18 (Cattle Gene)	Protein coding
ENSBTAG00000012307	DTNA	24:22130833-22449938:-1	Dystrobrevin alpha	DTNA (Cattle Gene)	Protein coding
ENSBTAG00000037888	LYPD5	18:51993588-51998232:-1	LY6/PLAUR domain containing 5	LYPD5 (Cattle Gene)	Protein coding
ENSBTAG00000012482	CDCP1	22:54085588-54138907:1	CUB domain containing protein 1	CDCP1 (Cattle Gene)	Protein coding
ENSBTAG00000006515	ESPN	16:46910358-46943809:-1	Espin	ESPN (Cattle Gene)	Protein coding
ENSBTAG00000016357	VNN2	9:70885902-70916052:-1	Vanin 2	VNN2 (Cattle Gene)	Protein coding
ENSBTAG00000015904	RORA	10:48892525-49702163:1	RAR related orphan receptor A	RORA (Cattle Gene)	Protein coding
ENSBTAG00000018077	LYPD3	18:51674245-51678673:-1	LY6/PLAUR domain containing 3	LYPD3 (Cattle Gene)	Protein coding
ENSBTAG00000039050	P2RY2	15:52718507-52725072:1	Purinergic receptor P2Y2	P2RY2 (Cattle Gene)	Protein coding
ENSBTAG00000012219	CSPG4	21:33182725-33218500:1	Chondroitin sulfate proteoglycan 4	CSPG4 (Cattle Gene)	Protein coding
ENSBTAG00000012194	DENND2C	3:28661323-28753483:1	DENN domain containing 2C	DENND2C (Cattle Gene)	Protein coding
ENSBTAG00000007431	CEMIP	21:26725040-26791142:1	Cell migration inducing hyaluronidase 1	CEMIP (Cattle Gene)	Protein coding
ENSBTAG00000013452	AQP9	10:52087944-52135881:-1	Aquaporin 9	AQP9 (Cattle Gene)	Protein coding
ENSBTAG00000011154	SDC1	11:78628994-78653573:1	Syndecan 1	SDC1 (Cattle Gene)	Protein coding
ENSBTAG00000053735	PEG10	4:12063954-12076656:1	Paternally expressed 10	PEG10 (Cattle Gene)	Protein coding
ENSBTAG00000007758	PDE10A	9:100469651-100729770:-1	Phosphodiesterase 10A	PDE10A (Cattle Gene)	Protein coding
ENSBTAG00000020914	CPNE8	5:42193677-42472416:1	Copine 8	CPNE8 (Cattle Gene)	Protein coding
ENSBTAG00000052111	Novel gene.	25:10029228-10045143:-1		novel gene (Cattle Gene)	LncRNA
ENSBTAG00000043959	PDGFC	17:42227069-42478276:1	Platelet derived growth factor C	PDGFC (Cattle Gene)	Protein coding
ENSBTAG00000030190	COL6A3	3:116782465-116855219:-1	Collagen type VI alpha 3 chain	COL6A3 (Cattle Gene)	Protein coding
ENSBTAG00000000517	ANKRD29	24:33007030-33041024:1	Ankyrin repeat domain 29	ANKRD29 (Cattle Gene)	Protein coding
ENSBTAG00000009125	ALDH1A3	21:5629152-5670937:-1	Aldehyde dehydrogenase 1 family member A3	ALDH1A3 (Cattle Gene)	Protein coding
ENSBTAG00000017616	ADSS1	21:69197942-69214268:1	Adenylosuccinate synthase 1	ADSS1 (Cattle Gene)	Protein coding
ENSBTAG00000048059	TMEM86A	29:26067884-26073981:-1	Transmembrane protein 86A	TMEM86A (Cattle Gene)	Protein coding
ENSBTAG00000011237	PKHD1	23:24075070-24509308:-1	PKHD1 ciliary IPT domain containing fibrocystin/polyductin	PKHD1 (Cattle Gene)	Protein coding
ENSBTAG00000044010	EMB	20:28687335-28728820:1	Embigin	EMB (Cattle Gene)	Protein coding
ENSBTAG00000052619	Novel gene.	9:78728459-78734608:-1		novel gene (Cattle Gene)	LncRNA
ENSBTAG00000019107	GAS7	19:29045834-29251399:-1	Growth arrest specific 7	GAS7 (Cattle Gene)	Protein coding
ENSBTAG00000018644	PDZRN3	22:28178200-28387545:1	PDZ domain containing ring finger 3	PDZRN3 (Cattle Gene)	Protein coding
ENSBTAG00000000603	JAM2	1:10702387-10787934:-1	Junctional adhesion molecule 2	JAM2 (Cattle Gene)	Protein coding
ENSBTAG00000030921	FAM3B	1:141551208-141617001:1	FAM3 metabolism regulating signaling molecule B	FAM3B (Cattle Gene)	Protein coding
ENSBTAG00000015059	MMP13	15:5670942-5681601:1	Matrix metallopeptidase 13	MMP13 (Cattle Gene)	Protein coding
ENSBTAG00000036392	bta-mir-371	18:60903171-60903249:1	Bta-mir-371	bta-mir-371 (Cattle Gene)	MiRNA
ENSBTAG00000052772	Novel gene.	6:88782746-88801372:1		novel gene (Cattle Gene)	LncRNA
ENSBTAG00000000494	PDE4D	20:20014955-20315593:1	Phosphodiesterase 4D	PDE4D (Cattle Gene)	Protein coding
ENSBTAG00000050786	LOC781977	19:50482986-50540484:1		novel gene (Cattle Gene)	Protein coding
ENSBTAG00000051782	ATAD2	14:16454611-16479839:1	ATPase family AAA domain containing 2	ATAD2 (Cattle Gene)	Protein coding
ENSBTAG00000014501	FERMT2	10:65537750-65613540:-1	FERM domain containing kindlin 2	FERMT2 (Cattle Gene)	Protein coding
ENSBTAG00000019044	BAIAP2	19:51578606-51642239:-1	BAR/IMD domain containing adaptor protein 2	BAIAP2 (Cattle Gene)	Protein coding
ENSBTAG00000006551	ESCO2	8:10992674-11019066:-1	Establishment of sister chromatid cohesion N-acetyltransferase 2	ESCO2 (Cattle Gene)	Protein coding
ENSBTAG00000002150	IL17A	23:24605962-24609483:1	Interleukin 17A	IL17A (Cattle Gene)	Protein coding
ENSBTAG00000000706	ADAMTS1	1:9583345-9592271:1	ADAM metallopeptidase with thrombospondin type 1 motif 1	ADAMTS1 (Cattle Gene)	Protein coding
ENSBTAG00000002882	LMNB1	7:27122942-27175858:-1	Lamin B1	LMNB1 (Cattle Gene)	Protein coding
ENSBTAG00000000648	ADAMTS5	1:9440973-9491324:1	ADAM metallopeptidase with thrombospondin type 1 motif 5	ADAMTS5 (Cattle Gene)	Protein coding
ENSBTAG00000049808	IL3RA	3:119480332-119499353:1	Interleukin 3 receptor subunit alpha	IL3RA (Cattle Gene)	Protein coding
ENSBTAG00000006343	IL1R2	11:6689610-6728985:1	Interleukin 1 receptor type 2	IL1R2 (Cattle Gene)	Protein coding
ENSBTAG00000015150	IL12A	1:107432967-107440547:-1	Interleukin 12A	IL12A (Cattle Gene)	Protein coding
ENSBTAG00000034220	CDKN2A	8:22096824-22121619:1	Cyclin dependent kinase inhibitor 2A	CDKN2A (Cattle Gene)	Protein coding
ENSBTAG00000013227	SNAI2	14:19941415-19945016:-1	Snail family transcriptional repressor 2	SNAI2 (Cattle Gene)	Protein coding
ENSBTAG00000015865	CAPN14	11:68715819-68742726:1	Calpain 14	CAPN14 (Cattle Gene)	Protein coding
ENSBTAG00000006367	CCN2	9:69887189-69890613:-1	Cellular communication network factor 2	CCN2 (Cattle Gene)	Protein coding
ENSBTAG00000001801	SYT4	24:12650269-12660064:1	Synaptotagmin 4	SYT4 (Cattle Gene)	Protein coding
ENSBTAG00000019347	PLXDC1	19:39590711-39657423:-1	Plexin domain containing 1	PLXDC1 (Cattle Gene)	Protein coding
ENSBTAG00000001249	SULT1B1	6:85184653-85233341:-1	Sulfotransferase family 1B member 1	SULT1B1 (Cattle Gene)	Protein coding
ENSBTAG00000043985	DACH1	12:46109476-46548484:-1	Dachshund family transcription factor 1	DACH1 (Cattle Gene)	Protein coding
ENSBTAG00000000076	RECK	8:60326356-60410644:1	Reversion inducing cysteine rich protein with kazal motifs	RECK (Cattle Gene)	Protein coding
ENSBTAG00000018920	TRIM47	19:55741272-55745803:1	Tripartite motif containing 47	TRIM47 (Cattle Gene)	Protein coding
ENSBTAG00000038415	SLC6A12	5:107148045-107165693:-1	Solute carrier family 6 member 12	SLC6A12 (Cattle Gene)	Protein coding
ENSBTAG00000002362	APOLD1	5:97047947-97051826:-1	Apolipoprotein L domain containing 1	APOLD1 (Cattle Gene)	Protein coding
ENSBTAG00000052147	Novel gene.	25:36307345-36315700:1		novel gene (Cattle Gene)	Protein coding
ENSBTAG00000019066	FAM167A	8:7897347-7929036:1	Family with sequence similarity 167 member A	FAM167A (Cattle Gene)	Protein coding
ENSBTAG00000013213	OSR2	14:65332265-65339913:-1	Odd-skipped related transciption factor 2	OSR2 (Cattle Gene)	Protein coding
ENSBTAG00000013489	CYP27A1	2:106739389-106782307:1	Cytochrome P450 family 27 subfamily A member 1	CYP27A1 (Cattle Gene)	Protein coding
ENSBTAG00000013406	CSRP2	5:6281008-6300975:-1	Cysteine and glycine rich protein 2	CSRP2 (Cattle Gene)	Protein coding
ENSBTAG00000045306	SNORD63	7:49897187-49897251:-1	Small nucleolar RNA SNORD63	SNORD63 (Cattle Gene)	SnoRNA
ENSBTAG00000008223	NLRC4	11:14815806-14865722:-1	NLR family CARD domain containing 4	NLRC4 (Cattle Gene)	Protein coding
ENSBTAG00000014304	TMEM47	X:108635859-108663641:1	Transmembrane protein 47	TMEM47 (Cattle Gene)	Protein coding
ENSBTAG00000010913	SRXN1	13:60402762-60408261:1	Sulfiredoxin 1	SRXN1 (Cattle Gene)	Protein coding
ENSBTAG00000008216	RRM2	11:87488674-87495961:-1	Ribonucleotide reductase regulatory subunit M2	RRM2 (Cattle Gene)	Protein coding
ENSBTAG00000006738	GPR68	21:55998495-56001659:-1	G protein-coupled receptor 68	GPR68 (Cattle Gene)	Protein coding
ENSBTAG00000031348	CCR9	22:53413330-53431445:-1	C-C motif chemokine receptor 9	CCR9 (Cattle Gene)	Protein coding

[truncated: 2 more sheets: GSE149494 GSE62048, GSE62048 GSE98363]
