# Supplementary material for: Integrated Analysis of Transcriptome Profiles and lncRNA–miRNA–mRNA Competing Endogenous RNA Regulatory Network to Identify Biological Functional Effects of Genes and Pathways Associated with Johne’s Disease in Dairy Cattle
Source: Noncoding RNA. 2024 Jun 28;10(4):38. doi: 10.3390/ncrna10040038 (PMC11270299; doi:10.3390/ncrna10040038)
Supplement: Supplementary file 1 [file ncrna-10-00038-s001.zip › ncrna-2986275-Supplementary Materials/Tables/Supplementary Materials Table S5.xlsx]

## Sheet: Main types of RNAs list
Table S5: Main RNAs extracted from transcriptome profiles (RNA-Seq and microarray) analysis and liter-ature mining on Johne's disease (JD) in dairy cattle
ACOD1	IL1B
ACOD1	CCL4
ACOD1	IFIT1
ACOD1	IFIH1
ACOD1	IFIT2
ACOD1	TNIP3
ACOD1	TNFAIP3
ACOD1	CCL3
ACOD1	TNF
ACOD1	GPR84
ACOD1	CLEC4E
ACOD1	ISG20
ACSL6	FABP2
ACVR2B	FST
ACVR2B	INHBA
ACVR2B	TGFB2
ADAMTS1	VNN2
ADAMTS1	TGFBI
ADAMTS1	PTGS2
ADAMTS1	COL6A2
ADAMTS1	CCN2
ADAMTS1	MMP13
ADAMTS1	VCAN
ADAMTS5	EPAS1
ADAMTS5	CCN2
ADAMTS5	OSM
ADAMTS5	IL1A
ADAMTS5	PTGS2
ADAMTS5	TNF
ADAMTS5	IL1B
ADAMTS5	MMP13
ADSS1	IL4I1
ADSS1	GCH1
ADSS1	ASS1
ADSS1	ASNS
AK4	RRM2
AK4	PDE4B
AK4	CCDC9B
AK4	PDE10A
AK4	PDE4D
AKAP12	CPNE8
AKAP12	PDE4D
AKAP12	LMNB1
ALCAM	CDCP1
ANGPTL1	PDZRN3
ANGPTL1	EPB41L3
ANKRD22	ANKRD29
ANKRD22	LIPM
ANKRD22	HSD11B1
ANKRD22	NKAIN1
ANKRD22	GPR84
ANKRD22	IFI44
ANKRD22	NFKBIA
ANKRD22	ARRDC4
ANKRD29	GREB1L
ANKRD29	MARCHF3
ANKRD29	SLAMF8
APBB2	RHOH
APBB2	MAP3K8
APBB2	BAIAP2
APOLD1	PLBD1
AQP9	ATAD2
AQP9	DTNA
AQP9	GPD2
ARG2	IL1B
ARG2	CSF2
ARG2	IL17A
ARG2	TLR4
ARG2	SOD2
ARG2	NOS2
ARG2	SLC7A2
ARG2	IL1A
ARG2	PTGS2
ARG2	CXCL8
ARG2	CD40
ARG2	CSF3
ARG2	TNF
ARG2	VCAM1
ARG2	RETN
ARG2	CCL5
ARG2	CD80
ARG2	EPAS1
ARG2	ASS1
ARG2	IL10
ARRDC4	PNPT1
ARRDC4	NEDD4
ARRDC4	SLCO4A1
ASNS	GPT2
ASNS	IL4I1
ASNS	HSPA5
ASNS	PPFIBP2
ASNS	BCAT1
ASNS	ASS1
ASNS	SLC7A5
ASS1	GPT2
ASS1	NOS2
ASS1	SLC7A2
ASS1	BCAT1
ATAD1	HERC6
ATAD2	RRM2
ATAD2	CSF3
ATAD2	E2F8
ATAD2	GPD2
ATP8B1	LRFN4
AXL	IL1B
AXL	TLR4
AXL	SOCS3
AXL	SNAI2
AXL	TNF
AXL	IL10
AXL	TGFB2
AXL	TYROBP
AXL	CCN2
BAIAP2	MYO1B
BAIAP2	RHOH
BAIAP2	RHOC
BAIAP2	CBR1
BAIAP2	CDC42EP4
BATF	IL17A
BATF	FOS
BATF	CTLA4
BATF	IL17F
BATF	NFKB1
BATF	CD40
BATF	TNF
BATF	RORA
BATF	CCR6
BATF	IL10
BATF	IRF1
BCAT1	GPT2
BCAT1	IL4I1
BCAT1	VNN2
BCAT1	UPB1
BCAT1	SLC7A5
BCL2A1	NFKBIA
BCL2A1	TYROBP
BCL2A1	CXCL8
BCL2A1	IER3
BCL2A1	TRAF1
BCL2A1	IL1B
BCL2A1	CD40
BCL2A1	NFKB1
BCL2A1	TNFAIP3
BCL2A1	NAIP
BCL2A1	TNF
BCL2A1	CASP4
BCL2A1	CFLAR
BCL2A1	BIRC3
BIRC3	LTA
BIRC3	IL1B
BIRC3	NAIP
BIRC3	NFKB2
BIRC3	TLR4
BIRC3	LOC112441507
BIRC3	NLRC4
BIRC3	EIF2AK2
BIRC3	NFKBIZ
BIRC3	IER3
BIRC3	PTGS2
BIRC3	NFKBIA
BIRC3	CXCL8
BIRC3	NFKB1
BIRC3	CD40
BIRC3	CASP4
BIRC3	CCL20
BIRC3	CCL5
BIRC3	MAP3K8
BIRC3	LOC100298356
BIRC3	IRF1
BIRC3	TNFSF13B
BIRC3	NFKBIE
BIRC3	CFLAR
BIRC3	TNFAIP3
BIRC3	TRAF1
BIRC3	TNF
BOLA-DRA	CLTA
BPI	S100A9
BPI	CXCL2
C10H15orf48	CHI3L2
C15H11orf96	TJP3
C1S	CFB
C1S	PTX3
C1S	CDCP1
C1S	CXCL9
C1S	CFI
CACHD1	PDE4B
CACHD1	SLC39A14
CAMK1G	SRXN1
CAMK1G	IL17REL
CAPG	TYROBP
CAPN14	TNFAIP6
CAPN14	KCNK13
CARD9	NLRP3
CARD9	IL1B
CARD9	CSF2
CARD9	IL17A
CARD9	TLR4
CARD9	CLEC4E
CARD9	CLEC5A
CARD9	TNF
CARD9	IL18RAP
CARD9	IL18
CARD9	IL10
CARD9	TYROBP
CASP4	NLRP3
CASP4	IL1B
CASP4	NAIP
CASP4	TLR4
CASP4	NLRC4
CASP4	EIF2AK2
CASP4	IL1A
CASP4	IFI16
CASP4	NFKBIA
CASP4	NLRP1
CASP4	CCL5
CASP4	TNFAIP3
CASP4	MEFV
CASP4	CFLAR
CASP4	IRF1
CASP4	IL1RN
CASP4	TNF
CASP4	IL18
CASP4	HSPA5
CBR1	MYO1B
CBR1	PTGS2
CBX2	RYBP
CCL20	LTA
CCL20	IL1B
CCL20	CSF2
CCL20	IL17A
CCL20	NFKB2
CCL20	TLR4
CCL20	IL1R2
CCL20	SOD2
CCL20	CCL4
CCL20	CFB
CCL20	SOCS3
CCL20	MX2
CCL20	IL1A
CCL20	NFKBIZ
CCL20	CTLA4
CCL20	PTGS2
CCL20	MMP13
CCL20	PROKR2
CCL20	OSM
CCL20	NFKBIA
CCL20	IL17F
CCL20	CXCL8
CCL20	IL7R
CCL20	CD40
CCL20	TNFAIP6
CCL20	TAP
CCL20	IL1RN
CCL20	LIF
CCL20	TNFAIP3
CCL20	IRF1
CCL20	VCAM1
CCL20	CD80
CCL20	CD83
CCL20	IL18
CCL20	CCL24
CCL20	IL10
CCL20	CCR9
CCL20	CCL3
CCL20	CSF3
CCL20	TNF
CCL20	CXCL9
CCL20	CXCL2
CCL20	CCL5
CCL20	CCR6
CCL24	IL1B
CCL24	CSF2
CCL24	IL17A
CCL24	CCL4
CCL24	IL1A
CCL24	CXCL8
CCL24	CCL3
CCL24	TNF
CCL24	CCR6
CCL24	CXCL2
CCL24	CXCL9
CCL24	IL10
CCL24	CCR9
CCL24	CCL5
CCL3	LTA
CCL3	IL1B
CCL3	CSF2
CCL3	IL17A
CCL3	FOS
CCL3	TLR4
CCL3	IL1R2
CCL3	NOS2
CCL3	CCL4
CCL3	SOCS3
CCL3	IL1A
CCL3	CLEC4E
CCL3	CTLA4
CCL3	PTGS2
CCL3	SERPINE1
CCL3	OSM
CCL3	NFKBIA
CCL3	IL17F
CCL3	CXCL8
CCL3	IL7R
CCL3	CD40
CCL3	CSF3
CCL3	TNFAIP6
CCL3	LIF
CCL3	TYROBP
CCL3	TNFAIP3
CCL3	TNFSF9
CCL3	IRF1
CCL3	CD83
CCL3	VCAM1
CCL3	CXCL2
CCL3	CD80
CCL3	IL1RN
CCL3	CCL5
CCL3	IL18
CCL3	CXCL9
CCL3	CCR9
CCL3	CCR6
CCL3	IL10
CCL3	TNF
CCL4	LTA
CCL4	IL1B
CCL4	CSF2
CCL4	IL17A
CCL4	NFKB2
CCL4	TLR4
CCL4	IL1R2
CCL4	RSAD2
CCL4	NFKB1
CCL4	CD83
CCL4	IFIT1
CCL4	TNFAIP3
CCL4	VCAM1
CCL4	SOCS3
CCL4	PTGS2
CCL4	NFKBIA
CCL4	IL7R
CCL4	CTLA4
CCL4	TNFSF9
CCL4	IL1RN
CCL4	CD80
CCL4	CD40
CCL4	IRF1
CCL4	IL18
CCL4	CSF3
CCL4	CCL5
CCL4	CXCL2
CCL4	IL10
CCL4	CCR9
CCL4	TNF
CCL4	IL1A
CCL4	CCR6
CCL4	CXCL8
CCL4	CXCL9
CCL5	LTA
CCL5	IL1B
CCL5	CSF2
CCL5	IL17A
CCL5	FOS
CCL5	NFKB2
CCL5	TLR4
CCL5	IL1R2
CCL5	NOS2
CCL5	CFB
CCL5	IFIT1
CCL5	EDN1
CCL5	IFIH1
CCL5	SOCS3
CCL5	MX2
CCL5	IL1A
CCL5	CTLA4
CCL5	PTGS2
CCL5	SERPINE1
CCL5	OAS2
CCL5	MMP13
CCL5	RSAD2
CCL5	NFKBIA
CCL5	IL17F
CCL5	CXCL8
CCL5	IL7R
CCL5	NFKB1
CCL5	CD40
CCL5	CSF3
CCL5	STAT4
CCL5	TNF
CCL5	CCR6
CCL5	CXCL2
CCL5	TRAF1
CCL5	IRF1
CCL5	VCAM1
CCL5	IL18RAP
CCL5	IFIT2
CCL5	TNFSF13B
CCL5	IL18
CCL5	SDC1
CCL5	MAP3K8
CCL5	TGFB2
CCL5	ISG20
CCL5	LIF
CCL5	IFI44
CCL5	TYROBP
CCL5	CD83
CCL5	TNFAIP3
CCL5	TNFAIP6
CCL5	IL1RN
CCL5	CD80
CCL5	CCR9
CCL5	IL10
CCL5	CXCL9
CCN2	IL1B
CCN2	GJA1
CCN2	FST
CCN2	FOS
CCN2	TLR4
CCN2	F3
CCN2	EDN1
CCN2	IL1A
CCN2	SNAI2
CCN2	COL6A3
CCN2	PTGS2
CCN2	SERPINE1
CCN2	MMP13
CCN2	TFPI2
CCN2	COL6A2
CCN2	IGFBP7
CCN2	CXCL8
CCN2	TNF
CCN2	VCAM1
CCN2	IL18
CCN2	INHBA
CCN2	IL10
CCN2	TGFB2
CCN2	LMNB1
CCN2	TGFBI
CCR6	LTA
CCR6	IL1B
CCR6	CSF2
CCR6	IL17A
CCR6	TLR4
CCR6	CTLA4
CCR6	IL17F
CCR6	CXCL8
CCR6	IL7R
CCR6	CD40
CCR6	TNF
CCR6	RORA
CCR6	IL18
CCR6	CD83
CCR6	CD80
CCR6	CCR9
CCR6	TAP
CCR6	CXCL2
CCR6	IL10
CCR6	CXCL9
CCR9	IL17A
CCR9	CTLA4
CCR9	CXCL8
CCR9	CD40
CCR9	TNF
CCR9	CXCL2
CCR9	IL10
CCR9	CD80
CCR9	CXCL9
CD1B	CSF2
CD1B	CD40
CD1B	TNF
CD1B	IL10
CD1B	CD83
CD1B	CD80
CD300E	TYROBP
CD40	LTA
CD40	IL1B
CD40	CSF2
CD40	IL17A
CD40	NFKB2
CD40	TLR4
CD40	NOS2
CD40	F3
CD40	SOCS3
CD40	IL1A
CD40	CTLA4
CD40	PTGS2
CD40	NFKBIA
CD40	CXCL8
CD40	IL7R
CD40	NFKB1
CD40	TNFSF9
CD40	IL1RN
CD40	TNFAIP3
CD40	IRF1
CD40	CSF3
CD40	THBD
CD40	TNFSF15
CD40	CXCL9
CD40	SDC1
CD40	IL18
CD40	VCAM1
CD40	TNFSF13B
CD40	TRAF1
CD40	IL10
CD40	CD83
CD40	CD80
CD40	TNF
CD80	LTA
CD80	CLTA
CD80	IL1B
CD80	CSF2
CD80	IL17A
CD80	TLR4
CD80	NOS2
CD80	SOCS3
CD80	IL1A
CD80	CTLA4
CD80	PTGS2
CD80	CXCL8
CD80	IL7R
CD80	NFKB1
CD80	CSF3
CD80	TNF
CD80	IRF1
CD80	VCAM1
CD80	TNFSF9
CD80	TNFSF13B
CD80	IL18
CD80	CXCL9
CD80	IL10
CD80	THBD
CD80	TNFRSF18
CD80	CD83
CD80	SDC1
CD83	IL1B
CD83	CSF2
CD83	IL17A
CD83	TLR4
CD83	IL1A
CD83	CTLA4
CD83	CXCL8
CD83	TNF
CD83	IL18
CD83	CXCL9
CD83	IL10
CD83	THBD
CD83	TNFAIP3
CDA	RRM2
CDA	CXCL2
CDC42EP2	USHBP1
CDCP1	TMEM158
CDKN2A	TNF
CFB	TNF
CFB	THBD
CFB	CFI
CFB	CFD
CFD	SERPINE1
CFD	RETN
CFI	THBD
CFLAR	NAIP
CFLAR	NFKB2
CFLAR	SOD2
CFLAR	NFKBIA
CFLAR	NFKB1
CFLAR	TNF
CFLAR	TRAF1
CFLAR	TNFAIP3
CHST2	TMEM187
CHST3	CSPG4
CHST3	VCAN
CIDEA	RETN
CITED2	INSIG1
CITED2	EPAS1
CLEC4E	IL1B
CLEC4E	TLR4
CLEC4E	IL1RN
CLEC4E	CLEC5A
CLEC4E	TYROBP
CLEC4E	TNF
CLEC5A	TYROBP
CLTA	GJA1
CLTA	CTLA4
CLTA	DAB2
CNNM3	IFI16
CNNM3	SLC39A14
COL6A2	LAMA5
COL6A2	CSPG4
COL6A2	COL6A3
COL6A2	SGCE
COL6A2	VCAM1
COL6A2	TGFBI
COL6A3	LAMA5
COL6A3	TGFBI
COLEC12	PDPN
CPM	F11
CPNE8	LMNB1
CPNE8	PDLIM2
CPNE8	HMGA2
CPNE8	WSCD2
CSF2	LTA
CSF2	YWHAZ
CSF2	IL1B
CSF2	F3
CSF2	TNFSF13B
CSF2	MMP13
CSF2	NFKBIA
CSF2	NFKBIZ
CSF2	PIK3CD
CSF2	SDC1
CSF2	TGFB2
CSF2	IL12B
CSF2	THBD
CSF2	FOS
CSF2	OSM
CSF2	EDN1
CSF2	SOCS3
CSF2	SERPINE1
CSF2	NOS2
CSF2	STAT4
CSF2	IRF1
CSF2	LIF
CSF2	IL1RN
CSF2	CXCL2
CSF2	VCAM1
CSF2	PTGS2
CSF2	CXCL9
CSF2	IL17F
CSF2	CTLA4
CSF2	IL7R
CSF2	IL18
CSF2	IL3RA
CSF2	TLR4
CSF2	CXCL8
CSF2	IL17A
CSF2	IL10
CSF2	TNF
CSF2	IL1A
CSF2	CSF3
CSF3	LTA
CSF3	IL1B
CSF3	IL17A
CSF3	FST
CSF3	TLR4
CSF3	NOS2
CSF3	EDN1
CSF3	SOCS3
CSF3	IL1A
CSF3	NFKBIZ
CSF3	CTLA4
CSF3	PTGS2
CSF3	SERPINE1
CSF3	OSM
CSF3	NFKBIA
CSF3	IL17F
CSF3	CXCL8
CSF3	IL7R
CSF3	IL18RAP
CSF3	IL12B
CSF3	CXCL2
CSF3	VCAM1
CSF3	IL1RN
CSF3	IL18
CSF3	IL3RA
CSF3	LIF
CSF3	CXCL9
CSF3	TNF
CSF3	IL10
CSPG4	VCAN
CSPG4	PVR
CSPG4	SDC1
CSPG4	SDC4
CTLA4	IL1B
CTLA4	IL17A
CTLA4	TLR4
CTLA4	SLAMF1
CTLA4	IL1A
CTLA4	LAIR1
CTLA4	TGFB2
CTLA4	STAT4
CTLA4	IRF1
CTLA4	VCAM1
CTLA4	CXCL8
CTLA4	PVR
CTLA4	HHLA2
CTLA4	TNFSF9
CTLA4	IL18
CTLA4	IL7R
CTLA4	CXCL9
CTLA4	TNFRSF18
CTLA4	TNF
CTLA4	IL10
CXCL2	IL1B
CXCL2	IL17A
CXCL2	TLR4
CXCL2	PTX3
CXCL2	IL1A
CXCL2	NFKBIZ
CXCL2	PTGS2
CXCL2	NFKBIA
CXCL2	CXCL8
CXCL2	NFKB1
CXCL2	FOLR2
CXCL2	S100A12
CXCL2	TNF
CXCL2	VCAM1
CXCL2	TNFAIP3
CXCL2	RETN
CXCL2	IL1RN
CXCL2	S100A8
CXCL2	TNFAIP6
CXCL2	IL10
CXCL2	CXCL9
CXCL8	LTA
CXCL8	NLRP3
CXCL8	IL1B
CXCL8	IL17A
CXCL8	GNG4
CXCL8	LPAR3
CXCL8	FOS
CXCL8	LPAR5
CXCL8	NFKB2
CXCL8	TLR4
CXCL8	IL1R2
CXCL8	SOD2
CXCL8	NOS2
CXCL8	F3
CXCL8	IFIT1
CXCL8	EDN1
CXCL8	IFIH1
CXCL8	SOCS3
CXCL8	MX2
CXCL8	PTX3
CXCL8	IL1A
CXCL8	NFKBIZ
CXCL8	PTGS2
CXCL8	SERPINE1
CXCL8	MMP13
CXCL8	RSAD2
CXCL8	OSM
CXCL8	NFKBIA
CXCL8	IL17F
CXCL8	STAT4
CXCL8	S100A8
CXCL8	IL12B
CXCL8	SDC1
CXCL8	GPX3
CXCL8	SERPINB2
CXCL8	LIF
CXCL8	RETN
CXCL8	IL7R
CXCL8	TAP
CXCL8	THBD
CXCL8	IRF1
CXCL8	TNFSF13B
CXCL8	TGFB2
CXCL8	TNFAIP3
CXCL8	LPAR2
CXCL8	CXCL9
CXCL8	IL18
CXCL8	VCAM1
CXCL8	S100A12
CXCL8	TNFAIP6
CXCL8	IL1RN
CXCL8	IL10
CXCL8	TNF
CXCL8	NFKB1
CXCL9	LTA
CXCL9	IL1B
CXCL9	IL17A
CXCL9	GBP4
CXCL9	TLR4
CXCL9	NOS2
CXCL9	IFIT1
CXCL9	IFIH1
CXCL9	MX2
CXCL9	IL1A
CXCL9	PTGS2
CXCL9	OAS2
CXCL9	RSAD2
CXCL9	SLAMF8
CXCL9	IL17F
CXCL9	IL7R
CXCL9	LOC511531
CXCL9	TNF
CXCL9	IRF1
CXCL9	VCAM1
CXCL9	IFIT2
CXCL9	IL18BP
CXCL9	TNFSF13B
CXCL9	IL18
CXCL9	IFI44
CXCL9	ISG20
CXCL9	IL1RN
CXCL9	TNFAIP6
CXCL9	IL10
CYP27A1	SLC46A2
DAB2	GJA1
DAB2	IL7R
DAB2	DAB2IP
DAB2IP	RECK
DDR2	MMP13
DDR2	LAIR1
DNMT3L	LIF
DTNA	SGCE
DYRK1B	PIK3IP1
E2F8	ESCO2
E2F8	RRM2
E2F8	LMNB1
EBI3	IL12A
EBI3	STAT4
EBI3	IL27
ECE1	EDN1
ECE1	PAM
EDN1	IL1B
EDN1	GJA1
EDN1	FST
EDN1	FOS
EDN1	TLR4
EDN1	NOS2
EDN1	F3
EDN1	IL18
EDN1	PDGFC
EDN1	PTGIR
EDN1	GPX3
EDN1	INHBA
EDN1	PTX3
EDN1	TGFB2
EDN1	IL10
EDN1	THBD
EDN1	IL1A
EDN1	PROKR2
EDN1	TNF
EDN1	SERPINE1
EDN1	VCAM1
EDN1	PTGS2
EIF2AK2	IL1B
EIF2AK2	IFIT1
EIF2AK2	LOC112441507
EIF2AK2	IFIH1
EIF2AK2	MX2
EIF2AK2	TRAF1
EIF2AK2	TNF
EIF2AK2	PNPT1
EIF2AK2	EPSTI1
EIF2AK2	HERC6
EIF2AK2	LOC100298356
EIF2AK2	IRF1
EIF2AK2	HSPA5
EIF2AK2	OAS1Y
EIF2AK2	IFIT2
EIF2AK2	STAT4
EIF2AK2	ISG20
EIF2AK2	PARP14
EIF2AK2	OAS2
EIF2AK2	HERC5
EIF2AK2	IFI44L
EIF2AK2	IFIT5
EIF2AK2	IFI44
EIF2AK2	RSAD2
EMB	GPR87
EPAS1	SLC39A2
EPAS1	MMP13
EPAS1	STOX1
EPAS1	TNFSF13B
EPSTI1	GBP4
EPSTI1	IFIT1
EPSTI1	IFIH1
EPSTI1	MX2
EPSTI1	OAS1Y
EPSTI1	OAS2
EPSTI1	RSAD2
EPSTI1	PARP14
EPSTI1	IFIT5
EPSTI1	RND1
EPSTI1	IRF1
EPSTI1	IFIT2
EPSTI1	IFI44L
EPSTI1	HERC5
EPSTI1	IFI44
ESCO2	HDAC11
ESCO2	LMNB1
ESCO2	MIS18A
ESCO2	RRM2
ESPN	PLS3
ETV3L	LAIR1
ETV3L	PEAR1
ETV3L	LRRC71
F11	F3
F11	THBD
F3	IL1B
F3	TLR4
F3	IL1A
F3	IL10
F3	PTX3
F3	PTGS2
F3	TNF
F3	PROCR
F3	TFPI2
F3	VCAM1
F3	SERPINE1
F3	THBD
FAM20C	STC2
FAM20C	KBTBD6
FAM20C	IGFBP7
FAM20C	VCAN
FERMT2	PLEK
FLYWCH1	MARCHF3
FLYWCH1	TM4SF19
FOLR2	LOC504773
FOS	IL1B
FOS	GJA1
FOS	FST
FOS	MAP3K8
FOS	IER3
FOS	TNFAIP3
FOS	NFKBIZ
FOS	SERPINE1
FOS	STAT4
FOS	HSPA5
FOS	IL1A
FOS	IL10
FOS	SOCS3
FOS	IRF1
FOS	MAFF
FOS	TLR4
FOS	NFKB1
FOS	NFKB2
FOS	PTGS2
FOS	TNF
FOS	TH
FOS	NFKBIA
FOS	NR4A1
FST	TGFB2
FST	INHBA
FZD1	SFRP4
GALNT14	KCNK13
GALNT14	RIPOR3
GAS2L1	LRRC45
GAS7	PDLIM2
GAS7	LAIR1
GBP4	IFI44L
GBP4	LOC512486
GBP4	OAS1Y
GBP4	IFIT5
GBP4	ISG20
GBP4	PARP14
GBP4	OAS2
GBP4	IFIT1
GBP4	IFIT2
GBP4	IRF1
GBP4	HERC5
GBP4	IFI44
GBP4	MX2
GBP4	RSAD2
GBP4	IFIH1
GCH1	SOD2
GCH1	HSPA5
GCH1	RFK
GCH1	SLC7A2
GCH1	NCF2
GCH1	SH3D19
GCH1	TH
GCH1	SORBS3
GFPT2	GNG4
GGT5	GPT2
GGT5	LPAR2
GGT5	GPX3
GJA1	TUBB3
GJA1	IL1B
GJA1	TNF
GJA1	P2RY2
GJA1	TJP3
GJA1	SNAI2
GJA1	PTGS2
GJA1	GJB2
GJA1	NEDD4
GJA1	TUBA4A
GNG4	KCNJ15
GNG4	SPX
GNG4	RGS16
GNG4	PTGIR
GNG4	PIK3CD
GPD2	SOD2
GPR155	GPR87
GPR68	LPAR2
GPR68	SLAMF8
GPR84	IL1B
GPR84	IL4I1
GPR84	TNF
GPR87	LPAR3
GPR87	RASSF8
GPR87	TMEM45A
GPR87	LPAR2
GPR87	LYPD3
GPT2	IL1B
GPT2	IL10
GPT2	TNF
GPT2	GPX3
GPX3	IL1B
GPX3	TLR4
GPX3	SOD2
GPX3	NOS2
GPX3	SRXN1
GPX3	PTGS2
GPX3	TNF
GPX3	VCAM1
GPX3	HSPA5
GPX3	NCF2
GPX3	IL10
HERC5	IFIT1
HERC5	IFIH1
HERC5	MX2
HERC5	IFI16
HERC5	OAS1Y
HERC5	OAS2
HERC5	RSAD2
HERC5	PARP14
HERC5	IFIT5
HERC5	STAT4
HERC5	IFI44L
HERC5	IFIT2
HERC5	LOC100298356
HERC5	KLHL22
HERC5	ISG20
HERC5	IFI44
HERC6	NUB1
HERC6	IFIT1
HERC6	IFIH1
HERC6	MX2
HERC6	PNPT1
HERC6	OAS1Y
HERC6	OAS2
HERC6	RSAD2
HERC6	PARP14
HERC6	IFIT5
HERC6	ISG20
HERC6	IFI44L
HERC6	IFIT2
HERC6	IFI44
HES2	TNIP3
HHLA2	LAIR1
HHLA2	TNFSF15
HHLA2	TNFRSF18
HHLA2	TNFSF9
HK3	PGD
HK3	TYROBP
HMCN1	PTGS2
HMGA2	SNAI2
HMGA2	IGF2BP2
HNMT	NLRP12
HSPA5	YWHAZ
HSPA5	TUBB3
HSPA5	IL1B
HSPA5	TLR4
HSPA5	SOD2
HSPA5	PTGS2
HSPA5	TNF
HSPA5	MANF
HSPA5	LMNB1
HSPA5	MAP1B
HSPA5	TUBA4A
IER3	NFKBIZ
IER3	TNF
IER3	SGMS2
IER3	NFKBIA
IER3	TNFAIP3
IFI16	IL1B
IFI16	NAIP
IFI16	IFIT1
IFI16	IFIH1
IFI16	NLRC4
IFI16	MX2
IFI16	TNF
IFI16	IFI44L
IFI16	PARP14
IFI16	LOC511531
IFI16	NLRP12
IFI16	ISG20
IFI16	IFIT5
IFI16	IL18
IFI16	OAS2
IFI16	NLRP1
IFI16	RSAD2
IFI16	IRF1
IFI16	IFIT2
IFI16	IFI44
IFI44	IFIT1
IFI44	IFIH1
IFI44	MX2
IFI44	OAS1Y
IFI44	OAS2
IFI44	RSAD2
IFI44	PARP14
IFI44	IFIT5
IFI44	IFI44L
IFI44	TNF
IFI44	IRF1
IFI44	IFIT2
IFI44	LOC100298356
IFI44	ISG20
IFI44L	IFIT1
IFI44L	IFIH1
IFI44L	MX2
IFI44L	OAS1Y
IFI44L	OAS2
IFI44L	RSAD2
IFI44L	PARP14
IFI44L	IFIT5
IFI44L	LOC512486
IFI44L	IFIT2
IFI44L	LOC100298356
IFIH1	IL1B
IFIH1	TLR4
IFIH1	IFIT1
IFIH1	IL17REL
IFIH1	TNFAIP3
IFIH1	LOC511531
IFIH1	WSCD2
IFIH1	TRIM47
IFIH1	STAT4
IFIH1	TNF
IFIH1	OAS2
IFIH1	IRF1
IFIH1	OAS1Y
IFIH1	MX2
IFIH1	ISG20
IFIH1	IFIT5
IFIH1	PARP14
IFIH1	IFIT2
IFIH1	RSAD2
IFIT1	IL1B
IFIT1	IL17A
IFIT1	TLR4
IFIT1	IL10
IFIT1	IL1A
IFIT1	LOC100298356
IFIT1	NFKBIA
IFIT1	TNFAIP3
IFIT1	STAT4
IFIT1	LOC511531
IFIT1	LOC512486
IFIT1	SOCS3
IFIT1	PARP14
IFIT1	TNF
IFIT1	OAS1Y
IFIT1	IFIT2
IFIT1	IRF1
IFIT1	ISG20
IFIT1	OAS2
IFIT1	RSAD2
IFIT1	MX2
IFIT2	IL1B
IFIT2	MX2
IFIT2	OAS1Y
IFIT2	OAS2
IFIT2	RSAD2
IFIT2	PARP14
IFIT2	LOC511531
IFIT2	TNF
IFIT2	IRF1
IFIT2	ISG20
IFIT5	MX2
IFIT5	OAS1Y
IFIT5	OAS2
IFIT5	RSAD2
IFIT5	PARP14
IFIT5	LOC100298356
IFIT5	ISG20
IFIT5	IRF1
IGFBP7	TGFBI
IGSF3	LRRC45
IL10	LTA
IL10	NLRP3
IL10	IL1B
IL10	IL17A
IL10	NFKB2
IL10	TLR4
IL10	IL1R2
IL10	SOD2
IL10	NOS2
IL10	SLAMF1
IL10	NLRC4
IL10	SOCS3
IL10	MX2
IL10	PTX3
IL10	LOC504773
IL10	IL1A
IL10	PTGS2
IL10	SERPINE1
IL10	MMP13
IL10	OSM
IL10	NFKBIA
IL10	IL17F
IL10	IL7R
IL10	NFKB1
IL10	NLRP1
IL10	STAT4
IL10	TNF
IL10	TNFSF15
IL10	TRAF1
IL10	IRF1
IL10	VCAM1
IL10	TNFSF9
IL10	TNFSF13B
IL10	IL18
IL10	IL3RA
IL10	NCF2
IL10	TYROBP
IL10	TNFAIP3
IL10	TH
IL10	THBD
IL10	IL12B
IL10	IL12A
IL10	SDC1
IL10	LIF
IL10	RETN
IL10	TGFB2
IL10	TNFAIP6
IL10	IL1RN
IL12A	IL4I1
IL12A	IL7R
IL12A	IL3RA
IL12A	IL12B
IL12B	IL1B
IL12B	IL17A
IL12B	IL1A
IL12B	IL7R
IL12B	TNF
IL12B	TNFSF15
IL12B	IL18BP
IL12B	IL18
IL12B	IL3RA
IL17A	LTA
IL17A	IL1B
IL17A	TGFB2
IL17A	TNFAIP3
IL17A	NFKB1
IL17A	SERPINE1
IL17A	NFKBIZ
IL17A	IL1R2
IL17A	IRF1
IL17A	RETN
IL17A	NFKBIA
IL17A	TNFSF13B
IL17A	LIF
IL17A	IL7R
IL17A	SDC1
IL17A	NOS2
IL17A	MMP13
IL17A	IL1RN
IL17A	RORA
IL17A	STAT4
IL17A	SOCS3
IL17A	VCAM1
IL17A	PTGS2
IL17A	OSM
IL17A	TLR4
IL17A	IL18
IL17A	IL1A
IL17A	TNF
IL17A	IL17F
IL17F	LTA
IL17F	IL1B
IL17F	TLR4
IL17F	IL1A
IL17F	RORA
IL17F	STAT4
IL17F	IL18
IL17F	TNF
IL17REL	IL1R2
IL17REL	TNIP3
IL18	LTA
IL18	NLRP3
IL18	IL1B
IL18	NAIP
IL18	TLR4
IL18	IL1R2
IL18	SOD2
IL18	NOS2
IL18	NLRC4
IL18	SOCS3
IL18	IL1A
IL18	PTGS2
IL18	SERPINE1
IL18	MMP13
IL18	NFKBIA
IL18	NFKB1
IL18	NLRP1
IL18	STAT4
IL18	TNF
IL18	IRF1
IL18	VCAM1
IL18	IL18RAP
IL18	NLRP12
IL18	IL18BP
IL18	TYROBP
IL18	IL1RN
IL18	MEFV
IL18BP	IL1B
IL18BP	IL1R2
IL18BP	IL1RN
IL18RAP	IL7R
IL1A	LTA
IL1A	NLRP3
IL1A	IL1B
IL1A	NFKB2
IL1A	TLR4
IL1A	IL1R2
IL1A	SOD2
IL1A	NOS2
IL1A	NLRC4
IL1A	SOCS3
IL1A	IL7R
IL1A	RETN
IL1A	TNFSF13B
IL1A	SERPINB2
IL1A	NLRP1
IL1A	TNFSF15
IL1A	TGFB2
IL1A	TNFSF9
IL1A	TNFAIP6
IL1A	IRF1
IL1A	TNFAIP3
IL1A	NFKBIA
IL1A	MMP13
IL1A	LIF
IL1A	SERPINE1
IL1A	VCAM1
IL1A	NFKBIZ
IL1A	OSM
IL1A	NFKB1
IL1A	PTGS2
IL1A	IL1RN
IL1A	S100A13
IL1A	TNF
IL1B	LTA
IL1B	NLRP3
IL1B	OAS2
IL1B	TAP
IL1B	SDC1
IL1B	MAP3K8
IL1B	P2RY2
IL1B	S100A8
IL1B	P2RX7
IL1B	SERPINB2
IL1B	TNFSF9
IL1B	PTX3
IL1B	RSAD2
IL1B	MX2
IL1B	THBD
IL1B	NCF2
IL1B	TNFSF15
IL1B	TYROBP
IL1B	NAIP
IL1B	TRAF1
IL1B	IL7R
IL1B	TNFSF13B
IL1B	TGFB2
IL1B	NLRP12
IL1B	S100A12
IL1B	S100A13
IL1B	LIF
IL1B	TH
IL1B	LMNB1
IL1B	NFKBIZ
IL1B	STAT4
IL1B	MEFV
IL1B	OSM
IL1B	IL1RN
IL1B	SERPINE1
IL1B	TNFAIP6
IL1B	TNFAIP3
IL1B	NFKB2
IL1B	IRF1
IL1B	SOD2
IL1B	RETN
IL1B	NLRP1
IL1B	NFKBIA
IL1B	SOCS3
IL1B	VCAM1
IL1B	NOS2
IL1B	NLRC4
IL1B	MMP13
IL1B	TLR4
IL1B	PTGS2
IL1B	NFKB1
IL1B	TNF
IL1B	IL1R2
IL1R2	TLR4
IL1R2	IL7R
IL1R2	NFKBIA
IL1R2	S100A8
IL1R2	TRAF1
IL1R2	S100A12
IL1R2	NFKB1
IL1R2	TNF
IL1R2	IL1RN
IL1RN	TLR4
IL1RN	NOS2
IL1RN	SOCS3
IL1RN	PTX3
IL1RN	PTGS2
IL1RN	SERPINE1
IL1RN	MMP13
IL1RN	NFKBIA
IL1RN	S100A12
IL1RN	TNF
IL1RN	IRF1
IL1RN	TNFSF13B
IL1RN	TNFAIP6
IL3RA	YWHAZ
IL3RA	OSM
IL3RA	IL7R
IL3RA	PIK3CD
IL3RA	LIF
IL4I1	SERPINE1
IL4I1	TH
IL7R	OSM
IL7R	TNFRSF18
IL7R	TNFAIP3
IL7R	TNF
IL7R	LIF
INHBA	LGI3
INHBA	PTGS2
INHBA	SERPINE1
INHBA	TNFAIP6
IRF1	NFKB2
IRF1	TLR4
IRF1	SOCS3
IRF1	MX2
IRF1	NFKBIZ
IRF1	OAS1Y
IRF1	PTGS2
IRF1	OAS2
IRF1	RSAD2
IRF1	PARP14
IRF1	NFKBIA
IRF1	NFKB1
IRF1	STAT4
IRF1	LOC511531
IRF1	TNF
IRF1	NFKBIE
IRF1	TRAF1
IRF1	TNFSF13B
IRF1	VCAM1
IRF1	LOC512486
IRF1	TNFAIP3
IRF1	ISG20
ISG20	MX2
ISG20	PNPT1
ISG20	OAS1Y
ISG20	OAS2
ISG20	RSAD2
ISG20	STAT4
ISG20	LOC511531
JAM2	TMEM47
JAM2	TJP3
KBTBD6	KLHL22
KBTBD6	SGCE
KCTD19	PNPT1
KIF5C	TUBB3
KLF5	LIF
KLF5	NFKB1
KLHL22	KLHL8
LAIR1	NUB1
LAIR1	TNFSF15
LAIR1	TNFSF9
LAIR1	TNFRSF18
LAIR1	TYROBP
LGI3	SORBS3
LIF	SOCS3
LIF	PTGS2
LIF	PROKR2
LIF	OSM
LIF	STAT4
LIF	TNF
LMNB1	TLR4
LMNB1	RRM2
LMNB1	PTGS2
LMNB1	MMP13
LMNB1	TNF
LOC100298356	LOC112441507
LOC100298356	MX2
LOC100298356	OAS1Y
LOC100298356	OAS2
LOC100298356	RSAD2
LOC112441507	RSAD2
LOC504773	MX2
LOC511531	MX2
LOC511531	RSAD2
LOC511531	LOC512486
LPAR2	LPAR3
LPAR2	LPAR5
LPAR3	PTGS2
LPAR3	LPAR5
LRFN4	MCEMP1
LRRC20	TMEM107
LRRC45	SLC22A18
LRRC71	STOML3
LRRC71	PEAR1
LTA	TNFRSF18
LTA	TLR4
LTA	VCAM1
LTA	TNFSF13B
LTA	TNF
MANF	PLEK
MANF	TUBA4A
MAP1B	SOCS3
MAP3K8	NFKB2
MAP3K8	STRIP2
MAP3K8	NFKBIZ
MAP3K8	NFKBIA
MAP3K8	NFKB1
MAP3K8	TNF
MAP3K8	TNFAIP3
MEFV	NLRP3
MEFV	TLR4
MEFV	NLRC4
MEFV	NFKBIA
MEFV	NLRP1
MEFV	NLRP12
MIS18A	RRM2
MMP13	TLR4
MMP13	NOS2
MMP13	PTGS2
MMP13	SERPINE1
MMP13	TGFB2
MMP13	OSM
MMP13	TIMP4
MMP13	TNF
MT2A	SOD2
MX2	NFKBIA
MX2	TNF
MX2	STAT4
MX2	PARP14
MX2	OAS1Y
MX2	OAS2
MX2	RSAD2
MYBPH	SLAMF1
N4BP1	NEDD4
NAIP	NLRP3
NAIP	TRAF1
NAIP	TLR4
NAIP	NLRP12
NAIP	TNF
NAIP	NLRP1
NAIP	NLRC4
NCF2	TLR4
NCF2	SOD2
NCF2	TNF
NCF2	VCAM1
NCF2	TGFBI
NCF2	S100A9
NCF2	S100A8
NFKB1	NLRP3
NFKB1	NFKB2
NFKB1	TLR4
NFKB1	SOCS3
NFKB1	NFKBIZ
NFKB1	PTGS2
NFKB1	NFKBIA
NFKB1	S100A12
NFKB1	TRAF1
NFKB1	TNFAIP3
NFKB1	NLRP12
NFKB1	NFKBIE
NFKB1	TNF
NFKB2	TLR4
NFKB2	PTGS2
NFKB2	NFKBIZ
NFKB2	TNFSF13B
NFKB2	S100A12
NFKB2	TRAF1
NFKB2	TNF
NFKB2	NFKBIE
NFKB2	TNFAIP3
NFKB2	NFKBIA
NFKBIA	TLR4
NFKBIA	SOD2
NFKBIA	SOCS3
NFKBIA	NFKBIZ
NFKBIA	PTGS2
NFKBIA	VCAM1
NFKBIA	TRAF1
NFKBIA	TNF
NFKBIA	TNFAIP3
NFKBIA	NFKBIE
NFKBIE	SLC2A6
NFKBIE	NFKBIZ
NFKBIE	TNF
NFKBIE	TRAF1
NFKBIE	TNFAIP3
NFKBIZ	TLR4
NFKBIZ	SOCS3
NFKBIZ	NR4A1
NFKBIZ	TRAF1
NFKBIZ	PTGS2
NFKBIZ	TNF
NFKBIZ	TNFAIP3
NLRC4	NLRP3
NLRC4	TLR4
NLRC4	TNF
NLRC4	NLRP12
NLRC4	NLRP1
NLRP1	NLRP3
NLRP1	TLR4
NLRP1	TNF
NLRP1	NLRP12
NLRP12	NLRP3
NLRP3	PTGS2
NLRP3	TLR4
NLRP3	P2RX7
NLRP3	TNF
NOS2	TLR4
NOS2	VCAM1
NOS2	TNF
NOS2	PTGS2
NR4A1	PTGS2
NR4A1	TNF
NREP	PLSCR4
NRG1	PTPN12
OAS1Y	OAS2
OAS1Y	PARP14
OAS1Y	RSAD2
OAS2	PARP14
OAS2	TNF
OAS2	RSAD2
OSM	SOCS3
OSM	STAT4
OSM	TNF
PARP14	RSAD2
PDE10A	RSPRY1
PDE10A	PDE4D
PDGFC	PTGS2
PDLIM2	PTPN1
PDLIM2	SORBS3
PDPN	TNF
PEG10	SLC22A18
PEG10	SGCE
PHLDA3	PLEK
PHLDA3	SRXN1
PIK3CD	YWHAZ
PIK3CD	TLR4
PIK3CD	SOCS3
PLEK	RGS16
PLEK	TUBA4A
PLEK	TNF
PLEK	TYROBP
PNPT1	SOD2
PNPT1	RBM43
POU3F1	RAI14
PROCR	TNF
PROCR	TFPI2
PROCR	SERPINE1
PROCR	VCAM1
PROCR	THBD
PROKR2	TNF
PTGIR	PTGS2
PTGS2	TLR4
PTGS2	SOD2
PTGS2	SOCS3
PTGS2	PTX3
PTGS2	TH
PTGS2	TGFB2
PTGS2	SLC7A11
PTGS2	TRAF1
PTGS2	STAT4
PTGS2	TNFAIP3
PTGS2	SERPINE1
PTGS2	VCAM1
PTGS2	TNFAIP6
PTGS2	TNF
PTPN1	SCHIP1
PTX3	TIMP4
PTX3	TNF
PTX3	VCAN
PTX3	VNN2
PTX3	SERPINE1
PTX3	TNFAIP6
PVR	SLAMF1
RAB11FIP5	SFXN5
RBM43	RPP25
RECK	TIMP4
RETN	TLR4
RETN	SOCS3
RETN	SERPINE1
RETN	S100A12
RETN	TNF
RETN	VCAM1
RHOC	RND1
RHOH	RND1
RIPOR3	TNFAIP3
RSAD2	TLR4
RSAD2	TNF
RSAD2	STAT4
S100A12	TLR4
S100A12	TYROBP
S100A12	TNF
S100A12	S100A13
S100A12	S100A9
S100A12	S100A8
S100A8	TLR4
S100A8	S100A9
S100A9	TLR4
SDC1	TLR4
SDC1	SDC4
SDC1	TNF
SDC1	VCAM1
SDC1	TNFSF13B
SDC1	TGFB2
SDC1	VCAN
SDC4	VCAN
SERPINB2	SERPINE1
SERPINB2	TNF
SERPINE1	TLR4
SERPINE1	SNAI2
SERPINE1	TIMP4
SERPINE1	TFPI2
SERPINE1	TGFBI
SERPINE1	VCAM1
SERPINE1	TNF
SERPINE1	THBD
SERPINE1	TGFB2
SGCE	SLC22A18
SGCE	TFPI2
SGCE	TGFBI
SGMS2	SLC39A8
SLAMF1	SLAMF8
SLC16A2	SLC2A6
SLC16A2	SLCO4A1
SLC22A18	SLC22A23
SLC22A23	SLCO4A1
SLC25A19	YPEL3
SLC2A6	SLC7A5
SLC2A6	SLC37A2
SLC2A6	SOD2
SLC39A14	SLC39A2
SLC39A14	SLC39A8
SLC39A14	SOD2
SLC39A2	SLC46A2
SLC39A2	SLC39A8
SLC39A8	SOD2
SLC39A8	SLC46A2
SLC6A12	SLC7A2
SLC6A12	SLCO4A1
SLC7A2	SLC7A5
SLC7A5	TUBB3
SNAI2	TJP3
SNAI2	TNF
SNAI2	TGFB2
SOCS3	TLR4
SOCS3	TRAF1
SOCS3	VCAM1
SOCS3	TNFAIP3
SOCS3	TNF
SOCS3	STAT4
SOD2	TLR4
SOD2	VCAM1
SOD2	TNFAIP3
SOD2	SRXN1
SOD2	TNF
STAT4	TLR4
STAT4	TNF
STOX1	TNFSF13B
STX11	TNIP3
TAP	TLR4
TFPI2	THBD
TGFB2	TNF
TGFB2	TGFBI
TH	YWHAZ
TH	TUBB3
TH	TNF
THBD	TLR4
THBD	TNF
THBD	VCAM1
TLR4	TNFAIP6
TLR4	TNFSF13B
TLR4	TNFAIP3
TLR4	TYROBP
TLR4	VCAM1
TLR4	TRAF1
TLR4	TNF
TMEM158	TMEM45A
TNF	TNFRSF18
TNF	TNFSF9
TNF	TYROBP
TNF	TNFAIP6
TNF	TNIP3
TNF	TNFSF13B
TNF	VCAM1
TNF	TRAF1
TNF	TNFAIP3
TNFAIP3	TRAF1
TNFAIP3	TNFSF9
TNFAIP3	TNIP3
TNFAIP3	TNFAIP6
TNFAIP6	VCAN
TNFRSF18	TNFSF15
TNFRSF18	TNFSF9
TNFSF13B	TRAF1
TNFSF15	TNFSF9
TNFSF9	TNIP3
TSPAN11	TSPAN13
TUBA4A	TUBB3
TCONS_00063845	bta-miR-2285g
MSTRG.8917.1	ECE1
TCONS_00060678	ACSL6
TCONS_00005200	AQP9
TCONS_00016296	BIRC3
TCONS_00032622	EMB
TCONS_00050962	F3
TCONS_00041805	FAM20C
TCONS_00021542	GGT5
TCONS_00051144	IFI44L
TCONS_00057678	IL17REL
TCONS_00059490	KLHL8
TCONS_00059493	KLHL8
TCONS_00059494	KLHL8
TCONS_00059499	KLHL8
TCONS_00002515	MX2
TCONS_00002516	MX2
TCONS_00043298	NFKB2
TCONS_00051237	PDE4B
TCONS_00051239	PDE4B
TCONS_00051240	PDE4B
TCONS_00051241	PDE4B
TCONS_00051243	PDE4B
TCONS_00032426	STC2
TCONS_00066475	TNFAIP3
TCONS_00020884	TNIP3
ENSBTAG00000051518	CXCL8
ENSBTAG00000052775	KCNK13
bta-miR-125b-1	APOLD1
bta-miR-125b-1	BOLA-DRA
bta-miR-125b-1	CHST3
bta-miR-125b-1	CSF3
bta-miR-125b-1	DDR2
bta-miR-125b-1	EBI3
bta-miR-125b-1	FOLR2
bta-miR-125b-1	GALNT14
bta-miR-125b-1	GJA1
bta-miR-125b-1	HNMT
bta-miR-125b-1	KCNJ15
bta-miR-125b-1	LIF
bta-miR-125b-1	LPAR3
bta-miR-125b-1	LRRC20
bta-miR-125b-1	MAP1B
bta-miR-125b-1	NAIP
bta-miR-125b-1	NFKBIA
bta-miR-125b-1	NUB1
bta-miR-125b-1	P2RY2
bta-miR-125b-1	PLS3
bta-miR-125b-1	PTGIR
bta-miR-125b-1	PVR
bta-miR-125b-1	RAB11FIP5
bta-miR-125b-1	RSPRY1
bta-miR-125b-1	RYBP
bta-miR-125b-1	S100A9
bta-miR-125b-1	SFXN5
bta-miR-125b-1	SLC46A2
bta-miR-125b-1	SLC7A2
bta-miR-125b-1	TMEM187
bta-miR-125b-1	TRAF1
bta-miR-140	C1S
bta-miR-140	CAMK1G
bta-miR-140	CCR6
bta-miR-140	CDA
bta-miR-140	COL6A2
bta-miR-140	DTNA
bta-miR-140	GAS7
bta-miR-140	GPR68
bta-miR-140	GPT2
bta-miR-140	HES2
bta-miR-140	IFIH1
bta-miR-140	IL12B
bta-miR-140	IL1R2
bta-miR-140	KIF5C
bta-miR-140	LPAR2
bta-miR-140	PDE4B
bta-miR-140	PTGIR
bta-miR-140	RAB11FIP5
bta-miR-140	RGS16
bta-miR-140	RIPOR3
bta-miR-140	RSAD2
bta-miR-140	SFXN5
bta-miR-140	SGMS2
bta-miR-140	SLC39A14
bta-miR-140	SLC7A2
bta-miR-140	TGFB2
bta-miR-140	TNFAIP3
bta-miR-140	TSPAN11
bta-miR-140	VCAM1
bta-miR-2285g	SLC39A14
bta-miR-2285g	STRIP2
bta-miR-2285l	DDR2
bta-miR-2285l	FZD1
bta-miR-2285l	IL1R2
bta-miR-2285l	PTPN1
bta-miR-2285l	SLC7A11
bta-miR-2315	GPX3
bta-miR-2315	IFI44L
bta-miR-2315	IL1RN
bta-miR-2315	LPAR2
bta-miR-2384	BCAT1
bta-miR-2384	CCR6
bta-miR-2384	CFLAR
bta-miR-2384	CNNM3
bta-miR-2384	CPM
bta-miR-2384	CPNE8
bta-miR-2384	GPX3
bta-miR-2384	HERC6
bta-miR-2384	LGI3
bta-miR-2384	MAP1B
bta-miR-2384	PLS3
bta-miR-2384	POU3F1
bta-miR-2384	PTPN12
bta-miR-2384	PTX3
bta-miR-2384	RGS16
bta-miR-2384	RORA
bta-miR-2384	RYBP
bta-miR-2384	SPX
bta-miR-2384	VCAN
bta-miR-2398	AKAP12
bta-miR-2398	APOLD1
bta-miR-2398	BAIAP2
bta-miR-2398	CPM
bta-miR-2398	CXCL8
bta-miR-2398	DAB2
bta-miR-2398	DTNA
bta-miR-2398	FLYWCH1
bta-miR-2398	GALNT14
bta-miR-2398	GAS7
bta-miR-2398	GJB2
bta-miR-2398	GPR68
bta-miR-2398	IL10
bta-miR-2398	IL12B
bta-miR-2398	IL17REL
bta-miR-2398	LOC100298356
bta-miR-2398	LRRC20
bta-miR-2398	NLRP3
bta-miR-2398	NUB1
bta-miR-2398	PDE4D
bta-miR-2398	PTGIR
bta-miR-2398	PTGS2
bta-miR-2398	RAI14
bta-miR-2398	SLC16A2
bta-miR-2398	SLC25A19
bta-miR-2398	SLC6A12
bta-miR-2398	SORBS3
bta-miR-2398	SPX
bta-miR-301a	KIF5C
bta-miR-301a	PDE4D
bta-miR-301a	RORA
bta-miR-302a	ACOD1
bta-miR-302a	APOLD1
bta-miR-302a	ARRDC4
bta-miR-302a	AXL
bta-miR-302a	BCAT1
bta-miR-302a	CCDC9B
bta-miR-302a	CDCP1
bta-miR-302a	CSF3
bta-miR-302a	F11
bta-miR-302a	GAS7
bta-miR-302a	GPR155
bta-miR-302a	LAIR1
bta-miR-302a	LRRC20
bta-miR-302a	NLRP3
bta-miR-302a	PTPN1
bta-miR-302a	RAB11FIP5
bta-miR-302a	SLC7A5
bta-miR-302a	STX11
bta-miR-302c	ARRDC4
bta-miR-302c	CDCP1
bta-miR-302c	CHST2
bta-miR-302c	COLEC12
bta-miR-302c	CXCL8
bta-miR-302c	DDR2
bta-miR-302c	GBP4
bta-miR-302c	GPD2
bta-miR-302c	GPR155
bta-miR-302c	IL3RA
bta-miR-302c	INSIG1
bta-miR-302c	LAIR1
bta-miR-302c	LGI3
bta-miR-302c	LOC100298356
bta-miR-302c	MYBPH
bta-miR-302c	NKAIN1
bta-miR-302c	NRG1
bta-miR-302c	OSM
bta-miR-302c	PTPN1
bta-miR-302c	RPP25
bta-miR-302c	SLC2A6
bta-miR-302c	SLC39A14
bta-miR-302c	SLC7A5
bta-miR-302c	SPX
bta-miR-302c	TMEM107
bta-miR-339a	ACSL6
bta-miR-339a	ADAMTS1
bta-miR-339a	ARRDC4
[truncated: 374 more rows]
