# Supplementary material for: Integrated Analysis of Transcriptome Profiles and lncRNA–miRNA–mRNA Competing Endogenous RNA Regulatory Network to Identify Biological Functional Effects of Genes and Pathways Associated with Johne’s Disease in Dairy Cattle
Source: Noncoding RNA. 2024 Jun 28;10(4):38. doi: 10.3390/ncrna10040038 (PMC11270299; doi:10.3390/ncrna10040038)
Supplement: Supplementary file 1 [file ncrna-10-00038-s001.zip › ncrna-2986275-Supplementary Materials/Tables/Supplementary Materials Table S6.xlsx]

## Sheet: Biological Process
Table S6: Basic parameters of biological process (BP), molecular function (MF), and cellular component (CC) pathways on Johne's disease (JD) in dairy cattle.
#term ID	term description	observed gene count	background gene count	strength	false discovery rate	matching proteins in your network (IDs)	matching proteins in your network (labels)
GO:0009987	Cellular process	296	15080	0.06	9.17e-05	9913.ENSBTAP00000000018,9913.ENSBTAP00000000084,9913.ENSBTAP00000000097,9913.ENSBTAP00000000237,9913.ENSBTAP00000000289,9913.ENSBTAP00000000568,9913.ENSBTAP00000000849,9913.ENSBTAP00000000944,9913.ENSBTAP00000000977,9913.ENSBTAP00000001066,9913.ENSBTAP00000001144,9913.ENSBTAP00000001238,9913.ENSBTAP00000001288,9913.ENSBTAP00000001518,9913.ENSBTAP00000001745,9913.ENSBTAP00000002054,9913.ENSBTAP000…	LTA,RECK,ALCAM,SLC25A19,YWHAZ,TUBB3,ADAMTS5,ADAMTS1,BCL2A1,ATAD1,ETV3L,SLC39A2,KCNJ15,CLTA,IL1B,CSF2,TMEM107,PDPN,STC2,SLC2A6,GJA1,FZD1,KLF5,IL17A,GFPT2,SLC16A2,GNG4,GPT2,LAMA5,NAIP,FST,LPAR3,RGS16,FOS,LPAR5,NUB1,DDR2,GBP4,SLC39A8,ATP8B1,IL4I1,NFKB2,RAB11FIP5,TLR4,IL1R2,SOD2,ESCO2,PTPN1,GPR68,GCH1,NOS2,F3,CCL4,STRIP2,IFIT1,SLAMF1,EDN1,IFIH1,RRM2,NLRC4,ACOD1,SOCS3,PDE4B,KBTBD6,EIF2AK2,PNPT1,P2RX7,…
GO:0065007	Biological regulation	264	12011	0.11	1.55e-08	9913.ENSBTAP00000000018,9913.ENSBTAP00000000084,9913.ENSBTAP00000000289,9913.ENSBTAP00000000568,9913.ENSBTAP00000000849,9913.ENSBTAP00000000944,9913.ENSBTAP00000000977,9913.ENSBTAP00000001066,9913.ENSBTAP00000001144,9913.ENSBTAP00000001288,9913.ENSBTAP00000001675,9913.ENSBTAP00000001745,9913.ENSBTAP00000002054,9913.ENSBTAP00000002231,9913.ENSBTAP00000002341,9913.ENSBTAP00000002384,9913.ENSBTAP000…	LTA,RECK,YWHAZ,TUBB3,ADAMTS5,ADAMTS1,BCL2A1,ATAD1,ETV3L,KCNJ15,NLRP3,IL1B,CSF2,TMEM107,PDPN,STC2,SLC2A6,GJA1,FZD1,KLF5,IL17A,APOLD1,SLC16A2,GNG4,LAMA5,NAIP,FST,LPAR3,RGS16,FOS,LPAR5,NUB1,LGI3,DDR2,SLC39A8,ATP8B1,IL4I1,NFKB2,TLR4,IL1R2,SOD2,ESCO2,PTPN1,GPR68,GCH1,NOS2,F3,CCL4,STRIP2,CFB,IFIT1,SLAMF1,LOC112441507,EDN1,IFIH1,RRM2,NLRC4,ACOD1,PROCR,SOCS3,MX2,PDE4B,KBTBD6,EIF2AK2,PNPT1,P2RX7,PTX3,YPEL…
GO:0050789	Regulation of biological process	255	11260	0.13	2.08e-09	9913.ENSBTAP00000000018,9913.ENSBTAP00000000084,9913.ENSBTAP00000000289,9913.ENSBTAP00000000568,9913.ENSBTAP00000000849,9913.ENSBTAP00000000944,9913.ENSBTAP00000000977,9913.ENSBTAP00000001066,9913.ENSBTAP00000001144,9913.ENSBTAP00000001288,9913.ENSBTAP00000001675,9913.ENSBTAP00000001745,9913.ENSBTAP00000002054,9913.ENSBTAP00000002231,9913.ENSBTAP00000002341,9913.ENSBTAP00000002384,9913.ENSBTAP000…	LTA,RECK,YWHAZ,TUBB3,ADAMTS5,ADAMTS1,BCL2A1,ATAD1,ETV3L,KCNJ15,NLRP3,IL1B,CSF2,TMEM107,PDPN,STC2,SLC2A6,GJA1,FZD1,KLF5,IL17A,APOLD1,SLC16A2,GNG4,LAMA5,NAIP,FST,LPAR3,RGS16,FOS,LPAR5,NUB1,LGI3,DDR2,SLC39A8,ATP8B1,IL4I1,NFKB2,TLR4,IL1R2,SOD2,ESCO2,PTPN1,GPR68,GCH1,NOS2,F3,CCL4,STRIP2,CFB,IFIT1,SLAMF1,LOC112441507,EDN1,IFIH1,RRM2,NLRC4,ACOD1,PROCR,SOCS3,MX2,PDE4B,KBTBD6,EIF2AK2,PNPT1,P2RX7,PTX3,YPEL…
GO:0050794	Regulation of cellular process	230	10613	0.11	9.28e-06	9913.ENSBTAP00000000018,9913.ENSBTAP00000000084,9913.ENSBTAP00000000289,9913.ENSBTAP00000000568,9913.ENSBTAP00000000944,9913.ENSBTAP00000000977,9913.ENSBTAP00000001066,9913.ENSBTAP00000001144,9913.ENSBTAP00000001288,9913.ENSBTAP00000001675,9913.ENSBTAP00000001745,9913.ENSBTAP00000002054,9913.ENSBTAP00000002341,9913.ENSBTAP00000002384,9913.ENSBTAP00000002385,9913.ENSBTAP00000002398,9913.ENSBTAP000…	LTA,RECK,YWHAZ,TUBB3,ADAMTS1,BCL2A1,ATAD1,ETV3L,KCNJ15,NLRP3,IL1B,CSF2,PDPN,STC2,SLC2A6,GJA1,FZD1,KLF5,IL17A,APOLD1,SLC16A2,GNG4,LAMA5,NAIP,FST,LPAR3,RGS16,FOS,LPAR5,NUB1,LGI3,DDR2,SLC39A8,ATP8B1,IL4I1,NFKB2,TLR4,IL1R2,SOD2,ESCO2,PTPN1,GPR68,GCH1,NOS2,F3,CCL4,SLAMF1,EDN1,IFIH1,RRM2,NLRC4,ACOD1,SOCS3,MX2,PDE4B,KBTBD6,EIF2AK2,PNPT1,P2RX7,PTX3,YPEL3,PLEK,LOC504773,IL1A,BOLA-DRA,PIK3IP1,ANGPTL1,NFKBI…
GO:0050896	Response to stimulus	218	7350	0.24	4.33e-20	9913.ENSBTAP00000000018,9913.ENSBTAP00000000084,9913.ENSBTAP00000000097,9913.ENSBTAP00000000289,9913.ENSBTAP00000000568,9913.ENSBTAP00000000849,9913.ENSBTAP00000000977,9913.ENSBTAP00000001675,9913.ENSBTAP00000001745,9913.ENSBTAP00000002054,9913.ENSBTAP00000002231,9913.ENSBTAP00000002341,9913.ENSBTAP00000002384,9913.ENSBTAP00000002398,9913.ENSBTAP00000002720,9913.ENSBTAP00000002751,9913.ENSBTAP000…	LTA,RECK,ALCAM,YWHAZ,TUBB3,ADAMTS5,BCL2A1,NLRP3,IL1B,CSF2,TMEM107,PDPN,STC2,GJA1,FZD1,KLF5,IL17A,GFPT2,GNG4,LAMA5,NAIP,FST,LPAR3,RGS16,FOS,LPAR5,NUB1,DDR2,GBP4,NFKB2,TLR4,IL1R2,SOD2,ESCO2,PTPN1,GPR68,GCH1,NOS2,F3,CCL4,CFB,IFIT1,SLAMF1,LOC112441507,EDN1,IFIH1,NLRC4,ACOD1,PROCR,SOCS3,MX2,PDE4B,EIF2AK2,PNPT1,P2RX7,PTX3,PLEK,LOC504773,IL1A,BOLA-DRA,ANGPTL1,SRXN1,NFKBIZ,CITED2,NREP,IFI16,PLSCR4,CLEC4E…
GO:0051716	Cellular response to stimulus	178	6131	0.23	1.64e-13	9913.ENSBTAP00000000018,9913.ENSBTAP00000000084,9913.ENSBTAP00000000289,9913.ENSBTAP00000000568,9913.ENSBTAP00000000977,9913.ENSBTAP00000001745,9913.ENSBTAP00000002054,9913.ENSBTAP00000002341,9913.ENSBTAP00000002384,9913.ENSBTAP00000002398,9913.ENSBTAP00000002720,9913.ENSBTAP00000002751,9913.ENSBTAP00000002786,9913.ENSBTAP00000002867,9913.ENSBTAP00000003777,9913.ENSBTAP00000003981,9913.ENSBTAP000…	LTA,RECK,YWHAZ,TUBB3,BCL2A1,IL1B,CSF2,PDPN,STC2,GJA1,FZD1,KLF5,IL17A,GFPT2,GNG4,LAMA5,FST,LPAR3,RGS16,FOS,LPAR5,DDR2,GBP4,NFKB2,TLR4,IL1R2,SOD2,ESCO2,PTPN1,GPR68,NOS2,F3,CCL4,IFIT1,SLAMF1,EDN1,IFIH1,ACOD1,SOCS3,PDE4B,EIF2AK2,PNPT1,P2RX7,PLEK,LOC504773,IL1A,ANGPTL1,SRXN1,NFKBIZ,CITED2,NREP,IFI16,PLSCR4,CLEC4E,CSPG4,EBI3,CTLA4,SNAI2,RHOH,AQP9,NEDD4,BPI,PTGS2,RHOC,FERMT2,PTGIR,OAS2,SFRP4,GPR84,PROKR…
GO:0048518	Positive regulation of biological process	164	5195	0.27	3.39e-15	9913.ENSBTAP00000000018,9913.ENSBTAP00000000084,9913.ENSBTAP00000000944,9913.ENSBTAP00000001066,9913.ENSBTAP00000001675,9913.ENSBTAP00000001745,9913.ENSBTAP00000002054,9913.ENSBTAP00000002341,9913.ENSBTAP00000002398,9913.ENSBTAP00000002720,9913.ENSBTAP00000002751,9913.ENSBTAP00000002786,9913.ENSBTAP00000004318,9913.ENSBTAP00000004931,9913.ENSBTAP00000005660,9913.ENSBTAP00000005970,9913.ENSBTAP000…	LTA,RECK,ADAMTS1,ATAD1,NLRP3,IL1B,CSF2,PDPN,GJA1,FZD1,KLF5,IL17A,FST,LPAR3,FOS,NUB1,DDR2,IL4I1,NFKB2,TLR4,PTPN1,GPR68,GCH1,NOS2,F3,CCL4,CFB,IFIT1,SLAMF1,EDN1,IFIH1,RRM2,NLRC4,ACOD1,SOCS3,PDE4B,EIF2AK2,PNPT1,P2RX7,PTX3,YPEL3,PLEK,LOC504773,IL1A,BOLA-DRA,NFKBIZ,CITED2,IFI16,CLEC4E,CSPG4,DYRK1B,CTLA4,SNAI2,RHOH,SLC46A2,NEDD4,PTGS2,RHOC,FERMT2,OAS2,DNMT3L,SDC4,SFRP4,RSAD2,DAB2,OSM,PARP14,NFKBIA,IL17F…
GO:0019222	Regulation of metabolic process	151	5894	0.18	8.29e-07	9913.ENSBTAP00000000018,9913.ENSBTAP00000000084,9913.ENSBTAP00000000289,9913.ENSBTAP00000000849,9913.ENSBTAP00000001144,9913.ENSBTAP00000001675,9913.ENSBTAP00000001745,9913.ENSBTAP00000002054,9913.ENSBTAP00000002231,9913.ENSBTAP00000002384,9913.ENSBTAP00000002385,9913.ENSBTAP00000002398,9913.ENSBTAP00000002720,9913.ENSBTAP00000002751,9913.ENSBTAP00000002786,9913.ENSBTAP00000004317,9913.ENSBTAP000…	LTA,RECK,YWHAZ,ADAMTS5,ETV3L,NLRP3,IL1B,CSF2,TMEM107,STC2,SLC2A6,GJA1,FZD1,KLF5,IL17A,NAIP,FST,LPAR3,FOS,LPAR5,NUB1,DDR2,SLC39A8,ATP8B1,IL4I1,NFKB2,TLR4,IL1R2,SOD2,ESCO2,PTPN1,GCH1,NOS2,F3,SLAMF1,LOC112441507,EDN1,IFIH1,NLRC4,SOCS3,PDE4B,EIF2AK2,PNPT1,P2RX7,PTX3,YPEL3,PLEK,IL1A,PIK3IP1,NFKBIZ,CITED2,CLEC4E,CSPG4,DYRK1B,OAS1Y,SNAI2,NEDD4,COL6A3,BPI,PTGS2,SERPINE1,FERMT2,OAS2,DNMT3L,SFRP4,TFPI2,RSA…
GO:0007154	Cell communication	149	5090	0.24	1.16e-10	9913.ENSBTAP00000000018,9913.ENSBTAP00000000084,9913.ENSBTAP00000000289,9913.ENSBTAP00000000568,9913.ENSBTAP00000000977,9913.ENSBTAP00000001745,9913.ENSBTAP00000002054,9913.ENSBTAP00000002341,9913.ENSBTAP00000002384,9913.ENSBTAP00000002398,9913.ENSBTAP00000002720,9913.ENSBTAP00000002751,9913.ENSBTAP00000002786,9913.ENSBTAP00000003777,9913.ENSBTAP00000003981,9913.ENSBTAP00000004318,9913.ENSBTAP000…	LTA,RECK,YWHAZ,TUBB3,BCL2A1,IL1B,CSF2,PDPN,STC2,GJA1,FZD1,KLF5,IL17A,GNG4,LAMA5,FST,LPAR3,RGS16,FOS,LPAR5,DDR2,NFKB2,TLR4,IL1R2,PTPN1,GPR68,NOS2,F3,CCL4,EDN1,IFIH1,SOCS3,PDE4B,EIF2AK2,P2RX7,PLEK,LOC504773,IL1A,ANGPTL1,NFKBIZ,CITED2,CLEC4E,CSPG4,EBI3,CTLA4,SNAI2,RHOH,NEDD4,BPI,PTGS2,RHOC,FERMT2,PTGIR,OAS2,SFRP4,GPR84,PROKR2,OSM,NFKBIA,IL17F,GJB2,STOML3,HHLA2,RND1,SLC39A14,CXCL8,IL7R,TIMP4,NFKB1,FO…
GO:0023052	Signaling	147	5005	0.24	1.4e-10	9913.ENSBTAP00000000018,9913.ENSBTAP00000000084,9913.ENSBTAP00000000289,9913.ENSBTAP00000000568,9913.ENSBTAP00000000977,9913.ENSBTAP00000001745,9913.ENSBTAP00000002054,9913.ENSBTAP00000002341,9913.ENSBTAP00000002384,9913.ENSBTAP00000002398,9913.ENSBTAP00000002720,9913.ENSBTAP00000002751,9913.ENSBTAP00000002786,9913.ENSBTAP00000003777,9913.ENSBTAP00000003981,9913.ENSBTAP00000004318,9913.ENSBTAP000…	LTA,RECK,YWHAZ,TUBB3,BCL2A1,IL1B,CSF2,PDPN,STC2,GJA1,FZD1,KLF5,IL17A,GNG4,LAMA5,FST,LPAR3,RGS16,FOS,LPAR5,DDR2,NFKB2,TLR4,IL1R2,PTPN1,GPR68,NOS2,F3,CCL4,EDN1,IFIH1,SOCS3,PDE4B,EIF2AK2,P2RX7,PLEK,LOC504773,IL1A,ANGPTL1,NFKBIZ,CITED2,CLEC4E,CSPG4,EBI3,CTLA4,SNAI2,RHOH,NEDD4,BPI,PTGS2,RHOC,FERMT2,PTGIR,OAS2,SFRP4,GPR84,PROKR2,OSM,NFKBIA,IL17F,GJB2,STOML3,HHLA2,RND1,SLC39A14,CXCL8,IL7R,TIMP4,NFKB1,CD…
GO:0007165	Signal transduction	140	4740	0.24	4.28e-10	9913.ENSBTAP00000000018,9913.ENSBTAP00000000084,9913.ENSBTAP00000000289,9913.ENSBTAP00000000568,9913.ENSBTAP00000000977,9913.ENSBTAP00000001745,9913.ENSBTAP00000002054,9913.ENSBTAP00000002341,9913.ENSBTAP00000002384,9913.ENSBTAP00000002398,9913.ENSBTAP00000002720,9913.ENSBTAP00000002786,9913.ENSBTAP00000003777,9913.ENSBTAP00000003981,9913.ENSBTAP00000004318,9913.ENSBTAP00000004931,9913.ENSBTAP000…	LTA,RECK,YWHAZ,TUBB3,BCL2A1,IL1B,CSF2,PDPN,STC2,GJA1,FZD1,IL17A,GNG4,LAMA5,FST,LPAR3,RGS16,FOS,LPAR5,DDR2,NFKB2,TLR4,IL1R2,PTPN1,GPR68,NOS2,F3,CCL4,EDN1,IFIH1,SOCS3,PDE4B,EIF2AK2,P2RX7,PLEK,LOC504773,IL1A,ANGPTL1,NFKBIZ,CITED2,CLEC4E,CSPG4,EBI3,CTLA4,SNAI2,RHOH,NEDD4,BPI,RHOC,FERMT2,PTGIR,OAS2,SFRP4,GPR84,PROKR2,OSM,NFKBIA,IL17F,STOML3,HHLA2,RND1,SLC39A14,CXCL8,IL7R,TIMP4,NFKB1,CD40,CASP4,CCL20,C…
GO:0048522	Positive regulation of cellular process	138	4640	0.24	4.19e-10	9913.ENSBTAP00000000084,9913.ENSBTAP00000000944,9913.ENSBTAP00000001066,9913.ENSBTAP00000001675,9913.ENSBTAP00000001745,9913.ENSBTAP00000002054,9913.ENSBTAP00000002341,9913.ENSBTAP00000002398,9913.ENSBTAP00000002720,9913.ENSBTAP00000002751,9913.ENSBTAP00000002786,9913.ENSBTAP00000004931,9913.ENSBTAP00000005660,9913.ENSBTAP00000005970,9913.ENSBTAP00000006422,9913.ENSBTAP00000007580,9913.ENSBTAP000…	RECK,ADAMTS1,ATAD1,NLRP3,IL1B,CSF2,PDPN,GJA1,FZD1,KLF5,IL17A,LPAR3,FOS,NUB1,DDR2,IL4I1,NFKB2,TLR4,PTPN1,GPR68,NOS2,F3,CCL4,SLAMF1,EDN1,RRM2,NLRC4,SOCS3,EIF2AK2,PNPT1,P2RX7,PTX3,YPEL3,PLEK,LOC504773,IL1A,BOLA-DRA,NFKBIZ,CITED2,CSPG4,DYRK1B,CTLA4,SNAI2,RHOH,SLC46A2,NEDD4,PTGS2,RHOC,FERMT2,DNMT3L,SDC4,SFRP4,RSAD2,DAB2,OSM,PARP14,NFKBIA,IL17F,IFIT5,HHLA2,STOX1,SLC39A14,CXCL8,IL7R,NFKB1,FOLR2,CD40,CAS…
GO:0060255	Regulation of macromolecule metabolic process	137	5448	0.17	1.52e-05	9913.ENSBTAP00000000018,9913.ENSBTAP00000000084,9913.ENSBTAP00000000289,9913.ENSBTAP00000001144,9913.ENSBTAP00000001675,9913.ENSBTAP00000001745,9913.ENSBTAP00000002054,9913.ENSBTAP00000002231,9913.ENSBTAP00000002384,9913.ENSBTAP00000002398,9913.ENSBTAP00000002720,9913.ENSBTAP00000002751,9913.ENSBTAP00000002786,9913.ENSBTAP00000004317,9913.ENSBTAP00000004318,9913.ENSBTAP00000005660,9913.ENSBTAP000…	LTA,RECK,YWHAZ,ETV3L,NLRP3,IL1B,CSF2,TMEM107,STC2,GJA1,FZD1,KLF5,IL17A,NAIP,FST,FOS,LPAR5,NUB1,DDR2,SLC39A8,ATP8B1,IL4I1,NFKB2,TLR4,IL1R2,SOD2,ESCO2,PTPN1,NOS2,F3,SLAMF1,LOC112441507,EDN1,IFIH1,NLRC4,SOCS3,PDE4B,EIF2AK2,PNPT1,P2RX7,PTX3,IL1A,NFKBIZ,CITED2,CLEC4E,CSPG4,DYRK1B,OAS1Y,SNAI2,NEDD4,COL6A3,BPI,PTGS2,SERPINE1,FERMT2,OAS2,DNMT3L,SFRP4,TFPI2,RSAD2,DAB2,OSM,MIS18A,PARP14,NFKBIA,IL17F,ARRDC4…
GO:0048519	Negative regulation of biological process	132	4344	0.25	3.87e-10	9913.ENSBTAP00000000084,9913.ENSBTAP00000000289,9913.ENSBTAP00000000849,9913.ENSBTAP00000000944,9913.ENSBTAP00000000977,9913.ENSBTAP00000001066,9913.ENSBTAP00000001675,9913.ENSBTAP00000001745,9913.ENSBTAP00000002054,9913.ENSBTAP00000002384,9913.ENSBTAP00000002398,9913.ENSBTAP00000002751,9913.ENSBTAP00000003345,9913.ENSBTAP00000003777,9913.ENSBTAP00000004317,9913.ENSBTAP00000004318,9913.ENSBTAP000…	RECK,YWHAZ,ADAMTS5,ADAMTS1,BCL2A1,ATAD1,NLRP3,IL1B,CSF2,STC2,GJA1,KLF5,SLC16A2,GNG4,NAIP,FST,RGS16,ATP8B1,IL4I1,TLR4,IL1R2,PTPN1,GPR68,NOS2,IFIT1,SLAMF1,LOC112441507,EDN1,IFIH1,ACOD1,PROCR,SOCS3,PDE4B,EIF2AK2,PNPT1,P2RX7,PTX3,PLEK,IL1A,PIK3IP1,CITED2,IER3,OAS1Y,CTLA4,SNAI2,RHOH,SLC46A2,NEDD4,COL6A3,BPI,PTGS2,SERPINE1,FERMT2,PTGIR,OAS2,DNMT3L,SDC4,SFRP4,TFPI2,RSAD2,DAB2,OSM,PARP14,NFKBIA,IL17F,IFI…
GO:0048583	Regulation of response to stimulus	131	3122	0.39	8.55e-21	9913.ENSBTAP00000000018,9913.ENSBTAP00000000084,9913.ENSBTAP00000000289,9913.ENSBTAP00000001675,9913.ENSBTAP00000001745,9913.ENSBTAP00000002054,9913.ENSBTAP00000002398,9913.ENSBTAP00000002786,9913.ENSBTAP00000004318,9913.ENSBTAP00000004931,9913.ENSBTAP00000005642,9913.ENSBTAP00000007580,9913.ENSBTAP00000008190,9913.ENSBTAP00000008322,9913.ENSBTAP00000008678,9913.ENSBTAP00000009020,9913.ENSBTAP000…	LTA,RECK,YWHAZ,NLRP3,IL1B,CSF2,GJA1,IL17A,FST,LPAR3,RGS16,IL4I1,TLR4,IL1R2,PTPN1,GCH1,F3,CCL4,CFB,IFIT1,SLAMF1,EDN1,IFIH1,NLRC4,ACOD1,SOCS3,PDE4B,KBTBD6,EIF2AK2,P2RX7,PLEK,LOC504773,BOLA-DRA,PIK3IP1,NFKBIZ,CITED2,NREP,IER3,IFI16,CLEC4E,CSPG4,CTLA4,SNAI2,RHOH,SLC46A2,NEDD4,PTGS2,SERPINE1,FERMT2,PTGIR,SFRP4,RSAD2,DAB2,OSM,PARP14,NFKBIA,IL17F,IFIT5,HHLA2,STOX1,SLC39A14,IGFBP7,CXCL8,IL7R,NFKB1,NLRP1,…
GO:0032501	Multicellular organismal process	131	5656	0.14	0.0016	9913.ENSBTAP00000000018,9913.ENSBTAP00000000084,9913.ENSBTAP00000000097,9913.ENSBTAP00000000289,9913.ENSBTAP00000000568,9913.ENSBTAP00000000944,9913.ENSBTAP00000001066,9913.ENSBTAP00000001745,9913.ENSBTAP00000002054,9913.ENSBTAP00000002231,9913.ENSBTAP00000002341,9913.ENSBTAP00000002398,9913.ENSBTAP00000002720,9913.ENSBTAP00000002751,9913.ENSBTAP00000002786,9913.ENSBTAP00000003055,9913.ENSBTAP000…	LTA,RECK,ALCAM,YWHAZ,TUBB3,ADAMTS1,ATAD1,IL1B,CSF2,TMEM107,PDPN,GJA1,FZD1,KLF5,IL17A,APOLD1,SLC16A2,LAMA5,FST,LPAR3,FOS,LPAR5,IGSF3,DDR2,SLC39A8,ATP8B1,NFKB2,TLR4,ESCO2,GPR68,GCH1,NOS2,F3,SLAMF1,EDN1,ACOD1,GREB1L,PROCR,SOCS3,P2RX7,PTX3,PLEK,IL1A,BOLA-DRA,CITED2,NREP,CLEC4E,CSPG4,SNAI2,RHOH,SLC46A2,NEDD4,PTGS2,FERMT2,DNMT3L,MMP13,HSD11B1,SDC4,SFRP4,TFPI2,RSAD2,IL17F,FABP2,GJB2,KIF5C,RND1,SLC39A14,…
GO:0042221	Response to chemical	130	3805	0.31	1.64e-13	9913.ENSBTAP00000000097,9913.ENSBTAP00000000568,9913.ENSBTAP00000001745,9913.ENSBTAP00000002054,9913.ENSBTAP00000002720,9913.ENSBTAP00000002751,9913.ENSBTAP00000002786,9913.ENSBTAP00000002867,9913.ENSBTAP00000003981,9913.ENSBTAP00000004318,9913.ENSBTAP00000005660,9913.ENSBTAP00000005970,9913.ENSBTAP00000006940,9913.ENSBTAP00000008190,9913.ENSBTAP00000008322,9913.ENSBTAP00000008569,9913.ENSBTAP000…	ALCAM,TUBB3,IL1B,CSF2,FZD1,KLF5,IL17A,GFPT2,LAMA5,FST,FOS,NUB1,GBP4,TLR4,IL1R2,SOD2,PTPN1,GCH1,NOS2,F3,CCL4,IFIT1,SLAMF1,EDN1,IFIH1,ACOD1,SOCS3,MX2,PDE4B,EIF2AK2,PNPT1,P2RX7,LOC504773,IL1A,SRXN1,CITED2,IFI16,PLSCR4,PAM,SLC22A18,EBI3,SNAI2,RHOH,AQP9,NEDD4,BPI,PTGS2,FERMT2,PTGIR,OAS2,OSM,NFKBIA,SLAMF8,IL17F,KIF5C,STOX1,SLC39A14,CXCL8,IL7R,TIMP4,NFKB1,FOLR2,CD40,CPNE8,CCL20,CSF3,STAT4,LOC511531,S100…
GO:0006950	Response to stress	120	2527	0.45	8.49e-23	9913.ENSBTAP00000000018,9913.ENSBTAP00000000849,9913.ENSBTAP00000000977,9913.ENSBTAP00000001675,9913.ENSBTAP00000001745,9913.ENSBTAP00000002341,9913.ENSBTAP00000002786,9913.ENSBTAP00000004317,9913.ENSBTAP00000005660,9913.ENSBTAP00000005968,9913.ENSBTAP00000005970,9913.ENSBTAP00000006940,9913.ENSBTAP00000008190,9913.ENSBTAP00000008569,9913.ENSBTAP00000008606,9913.ENSBTAP00000008678,9913.ENSBTAP000…	LTA,ADAMTS5,BCL2A1,NLRP3,IL1B,PDPN,IL17A,NAIP,FOS,LPAR5,NUB1,GBP4,TLR4,SOD2,ESCO2,PTPN1,GCH1,NOS2,F3,CCL4,CFB,IFIT1,SLAMF1,LOC112441507,EDN1,IFIH1,NLRC4,ACOD1,PROCR,MX2,EIF2AK2,PNPT1,P2RX7,PTX3,PLEK,LOC504773,IL1A,SRXN1,NFKBIZ,CITED2,NREP,CLEC4E,OAS1Y,CTLA4,NEDD4,BPI,PTGS2,RHOC,PTGIR,OAS2,SDC4,TFPI2,RSAD2,SLAMF8,IL17F,IFIT5,GGT5,STOX1,CXCL8,IL7R,NFKB1,NLRP1,CLEC5A,CD40,CASP4,CCL20,IFI44L,LOC51153…
GO:0080090	Regulation of primary metabolic process	118	5129	0.13	0.0053	9913.ENSBTAP00000000084,9913.ENSBTAP00000000289,9913.ENSBTAP00000001144,9913.ENSBTAP00000001675,9913.ENSBTAP00000001745,9913.ENSBTAP00000002054,9913.ENSBTAP00000002385,9913.ENSBTAP00000002398,9913.ENSBTAP00000002720,9913.ENSBTAP00000002751,9913.ENSBTAP00000002786,9913.ENSBTAP00000004317,9913.ENSBTAP00000004318,9913.ENSBTAP00000005660,9913.ENSBTAP00000005968,9913.ENSBTAP00000005970,9913.ENSBTAP000…	RECK,YWHAZ,ETV3L,NLRP3,IL1B,CSF2,SLC2A6,GJA1,FZD1,KLF5,IL17A,NAIP,FST,FOS,LPAR5,NUB1,DDR2,SLC39A8,ATP8B1,IL4I1,NFKB2,TLR4,IL1R2,SOD2,ESCO2,PTPN1,NOS2,F3,LOC112441507,EDN1,NLRC4,SOCS3,EIF2AK2,PNPT1,P2RX7,PTX3,PLEK,IL1A,PIK3IP1,CITED2,CSPG4,DYRK1B,OAS1Y,SNAI2,NEDD4,COL6A3,PTGS2,SERPINE1,FERMT2,OAS2,DNMT3L,SFRP4,TFPI2,DAB2,OSM,MIS18A,PARP14,NFKBIA,IL17F,ARRDC4,STOX1,TIMP4,NFKB1,NLRP1,CD40,HES2,MAFF,…
GO:0032502	Developmental process	117	4222	0.21	1.63e-06	9913.ENSBTAP00000000018,9913.ENSBTAP00000000084,9913.ENSBTAP00000000097,9913.ENSBTAP00000000289,9913.ENSBTAP00000000568,9913.ENSBTAP00000000849,9913.ENSBTAP00000000944,9913.ENSBTAP00000001144,9913.ENSBTAP00000002054,9913.ENSBTAP00000002231,9913.ENSBTAP00000002341,9913.ENSBTAP00000002398,9913.ENSBTAP00000002720,9913.ENSBTAP00000002751,9913.ENSBTAP00000003055,9913.ENSBTAP00000003981,9913.ENSBTAP000…	LTA,RECK,ALCAM,YWHAZ,TUBB3,ADAMTS5,ADAMTS1,ETV3L,CSF2,TMEM107,PDPN,GJA1,FZD1,KLF5,APOLD1,LAMA5,FST,LPAR3,FOS,IGSF3,DDR2,ATP8B1,NFKB2,TLR4,ESCO2,GPR68,SLAMF1,EDN1,ACOD1,GREB1L,SOCS3,PNPT1,P2RX7,PTX3,PLEK,IL1A,CITED2,NREP,CLEC4E,CSPG4,DYRK1B,SNAI2,RHOH,SLC46A2,NEDD4,PTGS2,RHOC,DNMT3L,MMP13,HSD11B1,SDC4,SFRP4,RSAD2,DAB2,IL17F,KIF5C,RND1,STOX1,SLC39A14,CXCL8,IL7R,NFKB1,CLEC5A,HES2,MAFF,PLS3,CCL3,BATF…
GO:0048856	Anatomical structure development	115	3894	0.24	8.26e-08	9913.ENSBTAP00000000018,9913.ENSBTAP00000000084,9913.ENSBTAP00000000097,9913.ENSBTAP00000000289,9913.ENSBTAP00000000568,9913.ENSBTAP00000000849,9913.ENSBTAP00000000944,9913.ENSBTAP00000002054,9913.ENSBTAP00000002231,9913.ENSBTAP00000002341,9913.ENSBTAP00000002398,9913.ENSBTAP00000002751,9913.ENSBTAP00000003055,9913.ENSBTAP00000003981,9913.ENSBTAP00000004318,9913.ENSBTAP00000004931,9913.ENSBTAP000…	LTA,RECK,ALCAM,YWHAZ,TUBB3,ADAMTS5,ADAMTS1,CSF2,TMEM107,PDPN,GJA1,KLF5,APOLD1,LAMA5,FST,LPAR3,FOS,IGSF3,DDR2,ATP8B1,NFKB2,TLR4,ESCO2,GPR68,SLAMF1,EDN1,ACOD1,GREB1L,SOCS3,PNPT1,P2RX7,PTX3,PLEK,IL1A,CITED2,NREP,CLEC4E,CSPG4,DYRK1B,SNAI2,RHOH,SLC46A2,NEDD4,PTGS2,RHOC,DNMT3L,MMP13,HSD11B1,SDC4,SFRP4,RSAD2,DAB2,IL17F,KIF5C,RND1,STOX1,SLC39A14,CXCL8,IL7R,NFKB1,CLEC5A,HES2,MAFF,PLS3,CCL3,BATF,TNF,IGF2BP…
GO:0051171	Regulation of nitrogen compound metabolic process	115	4994	0.13	0.0062	9913.ENSBTAP00000000084,9913.ENSBTAP00000000289,9913.ENSBTAP00000001144,9913.ENSBTAP00000001675,9913.ENSBTAP00000001745,9913.ENSBTAP00000002054,9913.ENSBTAP00000002385,9913.ENSBTAP00000002398,9913.ENSBTAP00000002720,9913.ENSBTAP00000002751,9913.ENSBTAP00000002786,9913.ENSBTAP00000004317,9913.ENSBTAP00000004318,9913.ENSBTAP00000005660,9913.ENSBTAP00000005968,9913.ENSBTAP00000005970,9913.ENSBTAP000…	RECK,YWHAZ,ETV3L,NLRP3,IL1B,CSF2,SLC2A6,GJA1,FZD1,KLF5,IL17A,NAIP,FST,FOS,LPAR5,NUB1,DDR2,SLC39A8,ATP8B1,IL4I1,NFKB2,TLR4,IL1R2,SOD2,ESCO2,PTPN1,NOS2,F3,LOC112441507,EDN1,NLRC4,SOCS3,EIF2AK2,PNPT1,P2RX7,PTX3,IL1A,CITED2,CSPG4,DYRK1B,OAS1Y,SNAI2,NEDD4,COL6A3,PTGS2,SERPINE1,FERMT2,OAS2,DNMT3L,SFRP4,TFPI2,DAB2,OSM,MIS18A,PARP14,NFKBIA,IL17F,ARRDC4,STOX1,TIMP4,NFKB1,NLRP1,CD40,HES2,MAFF,CSF3,STAT4,SE…
GO:0048523	Negative regulation of cellular process	108	3798	0.23	1.95e-06	9913.ENSBTAP00000000084,9913.ENSBTAP00000000289,9913.ENSBTAP00000000977,9913.ENSBTAP00000001066,9913.ENSBTAP00000001675,9913.ENSBTAP00000001745,9913.ENSBTAP00000002054,9913.ENSBTAP00000002398,9913.ENSBTAP00000002751,9913.ENSBTAP00000003345,9913.ENSBTAP00000003777,9913.ENSBTAP00000004317,9913.ENSBTAP00000004318,9913.ENSBTAP00000005642,9913.ENSBTAP00000007542,9913.ENSBTAP00000007580,9913.ENSBTAP000…	RECK,YWHAZ,BCL2A1,ATAD1,NLRP3,IL1B,CSF2,GJA1,KLF5,SLC16A2,GNG4,NAIP,FST,RGS16,ATP8B1,IL4I1,TLR4,IL1R2,PTPN1,GPR68,SLAMF1,EDN1,ACOD1,SOCS3,PDE4B,EIF2AK2,PNPT1,P2RX7,PTX3,PLEK,IL1A,PIK3IP1,CITED2,IER3,CTLA4,SNAI2,RHOH,SLC46A2,NEDD4,BPI,PTGS2,FERMT2,PTGIR,DNMT3L,SDC4,SFRP4,RSAD2,DAB2,OSM,PARP14,NFKBIA,RND1,CXCL8,IL7R,TIMP4,NFKB1,CLEC5A,SERPINB2,BIRC3,CCL3,TNF,IGF2BP2,APBB2,IRF1,CDKN2A,NLRP12,HSPA5,H…
GO:0010468	Regulation of gene expression	107	4217	0.18	0.00034	9913.ENSBTAP00000000018,9913.ENSBTAP00000000289,9913.ENSBTAP00000001144,9913.ENSBTAP00000001675,9913.ENSBTAP00000001745,9913.ENSBTAP00000002054,9913.ENSBTAP00000002231,9913.ENSBTAP00000002384,9913.ENSBTAP00000002398,9913.ENSBTAP00000002720,9913.ENSBTAP00000002751,9913.ENSBTAP00000002786,9913.ENSBTAP00000004318,9913.ENSBTAP00000005660,9913.ENSBTAP00000005968,9913.ENSBTAP00000006422,9913.ENSBTAP000…	LTA,YWHAZ,ETV3L,NLRP3,IL1B,CSF2,TMEM107,STC2,GJA1,FZD1,KLF5,IL17A,FST,FOS,LPAR5,DDR2,SLC39A8,ATP8B1,IL4I1,NFKB2,TLR4,IL1R2,SOD2,NOS2,F3,SLAMF1,EDN1,IFIH1,NLRC4,PDE4B,EIF2AK2,PNPT1,P2RX7,IL1A,NFKBIZ,CITED2,CLEC4E,DYRK1B,SNAI2,NEDD4,BPI,SERPINE1,OAS2,DNMT3L,SFRP4,RSAD2,DAB2,OSM,PARP14,NFKBIA,IL17F,HHLA2,STOX1,CXCL8,IL7R,NFKB1,NLRP1,CLEC5A,CD40,HES2,MAFF,CSF3,STAT4,CCL3,BATF,TNF,IGF2BP2,APBB2,TRAF1,…
GO:0031323	Regulation of cellular metabolic process	107	4878	0.11	0.0436	9913.ENSBTAP00000000289,9913.ENSBTAP00000001144,9913.ENSBTAP00000001675,9913.ENSBTAP00000001745,9913.ENSBTAP00000002054,9913.ENSBTAP00000002384,9913.ENSBTAP00000002385,9913.ENSBTAP00000002720,9913.ENSBTAP00000002751,9913.ENSBTAP00000002786,9913.ENSBTAP00000004318,9913.ENSBTAP00000005660,9913.ENSBTAP00000005968,9913.ENSBTAP00000005970,9913.ENSBTAP00000006422,9913.ENSBTAP00000007448,9913.ENSBTAP000…	YWHAZ,ETV3L,NLRP3,IL1B,CSF2,STC2,SLC2A6,FZD1,KLF5,IL17A,FST,FOS,LPAR5,NUB1,DDR2,SLC39A8,ATP8B1,IL4I1,NFKB2,TLR4,SOD2,ESCO2,PTPN1,GCH1,NOS2,EDN1,NLRC4,SOCS3,EIF2AK2,PNPT1,P2RX7,PTX3,YPEL3,PLEK,IL1A,PIK3IP1,CITED2,CSPG4,DYRK1B,OAS1Y,SNAI2,NEDD4,PTGS2,FERMT2,OAS2,DNMT3L,SFRP4,DAB2,OSM,MIS18A,PARP14,NFKBIA,IL17F,STOX1,CXCL8,TIMP4,NFKB1,CD40,HES2,MAFF,CSF3,STAT4,BATF,TNF,IGF2BP2,TNFSF15,APBB2,AK4,TRAF…
GO:0070887	Cellular response to chemical stimulus	106	2061	0.48	3.55e-22	9913.ENSBTAP00000001745,9913.ENSBTAP00000002054,9913.ENSBTAP00000002751,9913.ENSBTAP00000002786,9913.ENSBTAP00000002867,9913.ENSBTAP00000004318,9913.ENSBTAP00000005660,9913.ENSBTAP00000006940,9913.ENSBTAP00000008190,9913.ENSBTAP00000008322,9913.ENSBTAP00000008569,9913.ENSBTAP00000008678,9913.ENSBTAP00000009062,9913.ENSBTAP00000009341,9913.ENSBTAP00000009446,9913.ENSBTAP00000010366,9913.ENSBTAP000…	IL1B,CSF2,KLF5,IL17A,GFPT2,FST,FOS,GBP4,TLR4,IL1R2,SOD2,PTPN1,NOS2,F3,CCL4,IFIT1,SLAMF1,EDN1,IFIH1,ACOD1,SOCS3,PDE4B,EIF2AK2,PNPT1,P2RX7,LOC504773,IL1A,SRXN1,CITED2,IFI16,PLSCR4,EBI3,SNAI2,AQP9,NEDD4,BPI,PTGS2,FERMT2,OAS2,OSM,NFKBIA,SLAMF8,IL17F,STOX1,SLC39A14,CXCL8,IL7R,NFKB1,FOLR2,CD40,CPNE8,CCL20,CSF3,STAT4,LOC511531,S100A12,MT2A,CCL3,TNF,CCR6,CCL24,CXCL2,AK4,TRAF1,IRF1,CDC42EP2,COLEC12,IL18RA…
GO:0010033	Response to organic substance	104	1981	0.49	2.72e-22	9913.ENSBTAP00000001745,9913.ENSBTAP00000002054,9913.ENSBTAP00000002751,9913.ENSBTAP00000002786,9913.ENSBTAP00000002867,9913.ENSBTAP00000004318,9913.ENSBTAP00000005660,9913.ENSBTAP00000005970,9913.ENSBTAP00000006940,9913.ENSBTAP00000008190,9913.ENSBTAP00000008322,9913.ENSBTAP00000008678,9913.ENSBTAP00000009020,9913.ENSBTAP00000009062,9913.ENSBTAP00000009341,9913.ENSBTAP00000009446,9913.ENSBTAP000…	IL1B,CSF2,KLF5,IL17A,GFPT2,FST,FOS,NUB1,GBP4,TLR4,IL1R2,PTPN1,GCH1,NOS2,F3,CCL4,IFIT1,EDN1,IFIH1,ACOD1,SOCS3,MX2,PDE4B,EIF2AK2,PNPT1,P2RX7,LOC504773,IL1A,CITED2,IFI16,PLSCR4,EBI3,SNAI2,AQP9,NEDD4,BPI,PTGS2,FERMT2,PTGIR,OAS2,OSM,NFKBIA,IL17F,SLC39A14,CXCL8,IL7R,TIMP4,NFKB1,FOLR2,CD40,CCL20,CSF3,STAT4,LOC511531,CCL3,TNF,CCR6,CCL24,CXCL2,TRAF1,IRF1,MANF,CDC42EP2,COLEC12,IL18RAP,IFIT2,NLRP12,HSPA5,HM…
GO:0002376	Immune system process	103	1711	0.55	3.54e-26	9913.ENSBTAP00000000018,9913.ENSBTAP00000000097,9913.ENSBTAP00000001675,9913.ENSBTAP00000001745,9913.ENSBTAP00000002054,9913.ENSBTAP00000002786,9913.ENSBTAP00000004318,9913.ENSBTAP00000005660,9913.ENSBTAP00000005970,9913.ENSBTAP00000006940,9913.ENSBTAP00000007904,9913.ENSBTAP00000008190,9913.ENSBTAP00000008606,9913.ENSBTAP00000008858,9913.ENSBTAP00000009020,9913.ENSBTAP00000009062,9913.ENSBTAP000…	LTA,ALCAM,NLRP3,IL1B,CSF2,IL17A,FST,FOS,NUB1,GBP4,NFKB2,TLR4,ESCO2,GPR68,GCH1,NOS2,CCL4,CFB,IFIT1,SLAMF1,LOC112441507,IFIH1,NLRC4,ACOD1,MX2,PDE4B,P2RX7,PTX3,PLEK,LOC504773,IL1A,BOLA-DRA,NFKBIZ,CITED2,IFI16,CLEC4E,OAS1Y,CTLA4,RHOH,SLC46A2,BPI,OAS2,RSAD2,OSM,SLAMF8,HHLA2,CXCL8,IL7R,NLRP1,CLEC5A,CD40,CASP4,CCL20,CSF3,IFI44L,LOC511531,S100A12,CCL3,BATF,TNF,TNFSF15,CCR6,CCL24,CXCL2,IRF1,CDC42EP2,COLEC…
GO:0009893	Positive regulation of metabolic process	102	3202	0.27	2.42e-08	9913.ENSBTAP00000000018,9913.ENSBTAP00000001675,9913.ENSBTAP00000001745,9913.ENSBTAP00000002054,9913.ENSBTAP00000002398,9913.ENSBTAP00000002720,9913.ENSBTAP00000002751,9913.ENSBTAP00000002786,9913.ENSBTAP00000005660,9913.ENSBTAP00000005970,9913.ENSBTAP00000006422,9913.ENSBTAP00000007580,9913.ENSBTAP00000007904,9913.ENSBTAP00000008190,9913.ENSBTAP00000008678,9913.ENSBTAP00000009062,9913.ENSBTAP000…	LTA,NLRP3,IL1B,CSF2,GJA1,FZD1,KLF5,IL17A,FOS,NUB1,DDR2,IL4I1,NFKB2,TLR4,PTPN1,NOS2,F3,SLAMF1,EDN1,IFIH1,NLRC4,PDE4B,EIF2AK2,PNPT1,P2RX7,PTX3,YPEL3,PLEK,IL1A,CITED2,CLEC4E,CSPG4,DYRK1B,NEDD4,PTGS2,FERMT2,OAS2,DNMT3L,SFRP4,RSAD2,DAB2,OSM,PARP14,NFKBIA,IL17F,ARRDC4,HHLA2,STOX1,CXCL8,IL7R,NFKB1,NLRP1,CLEC5A,CD40,MAFF,CSF3,STAT4,BIRC3,CCL3,BATF,TNF,IGF2BP2,TNFSF15,APBB2,IRF1,NRG1,NLRP12,HSPA5,HMGA2,PD…
GO:0023051	Regulation of signaling	101	2642	0.35	1.32e-12	9913.ENSBTAP00000000084,9913.ENSBTAP00000000289,9913.ENSBTAP00000001066,9913.ENSBTAP00000001675,9913.ENSBTAP00000001745,9913.ENSBTAP00000002054,9913.ENSBTAP00000002398,9913.ENSBTAP00000004318,9913.ENSBTAP00000004931,9913.ENSBTAP00000005642,9913.ENSBTAP00000008190,9913.ENSBTAP00000008322,9913.ENSBTAP00000008678,9913.ENSBTAP00000008858,9913.ENSBTAP00000009062,9913.ENSBTAP00000009341,9913.ENSBTAP000…	RECK,YWHAZ,ATAD1,NLRP3,IL1B,CSF2,GJA1,FST,LPAR3,RGS16,TLR4,IL1R2,PTPN1,GPR68,NOS2,F3,CCL4,SLAMF1,EDN1,ACOD1,SOCS3,PDE4B,KBTBD6,EIF2AK2,P2RX7,PLEK,LOC504773,PIK3IP1,CITED2,NREP,CSPG4,SNAI2,RHOH,SLC46A2,NEDD4,PTGS2,FERMT2,PTGIR,SFRP4,RSAD2,DAB2,OSM,PARP14,NFKBIA,IL17F,IFIT5,STOX1,SLC39A14,IGFBP7,CXCL8,IL7R,NFKB1,CD40,CASP4,CCL20,CSF3,S100A12,CCL3,TNF,CCL24,BAIAP2,TRAF1,IRF1,NLRP12,HSPA5,PDGFC,SLC7A…
GO:0007275	Multicellular organism development	101	3178	0.27	3.25e-08	9913.ENSBTAP00000000018,9913.ENSBTAP00000000084,9913.ENSBTAP00000000097,9913.ENSBTAP00000000289,9913.ENSBTAP00000000568,9913.ENSBTAP00000000944,9913.ENSBTAP00000002054,9913.ENSBTAP00000002231,9913.ENSBTAP00000002341,9913.ENSBTAP00000002398,9913.ENSBTAP00000002751,9913.ENSBTAP00000003055,9913.ENSBTAP00000003981,9913.ENSBTAP00000004318,9913.ENSBTAP00000004931,9913.ENSBTAP00000005660,9913.ENSBTAP000…	LTA,RECK,ALCAM,YWHAZ,TUBB3,ADAMTS1,CSF2,TMEM107,PDPN,GJA1,KLF5,APOLD1,LAMA5,FST,LPAR3,FOS,IGSF3,DDR2,ATP8B1,NFKB2,TLR4,ESCO2,GPR68,SLAMF1,EDN1,ACOD1,GREB1L,SOCS3,P2RX7,PTX3,PLEK,CITED2,NREP,CLEC4E,CSPG4,RHOH,SLC46A2,NEDD4,PTGS2,DNMT3L,MMP13,HSD11B1,SDC4,SFRP4,RSAD2,IL17F,KIF5C,RND1,SLC39A14,CXCL8,IL7R,CLEC5A,HES2,MAFF,PLS3,CCL3,BATF,TNF,IGF2BP2,BAIAP2,IRF1,MANF,NRG1,HSPA5,HMGA2,CBX2,EMB,PDGFC,ARG…
GO:0009605	Response to external stimulus	100	1780	0.52	2.92e-23	9913.ENSBTAP00000000018,9913.ENSBTAP00000000097,9913.ENSBTAP00000000568,9913.ENSBTAP00000000849,9913.ENSBTAP00000001675,9913.ENSBTAP00000001745,9913.ENSBTAP00000002786,9913.ENSBTAP00000003981,9913.ENSBTAP00000004317,9913.ENSBTAP00000005660,9913.ENSBTAP00000005970,9913.ENSBTAP00000006940,9913.ENSBTAP00000008190,9913.ENSBTAP00000009020,9913.ENSBTAP00000009062,9913.ENSBTAP00000009446,9913.ENSBTAP000…	LTA,ALCAM,TUBB3,ADAMTS5,NLRP3,IL1B,IL17A,LAMA5,NAIP,FOS,NUB1,GBP4,TLR4,GCH1,NOS2,CCL4,CFB,IFIT1,SLAMF1,LOC112441507,EDN1,IFIH1,NLRC4,ACOD1,MX2,PDE4B,EIF2AK2,P2RX7,PTX3,LOC504773,IL1A,PLSCR4,CLEC4E,OAS1Y,RHOH,BPI,PTGS2,PTGIR,OAS2,RSAD2,NFKBIA,SLAMF8,IL17F,IFIT5,KIF5C,CXCL8,IL7R,NFKB1,NLRP1,CLEC5A,FOLR2,CD40,CASP4,CCL20,IFI44L,LOC511531,S100A12,CCL3,BATF,TNF,CCR6,CCL24,CXCL2,BAIAP2,IRF1,CDC42EP2,CO…
GO:0051239	Regulation of multicellular organismal process	100	2039	0.46	2.51e-19	9913.ENSBTAP00000000018,9913.ENSBTAP00000000084,9913.ENSBTAP00000000849,9913.ENSBTAP00000000944,9913.ENSBTAP00000001675,9913.ENSBTAP00000001745,9913.ENSBTAP00000002054,9913.ENSBTAP00000002341,9913.ENSBTAP00000002398,9913.ENSBTAP00000002786,9913.ENSBTAP00000003055,9913.ENSBTAP00000004318,9913.ENSBTAP00000004931,9913.ENSBTAP00000005660,9913.ENSBTAP00000006422,9913.ENSBTAP00000007580,9913.ENSBTAP000…	LTA,RECK,ADAMTS5,ADAMTS1,NLRP3,IL1B,CSF2,PDPN,GJA1,IL17A,APOLD1,FST,LPAR3,FOS,DDR2,IL4I1,TLR4,IL1R2,GPR68,GCH1,NOS2,F3,SLAMF1,EDN1,IFIH1,NLRC4,PROCR,PDE4B,EIF2AK2,P2RX7,IL1A,BOLA-DRA,NFKBIZ,CITED2,CLEC4E,CTLA4,SNAI2,RHOH,SLC46A2,BPI,PTGS2,SERPINE1,FERMT2,OAS2,SFRP4,RSAD2,DAB2,OSM,NFKBIA,SLAMF8,IL17F,HHLA2,STOX1,CXCL8,IL7R,NFKB1,NLRP1,CLEC5A,CD40,HES2,MAFF,CSF3,CCL3,BATF,TNF,CCL24,IRF1,P2RY2,NLRP1…
GO:0010646	Regulation of cell communication	100	2630	0.35	2.61e-12	9913.ENSBTAP00000000084,9913.ENSBTAP00000000289,9913.ENSBTAP00000001066,9913.ENSBTAP00000001675,9913.ENSBTAP00000001745,9913.ENSBTAP00000002054,9913.ENSBTAP00000002398,9913.ENSBTAP00000004318,9913.ENSBTAP00000004931,9913.ENSBTAP00000005642,9913.ENSBTAP00000008190,9913.ENSBTAP00000008322,9913.ENSBTAP00000008678,9913.ENSBTAP00000008858,9913.ENSBTAP00000009062,9913.ENSBTAP00000009341,9913.ENSBTAP000…	RECK,YWHAZ,ATAD1,NLRP3,IL1B,CSF2,GJA1,FST,LPAR3,RGS16,TLR4,IL1R2,PTPN1,GPR68,NOS2,F3,CCL4,SLAMF1,EDN1,ACOD1,SOCS3,PDE4B,KBTBD6,EIF2AK2,P2RX7,PLEK,LOC504773,PIK3IP1,CITED2,NREP,CSPG4,SNAI2,RHOH,SLC46A2,NEDD4,PTGS2,FERMT2,PTGIR,SFRP4,RSAD2,DAB2,OSM,PARP14,NFKBIA,IL17F,IFIT5,STOX1,SLC39A14,IGFBP7,CXCL8,IL7R,NFKB1,CD40,CASP4,CCL20,CSF3,S100A12,CCL3,TNF,CCL24,BAIAP2,TRAF1,IRF1,NLRP12,HSPA5,PDGFC,SLC7A…
GO:0048731	System development	98	2880	0.3	2.08e-09	9913.ENSBTAP00000000018,9913.ENSBTAP00000000084,9913.ENSBTAP00000000097,9913.ENSBTAP00000000289,9913.ENSBTAP00000000568,9913.ENSBTAP00000000944,9913.ENSBTAP00000002054,9913.ENSBTAP00000002231,9913.ENSBTAP00000002341,9913.ENSBTAP00000002398,9913.ENSBTAP00000002751,9913.ENSBTAP00000003055,9913.ENSBTAP00000003981,9913.ENSBTAP00000004318,9913.ENSBTAP00000004931,9913.ENSBTAP00000005660,9913.ENSBTAP000…	LTA,RECK,ALCAM,YWHAZ,TUBB3,ADAMTS1,CSF2,TMEM107,PDPN,GJA1,KLF5,APOLD1,LAMA5,FST,LPAR3,FOS,IGSF3,DDR2,ATP8B1,NFKB2,TLR4,ESCO2,GPR68,SLAMF1,EDN1,ACOD1,GREB1L,SOCS3,P2RX7,PTX3,PLEK,CITED2,NREP,CLEC4E,CSPG4,RHOH,SLC46A2,NEDD4,PTGS2,DNMT3L,MMP13,HSD11B1,SDC4,SFRP4,RSAD2,IL17F,KIF5C,RND1,SLC39A14,CXCL8,IL7R,CLEC5A,PLS3,CCL3,BATF,TNF,IGF2BP2,BAIAP2,IRF1,MANF,NRG1,HSPA5,HMGA2,EMB,PDGFC,ARG2,POU3F1,TNFSF1…
GO:0009966	Regulation of signal transduction	95	2343	0.38	3.54e-13	9913.ENSBTAP00000000084,9913.ENSBTAP00000000289,9913.ENSBTAP00000001675,9913.ENSBTAP00000001745,9913.ENSBTAP00000002054,9913.ENSBTAP00000002398,9913.ENSBTAP00000004318,9913.ENSBTAP00000004931,9913.ENSBTAP00000005642,9913.ENSBTAP00000008190,9913.ENSBTAP00000008322,9913.ENSBTAP00000008678,9913.ENSBTAP00000009341,9913.ENSBTAP00000009446,9913.ENSBTAP00000010425,9913.ENSBTAP00000010649,9913.ENSBTAP000…	RECK,YWHAZ,NLRP3,IL1B,CSF2,GJA1,FST,LPAR3,RGS16,TLR4,IL1R2,PTPN1,F3,CCL4,SLAMF1,EDN1,ACOD1,SOCS3,PDE4B,KBTBD6,EIF2AK2,P2RX7,PLEK,LOC504773,PIK3IP1,CITED2,NREP,CSPG4,SNAI2,RHOH,SLC46A2,NEDD4,PTGS2,FERMT2,PTGIR,SFRP4,RSAD2,DAB2,OSM,PARP14,NFKBIA,IL17F,IFIT5,STOX1,SLC39A14,IGFBP7,CXCL8,IL7R,NFKB1,CD40,CASP4,CCL20,CSF3,S100A12,CCL3,TNF,CCL24,TRAF1,IRF1,NLRP12,HSPA5,PDGFC,IL18,TNIP3,INHBA,CCL5,AKAP12,…
GO:0010604	Positive regulation of macromolecule metabolic process	95	2936	0.28	5.37e-08	9913.ENSBTAP00000000018,9913.ENSBTAP00000001675,9913.ENSBTAP00000001745,9913.ENSBTAP00000002054,9913.ENSBTAP00000002398,9913.ENSBTAP00000002720,9913.ENSBTAP00000002751,9913.ENSBTAP00000002786,9913.ENSBTAP00000005660,9913.ENSBTAP00000005970,9913.ENSBTAP00000006422,9913.ENSBTAP00000007580,9913.ENSBTAP00000007904,9913.ENSBTAP00000008190,9913.ENSBTAP00000008678,9913.ENSBTAP00000009062,9913.ENSBTAP000…	LTA,NLRP3,IL1B,CSF2,GJA1,FZD1,KLF5,IL17A,FOS,NUB1,DDR2,IL4I1,NFKB2,TLR4,PTPN1,NOS2,F3,SLAMF1,EDN1,IFIH1,NLRC4,PDE4B,EIF2AK2,PNPT1,P2RX7,IL1A,CITED2,CLEC4E,CSPG4,DYRK1B,NEDD4,PTGS2,FERMT2,OAS2,DNMT3L,SFRP4,RSAD2,DAB2,OSM,PARP14,NFKBIA,IL17F,ARRDC4,HHLA2,STOX1,CXCL8,IL7R,NFKB1,NLRP1,CLEC5A,CD40,MAFF,CSF3,STAT4,BIRC3,CCL3,BATF,TNF,IGF2BP2,TNFSF15,APBB2,IRF1,NRG1,NLRP12,HSPA5,HMGA2,PDGFC,POU3F1,IL18,…
GO:0071310	Cellular response to organic substance	89	1571	0.52	1.16e-20	9913.ENSBTAP00000001745,9913.ENSBTAP00000002054,9913.ENSBTAP00000002751,9913.ENSBTAP00000002786,9913.ENSBTAP00000002867,9913.ENSBTAP00000004318,9913.ENSBTAP00000005660,9913.ENSBTAP00000006940,9913.ENSBTAP00000008190,9913.ENSBTAP00000008322,9913.ENSBTAP00000008678,9913.ENSBTAP00000009062,9913.ENSBTAP00000009341,9913.ENSBTAP00000009446,9913.ENSBTAP00000010366,9913.ENSBTAP00000010649,9913.ENSBTAP000…	IL1B,CSF2,KLF5,IL17A,GFPT2,FST,FOS,GBP4,TLR4,IL1R2,PTPN1,NOS2,F3,CCL4,IFIT1,EDN1,IFIH1,ACOD1,SOCS3,PDE4B,EIF2AK2,PNPT1,P2RX7,LOC504773,IL1A,CITED2,IFI16,PLSCR4,EBI3,SNAI2,AQP9,NEDD4,BPI,PTGS2,FERMT2,OAS2,OSM,NFKBIA,IL17F,SLC39A14,CXCL8,IL7R,NFKB1,FOLR2,CD40,CCL20,CSF3,STAT4,LOC511531,CCL3,TNF,CCR6,CCL24,CXCL2,TRAF1,IRF1,CDC42EP2,COLEC12,IL18RAP,IFIT2,NLRP12,HSPA5,HMCN1,PDGFC,TNFSF13B,IL17REL,IL18…
GO:0048584	Positive regulation of response to stimulus	88	1700	0.49	5.2e-18	9913.ENSBTAP00000000018,9913.ENSBTAP00000000084,9913.ENSBTAP00000001675,9913.ENSBTAP00000001745,9913.ENSBTAP00000002398,9913.ENSBTAP00000002786,9913.ENSBTAP00000004931,9913.ENSBTAP00000008190,9913.ENSBTAP00000008678,9913.ENSBTAP00000009341,9913.ENSBTAP00000009446,9913.ENSBTAP00000009800,9913.ENSBTAP00000010425,9913.ENSBTAP00000010649,9913.ENSBTAP00000010703,9913.ENSBTAP00000010814,9913.ENSBTAP000…	LTA,RECK,NLRP3,IL1B,GJA1,IL17A,LPAR3,TLR4,PTPN1,F3,CCL4,CFB,SLAMF1,EDN1,IFIH1,NLRC4,ACOD1,PDE4B,EIF2AK2,P2RX7,LOC504773,BOLA-DRA,NFKBIZ,CITED2,IFI16,CSPG4,CTLA4,SLC46A2,NEDD4,PTGS2,FERMT2,SFRP4,RSAD2,DAB2,OSM,PARP14,NFKBIA,IL17F,IFIT5,HHLA2,STOX1,SLC39A14,CXCL8,IL7R,NFKB1,NLRP1,CD40,CASP4,CCL20,CSF3,S100A12,CCL3,TNF,CCR6,CCL24,TRAF1,IL18RAP,NLRP12,PDGFC,TNFSF13B,IL18,CFD,INHBA,CCL5,AKAP12,SCHIP1,…
GO:0065008	Regulation of biological quality	87	2949	0.24	1.28e-05	9913.ENSBTAP00000000289,9913.ENSBTAP00000000849,9913.ENSBTAP00000001066,9913.ENSBTAP00000001745,9913.ENSBTAP00000002384,9913.ENSBTAP00000002398,9913.ENSBTAP00000002786,9913.ENSBTAP00000003345,9913.ENSBTAP00000004931,9913.ENSBTAP00000007448,9913.ENSBTAP00000007542,9913.ENSBTAP00000007580,9913.ENSBTAP00000008190,9913.ENSBTAP00000008858,9913.ENSBTAP00000009020,9913.ENSBTAP00000009062,9913.ENSBTAP000…	YWHAZ,ADAMTS5,ATAD1,IL1B,STC2,GJA1,IL17A,SLC16A2,LPAR3,SLC39A8,ATP8B1,IL4I1,TLR4,GPR68,GCH1,NOS2,F3,IFIT1,EDN1,PROCR,PDE4B,PNPT1,P2RX7,PLEK,IL1A,CITED2,PLSCR4,SLC46A2,NEDD4,PTGS2,HNMT,FERMT2,PTGIR,OAS2,SFRP4,TFPI2,OSM,SLCO4A1,STOX1,SLC39A14,IL7R,NFKB1,CD40,CSF3,PEAR1,MT2A,CCL3,TNF,IGF2BP2,CCR6,CCL24,BAIAP2,CDC42EP2,P2RY2,LRFN4,PDGFC,TNFSF13B,SLC7A11,IL18,KCNK13,STX11,INHBA,CCL5,TJP3,CCR9,SCHIP1,D…
GO:0065009	Regulation of molecular function	85	2541	0.3	1.22e-07	9913.ENSBTAP00000000084,9913.ENSBTAP00000001675,9913.ENSBTAP00000001745,9913.ENSBTAP00000002720,9913.ENSBTAP00000004317,9913.ENSBTAP00000004318,9913.ENSBTAP00000005642,9913.ENSBTAP00000005968,9913.ENSBTAP00000006422,9913.ENSBTAP00000008190,9913.ENSBTAP00000008678,9913.ENSBTAP00000009020,9913.ENSBTAP00000009062,9913.ENSBTAP00000009341,9913.ENSBTAP00000009446,9913.ENSBTAP00000010366,9913.ENSBTAP000…	RECK,NLRP3,IL1B,FZD1,NAIP,FST,RGS16,LPAR5,DDR2,TLR4,PTPN1,GCH1,NOS2,F3,CCL4,IFIT1,SLAMF1,LOC112441507,EDN1,NLRC4,SOCS3,PDE4B,EIF2AK2,P2RX7,PTX3,PLEK,LOC504773,IL1A,PIK3IP1,OAS1Y,RHOH,NEDD4,COL6A3,PTGS2,RHOC,SERPINE1,FERMT2,OAS2,DNMT3L,SFRP4,TFPI2,DAB2,NFKBIA,ARRDC4,STOX1,SLC39A14,RFK,TIMP4,NFKB1,NLRP1,CD40,CCL20,CSF3,SERPINB2,BIRC3,CCL3,TNF,TNFSF15,CCL24,TRAF1,CDC42EP2,NRG1,IL18RAP,IFIT2,NLRP12,H…
GO:0007166	Cell surface receptor signaling pathway	84	1748	0.45	3.06e-15	9913.ENSBTAP00000000084,9913.ENSBTAP00000000568,9913.ENSBTAP00000000977,9913.ENSBTAP00000001745,9913.ENSBTAP00000002054,9913.ENSBTAP00000002720,9913.ENSBTAP00000002786,9913.ENSBTAP00000003981,9913.ENSBTAP00000004318,9913.ENSBTAP00000005660,9913.ENSBTAP00000006422,9913.ENSBTAP00000008190,9913.ENSBTAP00000008322,9913.ENSBTAP00000008678,9913.ENSBTAP00000009341,9913.ENSBTAP00000009446,9913.ENSBTAP000…	RECK,TUBB3,BCL2A1,IL1B,CSF2,FZD1,IL17A,LAMA5,FST,FOS,DDR2,TLR4,IL1R2,PTPN1,F3,CCL4,EDN1,SOCS3,PDE4B,P2RX7,PLEK,LOC504773,IL1A,ANGPTL1,NFKBIZ,CITED2,CLEC4E,CSPG4,EBI3,CTLA4,SNAI2,BPI,FERMT2,OAS2,SFRP4,OSM,NFKBIA,IL17F,HHLA2,SLC39A14,CXCL8,IL7R,TIMP4,CD40,CCL20,STAT4,CCL3,TNF,CCR6,CCL24,CXCL2,TRAF1,IRF1,NRG1,IL18RAP,P2RY2,HMCN1,PDGFC,TNFSF13B,IL17REL,IL18,CFD,IL3RA,INHBA,CCL5,CCR9,SCHIP1,DAB2IP,IL2…
GO:0009607	Response to biotic stimulus	83	1065	0.66	7.39e-27	9913.ENSBTAP00000000018,9913.ENSBTAP00000000849,9913.ENSBTAP00000001675,9913.ENSBTAP00000001745,9913.ENSBTAP00000002786,9913.ENSBTAP00000004317,9913.ENSBTAP00000005970,9913.ENSBTAP00000006940,9913.ENSBTAP00000008190,9913.ENSBTAP00000009020,9913.ENSBTAP00000009062,9913.ENSBTAP00000009446,9913.ENSBTAP00000009800,9913.ENSBTAP00000010366,9913.ENSBTAP00000010544,9913.ENSBTAP00000010703,9913.ENSBTAP000…	LTA,ADAMTS5,NLRP3,IL1B,IL17A,NAIP,NUB1,GBP4,TLR4,GCH1,NOS2,CCL4,CFB,IFIT1,LOC112441507,IFIH1,NLRC4,ACOD1,MX2,PDE4B,EIF2AK2,P2RX7,PTX3,LOC504773,IL1A,PLSCR4,CLEC4E,OAS1Y,BPI,PTGS2,PTGIR,OAS2,RSAD2,NFKBIA,IL17F,IFIT5,CXCL8,IL7R,NFKB1,NLRP1,CLEC5A,CD40,CASP4,CCL20,IFI44L,LOC511531,S100A12,CCL3,BATF,TNF,CCL24,CXCL2,BAIAP2,IRF1,CDC42EP2,COLEC12,IFIT2,HSPA5,HMGA2,ARG2,LOC100298356,IL18,CFD,TNIP3,TAP,CC…
GO:0044419	Biological process involved in interspecies interaction between organisms	83	1134	0.64	1.47e-25	9913.ENSBTAP00000000018,9913.ENSBTAP00000000849,9913.ENSBTAP00000001675,9913.ENSBTAP00000001745,9913.ENSBTAP00000002786,9913.ENSBTAP00000004317,9913.ENSBTAP00000005970,9913.ENSBTAP00000006940,9913.ENSBTAP00000008190,9913.ENSBTAP00000009020,9913.ENSBTAP00000009062,9913.ENSBTAP00000009446,9913.ENSBTAP00000009800,9913.ENSBTAP00000010366,9913.ENSBTAP00000010544,9913.ENSBTAP00000010703,9913.ENSBTAP000…	LTA,ADAMTS5,NLRP3,IL1B,IL17A,NAIP,NUB1,GBP4,TLR4,GCH1,NOS2,CCL4,CFB,IFIT1,LOC112441507,IFIH1,NLRC4,ACOD1,MX2,PDE4B,EIF2AK2,P2RX7,PTX3,LOC504773,IL1A,PLSCR4,CLEC4E,OAS1Y,NEDD4,BPI,PTGS2,PTGIR,OAS2,RSAD2,NFKBIA,IL17F,IFIT5,CXCL8,IL7R,NFKB1,NLRP1,CLEC5A,CD40,CASP4,CCL20,IFI44L,LOC511531,S100A12,CCL3,BATF,TNF,CCL24,CXCL2,BAIAP2,IRF1,CDC42EP2,COLEC12,IFIT2,HMGA2,ARG2,LOC100298356,IL18,CFD,TNIP3,TAP,CC…
GO:0006955	Immune response	81	995	0.68	5.3e-27	9913.ENSBTAP00000000018,9913.ENSBTAP00000000097,9913.ENSBTAP00000001675,9913.ENSBTAP00000001745,9913.ENSBTAP00000002054,9913.ENSBTAP00000002786,9913.ENSBTAP00000005970,9913.ENSBTAP00000006940,9913.ENSBTAP00000007904,9913.ENSBTAP00000008190,9913.ENSBTAP00000009020,9913.ENSBTAP00000009062,9913.ENSBTAP00000009446,9913.ENSBTAP00000009800,9913.ENSBTAP00000010366,9913.ENSBTAP00000010425,9913.ENSBTAP000…	LTA,ALCAM,NLRP3,IL1B,CSF2,IL17A,NUB1,GBP4,NFKB2,TLR4,GCH1,NOS2,CCL4,CFB,IFIT1,SLAMF1,LOC112441507,IFIH1,NLRC4,MX2,P2RX7,PTX3,LOC504773,IL1A,BOLA-DRA,CLEC4E,OAS1Y,CTLA4,BPI,OAS2,RSAD2,OSM,CXCL8,IL7R,NLRP1,CLEC5A,CD40,CASP4,CCL20,CSF3,IFI44L,LOC511531,S100A12,CCL3,BATF,TNF,TNFSF15,CCR6,CCL24,CXCL2,IRF1,CDC42EP2,COLEC12,ARG2,IL18BP,TNFSF9,TNFSF13B,LOC100298356,IL18,CFD,CCL5,CCR9,CXCL9,S100A13,IL10,I…
GO:0051707	Response to other organism	81	1018	0.67	7.67e-27	9913.ENSBTAP00000000018,9913.ENSBTAP00000000849,9913.ENSBTAP00000001675,9913.ENSBTAP00000001745,9913.ENSBTAP00000002786,9913.ENSBTAP00000004317,9913.ENSBTAP00000005970,9913.ENSBTAP00000006940,9913.ENSBTAP00000008190,9913.ENSBTAP00000009020,9913.ENSBTAP00000009062,9913.ENSBTAP00000009446,9913.ENSBTAP00000009800,9913.ENSBTAP00000010366,9913.ENSBTAP00000010544,9913.ENSBTAP00000010703,9913.ENSBTAP000…	LTA,ADAMTS5,NLRP3,IL1B,IL17A,NAIP,NUB1,GBP4,TLR4,GCH1,NOS2,CCL4,CFB,IFIT1,LOC112441507,IFIH1,NLRC4,ACOD1,MX2,PDE4B,EIF2AK2,P2RX7,PTX3,LOC504773,IL1A,PLSCR4,CLEC4E,OAS1Y,BPI,PTGS2,PTGIR,OAS2,RSAD2,NFKBIA,IL17F,IFIT5,CXCL8,IL7R,NFKB1,NLRP1,CLEC5A,CD40,CASP4,CCL20,IFI44L,LOC511531,S100A12,CCL3,BATF,TNF,CCL24,CXCL2,BAIAP2,IRF1,CDC42EP2,COLEC12,IFIT2,HMGA2,ARG2,LOC100298356,IL18,CFD,TNIP3,TAP,CCL5,CXC…
GO:0048869	Cellular developmental process	81	2694	0.25	1.76e-05	9913.ENSBTAP00000000097,9913.ENSBTAP00000000289,9913.ENSBTAP00000000568,9913.ENSBTAP00000000849,9913.ENSBTAP00000001144,9913.ENSBTAP00000002054,9913.ENSBTAP00000002398,9913.ENSBTAP00000002720,9913.ENSBTAP00000002751,9913.ENSBTAP00000003981,9913.ENSBTAP00000004318,9913.ENSBTAP00000004931,9913.ENSBTAP00000005660,9913.ENSBTAP00000007542,9913.ENSBTAP00000007904,9913.ENSBTAP00000008190,9913.ENSBTAP000…	ALCAM,YWHAZ,TUBB3,ADAMTS5,ETV3L,CSF2,GJA1,FZD1,KLF5,LAMA5,FST,LPAR3,FOS,ATP8B1,NFKB2,TLR4,ESCO2,GPR68,SLAMF1,EDN1,SOCS3,PNPT1,PTX3,PLEK,IL1A,CITED2,NREP,CLEC4E,CSPG4,DYRK1B,SNAI2,RHOH,NEDD4,PTGS2,DNMT3L,SDC4,SFRP4,RSAD2,DAB2,KIF5C,RND1,SLC39A14,IL7R,CLEC5A,MAFF,CCL3,BATF,TNF,CCR6,BAIAP2,IRF1,MANF,NRG1,HMGA2,EMB,POU3F1,TNFSF13B,INHBA,NR4A1,TJP3,CCR9,MAP1B,DAB2IP,IL12B,ACSL6,E2F8,TGFB2,TNFAIP6,S100…
GO:0030154	Cell differentiation	80	2674	0.25	2.48e-05	9913.ENSBTAP00000000097,9913.ENSBTAP00000000289,9913.ENSBTAP00000000568,9913.ENSBTAP00000000849,9913.ENSBTAP00000001144,9913.ENSBTAP00000002054,9913.ENSBTAP00000002398,9913.ENSBTAP00000002720,9913.ENSBTAP00000002751,9913.ENSBTAP00000003981,9913.ENSBTAP00000004318,9913.ENSBTAP00000004931,9913.ENSBTAP00000005660,9913.ENSBTAP00000007542,9913.ENSBTAP00000007904,9913.ENSBTAP00000008190,9913.ENSBTAP000…	ALCAM,YWHAZ,TUBB3,ADAMTS5,ETV3L,CSF2,GJA1,FZD1,KLF5,LAMA5,FST,LPAR3,FOS,ATP8B1,NFKB2,TLR4,ESCO2,GPR68,SLAMF1,EDN1,SOCS3,PTX3,PLEK,IL1A,CITED2,NREP,CLEC4E,CSPG4,DYRK1B,SNAI2,RHOH,NEDD4,PTGS2,DNMT3L,SDC4,SFRP4,RSAD2,DAB2,KIF5C,RND1,SLC39A14,IL7R,CLEC5A,MAFF,CCL3,BATF,TNF,CCR6,BAIAP2,IRF1,MANF,NRG1,HMGA2,EMB,POU3F1,TNFSF13B,INHBA,NR4A1,TJP3,CCR9,MAP1B,DAB2IP,IL12B,ACSL6,E2F8,TGFB2,TNFAIP6,S100A9,PVR…
GO:0048513	Animal organ development	79	2441	0.28	1.75e-06	9913.ENSBTAP00000000018,9913.ENSBTAP00000000289,9913.ENSBTAP00000000568,9913.ENSBTAP00000000944,9913.ENSBTAP00000002054,9913.ENSBTAP00000002231,9913.ENSBTAP00000002341,9913.ENSBTAP00000002398,9913.ENSBTAP00000002751,9913.ENSBTAP00000003981,9913.ENSBTAP00000004318,9913.ENSBTAP00000005660,9913.ENSBTAP00000006374,9913.ENSBTAP00000006422,9913.ENSBTAP00000007542,9913.ENSBTAP00000007904,9913.ENSBTAP000…	LTA,YWHAZ,TUBB3,ADAMTS1,CSF2,TMEM107,PDPN,GJA1,KLF5,LAMA5,FST,FOS,IGSF3,DDR2,ATP8B1,NFKB2,ESCO2,GPR68,SLAMF1,EDN1,GREB1L,SOCS3,P2RX7,PTX3,PLEK,CITED2,CLEC4E,DYRK1B,SNAI2,RHOH,SLC46A2,PTGS2,DNMT3L,MMP13,HSD11B1,SDC4,SFRP4,RSAD2,IL17F,STOX1,SLC39A14,CXCL8,IL7R,NFKB1,CLEC5A,MAFF,PLS3,BATF,TNF,IRF1,NRG1,HSPA5,HMGA2,PDGFC,ARG2,POU3F1,TNFSF13B,SLC7A11,IL18,INHBA,NR4A1,CCR9,SCHIP1,DAB2IP,IL12B,E2F8,TGFB…
GO:0006952	Defense response	77	1009	0.65	1.48e-24	9913.ENSBTAP00000000018,9913.ENSBTAP00000000849,9913.ENSBTAP00000001675,9913.ENSBTAP00000001745,9913.ENSBTAP00000002786,9913.ENSBTAP00000004317,9913.ENSBTAP00000005970,9913.ENSBTAP00000006940,9913.ENSBTAP00000008190,9913.ENSBTAP00000009020,9913.ENSBTAP00000009062,9913.ENSBTAP00000009341,9913.ENSBTAP00000009446,9913.ENSBTAP00000009800,9913.ENSBTAP00000010366,9913.ENSBTAP00000010425,9913.ENSBTAP000…	LTA,ADAMTS5,NLRP3,IL1B,IL17A,NAIP,NUB1,GBP4,TLR4,GCH1,NOS2,F3,CCL4,CFB,IFIT1,SLAMF1,LOC112441507,IFIH1,NLRC4,ACOD1,MX2,EIF2AK2,P2RX7,PTX3,LOC504773,IL1A,NFKBIZ,CLEC4E,OAS1Y,BPI,PTGS2,PTGIR,OAS2,RSAD2,SLAMF8,IL17F,IFIT5,GGT5,CXCL8,IL7R,NLRP1,CLEC5A,CD40,CASP4,CCL20,IFI44L,LOC511531,S100A12,CCL3,BATF,TNF,CCL24,CXCL2,IRF1,CDC42EP2,COLEC12,IFIT2,ARG2,LOC100298356,IL18,CFD,TAP,CCL5,CXCL9,IL12B,CARD9,M…
GO:0050793	Regulation of developmental process	77	1899	0.38	2.61e-10	9913.ENSBTAP00000000084,9913.ENSBTAP00000000289,9913.ENSBTAP00000000944,9913.ENSBTAP00000001675,9913.ENSBTAP00000001745,9913.ENSBTAP00000002054,9913.ENSBTAP00000002341,9913.ENSBTAP00000002398,9913.ENSBTAP00000002751,9913.ENSBTAP00000002786,9913.ENSBTAP00000003055,9913.ENSBTAP00000004318,9913.ENSBTAP00000004931,9913.ENSBTAP00000005660,9913.ENSBTAP00000006422,9913.ENSBTAP00000007580,9913.ENSBTAP000…	RECK,YWHAZ,ADAMTS1,NLRP3,IL1B,CSF2,PDPN,GJA1,KLF5,IL17A,APOLD1,FST,LPAR3,FOS,DDR2,IL4I1,GPR68,F3,STRIP2,EDN1,SOCS3,EIF2AK2,P2RX7,IL1A,BOLA-DRA,NFKBIZ,CITED2,NREP,CTLA4,SNAI2,RHOH,SLC46A2,NEDD4,PTGS2,RHOC,SERPINE1,FERMT2,OAS2,SFRP4,DAB2,NFKBIA,SLAMF8,IL17F,RND1,STOX1,CXCL8,IL7R,CD40,HES2,MAFF,CSF3,CCL3,TNF,CCL24,BAIAP2,IRF1,CDC42EP2,HMGA2,TNFSF9,TNFSF13B,IL18,INHBA,CXCL9,DAB2IP,IL27,IL12B,PIK3CD,T…
GO:0002682	Regulation of immune system process	75	1158	0.58	4.33e-20	9913.ENSBTAP00000000018,9913.ENSBTAP00000001675,9913.ENSBTAP00000001745,9913.ENSBTAP00000002786,9913.ENSBTAP00000005660,9913.ENSBTAP00000007580,9913.ENSBTAP00000008190,9913.ENSBTAP00000008858,9913.ENSBTAP00000009800,9913.ENSBTAP00000010425,9913.ENSBTAP00000010703,9913.ENSBTAP00000010814,9913.ENSBTAP00000010869,9913.ENSBTAP00000011390,9913.ENSBTAP00000011779,9913.ENSBTAP00000013665,9913.ENSBTAP000…	LTA,NLRP3,IL1B,IL17A,FOS,IL4I1,TLR4,GPR68,CFB,SLAMF1,IFIH1,NLRC4,ACOD1,PDE4B,P2RX7,IL1A,BOLA-DRA,NFKBIZ,IFI16,CLEC4E,CTLA4,RHOH,SLC46A2,BPI,SDC4,RSAD2,PARP14,NFKBIA,SLAMF8,IL17F,HHLA2,IL7R,CD40,CCL20,CSF3,CCL3,TNF,CCR6,CCL24,CHST2,IRF1,COLEC12,IL18RAP,ARG2,TNFSF9,TNFSF13B,SLC7A11,IL18,CFD,TNIP3,INHBA,CCL5,DAB2IP,IL10,IL27,IL12B,CARD9,PIK3CD,TGFB2,C1S,PDE4D,CD1B,TNFAIP6,TNFRSF18,PVR,CD80,TYROBP,CF…
GO:0051173	Positive regulation of nitrogen compound metabolic process	75	2640	0.22	0.00033	9913.ENSBTAP00000001675,9913.ENSBTAP00000001745,9913.ENSBTAP00000002054,9913.ENSBTAP00000002398,9913.ENSBTAP00000002720,9913.ENSBTAP00000002751,9913.ENSBTAP00000002786,9913.ENSBTAP00000005660,9913.ENSBTAP00000005970,9913.ENSBTAP00000006422,9913.ENSBTAP00000007580,9913.ENSBTAP00000007904,9913.ENSBTAP00000008190,9913.ENSBTAP00000008678,9913.ENSBTAP00000009062,9913.ENSBTAP00000009341,9913.ENSBTAP000…	NLRP3,IL1B,CSF2,GJA1,FZD1,KLF5,IL17A,FOS,NUB1,DDR2,IL4I1,NFKB2,TLR4,PTPN1,NOS2,F3,EDN1,NLRC4,PNPT1,P2RX7,PTX3,IL1A,CITED2,CSPG4,DYRK1B,NEDD4,PTGS2,FERMT2,DNMT3L,DAB2,OSM,PARP14,NFKBIA,IL17F,ARRDC4,STOX1,NFKB1,NLRP1,CD40,MAFF,CSF3,STAT4,BIRC3,BATF,TNF,TNFSF15,APBB2,IRF1,NRG1,HSPA5,HMGA2,PDGFC,POU3F1,IL18,RYBP,INHBA,NR4A1,DAB2IP,IL10,IL12B,CARD9,E2F8,TGFB2,SPX,S100A9,TNFRSF18,EPAS1,CD80,RORA,IL12A,…
GO:0051246	Regulation of protein metabolic process	70	2181	0.28	1.42e-05	9913.ENSBTAP00000000084,9913.ENSBTAP00000001675,9913.ENSBTAP00000001745,9913.ENSBTAP00000002054,9913.ENSBTAP00000002398,9913.ENSBTAP00000004317,9913.ENSBTAP00000005970,9913.ENSBTAP00000006422,9913.ENSBTAP00000008190,9913.ENSBTAP00000008322,9913.ENSBTAP00000008678,9913.ENSBTAP00000009062,9913.ENSBTAP00000009341,9913.ENSBTAP00000010544,9913.ENSBTAP00000010649,9913.ENSBTAP00000010814,9913.ENSBTAP000…	RECK,NLRP3,IL1B,CSF2,GJA1,NAIP,NUB1,DDR2,TLR4,IL1R2,PTPN1,NOS2,F3,LOC112441507,EDN1,NLRC4,SOCS3,EIF2AK2,PNPT1,P2RX7,PTX3,CSPG4,NEDD4,COL6A3,PTGS2,SERPINE1,FERMT2,TFPI2,DAB2,OSM,PARP14,NFKBIA,IL17F,ARRDC4,STOX1,TIMP4,NLRP1,CD40,CSF3,SERPINB2,BIRC3,CCL3,TNF,IGF2BP2,TNFSF15,NRG1,NLRP12,HSPA5,HMGA2,PDGFC,LOC100298356,IL18,RYBP,INHBA,NR4A1,DAB2IP,IL10,IL12B,CARD9,TGFB2,S100A9,TNFRSF18,EPAS1,CD80,IL12A…
GO:0050790	Regulation of catalytic activity	69	1948	0.32	6.41e-07	9913.ENSBTAP00000000084,9913.ENSBTAP00000001675,9913.ENSBTAP00000001745,9913.ENSBTAP00000004317,9913.ENSBTAP00000005642,9913.ENSBTAP00000006422,9913.ENSBTAP00000008190,9913.ENSBTAP00000008678,9913.ENSBTAP00000009020,9913.ENSBTAP00000009062,9913.ENSBTAP00000009341,9913.ENSBTAP00000009446,9913.ENSBTAP00000010366,9913.ENSBTAP00000010425,9913.ENSBTAP00000010544,9913.ENSBTAP00000010649,9913.ENSBTAP000…	RECK,NLRP3,IL1B,NAIP,RGS16,DDR2,TLR4,PTPN1,GCH1,NOS2,F3,CCL4,IFIT1,SLAMF1,LOC112441507,EDN1,NLRC4,SOCS3,P2RX7,PTX3,PLEK,LOC504773,IL1A,PIK3IP1,OAS1Y,RHOH,COL6A3,PTGS2,RHOC,SERPINE1,FERMT2,OAS2,DNMT3L,TFPI2,ARRDC4,STOX1,SLC39A14,RFK,TIMP4,NFKB1,NLRP1,CD40,CCL20,SERPINB2,BIRC3,CCL3,TNF,TNFSF15,CCL24,CDC42EP2,NRG1,NLRP12,HMGA2,PDGFC,LOC100298356,IL18,CCL5,NR4A1,NCF2,DAB2IP,IL12B,CARD9,GPR87,TGFB2,S1…
GO:0009892	Negative regulation of metabolic process	69	2465	0.22	0.0012	9913.ENSBTAP00000000084,9913.ENSBTAP00000000289,9913.ENSBTAP00000000849,9913.ENSBTAP00000001745,9913.ENSBTAP00000002054,9913.ENSBTAP00000002384,9913.ENSBTAP00000002751,9913.ENSBTAP00000004317,9913.ENSBTAP00000004318,9913.ENSBTAP00000007542,9913.ENSBTAP00000008190,9913.ENSBTAP00000008322,9913.ENSBTAP00000008678,9913.ENSBTAP00000009062,9913.ENSBTAP00000010425,9913.ENSBTAP00000010544,9913.ENSBTAP000…	RECK,YWHAZ,ADAMTS5,IL1B,CSF2,STC2,KLF5,NAIP,FST,ATP8B1,TLR4,IL1R2,PTPN1,NOS2,SLAMF1,LOC112441507,EDN1,SOCS3,EIF2AK2,PNPT1,PTX3,PLEK,PIK3IP1,CITED2,SNAI2,NEDD4,COL6A3,BPI,PTGS2,SERPINE1,DNMT3L,TFPI2,DAB2,PARP14,STOX1,CXCL8,TIMP4,NFKB1,SERPINB2,BIRC3,CCL3,TNF,IGF2BP2,APBB2,IRF1,NLRP12,HMGA2,CBX2,ARG2,LOC100298356,RYBP,NR4A1,DAB2IP,IL10,IL12B,CIDEA,E2F8,TGFB2,INSIG1,SORBS3,LMNB1,TYROBP,IL12A,N4BP1,A…
GO:0051240	Positive regulation of multicellular organismal process	68	1070	0.57	1.3e-17	9913.ENSBTAP00000000018,9913.ENSBTAP00000001675,9913.ENSBTAP00000001745,9913.ENSBTAP00000002054,9913.ENSBTAP00000002341,9913.ENSBTAP00000002398,9913.ENSBTAP00000002786,9913.ENSBTAP00000004318,9913.ENSBTAP00000004931,9913.ENSBTAP00000005660,9913.ENSBTAP00000007580,9913.ENSBTAP00000008190,9913.ENSBTAP00000008858,9913.ENSBTAP00000009020,9913.ENSBTAP00000009062,9913.ENSBTAP00000009341,9913.ENSBTAP000…	LTA,NLRP3,IL1B,CSF2,PDPN,GJA1,IL17A,FST,LPAR3,FOS,IL4I1,TLR4,GPR68,GCH1,NOS2,F3,SLAMF1,EDN1,IFIH1,NLRC4,PDE4B,EIF2AK2,P2RX7,IL1A,BOLA-DRA,NFKBIZ,CITED2,CLEC4E,RHOH,PTGS2,FERMT2,OAS2,RSAD2,DAB2,OSM,IL17F,HHLA2,STOX1,CXCL8,IL7R,NLRP1,CLEC5A,CD40,CCL3,BATF,TNF,CCL24,IRF1,P2RY2,PDGFC,TNFSF9,IL18,INHBA,S100A13,IL10,IL27,IL12B,CARD9,PIK3CD,TGFB2,SPX,PDE4D,EPAS1,RORA,IL12A,AXL,LIF,SLC7A5
GO:0031325	Positive regulation of cellular metabolic process	68	2591	0.19	0.0064	9913.ENSBTAP00000001675,9913.ENSBTAP00000001745,9913.ENSBTAP00000002054,9913.ENSBTAP00000002720,9913.ENSBTAP00000002751,9913.ENSBTAP00000002786,9913.ENSBTAP00000005660,9913.ENSBTAP00000005970,9913.ENSBTAP00000006422,9913.ENSBTAP00000007580,9913.ENSBTAP00000007904,9913.ENSBTAP00000008190,9913.ENSBTAP00000008678,9913.ENSBTAP00000009062,9913.ENSBTAP00000010649,9913.ENSBTAP00000011729,9913.ENSBTAP000…	NLRP3,IL1B,CSF2,FZD1,KLF5,IL17A,FOS,NUB1,DDR2,IL4I1,NFKB2,TLR4,PTPN1,NOS2,EDN1,PNPT1,P2RX7,PTX3,YPEL3,PLEK,IL1A,CITED2,CSPG4,DYRK1B,PTGS2,FERMT2,DNMT3L,DAB2,OSM,PARP14,NFKBIA,IL17F,STOX1,CXCL8,NFKB1,CD40,MAFF,CSF3,STAT4,BATF,TNF,TNFSF15,APBB2,IRF1,NRG1,HMGA2,PDGFC,ARG2,POU3F1,IL18,RYBP,INHBA,NR4A1,DAB2IP,IL10,IL12B,E2F8,TGFB2,SPX,TNFRSF18,EPAS1,CD80,ECE1,RORA,IL12A,AXL,ASS1,LIF
GO:0098542	Defense response to other organism	65	775	0.7	1.92e-22	9913.ENSBTAP00000000018,9913.ENSBTAP00000000849,9913.ENSBTAP00000001675,9913.ENSBTAP00000001745,9913.ENSBTAP00000002786,9913.ENSBTAP00000004317,9913.ENSBTAP00000005970,9913.ENSBTAP00000006940,9913.ENSBTAP00000008190,9913.ENSBTAP00000009020,9913.ENSBTAP00000009062,9913.ENSBTAP00000009446,9913.ENSBTAP00000009800,9913.ENSBTAP00000010366,9913.ENSBTAP00000010544,9913.ENSBTAP00000010703,9913.ENSBTAP000…	LTA,ADAMTS5,NLRP3,IL1B,IL17A,NAIP,NUB1,GBP4,TLR4,GCH1,NOS2,CCL4,CFB,IFIT1,LOC112441507,IFIH1,NLRC4,MX2,EIF2AK2,P2RX7,PTX3,LOC504773,CLEC4E,OAS1Y,BPI,OAS2,RSAD2,IL17F,IFIT5,CXCL8,IL7R,NLRP1,CLEC5A,CD40,CASP4,CCL20,IFI44L,LOC511531,S100A12,CCL3,BATF,TNF,CCL24,CXCL2,IRF1,CDC42EP2,COLEC12,IFIT2,ARG2,LOC100298356,IL18,CFD,TAP,CCL5,CXCL9,IL12B,CARD9,MEFV,C1S,S100A9,LOC512486,CDC42EP4,IL12A,ISG20,S100A8
GO:0010605	Negative regulation of macromolecule metabolic process	63	2309	0.21	0.0045	9913.ENSBTAP00000000084,9913.ENSBTAP00000000289,9913.ENSBTAP00000002054,9913.ENSBTAP00000002384,9913.ENSBTAP00000002751,9913.ENSBTAP00000004317,9913.ENSBTAP00000004318,9913.ENSBTAP00000007542,9913.ENSBTAP00000008190,9913.ENSBTAP00000008322,9913.ENSBTAP00000008678,9913.ENSBTAP00000009062,9913.ENSBTAP00000010425,9913.ENSBTAP00000010544,9913.ENSBTAP00000010649,9913.ENSBTAP00000011106,9913.ENSBTAP000…	RECK,YWHAZ,CSF2,STC2,KLF5,NAIP,FST,ATP8B1,TLR4,IL1R2,PTPN1,NOS2,SLAMF1,LOC112441507,EDN1,SOCS3,EIF2AK2,PNPT1,PTX3,CITED2,SNAI2,NEDD4,COL6A3,BPI,PTGS2,SERPINE1,DNMT3L,TFPI2,DAB2,PARP14,STOX1,CXCL8,TIMP4,NFKB1,SERPINB2,BIRC3,CCL3,TNF,IGF2BP2,APBB2,IRF1,NLRP12,HMGA2,CBX2,ARG2,LOC100298356,RYBP,NR4A1,DAB2IP,IL10,IL12B,CIDEA,E2F8,TGFB2,SORBS3,LMNB1,TYROBP,IL12A,N4BP1,AXL,TNFAIP3,CCN2,SLC7A5
GO:0034097	Response to cytokine	62	653	0.75	8.62e-24	9913.ENSBTAP00000001745,9913.ENSBTAP00000002054,9913.ENSBTAP00000002751,9913.ENSBTAP00000002786,9913.ENSBTAP00000002867,9913.ENSBTAP00000005970,9913.ENSBTAP00000006940,9913.ENSBTAP00000008190,9913.ENSBTAP00000008322,9913.ENSBTAP00000009020,9913.ENSBTAP00000009062,9913.ENSBTAP00000009341,9913.ENSBTAP00000009446,9913.ENSBTAP00000010366,9913.ENSBTAP00000011106,9913.ENSBTAP00000011146,9913.ENSBTAP000…	IL1B,CSF2,KLF5,IL17A,GFPT2,NUB1,GBP4,TLR4,IL1R2,GCH1,NOS2,F3,CCL4,IFIT1,SOCS3,MX2,EIF2AK2,PNPT1,LOC504773,IL1A,IFI16,EBI3,PTGS2,OAS2,OSM,NFKBIA,IL17F,CXCL8,IL7R,TIMP4,NFKB1,CD40,CCL20,CSF3,STAT4,LOC511531,CCL3,TNF,CCR6,CCL24,CXCL2,TRAF1,IRF1,CDC42EP2,IL18RAP,IFIT2,NLRP12,HSPA5,TNFSF13B,IL17REL,IL18,IL3RA,CCL5,CCR9,DAB2IP,IL27,IL12B,TNFRSF18,LOC512486,RORA,CDC42EP4,AXL
GO:0023056	Positive regulation of signaling	62	1328	0.44	2.4e-10	9913.ENSBTAP00000000084,9913.ENSBTAP00000001745,9913.ENSBTAP00000002398,9913.ENSBTAP00000004931,9913.ENSBTAP00000008190,9913.ENSBTAP00000008678,9913.ENSBTAP00000008858,9913.ENSBTAP00000009341,9913.ENSBTAP00000009446,9913.ENSBTAP00000010425,9913.ENSBTAP00000010649,9913.ENSBTAP00000011469,9913.ENSBTAP00000011779,9913.ENSBTAP00000013399,9913.ENSBTAP00000014907,9913.ENSBTAP00000016206,9913.ENSBTAP000…	RECK,IL1B,GJA1,LPAR3,TLR4,PTPN1,GPR68,F3,CCL4,SLAMF1,EDN1,EIF2AK2,P2RX7,LOC504773,CITED2,CSPG4,SLC46A2,NEDD4,FERMT2,SFRP4,RSAD2,DAB2,OSM,PARP14,IFIT5,STOX1,SLC39A14,IL7R,NFKB1,CD40,CASP4,CCL20,CSF3,S100A12,CCL3,TNF,CCL24,TRAF1,NLRP12,PDGFC,IL18,INHBA,CCL5,AKAP12,SCHIP1,S100A13,DAB2IP,CARD9,PIK3CD,TGFB2,SORBS3,S100A9,PVR,TYROBP,ECE1,AXL,TNFAIP3,CFLAR,CCN2,LIF,KLHL22,S100A8
GO:0010647	Positive regulation of cell communication	61	1322	0.44	5.21e-10	9913.ENSBTAP00000000084,9913.ENSBTAP00000001745,9913.ENSBTAP00000002398,9913.ENSBTAP00000004931,9913.ENSBTAP00000008190,9913.ENSBTAP00000008678,9913.ENSBTAP00000008858,9913.ENSBTAP00000009341,9913.ENSBTAP00000009446,9913.ENSBTAP00000010425,9913.ENSBTAP00000010649,9913.ENSBTAP00000011469,9913.ENSBTAP00000011779,9913.ENSBTAP00000013399,9913.ENSBTAP00000014907,9913.ENSBTAP00000016206,9913.ENSBTAP000…	RECK,IL1B,GJA1,LPAR3,TLR4,PTPN1,GPR68,F3,CCL4,SLAMF1,EDN1,EIF2AK2,P2RX7,LOC504773,CITED2,CSPG4,SLC46A2,NEDD4,FERMT2,SFRP4,RSAD2,DAB2,OSM,PARP14,IFIT5,STOX1,SLC39A14,IL7R,NFKB1,CD40,CASP4,CCL20,CSF3,S100A12,CCL3,TNF,CCL24,TRAF1,NLRP12,PDGFC,IL18,INHBA,CCL5,AKAP12,SCHIP1,S100A13,DAB2IP,CARD9,PIK3CD,TGFB2,SORBS3,S100A9,PVR,TYROBP,AXL,TNFAIP3,CFLAR,CCN2,LIF,KLHL22,S100A8
GO:0080134	Regulation of response to stress	60	1000	0.55	2.73e-14	9913.ENSBTAP00000000018,9913.ENSBTAP00000001675,9913.ENSBTAP00000001745,9913.ENSBTAP00000002786,9913.ENSBTAP00000008190,9913.ENSBTAP00000008678,9913.ENSBTAP00000009020,9913.ENSBTAP00000010366,9913.ENSBTAP00000010425,9913.ENSBTAP00000010814,9913.ENSBTAP00000010869,9913.ENSBTAP00000011106,9913.ENSBTAP00000011469,9913.ENSBTAP00000014591,9913.ENSBTAP00000015092,9913.ENSBTAP00000015297,9913.ENSBTAP000…	LTA,NLRP3,IL1B,IL17A,TLR4,PTPN1,GCH1,IFIT1,SLAMF1,NLRC4,ACOD1,SOCS3,EIF2AK2,NFKBIZ,IER3,IFI16,SNAI2,PTGS2,SERPINE1,FERMT2,OSM,PARP14,NFKBIA,IL17F,STOX1,NFKB1,NLRP1,CASP4,CCL3,TNF,CCL24,TRAF1,MANF,IL18RAP,NLRP12,HSPA5,HMGA2,ARG2,SLC7A11,IL18,HERC5,DAB2IP,IL10,IL27,F11,IL12B,CARD9,TGFB2,INSIG1,THBD,TNFAIP6,S100A9,PVR,TYROBP,RORA,IL12A,N4BP1,TNFAIP3,CCN2,S100A8
GO:0009967	Positive regulation of signal transduction	60	1201	0.47	4.46e-11	9913.ENSBTAP00000000084,9913.ENSBTAP00000001745,9913.ENSBTAP00000002398,9913.ENSBTAP00000004931,9913.ENSBTAP00000008190,9913.ENSBTAP00000008678,9913.ENSBTAP00000009341,9913.ENSBTAP00000009446,9913.ENSBTAP00000010425,9913.ENSBTAP00000010649,9913.ENSBTAP00000011469,9913.ENSBTAP00000011779,9913.ENSBTAP00000013399,9913.ENSBTAP00000014907,9913.ENSBTAP00000016206,9913.ENSBTAP00000018168,9913.ENSBTAP000…	RECK,IL1B,GJA1,LPAR3,TLR4,PTPN1,F3,CCL4,SLAMF1,EDN1,EIF2AK2,P2RX7,LOC504773,CITED2,CSPG4,SLC46A2,NEDD4,FERMT2,SFRP4,RSAD2,DAB2,OSM,PARP14,IFIT5,STOX1,SLC39A14,IL7R,NFKB1,CD40,CASP4,CCL20,CSF3,S100A12,CCL3,TNF,CCL24,TRAF1,NLRP12,PDGFC,IL18,INHBA,CCL5,AKAP12,SCHIP1,S100A13,DAB2IP,CARD9,PIK3CD,TGFB2,SORBS3,S100A9,PVR,TYROBP,AXL,TNFAIP3,CFLAR,CCN2,LIF,KLHL22,S100A8
GO:0010941	Regulation of cell death	60	1206	0.47	5.18e-11	9913.ENSBTAP00000000289,9913.ENSBTAP00000000977,9913.ENSBTAP00000001745,9913.ENSBTAP00000002054,9913.ENSBTAP00000002398,9913.ENSBTAP00000004317,9913.ENSBTAP00000008190,9913.ENSBTAP00000008678,9913.ENSBTAP00000009062,9913.ENSBTAP00000010814,9913.ENSBTAP00000011106,9913.ENSBTAP00000011469,9913.ENSBTAP00000011779,9913.ENSBTAP00000014907,9913.ENSBTAP00000015092,9913.ENSBTAP00000017527,9913.ENSBTAP000…	YWHAZ,BCL2A1,IL1B,CSF2,GJA1,NAIP,TLR4,PTPN1,NOS2,NLRC4,SOCS3,EIF2AK2,P2RX7,CITED2,IER3,CTLA4,SNAI2,SLC46A2,PTGS2,FERMT2,SFRP4,DAB2,IL7R,NLRP1,CLEC5A,CD40,CASP4,SERPINB2,BIRC3,CCL3,TNF,TRAF1,IFIT2,HSPA5,HMGA2,ARG2,SLC7A11,RYBP,INHBA,CCL5,NR4A1,DAB2IP,IL10,IL27,IL12B,CARD9,CIDEA,PHLDA3,PIK3CD,TGFB2,LYPD3,S100A9,TNFRSF18,ASNS,IL12A,AXL,TNFAIP3,CFLAR,CCN2,S100A8
GO:1902531	Regulation of intracellular signal transduction	60	1309	0.43	9.79e-10	9913.ENSBTAP00000000289,9913.ENSBTAP00000001675,9913.ENSBTAP00000001745,9913.ENSBTAP00000002398,9913.ENSBTAP00000004931,9913.ENSBTAP00000008190,9913.ENSBTAP00000008678,9913.ENSBTAP00000009341,9913.ENSBTAP00000009446,9913.ENSBTAP00000010425,9913.ENSBTAP00000010649,9913.ENSBTAP00000011412,9913.ENSBTAP00000011469,9913.ENSBTAP00000011779,9913.ENSBTAP00000013399,9913.ENSBTAP00000014109,9913.ENSBTAP000…	YWHAZ,NLRP3,IL1B,GJA1,LPAR3,TLR4,PTPN1,F3,CCL4,SLAMF1,EDN1,KBTBD6,EIF2AK2,P2RX7,LOC504773,PIK3IP1,CSPG4,SNAI2,RHOH,SLC46A2,NEDD4,PTGS2,FERMT2,OSM,IFIT5,STOX1,CD40,CCL20,CSF3,S100A12,CCL3,TNF,CCL24,TRAF1,NLRP12,PDGFC,IL18,TNIP3,CCL5,AKAP12,SCHIP1,S100A13,DAB2IP,PDE10A,CARD9,PHLDA3,PIK3CD,TGFB2,PDE4D,SORBS3,S100A9,TYROBP,RORA,AXL,TNFAIP3,CFLAR,CCN2,LIF,KLHL22,S100A8
GO:0071345	Cellular response to cytokine stimulus	57	597	0.75	5.65e-22	9913.ENSBTAP00000001745,9913.ENSBTAP00000002054,9913.ENSBTAP00000002751,9913.ENSBTAP00000002786,9913.ENSBTAP00000002867,9913.ENSBTAP00000006940,9913.ENSBTAP00000008190,9913.ENSBTAP00000008322,9913.ENSBTAP00000009062,9913.ENSBTAP00000009341,9913.ENSBTAP00000009446,9913.ENSBTAP00000010366,9913.ENSBTAP00000011106,9913.ENSBTAP00000011729,9913.ENSBTAP00000013399,9913.ENSBTAP00000013665,9913.ENSBTAP000…	IL1B,CSF2,KLF5,IL17A,GFPT2,GBP4,TLR4,IL1R2,NOS2,F3,CCL4,IFIT1,SOCS3,PNPT1,LOC504773,IL1A,IFI16,EBI3,PTGS2,OAS2,OSM,NFKBIA,IL17F,CXCL8,IL7R,NFKB1,CD40,CCL20,CSF3,STAT4,LOC511531,CCL3,TNF,CCR6,CCL24,CXCL2,TRAF1,IRF1,CDC42EP2,IL18RAP,IFIT2,NLRP12,HSPA5,TNFSF13B,IL17REL,IL18,IL3RA,CCL5,CCR9,DAB2IP,IL27,IL12B,TNFRSF18,LOC512486,RORA,CDC42EP4,AXL
GO:0009653	Anatomical structure morphogenesis	57	1782	0.28	0.0002	9913.ENSBTAP00000000084,9913.ENSBTAP00000000097,9913.ENSBTAP00000000289,9913.ENSBTAP00000000568,9913.ENSBTAP00000000849,9913.ENSBTAP00000000944,9913.ENSBTAP00000002231,9913.ENSBTAP00000002341,9913.ENSBTAP00000002398,9913.ENSBTAP00000002751,9913.ENSBTAP00000003055,9913.ENSBTAP00000003981,9913.ENSBTAP00000004318,9913.ENSBTAP00000004931,9913.ENSBTAP00000007542,9913.ENSBTAP00000007904,9913.ENSBTAP000…	RECK,ALCAM,YWHAZ,TUBB3,ADAMTS5,ADAMTS1,TMEM107,PDPN,GJA1,KLF5,APOLD1,LAMA5,FST,LPAR3,ATP8B1,NFKB2,EDN1,GREB1L,SOCS3,PNPT1,P2RX7,CITED2,DYRK1B,RHOH,RHOC,MMP13,SDC4,SFRP4,KIF5C,IL7R,NFKB1,TNF,HSPA5,HMGA2,EMB,PDGFC,TNFSF13B,IL18,INHBA,NR4A1,MAP1B,SCHIP1,DAB2IP,E2F8,TGFB2,INSIG1,FAM20C,PVR,GAS7,EPAS1,ECE1,RORA,TH,AXL,TGFBI,CCN2,LIF
GO:0043067	Regulation of programmed cell death	56	1117	0.47	2.4e-10	9913.ENSBTAP00000000977,9913.ENSBTAP00000001745,9913.ENSBTAP00000002054,9913.ENSBTAP00000002398,9913.ENSBTAP00000004317,9913.ENSBTAP00000008678,9913.ENSBTAP00000009062,9913.ENSBTAP00000010814,9913.ENSBTAP00000011106,9913.ENSBTAP00000011469,9913.ENSBTAP00000011779,9913.ENSBTAP00000014907,9913.ENSBTAP00000015092,9913.ENSBTAP00000017527,9913.ENSBTAP00000017600,9913.ENSBTAP00000018168,9913.ENSBTAP000…	BCL2A1,IL1B,CSF2,GJA1,NAIP,PTPN1,NOS2,NLRC4,SOCS3,EIF2AK2,P2RX7,CITED2,IER3,CTLA4,SNAI2,SLC46A2,PTGS2,SFRP4,DAB2,IL7R,NLRP1,CLEC5A,CD40,CASP4,SERPINB2,BIRC3,CCL3,TNF,TRAF1,IFIT2,HSPA5,HMGA2,ARG2,SLC7A11,RYBP,INHBA,CCL5,NR4A1,DAB2IP,IL10,IL27,IL12B,CARD9,CIDEA,PHLDA3,PIK3CD,TGFB2,LYPD3,S100A9,TNFRSF18,ASNS,IL12A,AXL,TNFAIP3,CFLAR,S100A8
GO:0042127	Regulation of cell population proliferation	56	1194	0.44	2.29e-09	9913.ENSBTAP00000000944,9913.ENSBTAP00000001745,9913.ENSBTAP00000002054,9913.ENSBTAP00000002398,9913.ENSBTAP00000003345,9913.ENSBTAP00000003981,9913.ENSBTAP00000006422,9913.ENSBTAP00000007580,9913.ENSBTAP00000008190,9913.ENSBTAP00000009062,9913.ENSBTAP00000009341,9913.ENSBTAP00000010425,9913.ENSBTAP00000010649,9913.ENSBTAP00000011469,9913.ENSBTAP00000013665,9913.ENSBTAP00000017527,9913.ENSBTAP000…	ADAMTS1,IL1B,CSF2,GJA1,SLC16A2,LAMA5,DDR2,IL4I1,TLR4,NOS2,F3,SLAMF1,EDN1,EIF2AK2,IL1A,CTLA4,SNAI2,PTGS2,FERMT2,PTGIR,SDC4,SFRP4,OSM,NFKBIA,HHLA2,IL7R,FOLR2,CD40,CSF3,TNF,CCL24,IRF1,CDKN2A,HMGA2,PDGFC,ARG2,TNFSF9,TNFSF13B,SLC7A11,IL18,INHBA,CCL5,NR4A1,CXCL9,S100A13,DAB2IP,IL10,IL27,IL12B,PIK3CD,TGFB2,CD80,TYROBP,IL12A,TNFAIP3,LIF
GO:0042981	Regulation of apoptotic process	55	1090	0.47	2.91e-10	9913.ENSBTAP00000000977,9913.ENSBTAP00000001745,9913.ENSBTAP00000002054,9913.ENSBTAP00000002398,9913.ENSBTAP00000004317,9913.ENSBTAP00000008678,9913.ENSBTAP00000010814,9913.ENSBTAP00000011106,9913.ENSBTAP00000011469,9913.ENSBTAP00000011779,9913.ENSBTAP00000014907,9913.ENSBTAP00000015092,9913.ENSBTAP00000017527,9913.ENSBTAP00000017600,9913.ENSBTAP00000018168,9913.ENSBTAP00000018774,9913.ENSBTAP000…	BCL2A1,IL1B,CSF2,GJA1,NAIP,PTPN1,NLRC4,SOCS3,EIF2AK2,P2RX7,CITED2,IER3,CTLA4,SNAI2,SLC46A2,PTGS2,SFRP4,DAB2,IL7R,NLRP1,CLEC5A,CD40,CASP4,SERPINB2,BIRC3,CCL3,TNF,TRAF1,IFIT2,HSPA5,HMGA2,ARG2,SLC7A11,RYBP,INHBA,CCL5,NR4A1,DAB2IP,IL10,IL27,IL12B,CARD9,CIDEA,PHLDA3,PIK3CD,TGFB2,LYPD3,S100A9,TNFRSF18,ASNS,IL12A,AXL,TNFAIP3,CFLAR,S100A8
GO:0051128	Regulation of cellular component organization	55	1833	0.25	0.0014	9913.ENSBTAP00000000289,9913.ENSBTAP00000001066,9913.ENSBTAP00000001745,9913.ENSBTAP00000002054,9913.ENSBTAP00000002341,9913.ENSBTAP00000002398,9913.ENSBTAP00000002751,9913.ENSBTAP00000002786,9913.ENSBTAP00000003777,9913.ENSBTAP00000004931,9913.ENSBTAP00000006422,9913.ENSBTAP00000007542,9913.ENSBTAP00000008190,9913.ENSBTAP00000008678,9913.ENSBTAP00000010425,9913.ENSBTAP00000010649,9913.ENSBTAP000…	YWHAZ,ATAD1,IL1B,CSF2,PDPN,GJA1,KLF5,IL17A,GNG4,LPAR3,DDR2,ATP8B1,TLR4,PTPN1,SLAMF1,EDN1,EIF2AK2,P2RX7,PLEK,IL1A,GAS2L1,SNAI2,RHOH,NEDD4,RHOC,FERMT2,SDC4,SFRP4,DAB2,RND1,STOX1,IGFBP7,CSF3,TNF,CCL24,BAIAP2,CDC42EP2,LRFN4,HSPA5,EPB41L3,SLC7A11,INHBA,CXCL9,MAP1B,DAB2IP,TGFB2,CAPG,SORBS3,TYROBP,CDC42EP4,AXL,SDC1,CCN2,LIF,KLHL22
GO:0045595	Regulation of cell differentiation	52	1164	0.42	5.53e-08	9913.ENSBTAP00000000084,9913.ENSBTAP00000001675,9913.ENSBTAP00000001745,9913.ENSBTAP00000002054,9913.ENSBTAP00000002341,9913.ENSBTAP00000002398,9913.ENSBTAP00000002751,9913.ENSBTAP00000002786,9913.ENSBTAP00000003055,9913.ENSBTAP00000004318,9913.ENSBTAP00000004931,9913.ENSBTAP00000005660,9913.ENSBTAP00000006422,9913.ENSBTAP00000007580,9913.ENSBTAP00000008858,9913.ENSBTAP00000010649,9913.ENSBTAP000…	RECK,NLRP3,IL1B,CSF2,PDPN,GJA1,KLF5,IL17A,APOLD1,FST,LPAR3,FOS,DDR2,IL4I1,GPR68,EDN1,SOCS3,EIF2AK2,BOLA-DRA,NFKBIZ,NREP,CTLA4,SNAI2,RHOH,SLC46A2,PTGS2,FERMT2,SFRP4,DAB2,NFKBIA,SLAMF8,IL7R,HES2,MAFF,CSF3,CCL3,TNF,IRF1,TNFSF9,IL18,INHBA,CXCL9,DAB2IP,IL27,IL12B,TGFB2,INSIG1,TNFAIP6,RORA,AXL,CCN2,LIF
GO:0048585	Negative regulation of response to stimulus	52	1263	0.39	6.41e-07	9913.ENSBTAP00000001675,9913.ENSBTAP00000001745,9913.ENSBTAP00000002054,9913.ENSBTAP00000004318,9913.ENSBTAP00000005642,9913.ENSBTAP00000007580,9913.ENSBTAP00000008190,9913.ENSBTAP00000008322,9913.ENSBTAP00000008678,9913.ENSBTAP00000010425,9913.ENSBTAP00000010869,9913.ENSBTAP00000011106,9913.ENSBTAP00000011390,9913.ENSBTAP00000011779,9913.ENSBTAP00000012724,9913.ENSBTAP00000014109,9913.ENSBTAP000…	NLRP3,IL1B,CSF2,FST,RGS16,IL4I1,TLR4,IL1R2,PTPN1,SLAMF1,ACOD1,SOCS3,PDE4B,P2RX7,PLEK,PIK3IP1,SNAI2,RHOH,PTGS2,SERPINE1,PTGIR,SFRP4,DAB2,PARP14,NFKBIA,CXCL8,IL7R,NFKB1,TNF,NLRP12,HSPA5,HMGA2,ARG2,TNIP3,DAB2IP,IL10,PDE10A,F11,IL12B,CIDEA,PHLDA3,INSIG1,SPX,THBD,PDE4D,TNFAIP6,RORA,IL1RN,IL12A,TNFAIP3,CFLAR,LIF
GO:0002684	Positive regulation of immune system process	51	698	0.64	4.55e-15	9913.ENSBTAP00000000018,9913.ENSBTAP00000001675,9913.ENSBTAP00000001745,9913.ENSBTAP00000002786,9913.ENSBTAP00000005660,9913.ENSBTAP00000007580,9913.ENSBTAP00000008190,9913.ENSBTAP00000008858,9913.ENSBTAP00000009800,9913.ENSBTAP00000010425,9913.ENSBTAP00000010814,9913.ENSBTAP00000010869,9913.ENSBTAP00000011390,9913.ENSBTAP00000011779,9913.ENSBTAP00000013665,9913.ENSBTAP00000014072,9913.ENSBTAP000…	LTA,NLRP3,IL1B,IL17A,FOS,IL4I1,TLR4,GPR68,CFB,SLAMF1,NLRC4,ACOD1,PDE4B,P2RX7,IL1A,BOLA-DRA,NFKBIZ,IFI16,CTLA4,RHOH,RSAD2,IL17F,HHLA2,IL7R,CD40,CCL20,CCL3,TNF,CCR6,CCL24,IL18RAP,TNFSF9,TNFSF13B,IL18,CFD,CCL5,IL12B,CARD9,PIK3CD,C1S,PDE4D,CD1B,TNFRSF18,PVR,CD80,TYROBP,CFI,IL12A,AXL,LIF,JAM2
GO:2000026	Regulation of multicellular organismal development	51	1036	0.46	4.02e-09	9913.ENSBTAP00000000084,9913.ENSBTAP00000000944,9913.ENSBTAP00000001675,9913.ENSBTAP00000001745,9913.ENSBTAP00000002786,9913.ENSBTAP00000003055,9913.ENSBTAP00000004318,9913.ENSBTAP00000004931,9913.ENSBTAP00000005660,9913.ENSBTAP00000006422,9913.ENSBTAP00000007580,9913.ENSBTAP00000008858,9913.ENSBTAP00000009341,9913.ENSBTAP00000010649,9913.ENSBTAP00000011779,9913.ENSBTAP00000013665,9913.ENSBTAP000…	RECK,ADAMTS1,NLRP3,IL1B,IL17A,APOLD1,FST,LPAR3,FOS,DDR2,IL4I1,GPR68,F3,EDN1,P2RX7,IL1A,BOLA-DRA,NFKBIZ,CTLA4,SNAI2,RHOH,SLC46A2,PTGS2,SERPINE1,OAS2,SFRP4,NFKBIA,SLAMF8,IL17F,CXCL8,IL7R,CD40,HES2,MAFF,CSF3,CCL3,TNF,CCL24,IRF1,TNFSF9,IL18,INHBA,DAB2IP,IL27,IL12B,PIK3CD,TGFB2,TNFAIP6,AXL,CCN2,LIF
GO:0001817	Regulation of cytokine production	50	535	0.74	9.61e-19	9913.ENSBTAP00000000018,9913.ENSBTAP00000001675,9913.ENSBTAP00000001745,9913.ENSBTAP00000002054,9913.ENSBTAP00000002786,9913.ENSBTAP00000008190,9913.ENSBTAP00000008322,9913.ENSBTAP00000009062,9913.ENSBTAP00000009341,9913.ENSBTAP00000010425,9913.ENSBTAP00000010703,9913.ENSBTAP00000010814,9913.ENSBTAP00000011390,9913.ENSBTAP00000011469,9913.ENSBTAP00000011779,9913.ENSBTAP00000013665,9913.ENSBTAP000…	LTA,NLRP3,IL1B,CSF2,IL17A,TLR4,IL1R2,NOS2,F3,SLAMF1,IFIH1,NLRC4,PDE4B,EIF2AK2,P2RX7,IL1A,CLEC4E,SNAI2,BPI,OAS2,RSAD2,OSM,IL17F,HHLA2,NFKB1,NLRP1,CLEC5A,CD40,CCL3,BATF,TNF,IRF1,NLRP12,ARG2,IL18,S100A13,IL10,IL27,IL12B,CARD9,CIDEA,TGFB2,PDE4D,TYROBP,RORA,IL12A,N4BP1,AXL,TNFAIP3,SLC7A5
GO:0010628	Positive regulation of gene expression	50	885	0.52	8.09e-11	9913.ENSBTAP00000000018,9913.ENSBTAP00000001675,9913.ENSBTAP00000001745,9913.ENSBTAP00000002054,9913.ENSBTAP00000002398,9913.ENSBTAP00000002786,9913.ENSBTAP00000008190,9913.ENSBTAP00000009062,9913.ENSBTAP00000009341,9913.ENSBTAP00000010425,9913.ENSBTAP00000010703,9913.ENSBTAP00000010814,9913.ENSBTAP00000011390,9913.ENSBTAP00000011469,9913.ENSBTAP00000011779,9913.ENSBTAP00000013665,9913.ENSBTAP000…	LTA,NLRP3,IL1B,CSF2,GJA1,IL17A,TLR4,NOS2,F3,SLAMF1,IFIH1,NLRC4,PDE4B,EIF2AK2,P2RX7,IL1A,CITED2,CLEC4E,OAS2,SFRP4,RSAD2,OSM,IL17F,HHLA2,STOX1,CXCL8,IL7R,NLRP1,CLEC5A,CD40,CCL3,BATF,TNF,IGF2BP2,IRF1,HMGA2,POU3F1,IL18,INHBA,S100A13,IL10,IL27,IL12B,CARD9,PIK3CD,PDE4D,RORA,IL12A,LIF,SLC7A5
GO:0032101	Regulation of response to external stimulus	49	710	0.61	1.52e-13	9913.ENSBTAP00000000018,9913.ENSBTAP00000001675,9913.ENSBTAP00000001745,9913.ENSBTAP00000002786,9913.ENSBTAP00000008190,9913.ENSBTAP00000010366,9913.ENSBTAP00000010425,9913.ENSBTAP00000010814,9913.ENSBTAP00000010869,9913.ENSBTAP00000011106,9913.ENSBTAP00000014591,9913.ENSBTAP00000015297,9913.ENSBTAP00000017600,9913.ENSBTAP00000018774,9913.ENSBTAP00000019232,9913.ENSBTAP00000021515,9913.ENSBTAP000…	LTA,NLRP3,IL1B,IL17A,TLR4,IFIT1,SLAMF1,NLRC4,ACOD1,SOCS3,NFKBIZ,IFI16,SNAI2,PTGS2,SERPINE1,OSM,PARP14,NFKBIA,IL17F,CXCL8,NFKB1,NLRP1,CASP4,CCL3,TNF,CCR6,CCL24,IL18RAP,NLRP12,ARG2,IL18,CCL5,HERC5,IL10,IL27,F11,IL12B,CARD9,SPX,THBD,TNFAIP6,S100A9,PVR,TYROBP,RORA,IL12A,N4BP1,TNFAIP3,S100A8
GO:0050776	Regulation of immune response	48	664	0.63	5.95e-14	9913.ENSBTAP00000000018,9913.ENSBTAP00000001675,9913.ENSBTAP00000001745,9913.ENSBTAP00000002786,9913.ENSBTAP00000007580,9913.ENSBTAP00000008190,9913.ENSBTAP00000009800,9913.ENSBTAP00000010425,9913.ENSBTAP00000010703,9913.ENSBTAP00000010814,9913.ENSBTAP00000010869,9913.ENSBTAP00000011390,9913.ENSBTAP00000011779,9913.ENSBTAP00000014072,9913.ENSBTAP00000014591,9913.ENSBTAP00000015297,9913.ENSBTAP000…	LTA,NLRP3,IL1B,IL17A,IL4I1,TLR4,CFB,SLAMF1,IFIH1,NLRC4,ACOD1,PDE4B,P2RX7,BOLA-DRA,NFKBIZ,IFI16,CLEC4E,CTLA4,SLC46A2,RSAD2,PARP14,NFKBIA,IL17F,HHLA2,IL7R,CD40,TNF,IRF1,COLEC12,IL18RAP,ARG2,TNFSF13B,IL18,CFD,TNIP3,DAB2IP,IL27,IL12B,CARD9,C1S,PDE4D,CD1B,PVR,TYROBP,CFI,IL12A,N4BP1,TNFAIP3
GO:0032879	Regulation of localization	48	1587	0.25	0.0034	9913.ENSBTAP00000001066,9913.ENSBTAP00000001288,9913.ENSBTAP00000001745,9913.ENSBTAP00000002398,9913.ENSBTAP00000006011,9913.ENSBTAP00000007542,9913.ENSBTAP00000008190,9913.ENSBTAP00000008678,9913.ENSBTAP00000008858,9913.ENSBTAP00000009062,9913.ENSBTAP00000010425,9913.ENSBTAP00000010649,9913.ENSBTAP00000011146,9913.ENSBTAP00000011390,9913.ENSBTAP00000011779,9913.ENSBTAP00000011863,9913.ENSBTAP000…	ATAD1,KCNJ15,IL1B,GJA1,LGI3,ATP8B1,TLR4,PTPN1,GPR68,NOS2,SLAMF1,EDN1,MX2,PDE4B,P2RX7,PTX3,IL1A,TSPAN13,NEDD4,FERMT2,OAS2,SDC4,SFRP4,RSAD2,DAB2,OSM,NFKBIA,NKAIN1,CCL3,TNF,P2RY2,SLC7A11,KCNK13,INHBA,CCL5,CXCL9,MAP1B,IL12B,CIDEA,TGFB2,INSIG1,SPX,TNFAIP6,IL12A,AXL,SDC1,LIF,S100A8
GO:1902533	Positive regulation of intracellular signal transduction	47	767	0.56	3.07e-11	9913.ENSBTAP00000001745,9913.ENSBTAP00000002398,9913.ENSBTAP00000004931,9913.ENSBTAP00000008190,9913.ENSBTAP00000008678,9913.ENSBTAP00000009341,9913.ENSBTAP00000009446,9913.ENSBTAP00000010425,9913.ENSBTAP00000010649,9913.ENSBTAP00000011469,9913.ENSBTAP00000011779,9913.ENSBTAP00000013399,9913.ENSBTAP00000016206,9913.ENSBTAP00000018168,9913.ENSBTAP00000018331,9913.ENSBTAP00000019278,9913.ENSBTAP000…	IL1B,GJA1,LPAR3,TLR4,PTPN1,F3,CCL4,SLAMF1,EDN1,EIF2AK2,P2RX7,LOC504773,CSPG4,SLC46A2,NEDD4,FERMT2,OSM,IFIT5,STOX1,CD40,CCL20,CSF3,S100A12,CCL3,TNF,CCL24,TRAF1,NLRP12,PDGFC,IL18,CCL5,AKAP12,SCHIP1,S100A13,DAB2IP,CARD9,PIK3CD,TGFB2,SORBS3,S100A9,TYROBP,AXL,CFLAR,CCN2,LIF,KLHL22,S100A8
GO:0051247	Positive regulation of protein metabolic process	47	1206	0.36	1.22e-05	9913.ENSBTAP00000001675,9913.ENSBTAP00000001745,9913.ENSBTAP00000002054,9913.ENSBTAP00000002398,9913.ENSBTAP00000005970,9913.ENSBTAP00000006422,9913.ENSBTAP00000008190,9913.ENSBTAP00000008678,9913.ENSBTAP00000009341,9913.ENSBTAP00000010649,9913.ENSBTAP00000010814,9913.ENSBTAP00000011779,9913.ENSBTAP00000016206,9913.ENSBTAP00000018331,9913.ENSBTAP00000018774,9913.ENSBTAP00000019278,9913.ENSBTAP000…	NLRP3,IL1B,CSF2,GJA1,NUB1,DDR2,TLR4,PTPN1,F3,EDN1,NLRC4,P2RX7,CSPG4,NEDD4,PTGS2,FERMT2,DAB2,OSM,PARP14,NFKBIA,IL17F,ARRDC4,STOX1,NLRP1,CD40,CSF3,BIRC3,TNF,TNFSF15,NRG1,HSPA5,HMGA2,PDGFC,IL18,INHBA,DAB2IP,IL12B,CARD9,TGFB2,S100A9,TNFRSF18,CD80,IL12A,TNFAIP3,CFLAR,LIF,S100A8
GO:0044093	Positive regulation of molecular function	47	1238	0.35	2.31e-05	9913.ENSBTAP00000001675,9913.ENSBTAP00000001745,9913.ENSBTAP00000002720,9913.ENSBTAP00000005642,9913.ENSBTAP00000005968,9913.ENSBTAP00000006422,9913.ENSBTAP00000008190,9913.ENSBTAP00000008678,9913.ENSBTAP00000009020,9913.ENSBTAP00000009062,9913.ENSBTAP00000009341,9913.ENSBTAP00000009446,9913.ENSBTAP00000010649,9913.ENSBTAP00000010814,9913.ENSBTAP00000011469,9913.ENSBTAP00000011779,9913.ENSBTAP000…	NLRP3,IL1B,FZD1,RGS16,LPAR5,DDR2,TLR4,PTPN1,GCH1,NOS2,F3,CCL4,EDN1,NLRC4,EIF2AK2,P2RX7,PLEK,LOC504773,RHOC,FERMT2,ARRDC4,STOX1,RFK,NLRP1,CD40,CCL20,CSF3,CCL3,TNF,TNFSF15,CCL24,TRAF1,NRG1,IL18RAP,HMGA2,PDGFC,IL18,CCL5,DAB2IP,IL10,IL12B,CARD9,TGFB2,S100A9,AXL,CFLAR,S100A8
GO:0009891	Positive regulation of biosynthetic process	47	1699	0.21	0.02	9913.ENSBTAP00000001675,9913.ENSBTAP00000001745,9913.ENSBTAP00000002720,9913.ENSBTAP00000002751,9913.ENSBTAP00000002786,9913.ENSBTAP00000005660,9913.ENSBTAP00000007580,9913.ENSBTAP00000007904,9913.ENSBTAP00000008190,9913.ENSBTAP00000009062,9913.ENSBTAP00000010649,9913.ENSBTAP00000011863,9913.ENSBTAP00000013665,9913.ENSBTAP00000014907,9913.ENSBTAP00000016607,9913.ENSBTAP00000018774,9913.ENSBTAP000…	NLRP3,IL1B,FZD1,KLF5,IL17A,FOS,IL4I1,NFKB2,TLR4,NOS2,EDN1,PTX3,IL1A,CITED2,DYRK1B,PTGS2,DAB2,OSM,NFKBIA,IL17F,STOX1,CXCL8,NFKB1,CD40,MAFF,CSF3,STAT4,BATF,TNF,APBB2,IRF1,NLRP12,HMGA2,POU3F1,IL18,RYBP,INHBA,NR4A1,DAB2IP,IL10,E2F8,TGFB2,SPX,EPAS1,RORA,ASS1,LIF
GO:0009617	Response to bacterium	46	528	0.71	4.7e-16	9913.ENSBTAP00000000018,9913.ENSBTAP00000000849,9913.ENSBTAP00000001745,9913.ENSBTAP00000002786,9913.ENSBTAP00000004317,9913.ENSBTAP00000006940,9913.ENSBTAP00000008190,9913.ENSBTAP00000009020,9913.ENSBTAP00000009062,9913.ENSBTAP00000009800,9913.ENSBTAP00000010814,9913.ENSBTAP00000010869,9913.ENSBTAP00000011390,9913.ENSBTAP00000011779,9913.ENSBTAP00000013665,9913.ENSBTAP00000015905,9913.ENSBTAP000…	LTA,ADAMTS5,IL1B,IL17A,NAIP,GBP4,TLR4,GCH1,NOS2,CFB,NLRC4,ACOD1,PDE4B,P2RX7,IL1A,PLSCR4,CLEC4E,BPI,PTGIR,OAS2,NFKBIA,IL17F,CXCL8,IL7R,NFKB1,CASP4,CCL3,TNF,CXCL2,BAIAP2,COLEC12,IL18,CFD,TNIP3,TAP,CXCL9,DAB2IP,IL10,IL12B,CARD9,S100A9,CD80,IL12A,AXL,TNFAIP3,S100A8
GO:0051094	Positive regulation of developmental process	46	986	0.44	1.57e-07	9913.ENSBTAP00000001675,9913.ENSBTAP00000001745,9913.ENSBTAP00000002054,9913.ENSBTAP00000002341,9913.ENSBTAP00000002398,9913.ENSBTAP00000002751,9913.ENSBTAP00000002786,9913.ENSBTAP00000004318,9913.ENSBTAP00000004931,9913.ENSBTAP00000005660,9913.ENSBTAP00000006422,9913.ENSBTAP00000007580,9913.ENSBTAP00000008858,9913.ENSBTAP00000009341,9913.ENSBTAP00000010649,9913.ENSBTAP00000011106,9913.ENSBTAP000…	NLRP3,IL1B,CSF2,PDPN,GJA1,KLF5,IL17A,FST,LPAR3,FOS,DDR2,IL4I1,GPR68,F3,EDN1,SOCS3,P2RX7,IL1A,BOLA-DRA,NFKBIZ,CITED2,RHOH,PTGS2,FERMT2,SFRP4,DAB2,STOX1,CXCL8,IL7R,CD40,CSF3,TNF,CCL24,TNFSF9,TNFSF13B,IL18,INHBA,CXCL9,DAB2IP,IL12B,PIK3CD,TGFB2,TYROBP,AXL,CCN2,LIF
GO:0031328	Positive regulation of cellular biosynthetic process	46	1677	0.21	0.0254	9913.ENSBTAP00000001675,9913.ENSBTAP00000001745,9913.ENSBTAP00000002720,9913.ENSBTAP00000002751,9913.ENSBTAP00000002786,9913.ENSBTAP00000005660,9913.ENSBTAP00000007580,9913.ENSBTAP00000007904,9913.ENSBTAP00000008190,9913.ENSBTAP00000009062,9913.ENSBTAP00000010649,9913.ENSBTAP00000011863,9913.ENSBTAP00000013665,9913.ENSBTAP00000014907,9913.ENSBTAP00000016607,9913.ENSBTAP00000018774,9913.ENSBTAP000…	NLRP3,IL1B,FZD1,KLF5,IL17A,FOS,IL4I1,NFKB2,TLR4,NOS2,EDN1,PTX3,IL1A,CITED2,DYRK1B,PTGS2,DAB2,OSM,NFKBIA,IL17F,STOX1,CXCL8,NFKB1,CD40,MAFF,CSF3,STAT4,BATF,TNF,APBB2,IRF1,HMGA2,POU3F1,IL18,RYBP,INHBA,NR4A1,DAB2IP,IL10,E2F8,TGFB2,SPX,EPAS1,RORA,ASS1,LIF
GO:0045087	Innate immune response	45	524	0.71	1.85e-15	9913.ENSBTAP00000001675,9913.ENSBTAP00000002786,9913.ENSBTAP00000005970,9913.ENSBTAP00000006940,9913.ENSBTAP00000008190,9913.ENSBTAP00000009020,9913.ENSBTAP00000009062,9913.ENSBTAP00000009446,9913.ENSBTAP00000009800,9913.ENSBTAP00000010366,9913.ENSBTAP00000010544,9913.ENSBTAP00000010703,9913.ENSBTAP00000010814,9913.ENSBTAP00000011146,9913.ENSBTAP00000011863,9913.ENSBTAP00000013399,9913.ENSBTAP000…	NLRP3,IL17A,NUB1,GBP4,TLR4,GCH1,NOS2,CCL4,CFB,IFIT1,LOC112441507,IFIH1,NLRC4,MX2,PTX3,LOC504773,CLEC4E,OAS1Y,BPI,OAS2,RSAD2,NLRP1,CLEC5A,CD40,CASP4,CCL20,LOC511531,S100A12,CCL3,CCL24,IRF1,CDC42EP2,ARG2,LOC100298356,IL18,CFD,CCL5,IL12B,CARD9,MEFV,C1S,S100A9,LOC512486,CDC42EP4,S100A8
GO:0010648	Negative regulation of cell communication	45	1048	0.4	2e-06	9913.ENSBTAP00000001066,9913.ENSBTAP00000001675,9913.ENSBTAP00000001745,9913.ENSBTAP00000002054,9913.ENSBTAP00000002398,9913.ENSBTAP00000004318,9913.ENSBTAP00000005642,9913.ENSBTAP00000008190,9913.ENSBTAP00000008322,9913.ENSBTAP00000008678,9913.ENSBTAP00000010425,9913.ENSBTAP00000010869,9913.ENSBTAP00000011106,9913.ENSBTAP00000011390,9913.ENSBTAP00000011779,9913.ENSBTAP00000012724,9913.ENSBTAP000…	ATAD1,NLRP3,IL1B,CSF2,GJA1,FST,RGS16,TLR4,IL1R2,PTPN1,SLAMF1,ACOD1,SOCS3,PDE4B,P2RX7,PLEK,PIK3IP1,SNAI2,RHOH,PTGS2,PTGIR,SFRP4,DAB2,OSM,PARP14,NFKBIA,CXCL8,TNF,NLRP12,HSPA5,TNIP3,DAB2IP,PDE10A,IL12B,CIDEA,PHLDA3,INSIG1,PDE4D,TNFAIP6,RORA,IL1RN,IL12A,TNFAIP3,CFLAR,LIF
GO:0023057	Negative regulation of signaling	45	1053	0.4	2.22e-06	9913.ENSBTAP00000001066,9913.ENSBTAP00000001675,9913.ENSBTAP00000001745,9913.ENSBTAP00000002054,9913.ENSBTAP00000002398,9913.ENSBTAP00000004318,9913.ENSBTAP00000005642,9913.ENSBTAP00000008190,9913.ENSBTAP00000008322,9913.ENSBTAP00000008678,9913.ENSBTAP00000010425,9913.ENSBTAP00000010869,9913.ENSBTAP00000011106,9913.ENSBTAP00000011390,9913.ENSBTAP00000011779,9913.ENSBTAP00000012724,9913.ENSBTAP000…	ATAD1,NLRP3,IL1B,CSF2,GJA1,FST,RGS16,TLR4,IL1R2,PTPN1,SLAMF1,ACOD1,SOCS3,PDE4B,P2RX7,PLEK,PIK3IP1,SNAI2,RHOH,PTGS2,PTGIR,SFRP4,DAB2,OSM,PARP14,NFKBIA,CXCL8,TNF,NLRP12,HSPA5,TNIP3,DAB2IP,PDE10A,IL12B,CIDEA,PHLDA3,INSIG1,PDE4D,TNFAIP6,RORA,IL1RN,IL12A,TNFAIP3,CFLAR,LIF
GO:0051049	Regulation of transport	45	1270	0.32	0.0002	9913.ENSBTAP00000001066,9913.ENSBTAP00000001288,9913.ENSBTAP00000001745,9913.ENSBTAP00000002398,9913.ENSBTAP00000006011,9913.ENSBTAP00000007542,9913.ENSBTAP00000008190,9913.ENSBTAP00000008678,9913.ENSBTAP00000008858,9913.ENSBTAP00000009062,9913.ENSBTAP00000010425,9913.ENSBTAP00000010649,9913.ENSBTAP00000011146,9913.ENSBTAP00000011390,9913.ENSBTAP00000011779,9913.ENSBTAP00000011863,9913.ENSBTAP000…	ATAD1,KCNJ15,IL1B,GJA1,LGI3,ATP8B1,TLR4,PTPN1,GPR68,NOS2,SLAMF1,EDN1,MX2,PDE4B,P2RX7,PTX3,IL1A,TSPAN13,NEDD4,OAS2,SDC4,SFRP4,RSAD2,DAB2,OSM,NFKBIA,NKAIN1,CCL3,TNF,P2RY2,SLC7A11,KCNK13,INHBA,CCL5,CXCL9,MAP1B,IL12B,TGFB2,INSIG1,SPX,IL12A,AXL,SDC1,LIF,S100A8
GO:0007399	Nervous system development	43	1519	0.22	0.0217	9913.ENSBTAP00000000097,9913.ENSBTAP00000000289,9913.ENSBTAP00000000568,9913.ENSBTAP00000002231,9913.ENSBTAP00000002398,9913.ENSBTAP00000003981,9913.ENSBTAP00000004931,9913.ENSBTAP00000005660,9913.ENSBTAP00000007542,9913.ENSBTAP00000008190,9913.ENSBTAP00000010649,9913.ENSBTAP00000014907,9913.ENSBTAP00000015066,9913.ENSBTAP00000016206,9913.ENSBTAP00000017893,9913.ENSBTAP00000018331,9913.ENSBTAP000…	ALCAM,YWHAZ,TUBB3,TMEM107,GJA1,LAMA5,LPAR3,FOS,ATP8B1,TLR4,EDN1,CITED2,NREP,CSPG4,RHOH,NEDD4,SDC4,KIF5C,RND1,CCL3,IGF2BP2,BAIAP2,MANF,NRG1,HSPA5,EMB,POU3F1,SLC7A11,INHBA,MAP1B,DAB2IP,ACSL6,TGFB2,CAPG,S100A9,VCAN,GAS7,ECE1,RORA,TH,AXL,LIF,S100A8
GO:1901700	Response to oxygen-containing compound	42	959	0.41	3.27e-06	9913.ENSBTAP00000001745,9913.ENSBTAP00000005660,9913.ENSBTAP00000008190,9913.ENSBTAP00000008569,9913.ENSBTAP00000008678,9913.ENSBTAP00000009020,9913.ENSBTAP00000009062,9913.ENSBTAP00000010649,9913.ENSBTAP00000010869,9913.ENSBTAP00000011390,9913.ENSBTAP00000011779,9913.ENSBTAP00000013665,9913.ENSBTAP00000015905,9913.ENSBTAP00000017894,9913.ENSBTAP00000018669,9913.ENSBTAP00000019413,9913.ENSBTAP000…	IL1B,FOS,TLR4,SOD2,PTPN1,GCH1,NOS2,EDN1,ACOD1,PDE4B,P2RX7,IL1A,PLSCR4,AQP9,BPI,PTGIR,NFKBIA,SLC39A14,CXCL8,NFKB1,FOLR2,CCL3,TNF,CXCL2,PDGFC,IL18,TNIP3,NR4A1,DAB2IP,IL12B,CARD9,TGFB2,INSIG1,S100A9,CD80,RORA,TH,IL12A,AXL,TNFAIP3,KLHL22,S100A8
GO:0009968	Negative regulation of signal transduction	42	993	0.4	7.58e-06	9913.ENSBTAP00000001675,9913.ENSBTAP00000001745,9913.ENSBTAP00000002054,9913.ENSBTAP00000004318,9913.ENSBTAP00000005642,9913.ENSBTAP00000008190,9913.ENSBTAP00000008322,9913.ENSBTAP00000008678,9913.ENSBTAP00000010425,9913.ENSBTAP00000010869,9913.ENSBTAP00000011106,9913.ENSBTAP00000011390,9913.ENSBTAP00000011779,9913.ENSBTAP00000012724,9913.ENSBTAP00000014109,9913.ENSBTAP00000017600,9913.ENSBTAP000…	NLRP3,IL1B,CSF2,FST,RGS16,TLR4,IL1R2,PTPN1,SLAMF1,ACOD1,SOCS3,PDE4B,P2RX7,PLEK,PIK3IP1,SNAI2,RHOH,PTGS2,PTGIR,SFRP4,DAB2,PARP14,NFKBIA,CXCL8,TNF,NLRP12,HSPA5,TNIP3,DAB2IP,PDE10A,IL12B,CIDEA,PHLDA3,INSIG1,PDE4D,TNFAIP6,RORA,IL1RN,IL12A,TNFAIP3,CFLAR,LIF
GO:0035556	Intracellular signal transduction	42	1216	0.31	0.0007	9913.ENSBTAP00000000289,9913.ENSBTAP00000000977,9913.ENSBTAP00000001745,9913.ENSBTAP00000002341,9913.ENSBTAP00000007904,9913.ENSBTAP00000008190,9913.ENSBTAP00000009062,9913.ENSBTAP00000010649,9913.ENSBTAP00000010703,9913.ENSBTAP00000011106,9913.ENSBTAP00000011779,9913.ENSBTAP00000012724,9913.ENSBTAP00000016206,9913.ENSBTAP00000017893,9913.ENSBTAP00000018998,9913.ENSBTAP00000022183,9913.ENSBTAP000…	YWHAZ,BCL2A1,IL1B,PDPN,NFKB2,TLR4,NOS2,EDN1,IFIH1,SOCS3,P2RX7,PLEK,CSPG4,RHOH,RHOC,NFKBIA,RND1,CXCL8,NFKB1,CD40,CCL20,PEAR1,CCL3,BATF,TNF,TNFSF15,CCR6,CDC42EP2,NRG1,HMGA2,IL18,CCR9,DAB2IP,MAP3K8,CARD9,PHLDA3,PIK3CD,SORBS3,CDC42EP4,AXL,KLHL22,GPR155
GO:0048468	Cell development	42	1374	0.26	0.0066	9913.ENSBTAP00000000097,9913.ENSBTAP00000000289,9913.ENSBTAP00000000568,9913.ENSBTAP00000002398,9913.ENSBTAP00000002751,9913.ENSBTAP00000003981,9913.ENSBTAP00000004931,9913.ENSBTAP00000007542,9913.ENSBTAP00000008190,9913.ENSBTAP00000008858,9913.ENSBTAP00000010649,9913.ENSBTAP00000011863,9913.ENSBTAP00000013665,9913.ENSBTAP00000014907,9913.ENSBTAP00000015066,9913.ENSBTAP00000017600,9913.ENSBTAP000…	ALCAM,YWHAZ,TUBB3,GJA1,KLF5,LAMA5,LPAR3,ATP8B1,TLR4,GPR68,EDN1,PTX3,IL1A,CITED2,NREP,SNAI2,RHOH,NEDD4,PTGS2,SDC4,KIF5C,RND1,CLEC5A,CCR6,BAIAP2,MANF,EMB,POU3F1,TJP3,MAP1B,DAB2IP,TNFAIP6,S100A9,PVR,GAS7,EPAS1,ECE1,TH,AXL,SDC1,LIF,S100A8
GO:0051254	Positive regulation of RNA metabolic process	42	1545	0.21	0.0436	9913.ENSBTAP00000001675,9913.ENSBTAP00000001745,9913.ENSBTAP00000002720,9913.ENSBTAP00000002751,9913.ENSBTAP00000002786,9913.ENSBTAP00000005660,9913.ENSBTAP00000007580,9913.ENSBTAP00000007904,9913.ENSBTAP00000008190,9913.ENSBTAP00000010649,9913.ENSBTAP00000011729,9913.ENSBTAP00000013665,9913.ENSBTAP00000014907,9913.ENSBTAP00000016607,9913.ENSBTAP00000021501,9913.ENSBTAP00000021515,9913.ENSBTAP000…	NLRP3,IL1B,FZD1,KLF5,IL17A,FOS,IL4I1,NFKB2,TLR4,EDN1,PNPT1,IL1A,CITED2,DYRK1B,DAB2,OSM,NFKBIA,IL17F,STOX1,NFKB1,CD40,MAFF,CSF3,STAT4,BATF,TNF,APBB2,IRF1,HMGA2,POU3F1,IL18,RYBP,INHBA,NR4A1,DAB2IP,IL10,E2F8,TGFB2,SPX,EPAS1,RORA,LIF
GO:0045893	Positive regulation of transcription, DNA-templated	41	1437	0.23	0.024	9913.ENSBTAP00000001675,9913.ENSBTAP00000001745,9913.ENSBTAP00000002720,9913.ENSBTAP00000002751,9913.ENSBTAP00000002786,9913.ENSBTAP00000005660,9913.ENSBTAP00000007580,9913.ENSBTAP00000007904,9913.ENSBTAP00000008190,9913.ENSBTAP00000010649,9913.ENSBTAP00000013665,9913.ENSBTAP00000014907,9913.ENSBTAP00000016607,9913.ENSBTAP00000021501,9913.ENSBTAP00000021515,9913.ENSBTAP00000022183,9913.ENSBTAP000…	NLRP3,IL1B,FZD1,KLF5,IL17A,FOS,IL4I1,NFKB2,TLR4,EDN1,IL1A,CITED2,DYRK1B,DAB2,OSM,NFKBIA,IL17F,STOX1,NFKB1,CD40,MAFF,CSF3,STAT4,BATF,TNF,APBB2,IRF1,HMGA2,POU3F1,IL18,RYBP,INHBA,NR4A1,DAB2IP,IL10,E2F8,TGFB2,SPX,EPAS1,RORA,LIF
GO:0031347	Regulation of defense response	40	443	0.73	2.66e-14	9913.ENSBTAP00000000018,9913.ENSBTAP00000001675,9913.ENSBTAP00000001745,9913.ENSBTAP00000002786,9913.ENSBTAP00000008190,9913.ENSBTAP00000010366,9913.ENSBTAP00000010814,9913.ENSBTAP00000010869,9913.ENSBTAP00000011106,9913.ENSBTAP00000014591,9913.ENSBTAP00000015297,9913.ENSBTAP00000018774,9913.ENSBTAP00000021515,9913.ENSBTAP00000022152,9913.ENSBTAP00000022183,9913.ENSBTAP00000022393,9913.ENSBTAP000…	LTA,NLRP3,IL1B,IL17A,TLR4,IFIT1,NLRC4,ACOD1,SOCS3,NFKBIZ,IFI16,PTGS2,OSM,PARP14,NFKBIA,IL17F,NFKB1,NLRP1,CASP4,CCL3,TNF,CCL24,IL18RAP,NLRP12,ARG2,IL18,HERC5,IL10,IL27,IL12B,CARD9,TNFAIP6,S100A9,PVR,TYROBP,RORA,IL12A,N4BP1,TNFAIP3,S100A8
GO:0016477	Cell migration	40	775	0.48	1.41e-07	9913.ENSBTAP00000002398,9913.ENSBTAP00000002786,9913.ENSBTAP00000003981,9913.ENSBTAP00000009446,9913.ENSBTAP00000009480,9913.ENSBTAP00000010425,9913.ENSBTAP00000010649,9913.ENSBTAP00000011390,9913.ENSBTAP00000013399,9913.ENSBTAP00000016206,9913.ENSBTAP00000018998,9913.ENSBTAP00000020125,9913.ENSBTAP00000022199,9913.ENSBTAP00000024996,9913.ENSBTAP00000026275,9913.ENSBTAP00000028430,9913.ENSBTAP000…	GJA1,IL17A,LAMA5,CCL4,STRIP2,SLAMF1,EDN1,PDE4B,LOC504773,CSPG4,RHOC,SDC4,SLAMF8,RND1,CXCL8,CCL20,CCL3,TNF,CCR6,CCL24,CXCL2,TAP,CCL5,NR4A1,CCR9,CXCL9,SCHIP1,DAB2IP,IL12B,PIK3CD,TGFB2,TSPAN11,S100A9,IL12A,AXL,SDC1,TNFAIP3,CCN2,JAM2,S100A8
GO:0051336	Regulation of hydrolase activity	40	870	0.43	2.22e-06	9913.ENSBTAP00000000084,9913.ENSBTAP00000001675,9913.ENSBTAP00000004317,9913.ENSBTAP00000005642,9913.ENSBTAP00000009341,9913.ENSBTAP00000009446,9913.ENSBTAP00000010544,9913.ENSBTAP00000010814,9913.ENSBTAP00000011863,9913.ENSBTAP00000012724,9913.ENSBTAP00000013399,9913.ENSBTAP00000016856,9913.ENSBTAP00000018479,9913.ENSBTAP00000018774,9913.ENSBTAP00000018998,9913.ENSBTAP00000019232,9913.ENSBTAP000…	RECK,NLRP3,NAIP,RGS16,F3,CCL4,LOC112441507,NLRC4,PTX3,PLEK,LOC504773,OAS1Y,COL6A3,PTGS2,RHOC,SERPINE1,FERMT2,OAS2,TFPI2,SLC39A14,TIMP4,NLRP1,CD40,CCL20,SERPINB2,BIRC3,CCL3,TNF,TNFSF15,CCL24,NLRP12,LOC100298356,CCL5,NR4A1,DAB2IP,CARD9,TGFB2,S100A9,CFLAR,S100A8
GO:0043085	Positive regulation of catalytic activity	40	921	0.41	8.02e-06	9913.ENSBTAP00000001675,9913.ENSBTAP00000001745,9913.ENSBTAP00000005642,9913.ENSBTAP00000006422,9913.ENSBTAP00000008190,9913.ENSBTAP00000008678,9913.ENSBTAP00000009020,9913.ENSBTAP00000009062,9913.ENSBTAP00000009341,9913.ENSBTAP00000009446,9913.ENSBTAP00000010649,9913.ENSBTAP00000010814,9913.ENSBTAP00000011779,9913.ENSBTAP00000012724,9913.ENSBTAP00000013399,9913.ENSBTAP00000018998,9913.ENSBTAP000…	NLRP3,IL1B,RGS16,DDR2,TLR4,PTPN1,GCH1,NOS2,F3,CCL4,EDN1,NLRC4,P2RX7,PLEK,LOC504773,RHOC,FERMT2,ARRDC4,STOX1,RFK,NLRP1,CD40,CCL20,CCL3,TNF,TNFSF15,CCL24,NRG1,HMGA2,PDGFC,IL18,CCL5,DAB2IP,IL12B,CARD9,TGFB2,S100A9,AXL,CFLAR,S100A8
GO:0019220	Regulation of phosphate metabolic process	39	1140	0.31	0.0016	9913.ENSBTAP00000001745,9913.ENSBTAP00000002054,9913.ENSBTAP00000002385,9913.ENSBTAP00000006422,9913.ENSBTAP00000008190,9913.ENSBTAP00000008678,9913.ENSBTAP00000009062,9913.ENSBTAP00000010649,9913.ENSBTAP00000011106,9913.ENSBTAP00000011779,9913.ENSBTAP00000012724,9913.ENSBTAP00000014109,9913.ENSBTAP00000016206,9913.ENSBTAP00000018774,9913.ENSBTAP00000019278,9913.ENSBTAP00000021501,9913.ENSBTAP000…	IL1B,CSF2,SLC2A6,DDR2,TLR4,PTPN1,NOS2,EDN1,SOCS3,P2RX7,PLEK,PIK3IP1,CSPG4,PTGS2,FERMT2,DAB2,OSM,PARP14,STOX1,CD40,CSF3,TNF,TNFSF15,AK4,NRG1,NLRP12,HMGA2,PDGFC,IL18,INHBA,DAB2IP,IL12B,TGFB2,TNFRSF18,CD80,IL12A,AXL,TNFAIP3,LIF
GO:0001819	Positive regulation of cytokine production	38	343	0.82	4.31e-16	9913.ENSBTAP00000000018,9913.ENSBTAP00000001675,9913.ENSBTAP00000001745,9913.ENSBTAP00000002054,9913.ENSBTAP00000002786,9913.ENSBTAP00000008190,9913.ENSBTAP00000009062,9913.ENSBTAP00000009341,9913.ENSBTAP00000010425,9913.ENSBTAP00000010703,9913.ENSBTAP00000010814,9913.ENSBTAP00000011390,9913.ENSBTAP00000011469,9913.ENSBTAP00000011779,9913.ENSBTAP00000013665,9913.ENSBTAP00000016163,9913.ENSBTAP000…	LTA,NLRP3,IL1B,CSF2,IL17A,TLR4,NOS2,F3,SLAMF1,IFIH1,NLRC4,PDE4B,EIF2AK2,P2RX7,IL1A,CLEC4E,OAS2,RSAD2,OSM,IL17F,HHLA2,NLRP1,CLEC5A,CD40,CCL3,BATF,TNF,IRF1,IL18,S100A13,IL10,IL27,IL12B,CARD9,PDE4D,RORA,IL12A,SLC7A5
GO:0031399	Regulation of protein modification process	38	1260	0.25	0.015	9913.ENSBTAP00000001745,9913.ENSBTAP00000002054,9913.ENSBTAP00000006422,9913.ENSBTAP00000008190,9913.ENSBTAP00000008678,9913.ENSBTAP00000010649,9913.ENSBTAP00000011106,9913.ENSBTAP00000011779,9913.ENSBTAP00000016206,9913.ENSBTAP00000018774,9913.ENSBTAP00000019278,9913.ENSBTAP00000021501,9913.ENSBTAP00000021515,9913.ENSBTAP00000022152,9913.ENSBTAP00000024295,9913.ENSBTAP00000025324,9913.ENSBTAP000…	IL1B,CSF2,DDR2,TLR4,PTPN1,EDN1,SOCS3,P2RX7,CSPG4,PTGS2,FERMT2,DAB2,OSM,PARP14,ARRDC4,STOX1,CD40,CSF3,BIRC3,TNF,TNFSF15,NRG1,NLRP12,HSPA5,HMGA2,PDGFC,IL18,INHBA,DAB2IP,IL12B,TGFB2,TNFRSF18,EPAS1,CD80,IL12A,N4BP1,TNFAIP3,LIF
GO:0006954	Inflammatory response	37	322	0.83	4.31e-16	9913.ENSBTAP00000001675,9913.ENSBTAP00000001745,9913.ENSBTAP00000002786,9913.ENSBTAP00000004317,9913.ENSBTAP00000008190,9913.ENSBTAP00000009062,9913.ENSBTAP00000009341,9913.ENSBTAP00000009446,9913.ENSBTAP00000010425,9913.ENSBTAP00000010814,9913.ENSBTAP00000011779,9913.ENSBTAP00000013399,9913.ENSBTAP00000013665,9913.ENSBTAP00000014591,9913.ENSBTAP00000018774,9913.ENSBTAP00000019413,9913.ENSBTAP000…	NLRP3,IL1B,IL17A,NAIP,TLR4,NOS2,F3,CCL4,SLAMF1,NLRC4,P2RX7,LOC504773,IL1A,NFKBIZ,PTGS2,PTGIR,SLAMF8,IL17F,GGT5,CXCL8,NLRP1,CD40,CASP4,CCL20,S100A12,CCL3,TNF,CCL24,CXCL2,IL18,CCL5,CXCL9,S100A9,TYROBP,IL1RN,AXL,S100A8
GO:0051241	Negative regulation of multicellular organismal process	36	716	0.47	1.5e-06	9913.ENSBTAP00000000849,9913.ENSBTAP00000000944,9913.ENSBTAP00000002398,9913.ENSBTAP00000008190,9913.ENSBTAP00000008322,9913.ENSBTAP00000008858,9913.ENSBTAP00000010425,9913.ENSBTAP00000010911,9913.ENSBTAP00000011390,9913.ENSBTAP00000011779,9913.ENSBTAP00000017527,9913.ENSBTAP00000017600,9913.ENSBTAP00000018669,9913.ENSBTAP00000019232,9913.ENSBTAP00000022393,9913.ENSBTAP00000027016,9913.ENSBTAP000…	ADAMTS5,ADAMTS1,GJA1,TLR4,IL1R2,GPR68,SLAMF1,PROCR,PDE4B,P2RX7,CTLA4,SNAI2,BPI,SERPINE1,IL17F,NFKB1,CCL3,TNF,IRF1,NLRP12,ARG2,INHBA,DAB2IP,IL10,F11,IL12B,CIDEA,TGFB2,SPX,THBD,TNFAIP6,TYROBP,IL12A,N4BP1,AXL,TNFAIP3
GO:0042325	Regulation of phosphorylation	36	1020	0.32	0.0017	9913.ENSBTAP00000001745,9913.ENSBTAP00000002054,9913.ENSBTAP00000002385,9913.ENSBTAP00000006422,9913.ENSBTAP00000008190,9913.ENSBTAP00000008678,9913.ENSBTAP00000010649,9913.ENSBTAP00000011106,9913.ENSBTAP00000011779,9913.ENSBTAP00000014109,9913.ENSBTAP00000016206,9913.ENSBTAP00000018774,9913.ENSBTAP00000019278,9913.ENSBTAP00000021501,9913.ENSBTAP00000021515,9913.ENSBTAP00000022152,9913.ENSBTAP000…	IL1B,CSF2,SLC2A6,DDR2,TLR4,PTPN1,EDN1,SOCS3,P2RX7,PIK3IP1,CSPG4,PTGS2,FERMT2,DAB2,OSM,PARP14,STOX1,CD40,CSF3,TNF,TNFSF15,NRG1,NLRP12,HMGA2,PDGFC,IL18,INHBA,DAB2IP,IL12B,TGFB2,TNFRSF18,CD80,IL12A,AXL,TNFAIP3,LIF
GO:0019221	Cytokine-mediated signaling pathway	34	339	0.77	3.06e-13	9913.ENSBTAP00000001745,9913.ENSBTAP00000002054,9913.ENSBTAP00000002786,9913.ENSBTAP00000008322,9913.ENSBTAP00000009341,9913.ENSBTAP00000009446,9913.ENSBTAP00000013399,9913.ENSBTAP00000013665,9913.ENSBTAP00000017046,9913.ENSBTAP00000019477,9913.ENSBTAP00000021515,9913.ENSBTAP00000022183,9913.ENSBTAP00000022393,9913.ENSBTAP00000026275,9913.ENSBTAP00000026608,9913.ENSBTAP00000028430,9913.ENSBTAP000…	IL1B,CSF2,IL17A,IL1R2,F3,CCL4,LOC504773,IL1A,EBI3,OAS2,OSM,NFKBIA,IL17F,CXCL8,IL7R,CCL20,STAT4,CCL3,TNF,CCR6,CCL24,CXCL2,TRAF1,IRF1,IL18RAP,TNFSF13B,IL17REL,IL18,IL3RA,CCL5,CCR9,IL27,IL12B,TNFRSF18
GO:0050865	Regulation of cell activation	34	498	0.61	4.07e-09	9913.ENSBTAP00000001675,9913.ENSBTAP00000001745,9913.ENSBTAP00000002341,9913.ENSBTAP00000007580,9913.ENSBTAP00000008190,9913.ENSBTAP00000010425,9913.ENSBTAP00000012724,9913.ENSBTAP00000013665,9913.ENSBTAP00000014072,9913.ENSBTAP00000014591,9913.ENSBTAP00000017527,9913.ENSBTAP00000017893,9913.ENSBTAP00000018168,9913.ENSBTAP00000018669,9913.ENSBTAP00000020125,9913.ENSBTAP00000022199,9913.ENSBTAP000…	NLRP3,IL1B,PDPN,IL4I1,TLR4,SLAMF1,PLEK,IL1A,BOLA-DRA,NFKBIZ,CTLA4,RHOH,SLC46A2,BPI,SDC4,SLAMF8,HHLA2,IL7R,CD40,IRF1,ARG2,TNFSF9,TNFSF13B,IL18,IL10,IL27,IL12B,PVR,CD80,TYROBP,RORA,IL12A,AXL,TNFAIP3
GO:0008284	Positive regulation of cell population proliferation	34	674	0.47	3.05e-06	9913.ENSBTAP00000000944,9913.ENSBTAP00000001745,9913.ENSBTAP00000002054,9913.ENSBTAP00000002398,9913.ENSBTAP00000006422,9913.ENSBTAP00000008190,9913.ENSBTAP00000009341,9913.ENSBTAP00000010425,9913.ENSBTAP00000010649,9913.ENSBTAP00000013665,9913.ENSBTAP00000019278,9913.ENSBTAP00000021515,9913.ENSBTAP00000024479,9913.ENSBTAP00000026608,9913.ENSBTAP00000027602,9913.ENSBTAP00000027630,9913.ENSBTAP000…	ADAMTS1,IL1B,CSF2,GJA1,DDR2,TLR4,F3,SLAMF1,EDN1,IL1A,FERMT2,OSM,HHLA2,IL7R,FOLR2,CD40,CSF3,TNF,CCL24,HMGA2,PDGFC,TNFSF9,TNFSF13B,IL18,CCL5,NR4A1,S100A13,IL12B,PIK3CD,TGFB2,CD80,IL12A,TNFAIP3,LIF
GO:0060548	Negative regulation of cell death	34	767	0.42	4.16e-05	9913.ENSBTAP00000000977,9913.ENSBTAP00000001745,9913.ENSBTAP00000002054,9913.ENSBTAP00000004317,9913.ENSBTAP00000008678,9913.ENSBTAP00000011106,9913.ENSBTAP00000011469,9913.ENSBTAP00000014907,9913.ENSBTAP00000015092,9913.ENSBTAP00000017600,9913.ENSBTAP00000018168,9913.ENSBTAP00000018774,9913.ENSBTAP00000019278,9913.ENSBTAP00000021501,9913.ENSBTAP00000026608,9913.ENSBTAP00000027255,9913.ENSBTAP000…	BCL2A1,IL1B,CSF2,NAIP,PTPN1,SOCS3,EIF2AK2,CITED2,IER3,SNAI2,SLC46A2,PTGS2,FERMT2,DAB2,IL7R,CLEC5A,SERPINB2,BIRC3,TNF,HSPA5,HMGA2,ARG2,SLC7A11,CCL5,NR4A1,IL27,CIDEA,LYPD3,TNFRSF18,ASNS,AXL,TNFAIP3,CFLAR,CCN2
GO:0040012	Regulation of locomotion	34	798	0.4	9.04e-05	9913.ENSBTAP00000000084,9913.ENSBTAP00000000944,9913.ENSBTAP00000001745,9913.ENSBTAP00000002341,9913.ENSBTAP00000002398,9913.ENSBTAP00000006422,9913.ENSBTAP00000008190,9913.ENSBTAP00000010425,9913.ENSBTAP00000010649,9913.ENSBTAP00000014907,9913.ENSBTAP00000017600,9913.ENSBTAP00000017893,9913.ENSBTAP00000018998,9913.ENSBTAP00000019278,9913.ENSBTAP00000020125,9913.ENSBTAP00000021501,9913.ENSBTAP000…	RECK,ADAMTS1,IL1B,PDPN,GJA1,DDR2,TLR4,SLAMF1,EDN1,CITED2,SNAI2,RHOH,RHOC,FERMT2,SDC4,DAB2,CXCL8,CD40,CCL20,CCL3,TNF,CCR6,CCL24,CHST2,HSPA5,PDGFC,CCL5,DAB2IP,PIK3CD,TGFB2,TNFAIP6,TNFRSF18,IL12A,JAM2
GO:0044092	Negative regulation of molecular function	34	917	0.34	0.0012	9913.ENSBTAP00000000084,9913.ENSBTAP00000004317,9913.ENSBTAP00000004318,9913.ENSBTAP00000008678,9913.ENSBTAP00000010366,9913.ENSBTAP00000010544,9913.ENSBTAP00000011863,9913.ENSBTAP00000014109,9913.ENSBTAP00000017893,9913.ENSBTAP00000018331,9913.ENSBTAP00000018479,9913.ENSBTAP00000018774,9913.ENSBTAP00000019232,9913.ENSBTAP00000020424,9913.ENSBTAP00000021062,9913.ENSBTAP00000021501,9913.ENSBTAP000…	RECK,NAIP,FST,PTPN1,IFIT1,LOC112441507,PTX3,PIK3IP1,RHOH,NEDD4,COL6A3,PTGS2,SERPINE1,SFRP4,TFPI2,DAB2,NFKBIA,SLC39A14,TIMP4,NFKB1,SERPINB2,BIRC3,CCL3,TNF,IFIT2,NLRP12,HMGA2,LOC100298356,NR4A1,DAB2IP,GPR87,TGFB2,IL1RN,TNFAIP3
GO:0022008	Neurogenesis	34	1034	0.29	0.0076	9913.ENSBTAP00000000097,9913.ENSBTAP00000000289,9913.ENSBTAP00000000568,9913.ENSBTAP00000002398,9913.ENSBTAP00000003981,9913.ENSBTAP00000004931,9913.ENSBTAP00000007542,9913.ENSBTAP00000008190,9913.ENSBTAP00000010649,9913.ENSBTAP00000015066,9913.ENSBTAP00000016206,9913.ENSBTAP00000017893,9913.ENSBTAP00000018331,9913.ENSBTAP00000020125,9913.ENSBTAP00000024127,9913.ENSBTAP00000024996,9913.ENSBTAP000…	ALCAM,YWHAZ,TUBB3,GJA1,LAMA5,LPAR3,ATP8B1,TLR4,EDN1,NREP,CSPG4,RHOH,NEDD4,SDC4,KIF5C,RND1,CCL3,BAIAP2,MANF,EMB,POU3F1,INHBA,MAP1B,DAB2IP,ACSL6,TGFB2,S100A9,GAS7,ECE1,RORA,TH,AXL,LIF,S100A8
GO:0045944	Positive regulation of transcription by RNA polymerase II	34	1078	0.27	0.0143	9913.ENSBTAP00000001675,9913.ENSBTAP00000002751,9913.ENSBTAP00000002786,9913.ENSBTAP00000005660,9913.ENSBTAP00000007580,9913.ENSBTAP00000007904,9913.ENSBTAP00000008190,9913.ENSBTAP00000010649,9913.ENSBTAP00000013665,9913.ENSBTAP00000014907,9913.ENSBTAP00000021501,9913.ENSBTAP00000021515,9913.ENSBTAP00000022183,9913.ENSBTAP00000022393,9913.ENSBTAP00000025324,9913.ENSBTAP00000027016,9913.ENSBTAP000…	NLRP3,KLF5,IL17A,FOS,IL4I1,NFKB2,TLR4,EDN1,IL1A,CITED2,DAB2,OSM,NFKBIA,IL17F,STOX1,NFKB1,CD40,MAFF,CSF3,STAT4,BATF,TNF,APBB2,IRF1,HMGA2,IL18,INHBA,NR4A1,DAB2IP,E2F8,SPX,EPAS1,RORA,LIF
GO:0050778	Positive regulation of immune response	33	396	0.69	8.09e-11	9913.ENSBTAP00000000018,9913.ENSBTAP00000001675,9913.ENSBTAP00000001745,9913.ENSBTAP00000002786,9913.ENSBTAP00000008190,9913.ENSBTAP00000009800,9913.ENSBTAP00000010425,9913.ENSBTAP00000010814,9913.ENSBTAP00000010869,9913.ENSBTAP00000011390,9913.ENSBTAP00000011779,9913.ENSBTAP00000014072,9913.ENSBTAP00000014591,9913.ENSBTAP00000015297,9913.ENSBTAP00000017527,9913.ENSBTAP00000021373,9913.ENSBTAP000…	LTA,NLRP3,IL1B,IL17A,TLR4,CFB,SLAMF1,NLRC4,ACOD1,PDE4B,P2RX7,BOLA-DRA,NFKBIZ,IFI16,CTLA4,RSAD2,IL17F,HHLA2,CD40,TNF,IL18RAP,TNFSF13B,IL18,CFD,IL12B,CARD9,C1S,PDE4D,CD1B,PVR,TYROBP,CFI,IL12A
GO:0033993	Response to lipid	33	419	0.67	2.9e-10	9913.ENSBTAP00000001745,9913.ENSBTAP00000008190,9913.ENSBTAP00000009020,9913.ENSBTAP00000009062,9913.ENSBTAP00000010869,9913.ENSBTAP00000011390,9913.ENSBTAP00000011779,9913.ENSBTAP00000013665,9913.ENSBTAP00000015905,9913.ENSBTAP00000018331,9913.ENSBTAP00000018669,9913.ENSBTAP00000019413,9913.ENSBTAP00000022183,9913.ENSBTAP00000026275,9913.ENSBTAP00000027016,9913.ENSBTAP00000035305,9913.ENSBTAP000…	IL1B,TLR4,GCH1,NOS2,ACOD1,PDE4B,P2RX7,IL1A,PLSCR4,NEDD4,BPI,PTGIR,NFKBIA,CXCL8,NFKB1,CCL3,TNF,CXCL2,IL18,TNIP3,DAB2IP,IL10,IL12B,TGFB2,INSIG1,S100A9,CD80,RORA,IL1RN,IL12A,AXL,TNFAIP3,S100A8
GO:0030155	Regulation of cell adhesion	33	598	0.51	8.02e-07	9913.ENSBTAP00000001675,9913.ENSBTAP00000001745,9913.ENSBTAP00000002341,9913.ENSBTAP00000007580,9913.ENSBTAP00000010425,9913.ENSBTAP00000013665,9913.ENSBTAP00000014072,9913.ENSBTAP00000014591,9913.ENSBTAP00000014907,9913.ENSBTAP00000017527,9913.ENSBTAP00000017600,9913.ENSBTAP00000017893,9913.ENSBTAP00000019278,9913.ENSBTAP00000020125,9913.ENSBTAP00000024479,9913.ENSBTAP00000024996,9913.ENSBTAP000…	NLRP3,IL1B,PDPN,IL4I1,SLAMF1,IL1A,BOLA-DRA,NFKBIZ,CITED2,CTLA4,SNAI2,RHOH,FERMT2,SDC4,HHLA2,RND1,CXCL8,IL7R,TNF,CHST2,IRF1,ARG2,TNFSF9,TNFSF13B,IL18,IL12B,TGFB2,TNFRSF18,CD80,IL1RN,IL12A,ASS1,LIF
GO:0045597	Positive regulation of cell differentiation	33	628	0.49	2.12e-06	9913.ENSBTAP00000001675,9913.ENSBTAP00000001745,9913.ENSBTAP00000002054,9913.ENSBTAP00000002341,9913.ENSBTAP00000002398,9913.ENSBTAP00000002751,9913.ENSBTAP00000002786,9913.ENSBTAP00000004931,9913.ENSBTAP00000005660,9913.ENSBTAP00000006422,9913.ENSBTAP00000007580,9913.ENSBTAP00000008858,9913.ENSBTAP00000010649,9913.ENSBTAP00000011106,9913.ENSBTAP00000014072,9913.ENSBTAP00000014591,9913.ENSBTAP000…	NLRP3,IL1B,CSF2,PDPN,GJA1,KLF5,IL17A,LPAR3,FOS,DDR2,IL4I1,GPR68,EDN1,SOCS3,BOLA-DRA,NFKBIZ,RHOH,PTGS2,FERMT2,SFRP4,DAB2,IL7R,CSF3,TNF,TNFSF9,IL18,INHBA,CXCL9,IL12B,TGFB2,AXL,CCN2,LIF
GO:0022603	Regulation of anatomical structure morphogenesis	33	689	0.45	1.31e-05	9913.ENSBTAP00000000084,9913.ENSBTAP00000000944,9913.ENSBTAP00000001745,9913.ENSBTAP00000002341,9913.ENSBTAP00000002398,9913.ENSBTAP00000004931,9913.ENSBTAP00000009341,9913.ENSBTAP00000009480,9913.ENSBTAP00000013665,9913.ENSBTAP00000014907,9913.ENSBTAP00000017893,9913.ENSBTAP00000018331,9913.ENSBTAP00000018998,9913.ENSBTAP00000019232,9913.ENSBTAP00000019278,9913.ENSBTAP00000021501,9913.ENSBTAP000…	RECK,ADAMTS1,IL1B,PDPN,GJA1,LPAR3,F3,STRIP2,IL1A,CITED2,RHOH,NEDD4,RHOC,SERPINE1,FERMT2,DAB2,IL17F,RND1,STOX1,CXCL8,CD40,CCL3,TNF,CCL24,BAIAP2,CDC42EP2,TNFSF13B,DAB2IP,PIK3CD,TGFB2,CDC42EP4,TNFAIP3,LIF
GO:1901701	Cellular response to oxygen-containing compound	33	721	0.43	3.19e-05	9913.ENSBTAP00000001745,9913.ENSBTAP00000005660,9913.ENSBTAP00000008190,9913.ENSBTAP00000008569,9913.ENSBTAP00000008678,9913.ENSBTAP00000009062,9913.ENSBTAP00000010649,9913.ENSBTAP00000010869,9913.ENSBTAP00000011390,9913.ENSBTAP00000013665,9913.ENSBTAP00000015905,9913.ENSBTAP00000017894,9913.ENSBTAP00000018669,9913.ENSBTAP00000022183,9913.ENSBTAP00000025599,9913.ENSBTAP00000026275,9913.ENSBTAP000…	IL1B,FOS,TLR4,SOD2,PTPN1,NOS2,EDN1,ACOD1,PDE4B,IL1A,PLSCR4,AQP9,BPI,NFKBIA,SLC39A14,CXCL8,NFKB1,FOLR2,CCL3,TNF,CXCL2,PDGFC,IL18,TNIP3,NR4A1,DAB2IP,IL12B,INSIG1,CD80,RORA,AXL,TNFAIP3,KLHL22
GO:0030334	Regulation of cell migration	33	722	0.43	3.27e-05	9913.ENSBTAP00000000084,9913.ENSBTAP00000000944,9913.ENSBTAP00000001745,9913.ENSBTAP00000002341,9913.ENSBTAP00000002398,9913.ENSBTAP00000006422,9913.ENSBTAP00000008190,9913.ENSBTAP00000010425,9913.ENSBTAP00000010649,9913.ENSBTAP00000014907,9913.ENSBTAP00000017600,9913.ENSBTAP00000017893,9913.ENSBTAP00000018998,9913.ENSBTAP00000019278,9913.ENSBTAP00000020125,9913.ENSBTAP00000021501,9913.ENSBTAP000…	RECK,ADAMTS1,IL1B,PDPN,GJA1,DDR2,TLR4,SLAMF1,EDN1,CITED2,SNAI2,RHOH,RHOC,FERMT2,SDC4,DAB2,CD40,CCL20,CCL3,TNF,CCR6,CCL24,CHST2,HSPA5,PDGFC,CCL5,DAB2IP,PIK3CD,TGFB2,TNFAIP6,TNFRSF18,IL12A,JAM2
GO:0045937	Positive regulation of phosphate metabolic process	33	734	0.42	4.48e-05	9913.ENSBTAP00000001745,9913.ENSBTAP00000002054,9913.ENSBTAP00000006422,9913.ENSBTAP00000008190,9913.ENSBTAP00000008678,9913.ENSBTAP00000009062,9913.ENSBTAP00000010649,9913.ENSBTAP00000011779,9913.ENSBTAP00000012724,9913.ENSBTAP00000016206,9913.ENSBTAP00000018774,9913.ENSBTAP00000019278,9913.ENSBTAP00000021501,9913.ENSBTAP00000021515,9913.ENSBTAP00000022152,9913.ENSBTAP00000025324,9913.ENSBTAP000…	IL1B,CSF2,DDR2,TLR4,PTPN1,NOS2,EDN1,P2RX7,PLEK,CSPG4,PTGS2,FERMT2,DAB2,OSM,PARP14,STOX1,CD40,CSF3,TNF,TNFSF15,NRG1,HMGA2,PDGFC,IL18,INHBA,DAB2IP,IL12B,TGFB2,TNFRSF18,CD80,IL12A,AXL,LIF
GO:0031401	Positive regulation of protein modification process	33	816	0.38	0.00033	9913.ENSBTAP00000001745,9913.ENSBTAP00000002054,9913.ENSBTAP00000006422,9913.ENSBTAP00000008190,9913.ENSBTAP00000008678,9913.ENSBTAP00000010649,9913.ENSBTAP00000011779,9913.ENSBTAP00000016206,9913.ENSBTAP00000018774,9913.ENSBTAP00000019278,9913.ENSBTAP00000021501,9913.ENSBTAP00000021515,9913.ENSBTAP00000022152,9913.ENSBTAP00000024295,9913.ENSBTAP00000025324,9913.ENSBTAP00000027630,9913.ENSBTAP000…	IL1B,CSF2,DDR2,TLR4,PTPN1,EDN1,P2RX7,CSPG4,PTGS2,FERMT2,DAB2,OSM,PARP14,ARRDC4,STOX1,CD40,CSF3,BIRC3,TNF,TNFSF15,NRG1,HSPA5,HMGA2,PDGFC,IL18,INHBA,DAB2IP,IL12B,TGFB2,TNFRSF18,CD80,IL12A,LIF
GO:0001932	Regulation of protein phosphorylation	33	894	0.34	0.0016	9913.ENSBTAP00000001745,9913.ENSBTAP00000002054,9913.ENSBTAP00000006422,9913.ENSBTAP00000008190,9913.ENSBTAP00000008678,9913.ENSBTAP00000010649,9913.ENSBTAP00000011106,9913.ENSBTAP00000011779,9913.ENSBTAP00000016206,9913.ENSBTAP00000018774,9913.ENSBTAP00000019278,9913.ENSBTAP00000021501,9913.ENSBTAP00000021515,9913.ENSBTAP00000022152,9913.ENSBTAP00000025324,9913.ENSBTAP00000027630,9913.ENSBTAP000…	IL1B,CSF2,DDR2,TLR4,PTPN1,EDN1,SOCS3,P2RX7,CSPG4,PTGS2,FERMT2,DAB2,OSM,PARP14,STOX1,CD40,CSF3,TNF,TNFSF15,NRG1,NLRP12,HMGA2,PDGFC,IL18,INHBA,DAB2IP,IL12B,TGFB2,TNFRSF18,CD80,IL12A,TNFAIP3,LIF
GO:0002694	Regulation of leukocyte activation	32	462	0.61	1.12e-08	9913.ENSBTAP00000001675,9913.ENSBTAP00000001745,9913.ENSBTAP00000007580,9913.ENSBTAP00000008190,9913.ENSBTAP00000010425,9913.ENSBTAP00000013665,9913.ENSBTAP00000014072,9913.ENSBTAP00000014591,9913.ENSBTAP00000017527,9913.ENSBTAP00000017893,9913.ENSBTAP00000018168,9913.ENSBTAP00000018669,9913.ENSBTAP00000020125,9913.ENSBTAP00000022199,9913.ENSBTAP00000024479,9913.ENSBTAP00000026608,9913.ENSBTAP000…	NLRP3,IL1B,IL4I1,TLR4,SLAMF1,IL1A,BOLA-DRA,NFKBIZ,CTLA4,RHOH,SLC46A2,BPI,SDC4,SLAMF8,HHLA2,IL7R,CD40,IRF1,ARG2,TNFSF9,TNFSF13B,IL18,IL10,IL27,IL12B,PVR,CD80,TYROBP,RORA,IL12A,AXL,TNFAIP3
GO:0030162	Regulation of proteolysis	32	645	0.47	9.99e-06	9913.ENSBTAP00000000084,9913.ENSBTAP00000001675,9913.ENSBTAP00000001745,9913.ENSBTAP00000004317,9913.ENSBTAP00000005970,9913.ENSBTAP00000008322,9913.ENSBTAP00000009341,9913.ENSBTAP00000010544,9913.ENSBTAP00000010814,9913.ENSBTAP00000018479,9913.ENSBTAP00000018774,9913.ENSBTAP00000019232,9913.ENSBTAP00000021062,9913.ENSBTAP00000021501,9913.ENSBTAP00000026999,9913.ENSBTAP00000027232,9913.ENSBTAP000…	RECK,NLRP3,IL1B,NAIP,NUB1,IL1R2,F3,LOC112441507,NLRC4,COL6A3,PTGS2,SERPINE1,TFPI2,DAB2,TIMP4,NLRP1,SERPINB2,BIRC3,CCL3,TNF,TNFSF15,NLRP12,LOC100298356,RYBP,NR4A1,DAB2IP,IL10,CARD9,S100A9,N4BP1,CFLAR,S100A8
GO:0010629	Negative regulation of gene expression	32	700	0.43	4.63e-05	9913.ENSBTAP00000002384,9913.ENSBTAP00000008190,9913.ENSBTAP00000008322,9913.ENSBTAP00000009062,9913.ENSBTAP00000010425,9913.ENSBTAP00000011469,9913.ENSBTAP00000011729,9913.ENSBTAP00000014907,9913.ENSBTAP00000018669,9913.ENSBTAP00000019232,9913.ENSBTAP00000019812,9913.ENSBTAP00000022152,9913.ENSBTAP00000025324,9913.ENSBTAP00000026275,9913.ENSBTAP00000027016,9913.ENSBTAP00000035305,9913.ENSBTAP000…	STC2,TLR4,IL1R2,NOS2,SLAMF1,EIF2AK2,PNPT1,CITED2,BPI,SERPINE1,DNMT3L,PARP14,STOX1,CXCL8,NFKB1,CCL3,TNF,NLRP12,HMGA2,ARG2,IL10,IL12B,CIDEA,TGFB2,LMNB1,TYROBP,IL12A,N4BP1,AXL,TNFAIP3,CCN2,SLC7A5
GO:0001775	Cell activation	31	507	0.56	2.7e-07	9913.ENSBTAP00000002054,9913.ENSBTAP00000002751,9913.ENSBTAP00000002786,9913.ENSBTAP00000007904,9913.ENSBTAP00000008190,9913.ENSBTAP00000010425,9913.ENSBTAP00000011779,9913.ENSBTAP00000012724,9913.ENSBTAP00000016163,9913.ENSBTAP00000017893,9913.ENSBTAP00000021373,9913.ENSBTAP00000026275,9913.ENSBTAP00000026608,9913.ENSBTAP00000027630,9913.ENSBTAP00000033855,9913.ENSBTAP00000034009,9913.ENSBTAP000…	CSF2,KLF5,IL17A,NFKB2,TLR4,SLAMF1,P2RX7,PLEK,CLEC4E,RHOH,RSAD2,CXCL8,IL7R,CD40,PEAR1,S100A12,CCL3,BATF,TNF,IRF1,IL18RAP,TNFSF13B,SLC7A11,IL18,CCR9,S100A13,IL12B,TYROBP,RORA,IL12A,AXL
GO:0042327	Positive regulation of phosphorylation	31	673	0.43	5.91e-05	9913.ENSBTAP00000001745,9913.ENSBTAP00000002054,9913.ENSBTAP00000006422,9913.ENSBTAP00000008190,9913.ENSBTAP00000008678,9913.ENSBTAP00000010649,9913.ENSBTAP00000011779,9913.ENSBTAP00000016206,9913.ENSBTAP00000018774,9913.ENSBTAP00000019278,9913.ENSBTAP00000021501,9913.ENSBTAP00000021515,9913.ENSBTAP00000022152,9913.ENSBTAP00000025324,9913.ENSBTAP00000027630,9913.ENSBTAP00000028610,9913.ENSBTAP000…	IL1B,CSF2,DDR2,TLR4,PTPN1,EDN1,P2RX7,CSPG4,PTGS2,FERMT2,DAB2,OSM,PARP14,STOX1,CD40,CSF3,TNF,TNFSF15,NRG1,HMGA2,PDGFC,IL18,INHBA,DAB2IP,IL12B,TGFB2,TNFRSF18,CD80,IL12A,AXL,LIF
GO:0043066	Negative regulation of apoptotic process	31	686	0.43	8.46e-05	9913.ENSBTAP00000000977,9913.ENSBTAP00000001745,9913.ENSBTAP00000002054,9913.ENSBTAP00000004317,9913.ENSBTAP00000008678,9913.ENSBTAP00000011106,9913.ENSBTAP00000011469,9913.ENSBTAP00000014907,9913.ENSBTAP00000015092,9913.ENSBTAP00000017600,9913.ENSBTAP00000018168,9913.ENSBTAP00000018774,9913.ENSBTAP00000021501,9913.ENSBTAP00000026608,9913.ENSBTAP00000027255,9913.ENSBTAP00000031506,9913.ENSBTAP000…	BCL2A1,IL1B,CSF2,NAIP,PTPN1,SOCS3,EIF2AK2,CITED2,IER3,SNAI2,SLC46A2,PTGS2,DAB2,IL7R,CLEC5A,SERPINB2,BIRC3,TNF,HSPA5,HMGA2,ARG2,CCL5,NR4A1,IL27,CIDEA,LYPD3,TNFRSF18,ASNS,AXL,TNFAIP3,CFLAR
GO:0051130	Positive regulation of cellular component organization	31	813	0.35	0.0015	9913.ENSBTAP00000001066,9913.ENSBTAP00000001745,9913.ENSBTAP00000002054,9913.ENSBTAP00000002341,9913.ENSBTAP00000002786,9913.ENSBTAP00000004931,9913.ENSBTAP00000006422,9913.ENSBTAP00000008190,9913.ENSBTAP00000010649,9913.ENSBTAP00000011779,9913.ENSBTAP00000012724,9913.ENSBTAP00000013665,9913.ENSBTAP00000018998,9913.ENSBTAP00000019278,9913.ENSBTAP00000020125,9913.ENSBTAP00000020424,9913.ENSBTAP000…	ATAD1,IL1B,CSF2,PDPN,IL17A,LPAR3,DDR2,TLR4,EDN1,P2RX7,PLEK,IL1A,RHOC,FERMT2,SDC4,SFRP4,DAB2,CSF3,TNF,CCL24,BAIAP2,CDC42EP2,CXCL9,DAB2IP,TGFB2,SORBS3,TYROBP,CDC42EP4,AXL,SDC1,CCN2
GO:0032103	Positive regulation of response to external stimulus	30	327	0.73	1.01e-10	9913.ENSBTAP00000000018,9913.ENSBTAP00000001745,9913.ENSBTAP00000002786,9913.ENSBTAP00000008190,9913.ENSBTAP00000010425,9913.ENSBTAP00000010814,9913.ENSBTAP00000010869,9913.ENSBTAP00000014591,9913.ENSBTAP00000015297,9913.ENSBTAP00000018774,9913.ENSBTAP00000021515,9913.ENSBTAP00000022183,9913.ENSBTAP00000022393,9913.ENSBTAP00000026275,9913.ENSBTAP00000027232,9913.ENSBTAP00000027820,9913.ENSBTAP000…	LTA,IL1B,IL17A,TLR4,SLAMF1,NLRC4,ACOD1,NFKBIZ,IFI16,PTGS2,OSM,NFKBIA,IL17F,CXCL8,NLRP1,CASP4,CCL3,TNF,CCR6,CCL24,IL18RAP,IL18,CCL5,IL12B,CARD9,S100A9,PVR,TYROBP,IL12A,S100A8
GO:0001934	Positive regulation of protein phosphorylation	30	603	0.47	2.16e-05	9913.ENSBTAP00000001745,9913.ENSBTAP00000002054,9913.ENSBTAP00000006422,9913.ENSBTAP00000008190,9913.ENSBTAP00000008678,9913.ENSBTAP00000010649,9913.ENSBTAP00000011779,9913.ENSBTAP00000016206,9913.ENSBTAP00000018774,9913.ENSBTAP00000019278,9913.ENSBTAP00000021501,9913.ENSBTAP00000021515,9913.ENSBTAP00000022152,9913.ENSBTAP00000025324,9913.ENSBTAP00000027630,9913.ENSBTAP00000028610,9913.ENSBTAP000…	IL1B,CSF2,DDR2,TLR4,PTPN1,EDN1,P2RX7,CSPG4,PTGS2,FERMT2,DAB2,OSM,PARP14,STOX1,CD40,CSF3,TNF,TNFSF15,NRG1,HMGA2,PDGFC,IL18,INHBA,DAB2IP,IL12B,TGFB2,TNFRSF18,CD80,IL12A,LIF
GO:0009719	Response to endogenous stimulus	30	913	0.29	0.0157	9913.ENSBTAP00000002231,9913.ENSBTAP00000004318,9913.ENSBTAP00000005660,9913.ENSBTAP00000008190,9913.ENSBTAP00000008678,9913.ENSBTAP00000009062,9913.ENSBTAP00000010649,9913.ENSBTAP00000011390,9913.ENSBTAP00000014907,9913.ENSBTAP00000017046,9913.ENSBTAP00000017600,9913.ENSBTAP00000017894,9913.ENSBTAP00000018331,9913.ENSBTAP00000019278,9913.ENSBTAP00000025599,9913.ENSBTAP00000026275,9913.ENSBTAP000…	TMEM107,FST,FOS,TLR4,PTPN1,NOS2,EDN1,PDE4B,CITED2,EBI3,SNAI2,AQP9,NEDD4,FERMT2,SLC39A14,CXCL8,TIMP4,NFKB1,FOLR2,TNF,HMCN1,PDGFC,NR4A1,IL10,PTPN12,TGFB2,INSIG1,IL1RN,CCN2,KLHL22
GO:0002237	Response to molecule of bacterial origin	29	194	0.95	4.43e-15	9913.ENSBTAP00000001745,9913.ENSBTAP00000008190,9913.ENSBTAP00000009020,9913.ENSBTAP00000009062,9913.ENSBTAP00000010869,9913.ENSBTAP00000011390,9913.ENSBTAP00000011779,9913.ENSBTAP00000013665,9913.ENSBTAP00000015905,9913.ENSBTAP00000018669,9913.ENSBTAP00000019413,9913.ENSBTAP00000022183,9913.ENSBTAP00000026275,9913.ENSBTAP00000027016,9913.ENSBTAP00000035305,9913.ENSBTAP00000035682,9913.ENSBTAP000…	IL1B,TLR4,GCH1,NOS2,ACOD1,PDE4B,P2RX7,IL1A,PLSCR4,BPI,PTGIR,NFKBIA,CXCL8,NFKB1,CCL3,TNF,CXCL2,IL18,TNIP3,DAB2IP,IL10,IL12B,CARD9,S100A9,CD80,IL12A,AXL,TNFAIP3,S100A8
GO:0051249	Regulation of lymphocyte activation	29	396	0.64	2.42e-08	9913.ENSBTAP00000001675,9913.ENSBTAP00000001745,9913.ENSBTAP00000007580,9913.ENSBTAP00000008190,9913.ENSBTAP00000010425,9913.ENSBTAP00000013665,9913.ENSBTAP00000014072,9913.ENSBTAP00000014591,9913.ENSBTAP00000017527,9913.ENSBTAP00000017893,9913.ENSBTAP00000018168,9913.ENSBTAP00000020125,9913.ENSBTAP00000022199,9913.ENSBTAP00000024479,9913.ENSBTAP00000026608,9913.ENSBTAP00000027630,9913.ENSBTAP000…	NLRP3,IL1B,IL4I1,TLR4,SLAMF1,IL1A,BOLA-DRA,NFKBIZ,CTLA4,RHOH,SLC46A2,SDC4,SLAMF8,HHLA2,IL7R,CD40,IRF1,ARG2,TNFSF9,TNFSF13B,IL18,IL10,IL27,IL12B,CD80,TYROBP,IL12A,AXL,TNFAIP3
GO:0002520	Immune system development	29	595	0.46	4.63e-05	9913.ENSBTAP00000000018,9913.ENSBTAP00000002054,9913.ENSBTAP00000004318,9913.ENSBTAP00000005660,9913.ENSBTAP00000007904,9913.ENSBTAP00000008606,9913.ENSBTAP00000008858,9913.ENSBTAP00000010425,9913.ENSBTAP00000010869,9913.ENSBTAP00000012724,9913.ENSBTAP00000014907,9913.ENSBTAP00000016163,9913.ENSBTAP00000017893,9913.ENSBTAP00000018168,9913.ENSBTAP00000021373,9913.ENSBTAP00000026608,9913.ENSBTAP000…	LTA,CSF2,FST,FOS,NFKB2,ESCO2,GPR68,SLAMF1,ACOD1,PLEK,CITED2,CLEC4E,RHOH,SLC46A2,RSAD2,IL7R,CLEC5A,BATF,TNF,IRF1,TNFSF13B,INHBA,CCR9,IL12B,EPAS1,RORA,IL12A,AXL,TNFAIP3
GO:0035295	Tube development	29	682	0.4	0.00048	9913.ENSBTAP00000000084,9913.ENSBTAP00000000289,9913.ENSBTAP00000002231,9913.ENSBTAP00000002341,9913.ENSBTAP00000002398,9913.ENSBTAP00000002751,9913.ENSBTAP00000003055,9913.ENSBTAP00000003981,9913.ENSBTAP00000010649,9913.ENSBTAP00000010886,9913.ENSBTAP00000014907,9913.ENSBTAP00000020078,9913.ENSBTAP00000020125,9913.ENSBTAP00000026275,9913.ENSBTAP00000035682,9913.ENSBTAP00000053852,9913.ENSBTAP000…	RECK,YWHAZ,TMEM107,PDPN,GJA1,KLF5,APOLD1,LAMA5,EDN1,GREB1L,CITED2,HSD11B1,SDC4,CXCL8,TNF,PDGFC,ARG2,SLC7A11,IL18,NR4A1,DAB2IP,E2F8,TGFB2,EPAS1,ECE1,RORA,TGFBI,CCN2,LIF
GO:0043408	Regulation of MAPK cascade	28	528	0.5	1.66e-05	9913.ENSBTAP00000000289,9913.ENSBTAP00000001745,9913.ENSBTAP00000004931,9913.ENSBTAP00000008190,9913.ENSBTAP00000008678,9913.ENSBTAP00000009446,9913.ENSBTAP00000010425,9913.ENSBTAP00000010649,9913.ENSBTAP00000011469,9913.ENSBTAP00000011779,9913.ENSBTAP00000013399,9913.ENSBTAP00000016206,9913.ENSBTAP00000019278,9913.ENSBTAP00000021515,9913.ENSBTAP00000027630,9913.ENSBTAP00000028430,9913.ENSBTAP000…	YWHAZ,IL1B,LPAR3,TLR4,PTPN1,CCL4,SLAMF1,EDN1,EIF2AK2,P2RX7,LOC504773,CSPG4,FERMT2,OSM,CD40,CCL20,CCL3,TNF,CCL24,TRAF1,PDGFC,CCL5,DAB2IP,CARD9,TGFB2,SORBS3,CCN2,LIF
GO:0007155	Cell adhesion	28	676	0.39	0.00099	9913.ENSBTAP00000000097,9913.ENSBTAP00000001745,9913.ENSBTAP00000002341,9913.ENSBTAP00000003981,9913.ENSBTAP00000007448,9913.ENSBTAP00000012724,9913.ENSBTAP00000018479,9913.ENSBTAP00000019004,9913.ENSBTAP00000019278,9913.ENSBTAP00000025803,9913.ENSBTAP00000027602,9913.ENSBTAP00000033855,9913.ENSBTAP00000035682,9913.ENSBTAP00000042029,9913.ENSBTAP00000049410,9913.ENSBTAP00000053825,9913.ENSBTAP000…	ALCAM,IL1B,PDPN,LAMA5,SLC39A8,PLEK,COL6A3,TMEM47,FERMT2,IGFBP7,FOLR2,PEAR1,TNF,VCAM1,LRFN4,EMB,SLC7A11,TJP3,TNFAIP6,SORBS3,S100A9,VCAN,PVR,AXL,TGFBI,CCN2,JAM2,S100A8
GO:0009628	Response to abiotic stimulus	28	717	0.36	0.0023	9913.ENSBTAP00000001745,9913.ENSBTAP00000002341,9913.ENSBTAP00000002398,9913.ENSBTAP00000005660,9913.ENSBTAP00000008190,9913.ENSBTAP00000008858,9913.ENSBTAP00000009062,9913.ENSBTAP00000010649,9913.ENSBTAP00000011779,9913.ENSBTAP00000013665,9913.ENSBTAP00000014907,9913.ENSBTAP00000018331,9913.ENSBTAP00000018774,9913.ENSBTAP00000022183,9913.ENSBTAP00000025324,9913.ENSBTAP00000027016,9913.ENSBTAP000…	IL1B,PDPN,GJA1,FOS,TLR4,GPR68,NOS2,EDN1,P2RX7,IL1A,CITED2,NEDD4,PTGS2,NFKBIA,STOX1,NFKB1,CD40,AK4,IRF1,SLC7A11,IL12B,CIDEA,TGFB2,EPAS1,RORA,TH,IL12A,N4BP1
GO:0051248	Negative regulation of protein metabolic process	28	867	0.28	0.0274	9913.ENSBTAP00000000084,9913.ENSBTAP00000004317,9913.ENSBTAP00000008322,9913.ENSBTAP00000008678,9913.ENSBTAP00000009062,9913.ENSBTAP00000010544,9913.ENSBTAP00000010649,9913.ENSBTAP00000011106,9913.ENSBTAP00000011469,9913.ENSBTAP00000011729,9913.ENSBTAP00000011863,9913.ENSBTAP00000018479,9913.ENSBTAP00000018774,9913.ENSBTAP00000019232,9913.ENSBTAP00000021062,9913.ENSBTAP00000022152,9913.ENSBTAP000…	RECK,NAIP,IL1R2,PTPN1,NOS2,LOC112441507,EDN1,SOCS3,EIF2AK2,PNPT1,PTX3,COL6A3,PTGS2,SERPINE1,TFPI2,PARP14,TIMP4,SERPINB2,BIRC3,TNF,NLRP12,LOC100298356,RYBP,NR4A1,DAB2IP,IL10,N4BP1,TNFAIP3
GO:0032496	Response to lipopolysaccharide	27	177	0.95	3.42e-14	9913.ENSBTAP00000001745,9913.ENSBTAP00000008190,9913.ENSBTAP00000009020,9913.ENSBTAP00000009062,9913.ENSBTAP00000010869,9913.ENSBTAP00000011390,9913.ENSBTAP00000011779,9913.ENSBTAP00000013665,9913.ENSBTAP00000015905,9913.ENSBTAP00000018669,9913.ENSBTAP00000019413,9913.ENSBTAP00000022183,9913.ENSBTAP00000026275,9913.ENSBTAP00000027016,9913.ENSBTAP00000035305,9913.ENSBTAP00000035682,9913.ENSBTAP000…	IL1B,TLR4,GCH1,NOS2,ACOD1,PDE4B,P2RX7,IL1A,PLSCR4,BPI,PTGIR,NFKBIA,CXCL8,NFKB1,CCL3,TNF,CXCL2,IL18,TNIP3,DAB2IP,IL12B,S100A9,CD80,IL12A,AXL,TNFAIP3,S100A8
GO:0002697	Regulation of immune effector process	27	291	0.74	9.43e-10	9913.ENSBTAP00000000018,9913.ENSBTAP00000001675,9913.ENSBTAP00000001745,9913.ENSBTAP00000002786,9913.ENSBTAP00000007580,9913.ENSBTAP00000008190,9913.ENSBTAP00000010425,9913.ENSBTAP00000011779,9913.ENSBTAP00000014072,9913.ENSBTAP00000014591,9913.ENSBTAP00000021373,9913.ENSBTAP00000022393,9913.ENSBTAP00000026608,9913.ENSBTAP00000027630,9913.ENSBTAP00000035682,9913.ENSBTAP00000045070,9913.ENSBTAP000…	LTA,NLRP3,IL1B,IL17A,IL4I1,TLR4,SLAMF1,P2RX7,BOLA-DRA,NFKBIZ,RSAD2,IL17F,IL7R,CD40,TNF,IL18RAP,IL18,IL10,IL27,IL12B,CARD9,TGFB2,CD1B,PVR,TYROBP,IL12A,AXL
GO:0043410	Positive regulation of MAPK cascade	27	375	0.63	1.27e-07	9913.ENSBTAP00000001745,9913.ENSBTAP00000004931,9913.ENSBTAP00000008190,9913.ENSBTAP00000008678,9913.ENSBTAP00000009446,9913.ENSBTAP00000010425,9913.ENSBTAP00000010649,9913.ENSBTAP00000011469,9913.ENSBTAP00000011779,9913.ENSBTAP00000013399,9913.ENSBTAP00000016206,9913.ENSBTAP00000019278,9913.ENSBTAP00000021515,9913.ENSBTAP00000027630,9913.ENSBTAP00000028430,9913.ENSBTAP00000035305,9913.ENSBTAP000…	IL1B,LPAR3,TLR4,PTPN1,CCL4,SLAMF1,EDN1,EIF2AK2,P2RX7,LOC504773,CSPG4,FERMT2,OSM,CD40,CCL20,CCL3,TNF,CCL24,TRAF1,PDGFC,CCL5,DAB2IP,CARD9,TGFB2,SORBS3,CCN2,LIF
GO:0006935	Chemotaxis	27	432	0.57	1.63e-06	9913.ENSBTAP00000000097,9913.ENSBTAP00000000568,9913.ENSBTAP00000003981,9913.ENSBTAP00000009446,9913.ENSBTAP00000010425,9913.ENSBTAP00000010649,9913.ENSBTAP00000011390,9913.ENSBTAP00000013399,9913.ENSBTAP00000017893,9913.ENSBTAP00000022199,9913.ENSBTAP00000024127,9913.ENSBTAP00000026275,9913.ENSBTAP00000028430,9913.ENSBTAP00000035305,9913.ENSBTAP00000036877,9913.ENSBTAP00000037106,9913.ENSBTAP000…	ALCAM,TUBB3,LAMA5,CCL4,SLAMF1,EDN1,PDE4B,LOC504773,RHOH,SLAMF8,KIF5C,CXCL8,CCL20,CCL3,CCR6,CCL24,CXCL2,NRG1,EMB,TAP,CCL5,NR4A1,CCR9,CXCL9,S100A9,ECE1,S100A8
GO:0048534	Hematopoietic or lymphoid organ development	27	563	0.45	0.00014	9913.ENSBTAP00000000018,9913.ENSBTAP00000002054,9913.ENSBTAP00000004318,9913.ENSBTAP00000005660,9913.ENSBTAP00000007904,9913.ENSBTAP00000008606,9913.ENSBTAP00000008858,9913.ENSBTAP00000010425,9913.ENSBTAP00000012724,9913.ENSBTAP00000014907,9913.ENSBTAP00000016163,9913.ENSBTAP00000017893,9913.ENSBTAP00000018168,9913.ENSBTAP00000021373,9913.ENSBTAP00000026608,9913.ENSBTAP00000027255,9913.ENSBTAP000…	LTA,CSF2,FST,FOS,NFKB2,ESCO2,GPR68,SLAMF1,PLEK,CITED2,CLEC4E,RHOH,SLC46A2,RSAD2,IL7R,CLEC5A,BATF,TNF,IRF1,TNFSF13B,INHBA,CCR9,IL12B,EPAS1,RORA,IL12A,AXL
GO:0031349	Positive regulation of defense response	26	202	0.88	3.89e-12	9913.ENSBTAP00000000018,9913.ENSBTAP00000001745,9913.ENSBTAP00000002786,9913.ENSBTAP00000008190,9913.ENSBTAP00000010814,9913.ENSBTAP00000010869,9913.ENSBTAP00000014591,9913.ENSBTAP00000015297,9913.ENSBTAP00000018774,9913.ENSBTAP00000021515,9913.ENSBTAP00000022183,9913.ENSBTAP00000022393,9913.ENSBTAP00000027232,9913.ENSBTAP00000027820,9913.ENSBTAP00000035305,9913.ENSBTAP00000035682,9913.ENSBTAP000…	LTA,IL1B,IL17A,TLR4,NLRC4,ACOD1,NFKBIZ,IFI16,PTGS2,OSM,NFKBIA,IL17F,NLRP1,CASP4,CCL3,TNF,CCL24,IL18RAP,IL18,IL12B,CARD9,S100A9,PVR,TYROBP,IL12A,S100A8
GO:0022407	Regulation of cell-cell adhesion	26	363	0.63	2.68e-07	9913.ENSBTAP00000001675,9913.ENSBTAP00000001745,9913.ENSBTAP00000002341,9913.ENSBTAP00000007580,9913.ENSBTAP00000010425,9913.ENSBTAP00000013665,9913.ENSBTAP00000014072,9913.ENSBTAP00000014591,9913.ENSBTAP00000014907,9913.ENSBTAP00000017527,9913.ENSBTAP00000017893,9913.ENSBTAP00000020125,9913.ENSBTAP00000024479,9913.ENSBTAP00000026608,9913.ENSBTAP00000035682,9913.ENSBTAP00000041637,9913.ENSBTAP000…	NLRP3,IL1B,PDPN,IL4I1,SLAMF1,IL1A,BOLA-DRA,NFKBIZ,CITED2,CTLA4,RHOH,SDC4,HHLA2,IL7R,TNF,CHST2,IRF1,ARG2,TNFSF9,TNFSF13B,IL18,IL12B,CD80,IL1RN,IL12A,ASS1
GO:0040017	Positive regulation of locomotion	26	436	0.55	5.95e-06	9913.ENSBTAP00000000944,9913.ENSBTAP00000001745,9913.ENSBTAP00000002341,9913.ENSBTAP00000006422,9913.ENSBTAP00000008190,9913.ENSBTAP00000010425,9913.ENSBTAP00000010649,9913.ENSBTAP00000017600,9913.ENSBTAP00000018998,9913.ENSBTAP00000019278,9913.ENSBTAP00000021501,9913.ENSBTAP00000026275,9913.ENSBTAP00000027630,9913.ENSBTAP00000028430,9913.ENSBTAP00000035305,9913.ENSBTAP00000036877,9913.ENSBTAP000…	ADAMTS1,IL1B,PDPN,DDR2,TLR4,SLAMF1,EDN1,SNAI2,RHOC,FERMT2,DAB2,CXCL8,CD40,CCL20,CCL3,CCR6,CCL24,HSPA5,PDGFC,CCL5,DAB2IP,PIK3CD,TGFB2,TNFRSF18,IL12A,JAM2
GO:0044087	Regulation of cellular component biogenesis	26	800	0.28	0.0357	9913.ENSBTAP00000001745,9913.ENSBTAP00000002054,9913.ENSBTAP00000002751,9913.ENSBTAP00000002786,9913.ENSBTAP00000007542,9913.ENSBTAP00000008190,9913.ENSBTAP00000011469,9913.ENSBTAP00000011779,9913.ENSBTAP00000012724,9913.ENSBTAP00000017600,9913.ENSBTAP00000018998,9913.ENSBTAP00000019278,9913.ENSBTAP00000020125,9913.ENSBTAP00000028610,9913.ENSBTAP00000035682,9913.ENSBTAP00000037106,9913.ENSBTAP000…	IL1B,CSF2,KLF5,IL17A,ATP8B1,TLR4,EIF2AK2,P2RX7,PLEK,SNAI2,RHOC,FERMT2,SDC4,CSF3,TNF,CCL24,BAIAP2,CDC42EP2,LRFN4,HSPA5,DAB2IP,CAPG,SORBS3,CDC42EP4,SDC1,CCN2
GO:1903706	Regulation of hemopoiesis	25	282	0.72	1.25e-08	9913.ENSBTAP00000001675,9913.ENSBTAP00000002786,9913.ENSBTAP00000005660,9913.ENSBTAP00000007580,9913.ENSBTAP00000008858,9913.ENSBTAP00000014072,9913.ENSBTAP00000014591,9913.ENSBTAP00000017527,9913.ENSBTAP00000017893,9913.ENSBTAP00000018168,9913.ENSBTAP00000022183,9913.ENSBTAP00000022199,9913.ENSBTAP00000026608,9913.ENSBTAP00000028610,9913.ENSBTAP00000035305,9913.ENSBTAP00000035682,9913.ENSBTAP000…	NLRP3,IL17A,FOS,IL4I1,GPR68,BOLA-DRA,NFKBIZ,CTLA4,RHOH,SLC46A2,NFKBIA,SLAMF8,IL7R,CSF3,CCL3,TNF,IRF1,TNFSF9,IL18,INHBA,IL27,IL12B,TNFAIP6,AXL,LIF
GO:0030335	Positive regulation of cell migration	25	405	0.56	5.79e-06	9913.ENSBTAP00000000944,9913.ENSBTAP00000001745,9913.ENSBTAP00000002341,9913.ENSBTAP00000006422,9913.ENSBTAP00000008190,9913.ENSBTAP00000010425,9913.ENSBTAP00000010649,9913.ENSBTAP00000017600,9913.ENSBTAP00000018998,9913.ENSBTAP00000019278,9913.ENSBTAP00000021501,9913.ENSBTAP00000027630,9913.ENSBTAP00000028430,9913.ENSBTAP00000035305,9913.ENSBTAP00000036877,9913.ENSBTAP00000037106,9913.ENSBTAP000…	ADAMTS1,IL1B,PDPN,DDR2,TLR4,SLAMF1,EDN1,SNAI2,RHOC,FERMT2,DAB2,CD40,CCL20,CCL3,CCR6,CCL24,HSPA5,PDGFC,CCL5,DAB2IP,PIK3CD,TGFB2,TNFRSF18,IL12A,JAM2
GO:0045321	Leukocyte activation	25	441	0.52	2.26e-05	9913.ENSBTAP00000002054,9913.ENSBTAP00000008190,9913.ENSBTAP00000010425,9913.ENSBTAP00000011779,9913.ENSBTAP00000016163,9913.ENSBTAP00000017893,9913.ENSBTAP00000021373,9913.ENSBTAP00000026275,9913.ENSBTAP00000026608,9913.ENSBTAP00000027630,9913.ENSBTAP00000034009,9913.ENSBTAP00000035305,9913.ENSBTAP00000035554,9913.ENSBTAP00000035682,9913.ENSBTAP00000041732,9913.ENSBTAP00000045070,9913.ENSBTAP000…	CSF2,TLR4,SLAMF1,P2RX7,CLEC4E,RHOH,RSAD2,CXCL8,IL7R,CD40,S100A12,CCL3,BATF,TNF,IRF1,IL18RAP,TNFSF13B,IL18,CCR9,S100A13,IL12B,TYROBP,RORA,IL12A,AXL
GO:0008285	Negative regulation of cell population proliferation	25	483	0.49	9.4e-05	9913.ENSBTAP00000001745,9913.ENSBTAP00000002398,9913.ENSBTAP00000003345,9913.ENSBTAP00000007580,9913.ENSBTAP00000011469,9913.ENSBTAP00000013665,9913.ENSBTAP00000017527,9913.ENSBTAP00000017600,9913.ENSBTAP00000019413,9913.ENSBTAP00000020125,9913.ENSBTAP00000020424,9913.ENSBTAP00000035682,9913.ENSBTAP00000041732,9913.ENSBTAP00000051503,9913.ENSBTAP00000053934,9913.ENSBTAP00000056958,9913.ENSBTAP000…	IL1B,GJA1,SLC16A2,IL4I1,EIF2AK2,IL1A,CTLA4,SNAI2,PTGIR,SDC4,SFRP4,TNF,IRF1,CDKN2A,ARG2,INHBA,DAB2IP,IL10,IL12B,TGFB2,CD80,TYROBP,IL12A,TNFAIP3,LIF
GO:0043086	Negative regulation of catalytic activity	25	644	0.36	0.0053	9913.ENSBTAP00000000084,9913.ENSBTAP00000004317,9913.ENSBTAP00000008678,9913.ENSBTAP00000010366,9913.ENSBTAP00000010544,9913.ENSBTAP00000011863,9913.ENSBTAP00000014109,9913.ENSBTAP00000017893,9913.ENSBTAP00000018479,9913.ENSBTAP00000018774,9913.ENSBTAP00000019232,9913.ENSBTAP00000021062,9913.ENSBTAP00000025599,9913.ENSBTAP00000026999,9913.ENSBTAP00000027016,9913.ENSBTAP00000031506,9913.ENSBTAP000…	RECK,NAIP,PTPN1,IFIT1,LOC112441507,PTX3,PIK3IP1,RHOH,COL6A3,PTGS2,SERPINE1,TFPI2,SLC39A14,TIMP4,NFKB1,SERPINB2,BIRC3,CCL3,TNF,LOC100298356,NR4A1,DAB2IP,GPR87,TGFB2,TNFAIP3
GO:0012501	Programmed cell death	25	717	0.31	0.0195	9913.ENSBTAP00000000977,9913.ENSBTAP00000004317,9913.ENSBTAP00000010814,9913.ENSBTAP00000011779,9913.ENSBTAP00000013665,9913.ENSBTAP00000025762,9913.ENSBTAP00000027232,9913.ENSBTAP00000027820,9913.ENSBTAP00000034604,9913.ENSBTAP00000035682,9913.ENSBTAP00000036310,9913.ENSBTAP00000041732,9913.ENSBTAP00000051503,9913.ENSBTAP00000056958,9913.ENSBTAP00000057165,9913.ENSBTAP00000059223,9913.ENSBTAP000…	BCL2A1,NAIP,NLRC4,P2RX7,IL1A,RFK,NLRP1,CASP4,BIRC3,TNF,TNFSF15,IRF1,CDKN2A,INHBA,NR4A1,DAB2IP,CIDEA,PHLDA3,TGFB2,S100A9,TNFRSF18,IL12A,AXL,CFLAR,S100A8
GO:0048646	Anatomical structure formation involved in morphogenesis	25	723	0.31	0.0217	9913.ENSBTAP00000000084,9913.ENSBTAP00000000289,9913.ENSBTAP00000000849,9913.ENSBTAP00000000944,9913.ENSBTAP00000002751,9913.ENSBTAP00000003055,9913.ENSBTAP00000007542,9913.ENSBTAP00000007904,9913.ENSBTAP00000010649,9913.ENSBTAP00000014907,9913.ENSBTAP00000016607,9913.ENSBTAP00000020125,9913.ENSBTAP00000053383,9913.ENSBTAP00000055435,9913.ENSBTAP00000055793,9913.ENSBTAP00000056958,9913.ENSBTAP000…	RECK,YWHAZ,ADAMTS5,ADAMTS1,KLF5,APOLD1,ATP8B1,NFKB2,EDN1,CITED2,DYRK1B,SDC4,HMGA2,TNFSF13B,IL18,INHBA,NR4A1,DAB2IP,E2F8,FAM20C,PVR,EPAS1,RORA,TGFBI,CCN2
GO:0050727	Regulation of inflammatory response	24	246	0.76	5.11e-09	9913.ENSBTAP00000000018,9913.ENSBTAP00000001675,9913.ENSBTAP00000001745,9913.ENSBTAP00000008190,9913.ENSBTAP00000011106,9913.ENSBTAP00000014591,9913.ENSBTAP00000018774,9913.ENSBTAP00000021515,9913.ENSBTAP00000022183,9913.ENSBTAP00000027016,9913.ENSBTAP00000027232,9913.ENSBTAP00000027820,9913.ENSBTAP00000035305,9913.ENSBTAP00000035682,9913.ENSBTAP00000037106,9913.ENSBTAP00000051805,9913.ENSBTAP000…	LTA,NLRP3,IL1B,TLR4,SOCS3,NFKBIZ,PTGS2,OSM,NFKBIA,NFKB1,NLRP1,CASP4,CCL3,TNF,CCL24,NLRP12,IL18,IL10,IL12B,TNFAIP6,S100A9,RORA,TNFAIP3,S100A8
GO:0071396	Cellular response to lipid	24	288	0.69	7.94e-08	9913.ENSBTAP00000001745,9913.ENSBTAP00000008190,9913.ENSBTAP00000009062,9913.ENSBTAP00000010869,9913.ENSBTAP00000011390,9913.ENSBTAP00000013665,9913.ENSBTAP00000015905,9913.ENSBTAP00000018331,9913.ENSBTAP00000018669,9913.ENSBTAP00000022183,9913.ENSBTAP00000026275,9913.ENSBTAP00000027016,9913.ENSBTAP00000035305,9913.ENSBTAP00000035682,9913.ENSBTAP00000039327,9913.ENSBTAP00000055793,9913.ENSBTAP000…	IL1B,TLR4,NOS2,ACOD1,PDE4B,IL1A,PLSCR4,NEDD4,BPI,NFKBIA,CXCL8,NFKB1,CCL3,TNF,CXCL2,IL18,TNIP3,DAB2IP,IL12B,INSIG1,CD80,RORA,AXL,TNFAIP3
GO:0045785	Positive regulation of cell adhesion	24	360	0.6	2.92e-06	9913.ENSBTAP00000001675,9913.ENSBTAP00000001745,9913.ENSBTAP00000002341,9913.ENSBTAP00000007580,9913.ENSBTAP00000010425,9913.ENSBTAP00000013665,9913.ENSBTAP00000014072,9913.ENSBTAP00000014591,9913.ENSBTAP00000014907,9913.ENSBTAP00000017893,9913.ENSBTAP00000019278,9913.ENSBTAP00000024479,9913.ENSBTAP00000026608,9913.ENSBTAP00000035682,9913.ENSBTAP00000041637,9913.ENSBTAP00000055117,9913.ENSBTAP000…	NLRP3,IL1B,PDPN,IL4I1,SLAMF1,IL1A,BOLA-DRA,NFKBIZ,CITED2,RHOH,FERMT2,HHLA2,IL7R,TNF,CHST2,TNFSF9,TNFSF13B,IL18,IL12B,TGFB2,TNFRSF18,CD80,IL12A,LIF
GO:0052547	Regulation of peptidase activity	24	410	0.54	2.26e-05	9913.ENSBTAP00000000084,9913.ENSBTAP00000001675,9913.ENSBTAP00000004317,9913.ENSBTAP00000009341,9913.ENSBTAP00000010544,9913.ENSBTAP00000010814,9913.ENSBTAP00000018479,9913.ENSBTAP00000018774,9913.ENSBTAP00000019232,9913.ENSBTAP00000021062,9913.ENSBTAP00000026999,9913.ENSBTAP00000027232,9913.ENSBTAP00000031506,9913.ENSBTAP00000034604,9913.ENSBTAP00000035305,9913.ENSBTAP00000035682,9913.ENSBTAP000…	RECK,NLRP3,NAIP,F3,LOC112441507,NLRC4,COL6A3,PTGS2,SERPINE1,TFPI2,TIMP4,NLRP1,SERPINB2,BIRC3,CCL3,TNF,TNFSF15,NLRP12,LOC100298356,NR4A1,CARD9,S100A9,CFLAR,S100A8
GO:0051046	Regulation of secretion	24	426	0.52	4.09e-05	9913.ENSBTAP00000001745,9913.ENSBTAP00000002398,9913.ENSBTAP00000006011,9913.ENSBTAP00000008190,9913.ENSBTAP00000008858,9913.ENSBTAP00000009062,9913.ENSBTAP00000010649,9913.ENSBTAP00000011779,9913.ENSBTAP00000013665,9913.ENSBTAP00000019477,9913.ENSBTAP00000020125,9913.ENSBTAP00000021373,9913.ENSBTAP00000021515,9913.ENSBTAP00000035682,9913.ENSBTAP00000048441,9913.ENSBTAP00000056958,9913.ENSBTAP000…	IL1B,GJA1,LGI3,TLR4,GPR68,NOS2,EDN1,P2RX7,IL1A,OAS2,SDC4,RSAD2,OSM,TNF,P2RY2,INHBA,CCL5,IL12B,TGFB2,SPX,IL12A,SDC1,LIF,S100A8
GO:0030097	Hemopoiesis	24	521	0.43	0.0008	9913.ENSBTAP00000002054,9913.ENSBTAP00000004318,9913.ENSBTAP00000005660,9913.ENSBTAP00000008606,9913.ENSBTAP00000008858,9913.ENSBTAP00000010425,9913.ENSBTAP00000012724,9913.ENSBTAP00000014907,9913.ENSBTAP00000016163,9913.ENSBTAP00000017893,9913.ENSBTAP00000021373,9913.ENSBTAP00000026608,9913.ENSBTAP00000027255,9913.ENSBTAP00000035554,9913.ENSBTAP00000035682,9913.ENSBTAP00000041732,9913.ENSBTAP000…	CSF2,FST,FOS,ESCO2,GPR68,SLAMF1,PLEK,CITED2,CLEC4E,RHOH,RSAD2,IL7R,CLEC5A,BATF,TNF,IRF1,TNFSF13B,INHBA,CCR9,IL12B,EPAS1,RORA,IL12A,AXL
GO:0008283	Cell population proliferation	24	580	0.39	0.0033	9913.ENSBTAP00000002054,9913.ENSBTAP00000004318,9913.ENSBTAP00000006422,9913.ENSBTAP00000008190,9913.ENSBTAP00000010425,9913.ENSBTAP00000011779,9913.ENSBTAP00000014907,9913.ENSBTAP00000026608,9913.ENSBTAP00000027630,9913.ENSBTAP00000035682,9913.ENSBTAP00000045070,9913.ENSBTAP00000053383,9913.ENSBTAP00000053852,9913.ENSBTAP00000055435,9913.ENSBTAP00000055793,9913.ENSBTAP00000057122,9913.ENSBTAP000…	CSF2,FST,DDR2,TLR4,SLAMF1,P2RX7,CITED2,IL7R,CD40,TNF,IL18RAP,HMGA2,PDGFC,TNFSF13B,IL18,CCL5,IL12B,ACSL6,E2F8,TGFB2,RORA,TGFBI,CCN2,LIF
GO:0006915	Apoptotic process	24	675	0.32	0.0193	9913.ENSBTAP00000000977,9913.ENSBTAP00000004317,9913.ENSBTAP00000010814,9913.ENSBTAP00000011779,9913.ENSBTAP00000013665,9913.ENSBTAP00000025762,9913.ENSBTAP00000027232,9913.ENSBTAP00000027820,9913.ENSBTAP00000034604,9913.ENSBTAP00000035682,9913.ENSBTAP00000036310,9913.ENSBTAP00000041732,9913.ENSBTAP00000051503,9913.ENSBTAP00000056958,9913.ENSBTAP00000057165,9913.ENSBTAP00000059223,9913.ENSBTAP000…	BCL2A1,NAIP,NLRC4,P2RX7,IL1A,RFK,NLRP1,CASP4,BIRC3,TNF,TNFSF15,IRF1,CDKN2A,INHBA,NR4A1,DAB2IP,CIDEA,PHLDA3,TGFB2,S100A9,IL12A,AXL,CFLAR,S100A8
GO:0009615	Response to virus	23	260	0.72	6.31e-08	9913.ENSBTAP00000010366,9913.ENSBTAP00000010544,9913.ENSBTAP00000010703,9913.ENSBTAP00000011146,9913.ENSBTAP00000011469,9913.ENSBTAP00000016856,9913.ENSBTAP00000019477,9913.ENSBTAP00000021373,9913.ENSBTAP00000023090,9913.ENSBTAP00000027016,9913.ENSBTAP00000027232,9913.ENSBTAP00000027630,9913.ENSBTAP00000031029,9913.ENSBTAP00000035682,9913.ENSBTAP00000041732,9913.ENSBTAP00000048821,9913.ENSBTAP000…	IFIT1,LOC112441507,IFIH1,MX2,EIF2AK2,OAS1Y,OAS2,RSAD2,IFIT5,NFKB1,NLRP1,CD40,IFI44L,TNF,IRF1,IFIT2,HMGA2,LOC100298356,CXCL9,IL12B,CARD9,IL12A,ISG20
GO:1903037	Regulation of leukocyte cell-cell adhesion	23	279	0.69	2e-07	9913.ENSBTAP00000001675,9913.ENSBTAP00000001745,9913.ENSBTAP00000007580,9913.ENSBTAP00000010425,9913.ENSBTAP00000013665,9913.ENSBTAP00000014072,9913.ENSBTAP00000014591,9913.ENSBTAP00000017527,9913.ENSBTAP00000017893,9913.ENSBTAP00000020125,9913.ENSBTAP00000024479,9913.ENSBTAP00000026608,9913.ENSBTAP00000035682,9913.ENSBTAP00000041637,9913.ENSBTAP00000041732,9913.ENSBTAP00000053934,9913.ENSBTAP000…	NLRP3,IL1B,IL4I1,SLAMF1,IL1A,BOLA-DRA,NFKBIZ,CTLA4,RHOH,SDC4,HHLA2,IL7R,TNF,CHST2,IRF1,ARG2,TNFSF9,TNFSF13B,IL18,IL12B,CD80,IL12A,ASS1
GO:0042742	Defense response to bacterium	23	296	0.66	5.22e-07	9913.ENSBTAP00000000018,9913.ENSBTAP00000000849,9913.ENSBTAP00000001745,9913.ENSBTAP00000002786,9913.ENSBTAP00000004317,9913.ENSBTAP00000006940,9913.ENSBTAP00000008190,9913.ENSBTAP00000009062,9913.ENSBTAP00000010814,9913.ENSBTAP00000011779,9913.ENSBTAP00000016163,9913.ENSBTAP00000018669,9913.ENSBTAP00000019477,9913.ENSBTAP00000022393,9913.ENSBTAP00000026608,9913.ENSBTAP00000027820,9913.ENSBTAP000…	LTA,ADAMTS5,IL1B,IL17A,NAIP,GBP4,TLR4,NOS2,NLRC4,P2RX7,CLEC4E,BPI,OAS2,IL17F,IL7R,CASP4,TNF,COLEC12,IL18,TAP,IL12B,CARD9,IL12A
GO:0052548	Regulation of endopeptidase activity	23	376	0.56	1.96e-05	9913.ENSBTAP00000000084,9913.ENSBTAP00000001675,9913.ENSBTAP00000004317,9913.ENSBTAP00000009341,9913.ENSBTAP00000010544,9913.ENSBTAP00000010814,9913.ENSBTAP00000018479,9913.ENSBTAP00000018774,9913.ENSBTAP00000019232,9913.ENSBTAP00000021062,9913.ENSBTAP00000026999,9913.ENSBTAP00000027232,9913.ENSBTAP00000031506,9913.ENSBTAP00000034604,9913.ENSBTAP00000035682,9913.ENSBTAP00000036310,9913.ENSBTAP000…	RECK,NLRP3,NAIP,F3,LOC112441507,NLRC4,COL6A3,PTGS2,SERPINE1,TFPI2,TIMP4,NLRP1,SERPINB2,BIRC3,TNF,TNFSF15,NLRP12,LOC100298356,NR4A1,CARD9,S100A9,CFLAR,S100A8
GO:0048666	Neuron development	23	679	0.3	0.0385	9913.ENSBTAP00000000097,9913.ENSBTAP00000000289,9913.ENSBTAP00000000568,9913.ENSBTAP00000002398,9913.ENSBTAP00000003981,9913.ENSBTAP00000004931,9913.ENSBTAP00000007542,9913.ENSBTAP00000010649,9913.ENSBTAP00000015066,9913.ENSBTAP00000017893,9913.ENSBTAP00000018331,9913.ENSBTAP00000020125,9913.ENSBTAP00000024127,9913.ENSBTAP00000024996,9913.ENSBTAP00000040235,9913.ENSBTAP00000042500,9913.ENSBTAP000…	ALCAM,YWHAZ,TUBB3,GJA1,LAMA5,LPAR3,ATP8B1,EDN1,NREP,RHOH,NEDD4,SDC4,KIF5C,RND1,BAIAP2,MANF,EMB,MAP1B,DAB2IP,GAS7,ECE1,TH,LIF
GO:0071216	Cellular response to biotic stimulus	22	146	0.95	2.37e-11	9913.ENSBTAP00000001745,9913.ENSBTAP00000008190,9913.ENSBTAP00000009062,9913.ENSBTAP00000010869,9913.ENSBTAP00000011390,9913.ENSBTAP00000013665,9913.ENSBTAP00000015905,9913.ENSBTAP00000018669,9913.ENSBTAP00000022183,9913.ENSBTAP00000026275,9913.ENSBTAP00000027016,9913.ENSBTAP00000035305,9913.ENSBTAP00000035682,9913.ENSBTAP00000039327,9913.ENSBTAP00000052422,9913.ENSBTAP00000055793,9913.ENSBTAP000…	IL1B,TLR4,NOS2,ACOD1,PDE4B,IL1A,PLSCR4,BPI,NFKBIA,CXCL8,NFKB1,CCL3,TNF,CXCL2,HSPA5,IL18,TNIP3,DAB2IP,IL12B,CD80,AXL,TNFAIP3
GO:1902105	Regulation of leukocyte differentiation	22	222	0.77	2.42e-08	9913.ENSBTAP00000001675,9913.ENSBTAP00000002786,9913.ENSBTAP00000005660,9913.ENSBTAP00000007580,9913.ENSBTAP00000008858,9913.ENSBTAP00000014072,9913.ENSBTAP00000014591,9913.ENSBTAP00000017527,9913.ENSBTAP00000017893,9913.ENSBTAP00000018168,9913.ENSBTAP00000022199,9913.ENSBTAP00000026608,9913.ENSBTAP00000035305,9913.ENSBTAP00000035682,9913.ENSBTAP00000041732,9913.ENSBTAP00000055117,9913.ENSBTAP000…	NLRP3,IL17A,FOS,IL4I1,GPR68,BOLA-DRA,NFKBIZ,CTLA4,RHOH,SLC46A2,SLAMF8,IL7R,CCL3,TNF,IRF1,TNFSF9,IL18,IL27,IL12B,TNFAIP6,AXL,LIF
GO:0050863	Regulation of T cell activation	22	283	0.66	1.05e-06	9913.ENSBTAP00000001675,9913.ENSBTAP00000001745,9913.ENSBTAP00000007580,9913.ENSBTAP00000010425,9913.ENSBTAP00000013665,9913.ENSBTAP00000014072,9913.ENSBTAP00000014591,9913.ENSBTAP00000017527,9913.ENSBTAP00000017893,9913.ENSBTAP00000018168,9913.ENSBTAP00000020125,9913.ENSBTAP00000024479,9913.ENSBTAP00000026608,9913.ENSBTAP00000041732,9913.ENSBTAP00000053934,9913.ENSBTAP00000055117,9913.ENSBTAP000…	NLRP3,IL1B,IL4I1,SLAMF1,IL1A,BOLA-DRA,NFKBIZ,CTLA4,RHOH,SLC46A2,SDC4,HHLA2,IL7R,IRF1,ARG2,TNFSF9,TNFSF13B,IL18,IL27,IL12B,CD80,IL12A
GO:0050867	Positive regulation of cell activation	22	300	0.64	2.41e-06	9913.ENSBTAP00000001675,9913.ENSBTAP00000001745,9913.ENSBTAP00000007580,9913.ENSBTAP00000008190,9913.ENSBTAP00000010425,9913.ENSBTAP00000012724,9913.ENSBTAP00000013665,9913.ENSBTAP00000014072,9913.ENSBTAP00000014591,9913.ENSBTAP00000017893,9913.ENSBTAP00000024479,9913.ENSBTAP00000026608,9913.ENSBTAP00000027630,9913.ENSBTAP00000055117,9913.ENSBTAP00000055435,9913.ENSBTAP00000055793,9913.ENSBTAP000…	NLRP3,IL1B,IL4I1,TLR4,SLAMF1,PLEK,IL1A,BOLA-DRA,NFKBIZ,RHOH,HHLA2,IL7R,CD40,TNFSF9,TNFSF13B,IL18,IL12B,PVR,CD80,TYROBP,IL12A,AXL
GO:0010942	Positive regulation of cell death	22	409	0.5	0.00021	9913.ENSBTAP00000008190,9913.ENSBTAP00000009062,9913.ENSBTAP00000010814,9913.ENSBTAP00000011779,9913.ENSBTAP00000017527,9913.ENSBTAP00000020424,9913.ENSBTAP00000027630,9913.ENSBTAP00000035305,9913.ENSBTAP00000035682,9913.ENSBTAP00000048821,9913.ENSBTAP00000056753,9913.ENSBTAP00000056958,9913.ENSBTAP00000057165,9913.ENSBTAP00000059223,9913.ENSBTAP00000059310,9913.ENSBTAP00000060277,9913.ENSBTAP000…	TLR4,NOS2,NLRC4,P2RX7,CTLA4,SFRP4,CD40,CCL3,TNF,IFIT2,RYBP,INHBA,NR4A1,DAB2IP,IL10,IL12B,PHLDA3,PIK3CD,TGFB2,S100A9,IL12A,S100A8
GO:0014070	Response to organic cyclic compound	22	469	0.44	0.0013	9913.ENSBTAP00000001745,9913.ENSBTAP00000010366,9913.ENSBTAP00000010703,9913.ENSBTAP00000011390,9913.ENSBTAP00000011779,9913.ENSBTAP00000017894,9913.ENSBTAP00000018331,9913.ENSBTAP00000022183,9913.ENSBTAP00000027016,9913.ENSBTAP00000027602,9913.ENSBTAP00000035305,9913.ENSBTAP00000035682,9913.ENSBTAP00000044662,9913.ENSBTAP00000055608,9913.ENSBTAP00000055793,9913.ENSBTAP00000059310,9913.ENSBTAP000…	IL1B,IFIT1,IFIH1,PDE4B,P2RX7,AQP9,NEDD4,NFKBIA,NFKB1,FOLR2,CCL3,TNF,COLEC12,SLC7A11,IL18,IL10,CARD9,CIDEA,TGFB2,INSIG1,RORA,IL1RN
GO:0043549	Regulation of kinase activity	22	616	0.32	0.0275	9913.ENSBTAP00000001745,9913.ENSBTAP00000006422,9913.ENSBTAP00000008190,9913.ENSBTAP00000008678,9913.ENSBTAP00000010649,9913.ENSBTAP00000011106,9913.ENSBTAP00000011779,9913.ENSBTAP00000014109,9913.ENSBTAP00000019278,9913.ENSBTAP00000025324,9913.ENSBTAP00000027630,9913.ENSBTAP00000035682,9913.ENSBTAP00000036310,9913.ENSBTAP00000044846,9913.ENSBTAP00000053383,9913.ENSBTAP00000053852,9913.ENSBTAP000…	IL1B,DDR2,TLR4,PTPN1,EDN1,SOCS3,P2RX7,PIK3IP1,FERMT2,STOX1,CD40,TNF,TNFSF15,NRG1,HMGA2,PDGFC,IL18,DAB2IP,IL12B,TGFB2,AXL,TNFAIP3
GO:0071222	Cellular response to lipopolysaccharide	21	117	1.03	4.36e-12	9913.ENSBTAP00000001745,9913.ENSBTAP00000008190,9913.ENSBTAP00000009062,9913.ENSBTAP00000010869,9913.ENSBTAP00000011390,9913.ENSBTAP00000013665,9913.ENSBTAP00000015905,9913.ENSBTAP00000018669,9913.ENSBTAP00000022183,9913.ENSBTAP00000026275,9913.ENSBTAP00000027016,9913.ENSBTAP00000035305,9913.ENSBTAP00000035682,9913.ENSBTAP00000039327,9913.ENSBTAP00000055793,9913.ENSBTAP00000056111,9913.ENSBTAP000…	IL1B,TLR4,NOS2,ACOD1,PDE4B,IL1A,PLSCR4,BPI,NFKBIA,CXCL8,NFKB1,CCL3,TNF,CXCL2,IL18,TNIP3,DAB2IP,IL12B,CD80,AXL,TNFAIP3
GO:0002822	Regulation of adaptive immune response based on somatic recombination of immune receptors built from immunoglobulin superfamily domains	21	143	0.94	1.17e-10	9913.ENSBTAP00000000018,9913.ENSBTAP00000001675,9913.ENSBTAP00000001745,9913.ENSBTAP00000007580,9913.ENSBTAP00000010425,9913.ENSBTAP00000011779,9913.ENSBTAP00000014072,9913.ENSBTAP00000014591,9913.ENSBTAP00000021373,9913.ENSBTAP00000026608,9913.ENSBTAP00000027630,9913.ENSBTAP00000035682,9913.ENSBTAP00000055435,9913.ENSBTAP00000055793,9913.ENSBTAP00000059949,9913.ENSBTAP00000060277,9913.ENSBTAP000…	LTA,NLRP3,IL1B,IL4I1,SLAMF1,P2RX7,BOLA-DRA,NFKBIZ,RSAD2,IL7R,CD40,TNF,TNFSF13B,IL18,IL27,IL12B,CARD9,CD1B,PVR,IL12A,TNFAIP3
GO:0002699	Positive regulation of immune effector process	21	200	0.79	2.42e-08	9913.ENSBTAP00000000018,9913.ENSBTAP00000001675,9913.ENSBTAP00000001745,9913.ENSBTAP00000002786,9913.ENSBTAP00000008190,9913.ENSBTAP00000010425,9913.ENSBTAP00000011779,9913.ENSBTAP00000014072,9913.ENSBTAP00000014591,9913.ENSBTAP00000021373,9913.ENSBTAP00000022393,9913.ENSBTAP00000027630,9913.ENSBTAP00000035682,9913.ENSBTAP00000045070,9913.ENSBTAP00000055793,9913.ENSBTAP00000060277,9913.ENSBTAP000…	LTA,NLRP3,IL1B,IL17A,TLR4,SLAMF1,P2RX7,BOLA-DRA,NFKBIZ,RSAD2,IL17F,CD40,TNF,IL18RAP,IL18,IL12B,CARD9,CD1B,PVR,TYROBP,IL12A
GO:0070663	Regulation of leukocyte proliferation	21	200	0.79	2.42e-08	9913.ENSBTAP00000001745,9913.ENSBTAP00000002054,9913.ENSBTAP00000007580,9913.ENSBTAP00000008190,9913.ENSBTAP00000010425,9913.ENSBTAP00000013665,9913.ENSBTAP00000017527,9913.ENSBTAP00000020125,9913.ENSBTAP00000024479,9913.ENSBTAP00000027630,9913.ENSBTAP00000041732,9913.ENSBTAP00000053934,9913.ENSBTAP00000055117,9913.ENSBTAP00000055435,9913.ENSBTAP00000055793,9913.ENSBTAP00000059310,9913.ENSBTAP000…	IL1B,CSF2,IL4I1,TLR4,SLAMF1,IL1A,CTLA4,SDC4,HHLA2,CD40,IRF1,ARG2,TNFSF9,TNFSF13B,IL18,IL10,IL27,IL12B,CD80,TYROBP,IL12A
GO:0002696	Positive regulation of leukocyte activation	21	291	0.63	5.79e-06	9913.ENSBTAP00000001675,9913.ENSBTAP00000001745,9913.ENSBTAP00000007580,9913.ENSBTAP00000008190,9913.ENSBTAP00000010425,9913.ENSBTAP00000013665,9913.ENSBTAP00000014072,9913.ENSBTAP00000014591,9913.ENSBTAP00000017893,9913.ENSBTAP00000024479,9913.ENSBTAP00000026608,9913.ENSBTAP00000027630,9913.ENSBTAP00000055117,9913.ENSBTAP00000055435,9913.ENSBTAP00000055793,9913.ENSBTAP00000060277,9913.ENSBTAP000…	NLRP3,IL1B,IL4I1,TLR4,SLAMF1,IL1A,BOLA-DRA,NFKBIZ,RHOH,HHLA2,IL7R,CD40,TNFSF9,TNFSF13B,IL18,IL12B,PVR,CD80,TYROBP,IL12A,AXL
GO:0002252	Immune effector process	21	292	0.63	6e-06	9913.ENSBTAP00000008190,9913.ENSBTAP00000009800,9913.ENSBTAP00000010425,9913.ENSBTAP00000011779,9913.ENSBTAP00000011863,9913.ENSBTAP00000016163,9913.ENSBTAP00000026608,9913.ENSBTAP00000027630,9913.ENSBTAP00000034009,9913.ENSBTAP00000035305,9913.ENSBTAP00000035554,9913.ENSBTAP00000055793,9913.ENSBTAP00000055802,9913.ENSBTAP00000058627,9913.ENSBTAP00000060277,9913.ENSBTAP00000060280,9913.ENSBTAP000…	TLR4,CFB,SLAMF1,P2RX7,PTX3,CLEC4E,IL7R,CD40,S100A12,CCL3,BATF,IL18,CFD,S100A13,IL12B,CARD9,C1S,TYROBP,CFI,RORA,IL12A
GO:0051090	Regulation of DNA-binding transcription factor activity	21	347	0.55	6.74e-05	9913.ENSBTAP00000001745,9913.ENSBTAP00000002720,9913.ENSBTAP00000005968,9913.ENSBTAP00000006422,9913.ENSBTAP00000008190,9913.ENSBTAP00000010649,9913.ENSBTAP00000010814,9913.ENSBTAP00000011469,9913.ENSBTAP00000020424,9913.ENSBTAP00000022183,9913.ENSBTAP00000027630,9913.ENSBTAP00000028610,9913.ENSBTAP00000035682,9913.ENSBTAP00000041215,9913.ENSBTAP00000045070,9913.ENSBTAP00000051805,9913.ENSBTAP000…	IL1B,FZD1,LPAR5,DDR2,TLR4,EDN1,NLRC4,EIF2AK2,SFRP4,NFKBIA,CD40,CSF3,TNF,TRAF1,IL18RAP,NLRP12,IL18,DAB2IP,IL10,CARD9,TNFAIP3
GO:0043068	Positive regulation of programmed cell death	21	378	0.52	0.00021	9913.ENSBTAP00000009062,9913.ENSBTAP00000010814,9913.ENSBTAP00000011779,9913.ENSBTAP00000017527,9913.ENSBTAP00000020424,9913.ENSBTAP00000027630,9913.ENSBTAP00000035305,9913.ENSBTAP00000035682,9913.ENSBTAP00000048821,9913.ENSBTAP00000056753,9913.ENSBTAP00000056958,9913.ENSBTAP00000057165,9913.ENSBTAP00000059223,9913.ENSBTAP00000059310,9913.ENSBTAP00000060277,9913.ENSBTAP00000063262,9913.ENSBTAP000…	NOS2,NLRC4,P2RX7,CTLA4,SFRP4,CD40,CCL3,TNF,IFIT2,RYBP,INHBA,NR4A1,DAB2IP,IL10,IL12B,PHLDA3,PIK3CD,TGFB2,S100A9,IL12A,S100A8
GO:0051345	Positive regulation of hydrolase activity	21	458	0.43	0.0024	9913.ENSBTAP00000001675,9913.ENSBTAP00000005642,9913.ENSBTAP00000009341,9913.ENSBTAP00000009446,9913.ENSBTAP00000010814,9913.ENSBTAP00000012724,9913.ENSBTAP00000013399,9913.ENSBTAP00000018998,9913.ENSBTAP00000019278,9913.ENSBTAP00000027232,9913.ENSBTAP00000027630,9913.ENSBTAP00000028430,9913.ENSBTAP00000035305,9913.ENSBTAP00000035682,9913.ENSBTAP00000036310,9913.ENSBTAP00000037106,9913.ENSBTAP000…	NLRP3,RGS16,F3,CCL4,NLRC4,PLEK,LOC504773,RHOC,FERMT2,NLRP1,CD40,CCL20,CCL3,TNF,TNFSF15,CCL24,CCL5,CARD9,S100A9,CFLAR,S100A8
GO:0007167	Enzyme-linked receptor protein signaling pathway	21	538	0.36	0.0141	9913.ENSBTAP00000004318,9913.ENSBTAP00000005660,9913.ENSBTAP00000006422,9913.ENSBTAP00000008678,9913.ENSBTAP00000014193,9913.ENSBTAP00000014907,9913.ENSBTAP00000016206,9913.ENSBTAP00000019278,9913.ENSBTAP00000025599,9913.ENSBTAP00000044846,9913.ENSBTAP00000053678,9913.ENSBTAP00000053852,9913.ENSBTAP00000056958,9913.ENSBTAP00000058302,9913.ENSBTAP00000059223,9913.ENSBTAP00000064363,9913.ENSBTAP000…	FST,FOS,DDR2,PTPN1,ANGPTL1,CITED2,CSPG4,FERMT2,SLC39A14,NRG1,HMCN1,PDGFC,INHBA,SCHIP1,DAB2IP,PIK3CD,TGFB2,AXL,CCN2,ACVR2B,LIF
GO:0051050	Positive regulation of transport	21	612	0.31	0.0494	9913.ENSBTAP00000001066,9913.ENSBTAP00000001745,9913.ENSBTAP00000008190,9913.ENSBTAP00000008858,9913.ENSBTAP00000010649,9913.ENSBTAP00000011779,9913.ENSBTAP00000011863,9913.ENSBTAP00000013665,9913.ENSBTAP00000018331,9913.ENSBTAP00000020125,9913.ENSBTAP00000020424,9913.ENSBTAP00000021501,9913.ENSBTAP00000022183,9913.ENSBTAP00000035305,9913.ENSBTAP00000035682,9913.ENSBTAP00000048441,9913.ENSBTAP000…	ATAD1,IL1B,TLR4,GPR68,EDN1,P2RX7,PTX3,IL1A,NEDD4,SDC4,SFRP4,DAB2,NFKBIA,CCL3,TNF,P2RY2,CXCL9,TGFB2,AXL,SDC1,S100A8
GO:0050670	Regulation of lymphocyte proliferation	20	183	0.81	3.22e-08	9913.ENSBTAP00000001745,9913.ENSBTAP00000007580,9913.ENSBTAP00000008190,9913.ENSBTAP00000010425,9913.ENSBTAP00000013665,9913.ENSBTAP00000017527,9913.ENSBTAP00000020125,9913.ENSBTAP00000024479,9913.ENSBTAP00000027630,9913.ENSBTAP00000041732,9913.ENSBTAP00000053934,9913.ENSBTAP00000055117,9913.ENSBTAP00000055435,9913.ENSBTAP00000055793,9913.ENSBTAP00000059310,9913.ENSBTAP00000059949,9913.ENSBTAP000…	IL1B,IL4I1,TLR4,SLAMF1,IL1A,CTLA4,SDC4,HHLA2,CD40,IRF1,ARG2,TNFSF9,TNFSF13B,IL18,IL10,IL27,IL12B,CD80,TYROBP,IL12A
GO:0022409	Positive regulation of cell-cell adhesion	20	233	0.71	1.06e-06	9913.ENSBTAP00000001675,9913.ENSBTAP00000001745,9913.ENSBTAP00000002341,9913.ENSBTAP00000007580,9913.ENSBTAP00000010425,9913.ENSBTAP00000013665,9913.ENSBTAP00000014072,9913.ENSBTAP00000014591,9913.ENSBTAP00000014907,9913.ENSBTAP00000017893,9913.ENSBTAP00000024479,9913.ENSBTAP00000026608,9913.ENSBTAP00000035682,9913.ENSBTAP00000041637,9913.ENSBTAP00000055117,9913.ENSBTAP00000055435,9913.ENSBTAP000…	NLRP3,IL1B,PDPN,IL4I1,SLAMF1,IL1A,BOLA-DRA,NFKBIZ,CITED2,RHOH,HHLA2,IL7R,TNF,CHST2,TNFSF9,TNFSF13B,IL18,IL12B,CD80,IL12A
GO:0002831	Regulation of response to biotic stimulus	20	248	0.68	2.42e-06	9913.ENSBTAP00000002786,9913.ENSBTAP00000007580,9913.ENSBTAP00000008190,9913.ENSBTAP00000010366,9913.ENSBTAP00000010814,9913.ENSBTAP00000010869,9913.ENSBTAP00000015297,9913.ENSBTAP00000022152,9913.ENSBTAP00000022393,9913.ENSBTAP00000045070,9913.ENSBTAP00000053934,9913.ENSBTAP00000058906,9913.ENSBTAP00000059949,9913.ENSBTAP00000060277,9913.ENSBTAP00000060280,9913.ENSBTAP00000068679,9913.ENSBTAP000…	IL17A,IL4I1,TLR4,IFIT1,NLRC4,ACOD1,IFI16,PARP14,IL17F,IL18RAP,ARG2,HERC5,IL27,IL12B,CARD9,PVR,TYROBP,IL12A,N4BP1,TNFAIP3
GO:0051251	Positive regulation of lymphocyte activation	20	258	0.66	4.11e-06	9913.ENSBTAP00000001675,9913.ENSBTAP00000001745,9913.ENSBTAP00000007580,9913.ENSBTAP00000008190,9913.ENSBTAP00000010425,9913.ENSBTAP00000013665,9913.ENSBTAP00000014072,9913.ENSBTAP00000014591,9913.ENSBTAP00000017893,9913.ENSBTAP00000024479,9913.ENSBTAP00000026608,9913.ENSBTAP00000027630,9913.ENSBTAP00000055117,9913.ENSBTAP00000055435,9913.ENSBTAP00000055793,9913.ENSBTAP00000060277,9913.ENSBTAP000…	NLRP3,IL1B,IL4I1,TLR4,SLAMF1,IL1A,BOLA-DRA,NFKBIZ,RHOH,HHLA2,IL7R,CD40,TNFSF9,TNFSF13B,IL18,IL12B,CD80,TYROBP,IL12A,AXL
GO:0002683	Negative regulation of immune system process	20	313	0.58	5.58e-05	9913.ENSBTAP00000007580,9913.ENSBTAP00000008858,9913.ENSBTAP00000010425,9913.ENSBTAP00000017527,9913.ENSBTAP00000018669,9913.ENSBTAP00000020125,9913.ENSBTAP00000022152,9913.ENSBTAP00000026608,9913.ENSBTAP00000035305,9913.ENSBTAP00000035682,9913.ENSBTAP00000041732,9913.ENSBTAP00000053934,9913.ENSBTAP00000059310,9913.ENSBTAP00000060277,9913.ENSBTAP00000064427,9913.ENSBTAP00000066584,9913.ENSBTAP000…	IL4I1,GPR68,SLAMF1,CTLA4,BPI,SDC4,PARP14,IL7R,CCL3,TNF,IRF1,ARG2,IL10,IL12B,TGFB2,TNFAIP6,CD80,TYROBP,AXL,TNFAIP3
GO:0043065	Positive regulation of apoptotic process	20	367	0.51	0.00045	9913.ENSBTAP00000010814,9913.ENSBTAP00000011779,9913.ENSBTAP00000017527,9913.ENSBTAP00000020424,9913.ENSBTAP00000027630,9913.ENSBTAP00000035305,9913.ENSBTAP00000035682,9913.ENSBTAP00000048821,9913.ENSBTAP00000056753,9913.ENSBTAP00000056958,9913.ENSBTAP00000057165,9913.ENSBTAP00000059223,9913.ENSBTAP00000059310,9913.ENSBTAP00000060277,9913.ENSBTAP00000063262,9913.ENSBTAP00000064363,9913.ENSBTAP000…	NLRC4,P2RX7,CTLA4,SFRP4,CD40,CCL3,TNF,IFIT2,RYBP,INHBA,NR4A1,DAB2IP,IL10,IL12B,PHLDA3,PIK3CD,TGFB2,S100A9,IL12A,S100A8
GO:1903530	Regulation of secretion by cell	20	376	0.5	0.0006	9913.ENSBTAP00000001745,9913.ENSBTAP00000002398,9913.ENSBTAP00000006011,9913.ENSBTAP00000008190,9913.ENSBTAP00000008858,9913.ENSBTAP00000009062,9913.ENSBTAP00000010649,9913.ENSBTAP00000011779,9913.ENSBTAP00000013665,9913.ENSBTAP00000020125,9913.ENSBTAP00000021373,9913.ENSBTAP00000021515,9913.ENSBTAP00000035682,9913.ENSBTAP00000056958,9913.ENSBTAP00000057122,9913.ENSBTAP00000060277,9913.ENSBTAP000…	IL1B,GJA1,LGI3,TLR4,GPR68,NOS2,EDN1,P2RX7,IL1A,SDC4,RSAD2,OSM,TNF,INHBA,CCL5,IL12B,TGFB2,IL12A,SDC1,LIF
GO:0010817	Regulation of hormone levels	20	389	0.48	0.00092	9913.ENSBTAP00000001745,9913.ENSBTAP00000002384,9913.ENSBTAP00000002398,9913.ENSBTAP00000003345,9913.ENSBTAP00000007580,9913.ENSBTAP00000008858,9913.ENSBTAP00000009062,9913.ENSBTAP00000010649,9913.ENSBTAP00000021515,9913.ENSBTAP00000021795,9913.ENSBTAP00000025599,9913.ENSBTAP00000027016,9913.ENSBTAP00000035682,9913.ENSBTAP00000056958,9913.ENSBTAP00000057122,9913.ENSBTAP00000058302,9913.ENSBTAP000…	IL1B,STC2,GJA1,SLC16A2,IL4I1,GPR68,NOS2,EDN1,OSM,SLCO4A1,SLC39A14,NFKB1,TNF,INHBA,CCL5,SCHIP1,ECE1,IL1RN,LIF,SLC7A5
GO:0051347	Positive regulation of transferase activity	20	458	0.41	0.0056	9913.ENSBTAP00000001745,9913.ENSBTAP00000006422,9913.ENSBTAP00000008190,9913.ENSBTAP00000008678,9913.ENSBTAP00000010649,9913.ENSBTAP00000011779,9913.ENSBTAP00000019278,9913.ENSBTAP00000024295,9913.ENSBTAP00000025324,9913.ENSBTAP00000027630,9913.ENSBTAP00000035682,9913.ENSBTAP00000036310,9913.ENSBTAP00000044846,9913.ENSBTAP00000053383,9913.ENSBTAP00000053852,9913.ENSBTAP00000055793,9913.ENSBTAP000…	IL1B,DDR2,TLR4,PTPN1,EDN1,P2RX7,FERMT2,ARRDC4,STOX1,CD40,TNF,TNFSF15,NRG1,HMGA2,PDGFC,IL18,DAB2IP,IL12B,TGFB2,AXL
GO:0051607	Defense response to virus	19	193	0.76	3.58e-07	9913.ENSBTAP00000010366,9913.ENSBTAP00000010544,9913.ENSBTAP00000010703,9913.ENSBTAP00000011146,9913.ENSBTAP00000011469,9913.ENSBTAP00000016856,9913.ENSBTAP00000019477,9913.ENSBTAP00000021373,9913.ENSBTAP00000023090,9913.ENSBTAP00000027232,9913.ENSBTAP00000027630,9913.ENSBTAP00000031029,9913.ENSBTAP00000041732,9913.ENSBTAP00000048821,9913.ENSBTAP00000055741,9913.ENSBTAP00000057632,9913.ENSBTAP000…	IFIT1,LOC112441507,IFIH1,MX2,EIF2AK2,OAS1Y,OAS2,RSAD2,IFIT5,NLRP1,CD40,IFI44L,IRF1,IFIT2,LOC100298356,CXCL9,IL12B,CARD9,ISG20
GO:0002703	Regulation of leukocyte mediated immunity	19	195	0.76	4.11e-07	9913.ENSBTAP00000000018,9913.ENSBTAP00000001675,9913.ENSBTAP00000001745,9913.ENSBTAP00000007580,9913.ENSBTAP00000008190,9913.ENSBTAP00000010425,9913.ENSBTAP00000011779,9913.ENSBTAP00000014072,9913.ENSBTAP00000021373,9913.ENSBTAP00000026608,9913.ENSBTAP00000027630,9913.ENSBTAP00000035682,9913.ENSBTAP00000045070,9913.ENSBTAP00000055793,9913.ENSBTAP00000060277,9913.ENSBTAP00000066316,9913.ENSBTAP000…	LTA,NLRP3,IL1B,IL4I1,TLR4,SLAMF1,P2RX7,BOLA-DRA,RSAD2,IL7R,CD40,TNF,IL18RAP,IL18,IL12B,CD1B,PVR,TYROBP,IL12A
GO:0033674	Positive regulation of kinase activity	19	386	0.46	0.0022	9913.ENSBTAP00000001745,9913.ENSBTAP00000006422,9913.ENSBTAP00000008190,9913.ENSBTAP00000008678,9913.ENSBTAP00000010649,9913.ENSBTAP00000011779,9913.ENSBTAP00000019278,9913.ENSBTAP00000025324,9913.ENSBTAP00000027630,9913.ENSBTAP00000035682,9913.ENSBTAP00000036310,9913.ENSBTAP00000044846,9913.ENSBTAP00000053383,9913.ENSBTAP00000053852,9913.ENSBTAP00000055793,9913.ENSBTAP00000059223,9913.ENSBTAP000…	IL1B,DDR2,TLR4,PTPN1,EDN1,P2RX7,FERMT2,STOX1,CD40,TNF,TNFSF15,NRG1,HMGA2,PDGFC,IL18,DAB2IP,IL12B,TGFB2,AXL
GO:0001501	Skeletal system development	19	396	0.45	0.003	9913.ENSBTAP00000002231,9913.ENSBTAP00000002398,9913.ENSBTAP00000004318,9913.ENSBTAP00000006422,9913.ENSBTAP00000008858,9913.ENSBTAP00000010649,9913.ENSBTAP00000011779,9913.ENSBTAP00000014907,9913.ENSBTAP00000020045,9913.ENSBTAP00000020424,9913.ENSBTAP00000022393,9913.ENSBTAP00000025599,9913.ENSBTAP00000031879,9913.ENSBTAP00000053383,9913.ENSBTAP00000053852,9913.ENSBTAP00000058302,9913.ENSBTAP000…	TMEM107,GJA1,FST,DDR2,GPR68,EDN1,P2RX7,CITED2,MMP13,SFRP4,IL17F,SLC39A14,PLS3,HMGA2,PDGFC,SCHIP1,INSIG1,VCAN,CCN2
GO:0045859	Regulation of protein kinase activity	19	518	0.34	0.0402	9913.ENSBTAP00000001745,9913.ENSBTAP00000006422,9913.ENSBTAP00000008190,9913.ENSBTAP00000008678,9913.ENSBTAP00000010649,9913.ENSBTAP00000011779,9913.ENSBTAP00000019278,9913.ENSBTAP00000025324,9913.ENSBTAP00000027630,9913.ENSBTAP00000035682,9913.ENSBTAP00000036310,9913.ENSBTAP00000044846,9913.ENSBTAP00000053383,9913.ENSBTAP00000053852,9913.ENSBTAP00000055793,9913.ENSBTAP00000059223,9913.ENSBTAP000…	IL1B,DDR2,TLR4,PTPN1,EDN1,P2RX7,FERMT2,STOX1,CD40,TNF,TNFSF15,NRG1,HMGA2,PDGFC,IL18,DAB2IP,IL12B,TGFB2,TNFAIP3
GO:0080135	Regulation of cellular response to stress	19	527	0.33	0.047	9913.ENSBTAP00000008190,9913.ENSBTAP00000008678,9913.ENSBTAP00000009020,9913.ENSBTAP00000010425,9913.ENSBTAP00000011469,9913.ENSBTAP00000015092,9913.ENSBTAP00000017600,9913.ENSBTAP00000018774,9913.ENSBTAP00000035682,9913.ENSBTAP00000041215,9913.ENSBTAP00000042500,9913.ENSBTAP00000052422,9913.ENSBTAP00000053383,9913.ENSBTAP00000055608,9913.ENSBTAP00000059223,9913.ENSBTAP00000060280,9913.ENSBTAP000…	TLR4,PTPN1,GCH1,SLAMF1,EIF2AK2,IER3,SNAI2,PTGS2,TNF,TRAF1,MANF,HSPA5,HMGA2,SLC7A11,DAB2IP,CARD9,TGFB2,INSIG1,CCN2
GO:0034341	Response to interferon-gamma	18	108	0.99	6.77e-10	9913.ENSBTAP00000005970,9913.ENSBTAP00000006940,9913.ENSBTAP00000008190,9913.ENSBTAP00000009020,9913.ENSBTAP00000009062,9913.ENSBTAP00000009446,9913.ENSBTAP00000013399,9913.ENSBTAP00000027630,9913.ENSBTAP00000028430,9913.ENSBTAP00000032626,9913.ENSBTAP00000035305,9913.ENSBTAP00000037106,9913.ENSBTAP00000041732,9913.ENSBTAP00000042899,9913.ENSBTAP00000057122,9913.ENSBTAP00000060277,9913.ENSBTAP000…	NUB1,GBP4,TLR4,GCH1,NOS2,CCL4,LOC504773,CD40,CCL20,LOC511531,CCL3,CCL24,IRF1,CDC42EP2,CCL5,IL12B,LOC512486,CDC42EP4
GO:0034612	Response to tumor necrosis factor	18	142	0.87	3.03e-08	9913.ENSBTAP00000005970,9913.ENSBTAP00000009020,9913.ENSBTAP00000009446,9913.ENSBTAP00000013399,9913.ENSBTAP00000022183,9913.ENSBTAP00000026275,9913.ENSBTAP00000027016,9913.ENSBTAP00000027630,9913.ENSBTAP00000028430,9913.ENSBTAP00000035305,9913.ENSBTAP00000035682,9913.ENSBTAP00000037106,9913.ENSBTAP00000041215,9913.ENSBTAP00000055435,9913.ENSBTAP00000057122,9913.ENSBTAP00000059223,9913.ENSBTAP000…	NUB1,GCH1,CCL4,LOC504773,NFKBIA,CXCL8,NFKB1,CD40,CCL20,CCL3,TNF,CCL24,TRAF1,TNFSF13B,CCL5,DAB2IP,TNFRSF18,RORA
GO:0060326	Cell chemotaxis	18	192	0.74	1.59e-06	9913.ENSBTAP00000009446,9913.ENSBTAP00000010425,9913.ENSBTAP00000011390,9913.ENSBTAP00000013399,9913.ENSBTAP00000022199,9913.ENSBTAP00000026275,9913.ENSBTAP00000028430,9913.ENSBTAP00000035305,9913.ENSBTAP00000036877,9913.ENSBTAP00000037106,9913.ENSBTAP00000039327,9913.ENSBTAP00000056499,9913.ENSBTAP00000057122,9913.ENSBTAP00000057165,9913.ENSBTAP00000057495,9913.ENSBTAP00000057632,9913.ENSBTAP000…	CCL4,SLAMF1,PDE4B,LOC504773,SLAMF8,CXCL8,CCL20,CCL3,CCR6,CCL24,CXCL2,TAP,CCL5,NR4A1,CCR9,CXCL9,S100A9,S100A8
GO:1903039	Positive regulation of leukocyte cell-cell adhesion	18	201	0.72	2.74e-06	9913.ENSBTAP00000001675,9913.ENSBTAP00000001745,9913.ENSBTAP00000007580,9913.ENSBTAP00000010425,9913.ENSBTAP00000013665,9913.ENSBTAP00000014072,9913.ENSBTAP00000014591,9913.ENSBTAP00000017893,9913.ENSBTAP00000024479,9913.ENSBTAP00000026608,9913.ENSBTAP00000035682,9913.ENSBTAP00000041637,9913.ENSBTAP00000055117,9913.ENSBTAP00000055435,9913.ENSBTAP00000055793,9913.ENSBTAP00000060277,9913.ENSBTAP000…	NLRP3,IL1B,IL4I1,SLAMF1,IL1A,BOLA-DRA,NFKBIZ,RHOH,HHLA2,IL7R,TNF,CHST2,TNFSF9,TNFSF13B,IL18,IL12B,CD80,IL12A
GO:0045860	Positive regulation of protein kinase activity	18	315	0.53	0.00066	9913.ENSBTAP00000001745,9913.ENSBTAP00000006422,9913.ENSBTAP00000008190,9913.ENSBTAP00000008678,9913.ENSBTAP00000010649,9913.ENSBTAP00000011779,9913.ENSBTAP00000019278,9913.ENSBTAP00000025324,9913.ENSBTAP00000027630,9913.ENSBTAP00000035682,9913.ENSBTAP00000036310,9913.ENSBTAP00000044846,9913.ENSBTAP00000053383,9913.ENSBTAP00000053852,9913.ENSBTAP00000055793,9913.ENSBTAP00000059223,9913.ENSBTAP000…	IL1B,DDR2,TLR4,PTPN1,EDN1,P2RX7,FERMT2,STOX1,CD40,TNF,TNFSF15,NRG1,HMGA2,PDGFC,IL18,DAB2IP,IL12B,TGFB2
GO:0002521	Leukocyte differentiation	18	326	0.51	0.00097	9913.ENSBTAP00000002054,9913.ENSBTAP00000005660,9913.ENSBTAP00000008858,9913.ENSBTAP00000010425,9913.ENSBTAP00000014907,9913.ENSBTAP00000016163,9913.ENSBTAP00000017893,9913.ENSBTAP00000021373,9913.ENSBTAP00000026608,9913.ENSBTAP00000035554,9913.ENSBTAP00000035682,9913.ENSBTAP00000041732,9913.ENSBTAP00000055435,9913.ENSBTAP00000057495,9913.ENSBTAP00000060277,9913.ENSBTAP00000070801,9913.ENSBTAP000…	CSF2,FOS,GPR68,SLAMF1,CITED2,CLEC4E,RHOH,RSAD2,IL7R,BATF,TNF,IRF1,TNFSF13B,CCR9,IL12B,RORA,IL12A,AXL
GO:0098609	Cell-cell adhesion	18	382	0.44	0.0051	9913.ENSBTAP00000000097,9913.ENSBTAP00000001745,9913.ENSBTAP00000002341,9913.ENSBTAP00000003981,9913.ENSBTAP00000007448,9913.ENSBTAP00000012724,9913.ENSBTAP00000019004,9913.ENSBTAP00000033855,9913.ENSBTAP00000035682,9913.ENSBTAP00000042029,9913.ENSBTAP00000049410,9913.ENSBTAP00000053825,9913.ENSBTAP00000055608,9913.ENSBTAP00000057374,9913.ENSBTAP00000067294,9913.ENSBTAP00000068679,9913.ENSBTAP000…	ALCAM,IL1B,PDPN,LAMA5,SLC39A8,PLEK,TMEM47,PEAR1,TNF,VCAM1,LRFN4,EMB,SLC7A11,TJP3,S100A9,PVR,JAM2,S100A8
GO:0044089	Positive regulation of cellular component biogenesis	18	405	0.42	0.0089	9913.ENSBTAP00000002054,9913.ENSBTAP00000002786,9913.ENSBTAP00000008190,9913.ENSBTAP00000011779,9913.ENSBTAP00000012724,9913.ENSBTAP00000018998,9913.ENSBTAP00000019278,9913.ENSBTAP00000020125,9913.ENSBTAP00000028610,9913.ENSBTAP00000035682,9913.ENSBTAP00000037106,9913.ENSBTAP00000040235,9913.ENSBTAP00000042899,9913.ENSBTAP00000059223,9913.ENSBTAP00000066857,9913.ENSBTAP00000071739,9913.ENSBTAP000…	CSF2,IL17A,TLR4,P2RX7,PLEK,RHOC,FERMT2,SDC4,CSF3,TNF,CCL24,BAIAP2,CDC42EP2,DAB2IP,SORBS3,CDC42EP4,SDC1,CCN2
GO:0002824	Positive regulation of adaptive immune response based on somatic recombination of immune receptors built from immunoglobulin superfamily domains	17	91	1.04	5.51e-10	9913.ENSBTAP00000000018,9913.ENSBTAP00000001675,9913.ENSBTAP00000001745,9913.ENSBTAP00000010425,9913.ENSBTAP00000011779,9913.ENSBTAP00000014072,9913.ENSBTAP00000014591,9913.ENSBTAP00000021373,9913.ENSBTAP00000027630,9913.ENSBTAP00000035682,9913.ENSBTAP00000055435,9913.ENSBTAP00000055793,9913.ENSBTAP00000060277,9913.ENSBTAP00000060280,9913.ENSBTAP00000066316,9913.ENSBTAP00000068679,9913.ENSBTAP000…	LTA,NLRP3,IL1B,SLAMF1,P2RX7,BOLA-DRA,NFKBIZ,RSAD2,CD40,TNF,TNFSF13B,IL18,IL12B,CARD9,CD1B,PVR,IL12A
GO:0002706	Regulation of lymphocyte mediated immunity	17	155	0.81	5.34e-07	9913.ENSBTAP00000000018,9913.ENSBTAP00000001675,9913.ENSBTAP00000001745,9913.ENSBTAP00000007580,9913.ENSBTAP00000010425,9913.ENSBTAP00000011779,9913.ENSBTAP00000014072,9913.ENSBTAP00000021373,9913.ENSBTAP00000026608,9913.ENSBTAP00000027630,9913.ENSBTAP00000035682,9913.ENSBTAP00000045070,9913.ENSBTAP00000055793,9913.ENSBTAP00000060277,9913.ENSBTAP00000066316,9913.ENSBTAP00000068679,9913.ENSBTAP000…	LTA,NLRP3,IL1B,IL4I1,SLAMF1,P2RX7,BOLA-DRA,RSAD2,IL7R,CD40,TNF,IL18RAP,IL18,IL12B,CD1B,PVR,IL12A
GO:0050900	Leukocyte migration	17	183	0.74	3.83e-06	9913.ENSBTAP00000002786,9913.ENSBTAP00000009446,9913.ENSBTAP00000010425,9913.ENSBTAP00000011390,9913.ENSBTAP00000013399,9913.ENSBTAP00000022199,9913.ENSBTAP00000026275,9913.ENSBTAP00000028430,9913.ENSBTAP00000035305,9913.ENSBTAP00000035682,9913.ENSBTAP00000036877,9913.ENSBTAP00000037106,9913.ENSBTAP00000039327,9913.ENSBTAP00000057122,9913.ENSBTAP00000067294,9913.ENSBTAP00000074330,9913.ENSBTAP000…	IL17A,CCL4,SLAMF1,PDE4B,LOC504773,SLAMF8,CXCL8,CCL20,CCL3,TNF,CCR6,CCL24,CXCL2,CCL5,S100A9,JAM2,S100A8
GO:0043122	Regulation of I-kappaB kinase/NF-kappaB signaling	17	188	0.73	5.36e-06	9913.ENSBTAP00000001745,9913.ENSBTAP00000002398,9913.ENSBTAP00000008190,9913.ENSBTAP00000017893,9913.ENSBTAP00000023090,9913.ENSBTAP00000027630,9913.ENSBTAP00000034009,9913.ENSBTAP00000035682,9913.ENSBTAP00000041215,9913.ENSBTAP00000051805,9913.ENSBTAP00000056111,9913.ENSBTAP00000058627,9913.ENSBTAP00000059223,9913.ENSBTAP00000060280,9913.ENSBTAP00000070801,9913.ENSBTAP00000072859,9913.ENSBTAP000…	IL1B,GJA1,TLR4,RHOH,IFIT5,CD40,S100A12,TNF,TRAF1,NLRP12,TNIP3,S100A13,DAB2IP,CARD9,RORA,TNFAIP3,CFLAR
GO:0001818	Negative regulation of cytokine production	17	191	0.72	6.42e-06	9913.ENSBTAP00000008190,9913.ENSBTAP00000008322,9913.ENSBTAP00000010425,9913.ENSBTAP00000018669,9913.ENSBTAP00000027016,9913.ENSBTAP00000035682,9913.ENSBTAP00000051805,9913.ENSBTAP00000053934,9913.ENSBTAP00000059310,9913.ENSBTAP00000060277,9913.ENSBTAP00000061880,9913.ENSBTAP00000064427,9913.ENSBTAP00000070392,9913.ENSBTAP00000072244,9913.ENSBTAP00000072422,9913.ENSBTAP00000072519,9913.ENSBTAP000…	TLR4,IL1R2,SLAMF1,BPI,NFKB1,TNF,NLRP12,ARG2,IL10,IL12B,CIDEA,TGFB2,TYROBP,IL12A,N4BP1,AXL,TNFAIP3
GO:0070372	Regulation of ERK1 and ERK2 cascade	17	215	0.67	2.6e-05	9913.ENSBTAP00000000289,9913.ENSBTAP00000001745,9913.ENSBTAP00000008190,9913.ENSBTAP00000008678,9913.ENSBTAP00000009446,9913.ENSBTAP00000010425,9913.ENSBTAP00000013399,9913.ENSBTAP00000019278,9913.ENSBTAP00000028430,9913.ENSBTAP00000035305,9913.ENSBTAP00000037106,9913.ENSBTAP00000053852,9913.ENSBTAP00000057122,9913.ENSBTAP00000059223,9913.ENSBTAP00000060280,9913.ENSBTAP00000073256,9913.ENSBTAP000…	YWHAZ,IL1B,TLR4,PTPN1,CCL4,SLAMF1,LOC504773,FERMT2,CCL20,CCL3,CCL24,PDGFC,CCL5,DAB2IP,CARD9,CCN2,LIF
GO:0032102	Negative regulation of response to external stimulus	17	280	0.55	0.00056	9913.ENSBTAP00000001675,9913.ENSBTAP00000010869,9913.ENSBTAP00000011106,9913.ENSBTAP00000019232,9913.ENSBTAP00000022152,9913.ENSBTAP00000027016,9913.ENSBTAP00000035682,9913.ENSBTAP00000051805,9913.ENSBTAP00000053934,9913.ENSBTAP00000059310,9913.ENSBTAP00000060221,9913.ENSBTAP00000060277,9913.ENSBTAP00000065237,9913.ENSBTAP00000066029,9913.ENSBTAP00000066584,9913.ENSBTAP00000070801,9913.ENSBTAP000…	NLRP3,ACOD1,SOCS3,SERPINE1,PARP14,NFKB1,TNF,NLRP12,ARG2,IL10,F11,IL12B,SPX,THBD,TNFAIP6,RORA,TNFAIP3
GO:0045861	Negative regulation of proteolysis	17	315	0.5	0.0019	9913.ENSBTAP00000000084,9913.ENSBTAP00000004317,9913.ENSBTAP00000008322,9913.ENSBTAP00000010544,9913.ENSBTAP00000018479,9913.ENSBTAP00000018774,9913.ENSBTAP00000019232,9913.ENSBTAP00000021062,9913.ENSBTAP00000026999,9913.ENSBTAP00000031506,9913.ENSBTAP00000034604,9913.ENSBTAP00000035682,9913.ENSBTAP00000055741,9913.ENSBTAP00000056753,9913.ENSBTAP00000057165,9913.ENSBTAP00000059310,9913.ENSBTAP000…	RECK,NAIP,IL1R2,LOC112441507,COL6A3,PTGS2,SERPINE1,TFPI2,TIMP4,SERPINB2,BIRC3,TNF,LOC100298356,RYBP,NR4A1,IL10,N4BP1
GO:0051346	Negative regulation of hydrolase activity	17	325	0.49	0.0027	9913.ENSBTAP00000000084,9913.ENSBTAP00000004317,9913.ENSBTAP00000010544,9913.ENSBTAP00000011863,9913.ENSBTAP00000018479,9913.ENSBTAP00000018774,9913.ENSBTAP00000019232,9913.ENSBTAP00000021062,9913.ENSBTAP00000025599,9913.ENSBTAP00000026999,9913.ENSBTAP00000031506,9913.ENSBTAP00000034604,9913.ENSBTAP00000035682,9913.ENSBTAP00000055741,9913.ENSBTAP00000057165,9913.ENSBTAP00000059223,9913.ENSBTAP000…	RECK,NAIP,LOC112441507,PTX3,COL6A3,PTGS2,SERPINE1,TFPI2,SLC39A14,TIMP4,SERPINB2,BIRC3,TNF,LOC100298356,NR4A1,DAB2IP,TGFB2
GO:0032970	Regulation of actin filament-based process	17	335	0.48	0.0035	9913.ENSBTAP00000002341,9913.ENSBTAP00000010649,9913.ENSBTAP00000011390,9913.ENSBTAP00000012724,9913.ENSBTAP00000017893,9913.ENSBTAP00000018998,9913.ENSBTAP00000019278,9913.ENSBTAP00000024996,9913.ENSBTAP00000028610,9913.ENSBTAP00000037106,9913.ENSBTAP00000040235,9913.ENSBTAP00000042899,9913.ENSBTAP00000065995,9913.ENSBTAP00000066223,9913.ENSBTAP00000066857,9913.ENSBTAP00000071739,9913.ENSBTAP000…	PDPN,EDN1,PDE4B,PLEK,RHOH,RHOC,FERMT2,RND1,CSF3,CCL24,BAIAP2,CDC42EP2,CAPG,PDE4D,SORBS3,CDC42EP4,CCN2
GO:0046649	Lymphocyte activation	17	359	0.45	0.0067	9913.ENSBTAP00000008190,9913.ENSBTAP00000010425,9913.ENSBTAP00000011779,9913.ENSBTAP00000016163,9913.ENSBTAP00000017893,9913.ENSBTAP00000021373,9913.ENSBTAP00000026608,9913.ENSBTAP00000027630,9913.ENSBTAP00000035554,9913.ENSBTAP00000041732,9913.ENSBTAP00000055435,9913.ENSBTAP00000055793,9913.ENSBTAP00000057495,9913.ENSBTAP00000060277,9913.ENSBTAP00000070801,9913.ENSBTAP00000072244,9913.ENSBTAP000…	TLR4,SLAMF1,P2RX7,CLEC4E,RHOH,RSAD2,IL7R,CD40,BATF,IRF1,TNFSF13B,IL18,CCR9,IL12B,RORA,IL12A,AXL
GO:1902532	Negative regulation of intracellular signal transduction	17	424	0.37	0.0303	9913.ENSBTAP00000001675,9913.ENSBTAP00000008190,9913.ENSBTAP00000008678,9913.ENSBTAP00000011779,9913.ENSBTAP00000014109,9913.ENSBTAP00000017600,9913.ENSBTAP00000017893,9913.ENSBTAP00000018774,9913.ENSBTAP00000051805,9913.ENSBTAP00000056111,9913.ENSBTAP00000059223,9913.ENSBTAP00000059460,9913.ENSBTAP00000063262,9913.ENSBTAP00000066223,9913.ENSBTAP00000070801,9913.ENSBTAP00000072859,9913.ENSBTAP000…	NLRP3,TLR4,PTPN1,P2RX7,PIK3IP1,SNAI2,RHOH,PTGS2,NLRP12,TNIP3,DAB2IP,PDE10A,PHLDA3,PDE4D,RORA,TNFAIP3,LIF
GO:0010638	Positive regulation of organelle organization	17	430	0.37	0.0343	9913.ENSBTAP00000001745,9913.ENSBTAP00000002054,9913.ENSBTAP00000010649,9913.ENSBTAP00000012724,9913.ENSBTAP00000013665,9913.ENSBTAP00000018998,9913.ENSBTAP00000019278,9913.ENSBTAP00000020125,9913.ENSBTAP00000028610,9913.ENSBTAP00000035682,9913.ENSBTAP00000037106,9913.ENSBTAP00000040235,9913.ENSBTAP00000042899,9913.ENSBTAP00000066857,9913.ENSBTAP00000071739,9913.ENSBTAP00000072853,9913.ENSBTAP000…	IL1B,CSF2,EDN1,PLEK,IL1A,RHOC,FERMT2,SDC4,CSF3,TNF,CCL24,BAIAP2,CDC42EP2,SORBS3,CDC42EP4,SDC1,CCN2
GO:0002705	Positive regulation of leukocyte mediated immunity	16	122	0.89	1.65e-07	9913.ENSBTAP00000000018,9913.ENSBTAP00000001675,9913.ENSBTAP00000001745,9913.ENSBTAP00000010425,9913.ENSBTAP00000011779,9913.ENSBTAP00000014072,9913.ENSBTAP00000021373,9913.ENSBTAP00000027630,9913.ENSBTAP00000035682,9913.ENSBTAP00000045070,9913.ENSBTAP00000055793,9913.ENSBTAP00000060277,9913.ENSBTAP00000066316,9913.ENSBTAP00000068679,9913.ENSBTAP00000070392,9913.ENSBTAP00000072244	LTA,NLRP3,IL1B,SLAMF1,P2RX7,BOLA-DRA,RSAD2,CD40,TNF,IL18RAP,IL18,IL12B,CD1B,PVR,TYROBP,IL12A
GO:0071356	Cellular response to tumor necrosis factor	16	124	0.88	2e-07	9913.ENSBTAP00000009446,9913.ENSBTAP00000013399,9913.ENSBTAP00000022183,9913.ENSBTAP00000026275,9913.ENSBTAP00000027016,9913.ENSBTAP00000027630,9913.ENSBTAP00000028430,9913.ENSBTAP00000035305,9913.ENSBTAP00000035682,9913.ENSBTAP00000037106,9913.ENSBTAP00000041215,9913.ENSBTAP00000055435,9913.ENSBTAP00000057122,9913.ENSBTAP00000059223,9913.ENSBTAP00000067373,9913.ENSBTAP00000070801	CCL4,LOC504773,NFKBIA,CXCL8,NFKB1,CD40,CCL20,CCL3,TNF,CCL24,TRAF1,TNFSF13B,CCL5,DAB2IP,TNFRSF18,RORA
GO:0042129	Regulation of T cell proliferation	16	140	0.83	8.41e-07	9913.ENSBTAP00000001745,9913.ENSBTAP00000007580,9913.ENSBTAP00000010425,9913.ENSBTAP00000013665,9913.ENSBTAP00000017527,9913.ENSBTAP00000020125,9913.ENSBTAP00000024479,9913.ENSBTAP00000041732,9913.ENSBTAP00000053934,9913.ENSBTAP00000055117,9913.ENSBTAP00000055435,9913.ENSBTAP00000055793,9913.ENSBTAP00000059949,9913.ENSBTAP00000060277,9913.ENSBTAP00000070219,9913.ENSBTAP00000072244	IL1B,IL4I1,SLAMF1,IL1A,CTLA4,SDC4,HHLA2,IRF1,ARG2,TNFSF9,TNFSF13B,IL18,IL27,IL12B,CD80,IL12A
GO:0050870	Positive regulation of T cell activation	16	183	0.71	1.74e-05	9913.ENSBTAP00000001675,9913.ENSBTAP00000001745,9913.ENSBTAP00000007580,9913.ENSBTAP00000010425,9913.ENSBTAP00000013665,9913.ENSBTAP00000014072,9913.ENSBTAP00000014591,9913.ENSBTAP00000017893,9913.ENSBTAP00000024479,9913.ENSBTAP00000026608,9913.ENSBTAP00000055117,9913.ENSBTAP00000055435,9913.ENSBTAP00000055793,9913.ENSBTAP00000060277,9913.ENSBTAP00000070219,9913.ENSBTAP00000072244	NLRP3,IL1B,IL4I1,SLAMF1,IL1A,BOLA-DRA,NFKBIZ,RHOH,HHLA2,IL7R,TNFSF9,TNFSF13B,IL18,IL12B,CD80,IL12A
GO:0050730	Regulation of peptidyl-tyrosine phosphorylation	16	198	0.68	4.22e-05	9913.ENSBTAP00000002054,9913.ENSBTAP00000008678,9913.ENSBTAP00000011106,9913.ENSBTAP00000016206,9913.ENSBTAP00000021515,9913.ENSBTAP00000022152,9913.ENSBTAP00000027630,9913.ENSBTAP00000028610,9913.ENSBTAP00000044846,9913.ENSBTAP00000053852,9913.ENSBTAP00000055793,9913.ENSBTAP00000060277,9913.ENSBTAP00000067373,9913.ENSBTAP00000070219,9913.ENSBTAP00000072244,9913.ENSBTAP00000073388	CSF2,PTPN1,SOCS3,CSPG4,OSM,PARP14,CD40,CSF3,NRG1,PDGFC,IL18,IL12B,TNFRSF18,CD80,IL12A,LIF
GO:0051091	Positive regulation of DNA-binding transcription factor activity	16	220	0.63	0.00014	9913.ENSBTAP00000001745,9913.ENSBTAP00000002720,9913.ENSBTAP00000005968,9913.ENSBTAP00000006422,9913.ENSBTAP00000008190,9913.ENSBTAP00000010649,9913.ENSBTAP00000010814,9913.ENSBTAP00000011469,9913.ENSBTAP00000027630,9913.ENSBTAP00000028610,9913.ENSBTAP00000035682,9913.ENSBTAP00000041215,9913.ENSBTAP00000045070,9913.ENSBTAP00000055793,9913.ENSBTAP00000059310,9913.ENSBTAP00000060280	IL1B,FZD1,LPAR5,DDR2,TLR4,EDN1,NLRC4,EIF2AK2,CD40,CSF3,TNF,TRAF1,IL18RAP,IL18,IL10,CARD9
GO:0009611	Response to wounding	16	257	0.57	0.00073	9913.ENSBTAP00000008190,9913.ENSBTAP00000009341,9913.ENSBTAP00000010911,9913.ENSBTAP00000012724,9913.ENSBTAP00000013665,9913.ENSBTAP00000015066,9913.ENSBTAP00000018998,9913.ENSBTAP00000020125,9913.ENSBTAP00000021062,9913.ENSBTAP00000033855,9913.ENSBTAP00000055608,9913.ENSBTAP00000060221,9913.ENSBTAP00000064427,9913.ENSBTAP00000066029,9913.ENSBTAP00000072519,9913.ENSBTAP00000072853	TLR4,F3,PROCR,PLEK,IL1A,NREP,RHOC,SDC4,TFPI2,PEAR1,SLC7A11,F11,TGFB2,THBD,AXL,SDC1
GO:0048608	Reproductive structure development	16	323	0.47	0.0064	9913.ENSBTAP00000000944,9913.ENSBTAP00000002054,9913.ENSBTAP00000004318,9913.ENSBTAP00000010886,9913.ENSBTAP00000011106,9913.ENSBTAP00000011863,9913.ENSBTAP00000014907,9913.ENSBTAP00000018774,9913.ENSBTAP00000019812,9913.ENSBTAP00000056958,9913.ENSBTAP00000058302,9913.ENSBTAP00000063720,9913.ENSBTAP00000066584,9913.ENSBTAP00000069101,9913.ENSBTAP00000072519,9913.ENSBTAP00000073388	ADAMTS1,CSF2,FST,GREB1L,SOCS3,PTX3,CITED2,PTGS2,DNMT3L,INHBA,SCHIP1,E2F8,TNFAIP6,EPAS1,AXL,LIF
GO:0001944	Vasculature development	16	404	0.37	0.043	9913.ENSBTAP00000000084,9913.ENSBTAP00000000289,9913.ENSBTAP00000002398,9913.ENSBTAP00000002751,9913.ENSBTAP00000003055,9913.ENSBTAP00000010649,9913.ENSBTAP00000011106,9913.ENSBTAP00000014907,9913.ENSBTAP00000055793,9913.ENSBTAP00000057165,9913.ENSBTAP00000063720,9913.ENSBTAP00000069101,9913.ENSBTAP00000070801,9913.ENSBTAP00000072728,9913.ENSBTAP00000073256,9913.ENSBTAP00000073388	RECK,YWHAZ,GJA1,KLF5,APOLD1,EDN1,SOCS3,CITED2,IL18,NR4A1,E2F8,EPAS1,RORA,TGFBI,CCN2,LIF
GO:0071346	Cellular response to interferon-gamma	15	82	1.03	1.18e-08	9913.ENSBTAP00000006940,9913.ENSBTAP00000008190,9913.ENSBTAP00000009062,9913.ENSBTAP00000009446,9913.ENSBTAP00000013399,9913.ENSBTAP00000028430,9913.ENSBTAP00000032626,9913.ENSBTAP00000035305,9913.ENSBTAP00000037106,9913.ENSBTAP00000041732,9913.ENSBTAP00000042899,9913.ENSBTAP00000057122,9913.ENSBTAP00000060277,9913.ENSBTAP00000068741,9913.ENSBTAP00000071739	GBP4,TLR4,NOS2,CCL4,LOC504773,CCL20,LOC511531,CCL3,CCL24,IRF1,CDC42EP2,CCL5,IL12B,LOC512486,CDC42EP4
GO:0050729	Positive regulation of inflammatory response	15	90	0.99	3.25e-08	9913.ENSBTAP00000000018,9913.ENSBTAP00000001745,9913.ENSBTAP00000008190,9913.ENSBTAP00000014591,9913.ENSBTAP00000018774,9913.ENSBTAP00000021515,9913.ENSBTAP00000022183,9913.ENSBTAP00000027232,9913.ENSBTAP00000027820,9913.ENSBTAP00000035305,9913.ENSBTAP00000035682,9913.ENSBTAP00000037106,9913.ENSBTAP00000055793,9913.ENSBTAP00000067294,9913.ENSBTAP00000074498	LTA,IL1B,TLR4,NFKBIZ,PTGS2,OSM,NFKBIA,NLRP1,CASP4,CCL3,TNF,CCL24,IL18,S100A9,S100A8
GO:0002708	Positive regulation of lymphocyte mediated immunity	15	109	0.91	2.83e-07	9913.ENSBTAP00000000018,9913.ENSBTAP00000001675,9913.ENSBTAP00000001745,9913.ENSBTAP00000010425,9913.ENSBTAP00000011779,9913.ENSBTAP00000014072,9913.ENSBTAP00000021373,9913.ENSBTAP00000027630,9913.ENSBTAP00000035682,9913.ENSBTAP00000045070,9913.ENSBTAP00000055793,9913.ENSBTAP00000060277,9913.ENSBTAP00000066316,9913.ENSBTAP00000068679,9913.ENSBTAP00000072244	LTA,NLRP3,IL1B,SLAMF1,P2RX7,BOLA-DRA,RSAD2,CD40,TNF,IL18RAP,IL18,IL12B,CD1B,PVR,IL12A
GO:1903900	Regulation of viral life cycle	15	117	0.88	6.38e-07	9913.ENSBTAP00000010366,9913.ENSBTAP00000010703,9913.ENSBTAP00000011469,9913.ENSBTAP00000011863,9913.ENSBTAP00000016856,9913.ENSBTAP00000019477,9913.ENSBTAP00000021373,9913.ENSBTAP00000023090,9913.ENSBTAP00000026275,9913.ENSBTAP00000035682,9913.ENSBTAP00000053383,9913.ENSBTAP00000068679,9913.ENSBTAP00000072422,9913.ENSBTAP00000072519,9913.ENSBTAP00000074353	IFIT1,IFIH1,EIF2AK2,PTX3,OAS1Y,OAS2,RSAD2,IFIT5,CXCL8,TNF,HMGA2,PVR,N4BP1,AXL,ISG20
GO:1902107	Positive regulation of leukocyte differentiation	15	125	0.85	1.32e-06	9913.ENSBTAP00000001675,9913.ENSBTAP00000002786,9913.ENSBTAP00000005660,9913.ENSBTAP00000007580,9913.ENSBTAP00000008858,9913.ENSBTAP00000014072,9913.ENSBTAP00000014591,9913.ENSBTAP00000017893,9913.ENSBTAP00000026608,9913.ENSBTAP00000035682,9913.ENSBTAP00000055117,9913.ENSBTAP00000055793,9913.ENSBTAP00000060277,9913.ENSBTAP00000072519,9913.ENSBTAP00000073388	NLRP3,IL17A,FOS,IL4I1,GPR68,BOLA-DRA,NFKBIZ,RHOH,IL7R,TNF,TNFSF9,IL18,IL12B,AXL,LIF
GO:0002700	Regulation of production of molecular mediator of immune response	15	134	0.82	2.7e-06	9913.ENSBTAP00000001675,9913.ENSBTAP00000001745,9913.ENSBTAP00000002786,9913.ENSBTAP00000008190,9913.ENSBTAP00000010425,9913.ENSBTAP00000011779,9913.ENSBTAP00000021373,9913.ENSBTAP00000022393,9913.ENSBTAP00000027630,9913.ENSBTAP00000035682,9913.ENSBTAP00000055793,9913.ENSBTAP00000059310,9913.ENSBTAP00000060280,9913.ENSBTAP00000064427,9913.ENSBTAP00000072519	NLRP3,IL1B,IL17A,TLR4,SLAMF1,P2RX7,RSAD2,IL17F,CD40,TNF,IL18,IL10,CARD9,TGFB2,AXL
GO:0043281	Regulation of cysteine-type endopeptidase activity involved in apoptotic process	15	164	0.73	2.31e-05	9913.ENSBTAP00000001675,9913.ENSBTAP00000004317,9913.ENSBTAP00000009341,9913.ENSBTAP00000010814,9913.ENSBTAP00000018774,9913.ENSBTAP00000027232,9913.ENSBTAP00000034604,9913.ENSBTAP00000035682,9913.ENSBTAP00000036310,9913.ENSBTAP00000051805,9913.ENSBTAP00000057165,9913.ENSBTAP00000060280,9913.ENSBTAP00000067294,9913.ENSBTAP00000073134,9913.ENSBTAP00000074498	NLRP3,NAIP,F3,NLRC4,PTGS2,NLRP1,BIRC3,TNF,TNFSF15,NLRP12,NR4A1,CARD9,S100A9,CFLAR,S100A8
GO:0002250	Adaptive immune response	15	245	0.56	0.0015	9913.ENSBTAP00000000097,9913.ENSBTAP00000002786,9913.ENSBTAP00000007904,9913.ENSBTAP00000011779,9913.ENSBTAP00000014072,9913.ENSBTAP00000026608,9913.ENSBTAP00000027630,9913.ENSBTAP00000035554,9913.ENSBTAP00000053934,9913.ENSBTAP00000054668,9913.ENSBTAP00000055435,9913.ENSBTAP00000055793,9913.ENSBTAP00000060280,9913.ENSBTAP00000066104,9913.ENSBTAP00000070801	ALCAM,IL17A,NFKB2,P2RX7,BOLA-DRA,IL7R,CD40,BATF,ARG2,IL18BP,TNFSF13B,IL18,CARD9,C1S,RORA
GO:1903131	Mononuclear cell differentiation	15	267	0.52	0.0033	9913.ENSBTAP00000002054,9913.ENSBTAP00000008858,9913.ENSBTAP00000010425,9913.ENSBTAP00000016163,9913.ENSBTAP00000017893,9913.ENSBTAP00000021373,9913.ENSBTAP00000026608,9913.ENSBTAP00000035554,9913.ENSBTAP00000041732,9913.ENSBTAP00000055435,9913.ENSBTAP00000057495,9913.ENSBTAP00000060277,9913.ENSBTAP00000070801,9913.ENSBTAP00000072244,9913.ENSBTAP00000072519	CSF2,GPR68,SLAMF1,CLEC4E,RHOH,RSAD2,IL7R,BATF,IRF1,TNFSF13B,CCR9,IL12B,RORA,IL12A,AXL
GO:0051223	Regulation of protein transport	15	335	0.42	0.0222	9913.ENSBTAP00000001745,9913.ENSBTAP00000008190,9913.ENSBTAP00000008678,9913.ENSBTAP00000008858,9913.ENSBTAP00000009062,9913.ENSBTAP00000011779,9913.ENSBTAP00000013665,9913.ENSBTAP00000021373,9913.ENSBTAP00000035682,9913.ENSBTAP00000055608,9913.ENSBTAP00000057122,9913.ENSBTAP00000060277,9913.ENSBTAP00000064427,9913.ENSBTAP00000065040,9913.ENSBTAP00000072244	IL1B,TLR4,PTPN1,GPR68,NOS2,P2RX7,IL1A,RSAD2,TNF,SLC7A11,CCL5,IL12B,TGFB2,INSIG1,IL12A
GO:0043254	Regulation of protein-containing complex assembly	15	339	0.42	0.0241	9913.ENSBTAP00000002054,9913.ENSBTAP00000008190,9913.ENSBTAP00000011469,9913.ENSBTAP00000012724,9913.ENSBTAP00000018998,9913.ENSBTAP00000019278,9913.ENSBTAP00000028610,9913.ENSBTAP00000035682,9913.ENSBTAP00000037106,9913.ENSBTAP00000040235,9913.ENSBTAP00000042899,9913.ENSBTAP00000052422,9913.ENSBTAP00000059223,9913.ENSBTAP00000065995,9913.ENSBTAP00000071739	CSF2,TLR4,EIF2AK2,PLEK,RHOC,FERMT2,CSF3,TNF,CCL24,BAIAP2,CDC42EP2,HSPA5,DAB2IP,CAPG,CDC42EP4
GO:0071363	Cellular response to growth factor stimulus	15	340	0.42	0.0246	9913.ENSBTAP00000004318,9913.ENSBTAP00000005660,9913.ENSBTAP00000008190,9913.ENSBTAP00000014907,9913.ENSBTAP00000017600,9913.ENSBTAP00000019278,9913.ENSBTAP00000026275,9913.ENSBTAP00000053678,9913.ENSBTAP00000057165,9913.ENSBTAP00000059223,9913.ENSBTAP00000063394,9913.ENSBTAP00000064363,9913.ENSBTAP00000064427,9913.ENSBTAP00000073256,9913.ENSBTAP00000073377	FST,FOS,TLR4,CITED2,SNAI2,FERMT2,CXCL8,HMCN1,NR4A1,DAB2IP,PTPN12,PIK3CD,TGFB2,CCN2,ACVR2B
GO:0071407	Cellular response to organic cyclic compound	15	340	0.42	0.0246	9913.ENSBTAP00000001745,9913.ENSBTAP00000010366,9913.ENSBTAP00000010703,9913.ENSBTAP00000011390,9913.ENSBTAP00000011779,9913.ENSBTAP00000017894,9913.ENSBTAP00000018331,9913.ENSBTAP00000027016,9913.ENSBTAP00000027602,9913.ENSBTAP00000035305,9913.ENSBTAP00000035682,9913.ENSBTAP00000044662,9913.ENSBTAP00000055793,9913.ENSBTAP00000065040,9913.ENSBTAP00000070801	IL1B,IFIT1,IFIH1,PDE4B,P2RX7,AQP9,NEDD4,NFKB1,FOLR2,CCL3,TNF,COLEC12,IL18,INSIG1,RORA
GO:0140352	Export from cell	15	361	0.39	0.0387	9913.ENSBTAP00000008106,9913.ENSBTAP00000008858,9913.ENSBTAP00000009062,9913.ENSBTAP00000010649,9913.ENSBTAP00000011779,9913.ENSBTAP00000012724,9913.ENSBTAP00000016935,9913.ENSBTAP00000018774,9913.ENSBTAP00000034009,9913.ENSBTAP00000035305,9913.ENSBTAP00000056178,9913.ENSBTAP00000056958,9913.ENSBTAP00000058627,9913.ENSBTAP00000071338,9913.ENSBTAP00000072519	RAB11FIP5,GPR68,NOS2,EDN1,P2RX7,PLEK,SLC22A18,PTGS2,S100A12,CCL3,STX11,INHBA,S100A13,IL1RN,AXL
GO:0071347	Cellular response to interleukin-1	14	74	1.05	3.06e-08	9913.ENSBTAP00000001745,9913.ENSBTAP00000002786,9913.ENSBTAP00000009446,9913.ENSBTAP00000013399,9913.ENSBTAP00000018774,9913.ENSBTAP00000026275,9913.ENSBTAP00000027016,9913.ENSBTAP00000027630,9913.ENSBTAP00000028430,9913.ENSBTAP00000035305,9913.ENSBTAP00000037106,9913.ENSBTAP00000057122,9913.ENSBTAP00000059223,9913.ENSBTAP00000070801	IL1B,IL17A,CCL4,LOC504773,PTGS2,CXCL8,NFKB1,CD40,CCL20,CCL3,CCL24,CCL5,DAB2IP,RORA
GO:0032649	Regulation of interferon-gamma production	14	82	1	9.06e-08	9913.ENSBTAP00000000018,9913.ENSBTAP00000001745,9913.ENSBTAP00000008190,9913.ENSBTAP00000010425,9913.ENSBTAP00000011390,9913.ENSBTAP00000035682,9913.ENSBTAP00000055793,9913.ENSBTAP00000059310,9913.ENSBTAP00000059949,9913.ENSBTAP00000060277,9913.ENSBTAP00000066223,9913.ENSBTAP00000072244,9913.ENSBTAP00000072519,9913.ENSBTAP00000074485	LTA,IL1B,TLR4,SLAMF1,PDE4B,TNF,IL18,IL10,IL27,IL12B,PDE4D,IL12A,AXL,SLC7A5
GO:0032675	Regulation of interleukin-6 production	14	110	0.88	1.93e-06	9913.ENSBTAP00000001745,9913.ENSBTAP00000002786,9913.ENSBTAP00000008190,9913.ENSBTAP00000009062,9913.ENSBTAP00000010425,9913.ENSBTAP00000010703,9913.ENSBTAP00000011779,9913.ENSBTAP00000018669,9913.ENSBTAP00000022393,9913.ENSBTAP00000035682,9913.ENSBTAP00000051805,9913.ENSBTAP00000059310,9913.ENSBTAP00000060280,9913.ENSBTAP00000072859	IL1B,IL17A,TLR4,NOS2,SLAMF1,IFIH1,P2RX7,BPI,IL17F,TNF,NLRP12,IL10,CARD9,TNFAIP3
GO:1903555	Regulation of tumor necrosis factor superfamily cytokine production	14	111	0.87	2.09e-06	9913.ENSBTAP00000002786,9913.ENSBTAP00000008190,9913.ENSBTAP00000010425,9913.ENSBTAP00000010703,9913.ENSBTAP00000018669,9913.ENSBTAP00000019477,9913.ENSBTAP00000022393,9913.ENSBTAP00000035305,9913.ENSBTAP00000053934,9913.ENSBTAP00000060277,9913.ENSBTAP00000060280,9913.ENSBTAP00000061880,9913.ENSBTAP00000072519,9913.ENSBTAP00000072859	IL17A,TLR4,SLAMF1,IFIH1,BPI,OAS2,IL17F,CCL3,ARG2,IL12B,CARD9,CIDEA,AXL,TNFAIP3
GO:0045619	Regulation of lymphocyte differentiation	14	136	0.78	1.61e-05	9913.ENSBTAP00000001675,9913.ENSBTAP00000007580,9913.ENSBTAP00000014072,9913.ENSBTAP00000014591,9913.ENSBTAP00000017527,9913.ENSBTAP00000017893,9913.ENSBTAP00000018168,9913.ENSBTAP00000022199,9913.ENSBTAP00000026608,9913.ENSBTAP00000041732,9913.ENSBTAP00000055117,9913.ENSBTAP00000055793,9913.ENSBTAP00000059949,9913.ENSBTAP00000072519	NLRP3,IL4I1,BOLA-DRA,NFKBIZ,CTLA4,RHOH,SLC46A2,SLAMF8,IL7R,IRF1,TNFSF9,IL18,IL27,AXL
GO:0050731	Positive regulation of peptidyl-tyrosine phosphorylation	14	146	0.75	3.27e-05	9913.ENSBTAP00000002054,9913.ENSBTAP00000008678,9913.ENSBTAP00000016206,9913.ENSBTAP00000021515,9913.ENSBTAP00000022152,9913.ENSBTAP00000027630,9913.ENSBTAP00000028610,9913.ENSBTAP00000044846,9913.ENSBTAP00000055793,9913.ENSBTAP00000060277,9913.ENSBTAP00000067373,9913.ENSBTAP00000070219,9913.ENSBTAP00000072244,9913.ENSBTAP00000073388	CSF2,PTPN1,CSPG4,OSM,PARP14,CD40,CSF3,NRG1,IL18,IL12B,TNFRSF18,CD80,IL12A,LIF
GO:0042060	Wound healing	14	205	0.61	0.00093	9913.ENSBTAP00000008190,9913.ENSBTAP00000009341,9913.ENSBTAP00000010911,9913.ENSBTAP00000012724,9913.ENSBTAP00000013665,9913.ENSBTAP00000018998,9913.ENSBTAP00000020125,9913.ENSBTAP00000021062,9913.ENSBTAP00000033855,9913.ENSBTAP00000055608,9913.ENSBTAP00000060221,9913.ENSBTAP00000066029,9913.ENSBTAP00000072519,9913.ENSBTAP00000072853	TLR4,F3,PROCR,PLEK,IL1A,RHOC,SDC4,TFPI2,PEAR1,SLC7A11,F11,THBD,AXL,SDC1
GO:0050878	Regulation of body fluid levels	14	248	0.52	0.0049	9913.ENSBTAP00000009341,9913.ENSBTAP00000010649,9913.ENSBTAP00000010911,9913.ENSBTAP00000012724,9913.ENSBTAP00000019477,9913.ENSBTAP00000021062,9913.ENSBTAP00000033855,9913.ENSBTAP00000035682,9913.ENSBTAP00000048441,9913.ENSBTAP00000055608,9913.ENSBTAP00000055793,9913.ENSBTAP00000060221,9913.ENSBTAP00000066029,9913.ENSBTAP00000072519	F3,EDN1,PROCR,PLEK,OAS2,TFPI2,PEAR1,TNF,P2RY2,SLC7A11,IL18,F11,THBD,AXL
GO:0045862	Positive regulation of proteolysis	14	289	0.46	0.0166	9913.ENSBTAP00000001675,9913.ENSBTAP00000001745,9913.ENSBTAP00000005970,9913.ENSBTAP00000009341,9913.ENSBTAP00000010814,9913.ENSBTAP00000021501,9913.ENSBTAP00000027232,9913.ENSBTAP00000035682,9913.ENSBTAP00000036310,9913.ENSBTAP00000059223,9913.ENSBTAP00000060280,9913.ENSBTAP00000067294,9913.ENSBTAP00000073134,9913.ENSBTAP00000074498	NLRP3,IL1B,NUB1,F3,NLRC4,DAB2,NLRP1,TNF,TNFSF15,DAB2IP,CARD9,S100A9,CFLAR,S100A8
GO:0032956	Regulation of actin cytoskeleton organization	14	307	0.43	0.0263	9913.ENSBTAP00000010649,9913.ENSBTAP00000012724,9913.ENSBTAP00000017893,9913.ENSBTAP00000018998,9913.ENSBTAP00000019278,9913.ENSBTAP00000024996,9913.ENSBTAP00000028610,9913.ENSBTAP00000037106,9913.ENSBTAP00000040235,9913.ENSBTAP00000042899,9913.ENSBTAP00000065995,9913.ENSBTAP00000066857,9913.ENSBTAP00000071739,9913.ENSBTAP00000073256	EDN1,PLEK,RHOH,RHOC,FERMT2,RND1,CSF3,CCL24,BAIAP2,CDC42EP2,CAPG,SORBS3,CDC42EP4,CCN2
GO:0048514	Blood vessel morphogenesis	14	307	0.43	0.0263	9913.ENSBTAP00000000084,9913.ENSBTAP00000000289,9913.ENSBTAP00000002398,9913.ENSBTAP00000002751,9913.ENSBTAP00000003055,9913.ENSBTAP00000010649,9913.ENSBTAP00000014907,9913.ENSBTAP00000055793,9913.ENSBTAP00000057165,9913.ENSBTAP00000063720,9913.ENSBTAP00000069101,9913.ENSBTAP00000070801,9913.ENSBTAP00000072728,9913.ENSBTAP00000073256	RECK,YWHAZ,GJA1,KLF5,APOLD1,EDN1,CITED2,IL18,NR4A1,E2F8,EPAS1,RORA,TGFBI,CCN2
GO:0015711	Organic anion transport	14	313	0.42	0.0303	9913.ENSBTAP00000000237,9913.ENSBTAP00000002398,9913.ENSBTAP00000007448,9913.ENSBTAP00000007542,9913.ENSBTAP00000009062,9913.ENSBTAP00000011779,9913.ENSBTAP00000013304,9913.ENSBTAP00000018774,9913.ENSBTAP00000021795,9913.ENSBTAP00000027602,9913.ENSBTAP00000055608,9913.ENSBTAP00000059384,9913.ENSBTAP00000073276,9913.ENSBTAP00000074485	SLC25A19,GJA1,SLC39A8,ATP8B1,NOS2,P2RX7,SLC7A2,PTGS2,SLCO4A1,FOLR2,SLC7A11,SLC6A12,SFXN5,SLC7A5
GO:0032940	Secretion by cell	14	320	0.41	0.0358	9913.ENSBTAP00000008106,9913.ENSBTAP00000008858,9913.ENSBTAP00000009062,9913.ENSBTAP00000010649,9913.ENSBTAP00000011779,9913.ENSBTAP00000012724,9913.ENSBTAP00000018774,9913.ENSBTAP00000034009,9913.ENSBTAP00000035305,9913.ENSBTAP00000056178,9913.ENSBTAP00000056958,9913.ENSBTAP00000058627,9913.ENSBTAP00000071338,9913.ENSBTAP00000072519	RAB11FIP5,GPR68,NOS2,EDN1,P2RX7,PLEK,PTGS2,S100A12,CCL3,STX11,INHBA,S100A13,IL1RN,AXL
GO:0032729	Positive regulation of interferon-gamma production	13	57	1.13	1.98e-08	9913.ENSBTAP00000000018,9913.ENSBTAP00000001745,9913.ENSBTAP00000008190,9913.ENSBTAP00000010425,9913.ENSBTAP00000011390,9913.ENSBTAP00000035682,9913.ENSBTAP00000055793,9913.ENSBTAP00000059310,9913.ENSBTAP00000059949,9913.ENSBTAP00000060277,9913.ENSBTAP00000066223,9913.ENSBTAP00000072244,9913.ENSBTAP00000074485	LTA,IL1B,TLR4,SLAMF1,PDE4B,TNF,IL18,IL10,IL27,IL12B,PDE4D,IL12A,SLC7A5
GO:0002709	Regulation of T cell mediated immunity	13	68	1.05	1.08e-07	9913.ENSBTAP00000001675,9913.ENSBTAP00000001745,9913.ENSBTAP00000007580,9913.ENSBTAP00000010425,9913.ENSBTAP00000011779,9913.ENSBTAP00000014072,9913.ENSBTAP00000021373,9913.ENSBTAP00000026608,9913.ENSBTAP00000055793,9913.ENSBTAP00000060277,9913.ENSBTAP00000066316,9913.ENSBTAP00000068679,9913.ENSBTAP00000072244	NLRP3,IL1B,IL4I1,SLAMF1,P2RX7,BOLA-DRA,RSAD2,IL7R,IL18,IL12B,CD1B,PVR,IL12A
GO:0002274	Myeloid leukocyte activation	13	106	0.86	7.58e-06	9913.ENSBTAP00000002054,9913.ENSBTAP00000008190,9913.ENSBTAP00000010425,9913.ENSBTAP00000017893,9913.ENSBTAP00000026275,9913.ENSBTAP00000034009,9913.ENSBTAP00000035305,9913.ENSBTAP00000035554,9913.ENSBTAP00000035682,9913.ENSBTAP00000045070,9913.ENSBTAP00000055793,9913.ENSBTAP00000058627,9913.ENSBTAP00000070392	CSF2,TLR4,SLAMF1,RHOH,CXCL8,S100A12,CCL3,BATF,TNF,IL18RAP,IL18,S100A13,TYROBP
GO:0030595	Leukocyte chemotaxis	13	106	0.86	7.58e-06	9913.ENSBTAP00000009446,9913.ENSBTAP00000010425,9913.ENSBTAP00000011390,9913.ENSBTAP00000013399,9913.ENSBTAP00000022199,9913.ENSBTAP00000026275,9913.ENSBTAP00000028430,9913.ENSBTAP00000035305,9913.ENSBTAP00000037106,9913.ENSBTAP00000039327,9913.ENSBTAP00000057122,9913.ENSBTAP00000067294,9913.ENSBTAP00000074498	CCL4,SLAMF1,PDE4B,LOC504773,SLAMF8,CXCL8,CCL20,CCL3,CCL24,CXCL2,CCL5,S100A9,S100A8
GO:0032680	Regulation of tumor necrosis factor production	13	108	0.85	9.02e-06	9913.ENSBTAP00000002786,9913.ENSBTAP00000008190,9913.ENSBTAP00000010425,9913.ENSBTAP00000010703,9913.ENSBTAP00000018669,9913.ENSBTAP00000019477,9913.ENSBTAP00000035305,9913.ENSBTAP00000053934,9913.ENSBTAP00000060277,9913.ENSBTAP00000060280,9913.ENSBTAP00000061880,9913.ENSBTAP00000072519,9913.ENSBTAP00000072859	IL17A,TLR4,SLAMF1,IFIH1,BPI,OAS2,CCL3,ARG2,IL12B,CARD9,CIDEA,AXL,TNFAIP3
GO:0070665	Positive regulation of leukocyte proliferation	13	119	0.81	2.26e-05	9913.ENSBTAP00000001745,9913.ENSBTAP00000002054,9913.ENSBTAP00000008190,9913.ENSBTAP00000010425,9913.ENSBTAP00000013665,9913.ENSBTAP00000024479,9913.ENSBTAP00000027630,9913.ENSBTAP00000055117,9913.ENSBTAP00000055435,9913.ENSBTAP00000055793,9913.ENSBTAP00000060277,9913.ENSBTAP00000070219,9913.ENSBTAP00000072244	IL1B,CSF2,TLR4,SLAMF1,IL1A,HHLA2,CD40,TNFSF9,TNFSF13B,IL18,IL12B,CD80,IL12A
GO:0009410	Response to xenobiotic stimulus	13	166	0.67	0.00051	9913.ENSBTAP00000001745,9913.ENSBTAP00000002720,9913.ENSBTAP00000005660,9913.ENSBTAP00000009062,9913.ENSBTAP00000009446,9913.ENSBTAP00000011390,9913.ENSBTAP00000011779,9913.ENSBTAP00000034009,9913.ENSBTAP00000056958,9913.ENSBTAP00000060280,9913.ENSBTAP00000064427,9913.ENSBTAP00000070801,9913.ENSBTAP00000072333	IL1B,FZD1,FOS,NOS2,CCL4,PDE4B,P2RX7,S100A12,INHBA,CARD9,TGFB2,RORA,CBR1
GO:0045765	Regulation of angiogenesis	13	206	0.57	0.0033	9913.ENSBTAP00000000084,9913.ENSBTAP00000000944,9913.ENSBTAP00000001745,9913.ENSBTAP00000009341,9913.ENSBTAP00000013665,9913.ENSBTAP00000019232,9913.ENSBTAP00000022393,9913.ENSBTAP00000026275,9913.ENSBTAP00000027630,9913.ENSBTAP00000035682,9913.ENSBTAP00000037106,9913.ENSBTAP00000059223,9913.ENSBTAP00000064427	RECK,ADAMTS1,IL1B,F3,IL1A,SERPINE1,IL17F,CXCL8,CD40,TNF,CCL24,DAB2IP,TGFB2
GO:0002253	Activation of immune response	13	218	0.55	0.0051	9913.ENSBTAP00000008190,9913.ENSBTAP00000009800,9913.ENSBTAP00000010814,9913.ENSBTAP00000011390,9913.ENSBTAP00000014591,9913.ENSBTAP00000015297,9913.ENSBTAP00000017527,9913.ENSBTAP00000024479,9913.ENSBTAP00000055802,9913.ENSBTAP00000066104,9913.ENSBTAP00000066223,9913.ENSBTAP00000070392,9913.ENSBTAP00000070566	TLR4,CFB,NLRC4,PDE4B,NFKBIZ,IFI16,CTLA4,HHLA2,CFD,C1S,PDE4D,TYROBP,CFI
GO:0002764	Immune response-regulating signaling pathway	13	223	0.54	0.0058	9913.ENSBTAP00000008190,9913.ENSBTAP00000010703,9913.ENSBTAP00000011390,9913.ENSBTAP00000014591,9913.ENSBTAP00000016163,9913.ENSBTAP00000017527,9913.ENSBTAP00000022183,9913.ENSBTAP00000024479,9913.ENSBTAP00000027630,9913.ENSBTAP00000044662,9913.ENSBTAP00000056111,9913.ENSBTAP00000066223,9913.ENSBTAP00000070392	TLR4,IFIH1,PDE4B,NFKBIZ,CLEC4E,CTLA4,NFKBIA,HHLA2,CD40,COLEC12,TNIP3,PDE4D,TYROBP
GO:0030098	Lymphocyte differentiation	13	233	0.52	0.0082	9913.ENSBTAP00000010425,9913.ENSBTAP00000016163,9913.ENSBTAP00000017893,9913.ENSBTAP00000021373,9913.ENSBTAP00000026608,9913.ENSBTAP00000035554,9913.ENSBTAP00000041732,9913.ENSBTAP00000055435,9913.ENSBTAP00000057495,9913.ENSBTAP00000060277,9913.ENSBTAP00000070801,9913.ENSBTAP00000072244,9913.ENSBTAP00000072519	SLAMF1,CLEC4E,RHOH,RSAD2,IL7R,BATF,IRF1,TNFSF13B,CCR9,IL12B,RORA,IL12A,AXL
GO:0062012	Regulation of small molecule metabolic process	13	239	0.51	0.0101	9913.ENSBTAP00000001745,9913.ENSBTAP00000002385,9913.ENSBTAP00000009062,9913.ENSBTAP00000011779,9913.ENSBTAP00000012724,9913.ENSBTAP00000017600,9913.ENSBTAP00000018774,9913.ENSBTAP00000027016,9913.ENSBTAP00000035682,9913.ENSBTAP00000040941,9913.ENSBTAP00000055608,9913.ENSBTAP00000065040,9913.ENSBTAP00000070801	IL1B,SLC2A6,NOS2,P2RX7,PLEK,SNAI2,PTGS2,NFKB1,TNF,AK4,SLC7A11,INSIG1,RORA
GO:0010951	Negative regulation of endopeptidase activity	13	240	0.51	0.0105	9913.ENSBTAP00000000084,9913.ENSBTAP00000004317,9913.ENSBTAP00000010544,9913.ENSBTAP00000018479,9913.ENSBTAP00000018774,9913.ENSBTAP00000019232,9913.ENSBTAP00000021062,9913.ENSBTAP00000026999,9913.ENSBTAP00000031506,9913.ENSBTAP00000034604,9913.ENSBTAP00000035682,9913.ENSBTAP00000055741,9913.ENSBTAP00000057165	RECK,NAIP,LOC112441507,COL6A3,PTGS2,SERPINE1,TFPI2,TIMP4,SERPINB2,BIRC3,TNF,LOC100298356,NR4A1
GO:0006520	Cellular amino acid metabolic process	13	250	0.49	0.0143	9913.ENSBTAP00000002867,9913.ENSBTAP00000003345,9913.ENSBTAP00000003881,9913.ENSBTAP00000007448,9913.ENSBTAP00000007580,9913.ENSBTAP00000009062,9913.ENSBTAP00000023658,9913.ENSBTAP00000053934,9913.ENSBTAP00000068704,9913.ENSBTAP00000069381,9913.ENSBTAP00000071086,9913.ENSBTAP00000071727,9913.ENSBTAP00000072835	GFPT2,SLC16A2,GPT2,SLC39A8,IL4I1,NOS2,GGT5,ARG2,ASNS,UPB1,TH,BCAT1,ASS1
GO:0050678	Regulation of epithelial cell proliferation	13	292	0.42	0.0426	9913.ENSBTAP00000003981,9913.ENSBTAP00000009341,9913.ENSBTAP00000017600,9913.ENSBTAP00000035682,9913.ENSBTAP00000037106,9913.ENSBTAP00000057122,9913.ENSBTAP00000057165,9913.ENSBTAP00000059223,9913.ENSBTAP00000060277,9913.ENSBTAP00000064363,9913.ENSBTAP00000064427,9913.ENSBTAP00000072244,9913.ENSBTAP00000072859	LAMA5,F3,SNAI2,TNF,CCL24,CCL5,NR4A1,DAB2IP,IL12B,PIK3CD,TGFB2,IL12A,TNFAIP3
GO:0042176	Regulation of protein catabolic process	13	293	0.42	0.0436	9913.ENSBTAP00000001745,9913.ENSBTAP00000002398,9913.ENSBTAP00000005970,9913.ENSBTAP00000009062,9913.ENSBTAP00000018331,9913.ENSBTAP00000021501,9913.ENSBTAP00000026999,9913.ENSBTAP00000035682,9913.ENSBTAP00000056753,9913.ENSBTAP00000059223,9913.ENSBTAP00000059310,9913.ENSBTAP00000072422,9913.ENSBTAP00000072859	IL1B,GJA1,NUB1,NOS2,NEDD4,DAB2,TIMP4,TNF,RYBP,DAB2IP,IL10,N4BP1,TNFAIP3
GO:2001233	Regulation of apoptotic signaling pathway	13	298	0.41	0.0492	9913.ENSBTAP00000001745,9913.ENSBTAP00000002054,9913.ENSBTAP00000008678,9913.ENSBTAP00000017600,9913.ENSBTAP00000018774,9913.ENSBTAP00000035682,9913.ENSBTAP00000041215,9913.ENSBTAP00000056958,9913.ENSBTAP00000059223,9913.ENSBTAP00000067294,9913.ENSBTAP00000072859,9913.ENSBTAP00000073134,9913.ENSBTAP00000074498	IL1B,CSF2,PTPN1,SNAI2,PTGS2,TNF,TRAF1,INHBA,DAB2IP,S100A9,TNFAIP3,CFLAR,S100A8
GO:0032652	Regulation of interleukin-1 production	12	67	1.02	7.63e-07	9913.ENSBTAP00000002786,9913.ENSBTAP00000008190,9913.ENSBTAP00000008322,9913.ENSBTAP00000010814,9913.ENSBTAP00000011779,9913.ENSBTAP00000027232,9913.ENSBTAP00000035305,9913.ENSBTAP00000035682,9913.ENSBTAP00000051805,9913.ENSBTAP00000053934,9913.ENSBTAP00000058627,9913.ENSBTAP00000072859	IL17A,TLR4,IL1R2,NLRC4,P2RX7,NLRP1,CCL3,TNF,NLRP12,ARG2,S100A13,TNFAIP3
GO:0045069	Regulation of viral genome replication	12	70	1.01	1.12e-06	9913.ENSBTAP00000010366,9913.ENSBTAP00000010703,9913.ENSBTAP00000011469,9913.ENSBTAP00000016856,9913.ENSBTAP00000019477,9913.ENSBTAP00000021373,9913.ENSBTAP00000023090,9913.ENSBTAP00000026275,9913.ENSBTAP00000035682,9913.ENSBTAP00000053383,9913.ENSBTAP00000072422,9913.ENSBTAP00000074353	IFIT1,IFIH1,EIF2AK2,OAS1Y,OAS2,RSAD2,IFIT5,CXCL8,TNF,HMGA2,N4BP1,ISG20
GO:0048525	Negative regulation of viral process	12	72	0.99	1.45e-06	9913.ENSBTAP00000010366,9913.ENSBTAP00000010703,9913.ENSBTAP00000011469,9913.ENSBTAP00000011863,9913.ENSBTAP00000016856,9913.ENSBTAP00000019477,9913.ENSBTAP00000021373,9913.ENSBTAP00000023090,9913.ENSBTAP00000035682,9913.ENSBTAP00000053383,9913.ENSBTAP00000072422,9913.ENSBTAP00000074353	IFIT1,IFIH1,EIF2AK2,PTX3,OAS1Y,OAS2,RSAD2,IFIT5,TNF,HMGA2,N4BP1,ISG20
GO:0002718	Regulation of cytokine production involved in immune response	12	78	0.96	2.83e-06	9913.ENSBTAP00000001675,9913.ENSBTAP00000001745,9913.ENSBTAP00000008190,9913.ENSBTAP00000010425,9913.ENSBTAP00000011779,9913.ENSBTAP00000021373,9913.ENSBTAP00000035682,9913.ENSBTAP00000055793,9913.ENSBTAP00000059310,9913.ENSBTAP00000060280,9913.ENSBTAP00000064427,9913.ENSBTAP00000072519	NLRP3,IL1B,TLR4,SLAMF1,P2RX7,RSAD2,TNF,IL18,IL10,CARD9,TGFB2,AXL
GO:0097530	Granulocyte migration	12	78	0.96	2.83e-06	9913.ENSBTAP00000002786,9913.ENSBTAP00000009446,9913.ENSBTAP00000011390,9913.ENSBTAP00000013399,9913.ENSBTAP00000026275,9913.ENSBTAP00000028430,9913.ENSBTAP00000035305,9913.ENSBTAP00000037106,9913.ENSBTAP00000039327,9913.ENSBTAP00000057122,9913.ENSBTAP00000067294,9913.ENSBTAP00000074498	IL17A,CCL4,PDE4B,LOC504773,CXCL8,CCL20,CCL3,CCL24,CXCL2,CCL5,S100A9,S100A8
GO:0050671	Positive regulation of lymphocyte proliferation	12	106	0.83	4.22e-05	9913.ENSBTAP00000001745,9913.ENSBTAP00000008190,9913.ENSBTAP00000010425,9913.ENSBTAP00000013665,9913.ENSBTAP00000024479,9913.ENSBTAP00000027630,9913.ENSBTAP00000055117,9913.ENSBTAP00000055435,9913.ENSBTAP00000055793,9913.ENSBTAP00000060277,9913.ENSBTAP00000070219,9913.ENSBTAP00000072244	IL1B,TLR4,SLAMF1,IL1A,HHLA2,CD40,TNFSF9,TNFSF13B,IL18,IL12B,CD80,IL12A
GO:0045580	Regulation of T cell differentiation	12	114	0.79	8.11e-05	9913.ENSBTAP00000001675,9913.ENSBTAP00000007580,9913.ENSBTAP00000014072,9913.ENSBTAP00000014591,9913.ENSBTAP00000017527,9913.ENSBTAP00000017893,9913.ENSBTAP00000018168,9913.ENSBTAP00000026608,9913.ENSBTAP00000041732,9913.ENSBTAP00000055117,9913.ENSBTAP00000055793,9913.ENSBTAP00000059949	NLRP3,IL4I1,BOLA-DRA,NFKBIZ,CTLA4,RHOH,SLC46A2,IL7R,IRF1,TNFSF9,IL18,IL27
GO:0050830	Defense response to Gram-positive bacterium	12	116	0.79	9.4e-05	9913.ENSBTAP00000000018,9913.ENSBTAP00000001745,9913.ENSBTAP00000002786,9913.ENSBTAP00000006940,9913.ENSBTAP00000011779,9913.ENSBTAP00000022393,9913.ENSBTAP00000026608,9913.ENSBTAP00000027820,9913.ENSBTAP00000035682,9913.ENSBTAP00000055793,9913.ENSBTAP00000060280,9913.ENSBTAP00000072244	LTA,IL1B,IL17A,GBP4,P2RX7,IL17F,IL7R,CASP4,TNF,IL18,CARD9,IL12A
GO:0002833	Positive regulation of response to biotic stimulus	12	131	0.73	0.00027	9913.ENSBTAP00000002786,9913.ENSBTAP00000008190,9913.ENSBTAP00000010814,9913.ENSBTAP00000010869,9913.ENSBTAP00000015297,9913.ENSBTAP00000022393,9913.ENSBTAP00000045070,9913.ENSBTAP00000060277,9913.ENSBTAP00000060280,9913.ENSBTAP00000068679,9913.ENSBTAP00000070392,9913.ENSBTAP00000072244	IL17A,TLR4,NLRC4,ACOD1,IFI16,IL17F,IL18RAP,IL12B,CARD9,PVR,TYROBP,IL12A
GO:0031334	Positive regulation of protein-containing complex assembly	12	152	0.67	0.00096	9913.ENSBTAP00000002054,9913.ENSBTAP00000008190,9913.ENSBTAP00000012724,9913.ENSBTAP00000018998,9913.ENSBTAP00000019278,9913.ENSBTAP00000028610,9913.ENSBTAP00000035682,9913.ENSBTAP00000037106,9913.ENSBTAP00000040235,9913.ENSBTAP00000042899,9913.ENSBTAP00000059223,9913.ENSBTAP00000071739	CSF2,TLR4,PLEK,RHOC,FERMT2,CSF3,TNF,CCL24,BAIAP2,CDC42EP2,DAB2IP,CDC42EP4
GO:0070374	Positive regulation of ERK1 and ERK2 cascade	12	152	0.67	0.00096	9913.ENSBTAP00000008190,9913.ENSBTAP00000009446,9913.ENSBTAP00000010425,9913.ENSBTAP00000013399,9913.ENSBTAP00000019278,9913.ENSBTAP00000028430,9913.ENSBTAP00000035305,9913.ENSBTAP00000037106,9913.ENSBTAP00000053852,9913.ENSBTAP00000057122,9913.ENSBTAP00000060280,9913.ENSBTAP00000073256	TLR4,CCL4,SLAMF1,LOC504773,FERMT2,CCL20,CCL3,CCL24,PDGFC,CCL5,CARD9,CCN2
GO:0000165	MAPK cascade	12	154	0.66	0.0011	9913.ENSBTAP00000000289,9913.ENSBTAP00000001745,9913.ENSBTAP00000008190,9913.ENSBTAP00000010649,9913.ENSBTAP00000011779,9913.ENSBTAP00000027016,9913.ENSBTAP00000035305,9913.ENSBTAP00000035682,9913.ENSBTAP00000055793,9913.ENSBTAP00000059959,9913.ENSBTAP00000060280,9913.ENSBTAP00000066857	YWHAZ,IL1B,TLR4,EDN1,P2RX7,NFKB1,CCL3,TNF,IL18,MAP3K8,CARD9,SORBS3
GO:0045088	Regulation of innate immune response	12	157	0.65	0.0012	9913.ENSBTAP00000008190,9913.ENSBTAP00000010814,9913.ENSBTAP00000015297,9913.ENSBTAP00000022152,9913.ENSBTAP00000045070,9913.ENSBTAP00000060277,9913.ENSBTAP00000060280,9913.ENSBTAP00000068679,9913.ENSBTAP00000070392,9913.ENSBTAP00000072244,9913.ENSBTAP00000072422,9913.ENSBTAP00000072859	TLR4,NLRC4,IFI16,PARP14,IL18RAP,IL12B,CARD9,PVR,TYROBP,IL12A,N4BP1,TNFAIP3
GO:0050708	Regulation of protein secretion	12	163	0.64	0.0017	9913.ENSBTAP00000001745,9913.ENSBTAP00000008190,9913.ENSBTAP00000008858,9913.ENSBTAP00000009062,9913.ENSBTAP00000011779,9913.ENSBTAP00000013665,9913.ENSBTAP00000021373,9913.ENSBTAP00000035682,9913.ENSBTAP00000057122,9913.ENSBTAP00000060277,9913.ENSBTAP00000064427,9913.ENSBTAP00000072244	IL1B,TLR4,GPR68,NOS2,P2RX7,IL1A,RSAD2,TNF,CCL5,IL12B,TGFB2,IL12A
GO:0002685	Regulation of leukocyte migration	12	179	0.6	0.0035	9913.ENSBTAP00000010425,9913.ENSBTAP00000017893,9913.ENSBTAP00000028430,9913.ENSBTAP00000035305,9913.ENSBTAP00000036877,9913.ENSBTAP00000037106,9913.ENSBTAP00000041637,9913.ENSBTAP00000057122,9913.ENSBTAP00000066584,9913.ENSBTAP00000067373,9913.ENSBTAP00000072244,9913.ENSBTAP00000074330	SLAMF1,RHOH,CCL20,CCL3,CCR6,CCL24,CHST2,CCL5,TNFAIP6,TNFRSF18,IL12A,JAM2
GO:0001525	Angiogenesis	12	223	0.5	0.0168	9913.ENSBTAP00000000084,9913.ENSBTAP00000000289,9913.ENSBTAP00000002751,9913.ENSBTAP00000003055,9913.ENSBTAP00000010649,9913.ENSBTAP00000055793,9913.ENSBTAP00000057165,9913.ENSBTAP00000063720,9913.ENSBTAP00000069101,9913.ENSBTAP00000070801,9913.ENSBTAP00000072728,9913.ENSBTAP00000073256	RECK,YWHAZ,KLF5,APOLD1,EDN1,IL18,NR4A1,E2F8,EPAS1,RORA,TGFBI,CCN2
GO:0071496	Cellular response to external stimulus	12	227	0.49	0.0192	9913.ENSBTAP00000001745,9913.ENSBTAP00000005660,9913.ENSBTAP00000008190,9913.ENSBTAP00000011469,9913.ENSBTAP00000011779,9913.ENSBTAP00000027016,9913.ENSBTAP00000027602,9913.ENSBTAP00000027630,9913.ENSBTAP00000041732,9913.ENSBTAP00000052422,9913.ENSBTAP00000068704,9913.ENSBTAP00000072519	IL1B,FOS,TLR4,EIF2AK2,P2RX7,NFKB1,FOLR2,CD40,IRF1,HSPA5,ASNS,AXL
GO:0090287	Regulation of cellular response to growth factor stimulus	12	237	0.48	0.0254	9913.ENSBTAP00000004318,9913.ENSBTAP00000008678,9913.ENSBTAP00000014907,9913.ENSBTAP00000015066,9913.ENSBTAP00000021501,9913.ENSBTAP00000022393,9913.ENSBTAP00000052422,9913.ENSBTAP00000059223,9913.ENSBTAP00000060277,9913.ENSBTAP00000061880,9913.ENSBTAP00000066584,9913.ENSBTAP00000072244	FST,PTPN1,CITED2,NREP,DAB2,IL17F,HSPA5,DAB2IP,IL12B,CIDEA,TNFAIP6,IL12A
GO:0042110	T cell activation	12	247	0.46	0.0338	9913.ENSBTAP00000011779,9913.ENSBTAP00000016163,9913.ENSBTAP00000017893,9913.ENSBTAP00000021373,9913.ENSBTAP00000026608,9913.ENSBTAP00000035554,9913.ENSBTAP00000041732,9913.ENSBTAP00000055435,9913.ENSBTAP00000057495,9913.ENSBTAP00000060277,9913.ENSBTAP00000070801,9913.ENSBTAP00000072244	P2RX7,CLEC4E,RHOH,RSAD2,IL7R,BATF,IRF1,TNFSF13B,CCR9,IL12B,RORA,IL12A
GO:0007015	Actin filament organization	12	253	0.45	0.0388	9913.ENSBTAP00000014951,9913.ENSBTAP00000016592,9913.ENSBTAP00000017893,9913.ENSBTAP00000018998,9913.ENSBTAP00000024996,9913.ENSBTAP00000031879,9913.ENSBTAP00000040235,9913.ENSBTAP00000053678,9913.ENSBTAP00000057626,9913.ENSBTAP00000065995,9913.ENSBTAP00000066857,9913.ENSBTAP00000068996	MYO1B,GAS2L1,RHOH,RHOC,RND1,PLS3,BAIAP2,HMCN1,ESPN,CAPG,SORBS3,GAS7
GO:0045071	Negative regulation of viral genome replication	11	45	1.16	2.15e-07	9913.ENSBTAP00000010366,9913.ENSBTAP00000010703,9913.ENSBTAP00000011469,9913.ENSBTAP00000016856,9913.ENSBTAP00000019477,9913.ENSBTAP00000021373,9913.ENSBTAP00000023090,9913.ENSBTAP00000035682,9913.ENSBTAP00000053383,9913.ENSBTAP00000072422,9913.ENSBTAP00000074353	IFIT1,IFIH1,EIF2AK2,OAS1Y,OAS2,RSAD2,IFIT5,TNF,HMGA2,N4BP1,ISG20
GO:0002711	Positive regulation of T cell mediated immunity	11	49	1.12	4.37e-07	9913.ENSBTAP00000001675,9913.ENSBTAP00000001745,9913.ENSBTAP00000010425,9913.ENSBTAP00000011779,9913.ENSBTAP00000014072,9913.ENSBTAP00000021373,9913.ENSBTAP00000055793,9913.ENSBTAP00000060277,9913.ENSBTAP00000066316,9913.ENSBTAP00000068679,9913.ENSBTAP00000072244	NLRP3,IL1B,SLAMF1,P2RX7,BOLA-DRA,RSAD2,IL18,IL12B,CD1B,PVR,IL12A
GO:0030593	Neutrophil chemotaxis	11	62	1.02	2.86e-06	9913.ENSBTAP00000009446,9913.ENSBTAP00000011390,9913.ENSBTAP00000013399,9913.ENSBTAP00000026275,9913.ENSBTAP00000028430,9913.ENSBTAP00000035305,9913.ENSBTAP00000037106,9913.ENSBTAP00000039327,9913.ENSBTAP00000057122,9913.ENSBTAP00000067294,9913.ENSBTAP00000074498	CCL4,PDE4B,LOC504773,CXCL8,CCL20,CCL3,CCL24,CXCL2,CCL5,S100A9,S100A8
GO:0002702	Positive regulation of production of molecular mediator of immune response	11	95	0.84	9.4e-05	9913.ENSBTAP00000001675,9913.ENSBTAP00000001745,9913.ENSBTAP00000002786,9913.ENSBTAP00000008190,9913.ENSBTAP00000010425,9913.ENSBTAP00000011779,9913.ENSBTAP00000021373,9913.ENSBTAP00000022393,9913.ENSBTAP00000027630,9913.ENSBTAP00000055793,9913.ENSBTAP00000060280	NLRP3,IL1B,IL17A,TLR4,SLAMF1,P2RX7,RSAD2,IL17F,CD40,IL18,CARD9
GO:0002460	Adaptive immune response based on somatic recombination of immune receptors built from immunoglobulin superfamily domains	11	133	0.69	0.0014	9913.ENSBTAP00000007904,9913.ENSBTAP00000011779,9913.ENSBTAP00000026608,9913.ENSBTAP00000027630,9913.ENSBTAP00000035554,9913.ENSBTAP00000054668,9913.ENSBTAP00000055435,9913.ENSBTAP00000055793,9913.ENSBTAP00000060280,9913.ENSBTAP00000066104,9913.ENSBTAP00000070801	NFKB2,P2RX7,IL7R,CD40,BATF,IL18BP,TNFSF13B,IL18,CARD9,C1S,RORA
GO:0002695	Negative regulation of leukocyte activation	11	137	0.68	0.0017	9913.ENSBTAP00000007580,9913.ENSBTAP00000017527,9913.ENSBTAP00000018669,9913.ENSBTAP00000020125,9913.ENSBTAP00000041732,9913.ENSBTAP00000053934,9913.ENSBTAP00000059310,9913.ENSBTAP00000070219,9913.ENSBTAP00000070392,9913.ENSBTAP00000072519,9913.ENSBTAP00000072859	IL4I1,CTLA4,BPI,SDC4,IRF1,ARG2,IL10,CD80,TYROBP,AXL,TNFAIP3
GO:1902905	Positive regulation of supramolecular fiber organization	11	143	0.66	0.0023	9913.ENSBTAP00000010649,9913.ENSBTAP00000012724,9913.ENSBTAP00000018998,9913.ENSBTAP00000019278,9913.ENSBTAP00000028610,9913.ENSBTAP00000037106,9913.ENSBTAP00000040235,9913.ENSBTAP00000042899,9913.ENSBTAP00000066857,9913.ENSBTAP00000071739,9913.ENSBTAP00000073256	EDN1,PLEK,RHOC,FERMT2,CSF3,CCL24,BAIAP2,CDC42EP2,SORBS3,CDC42EP4,CCN2
GO:0045637	Regulation of myeloid cell differentiation	11	158	0.61	0.0047	9913.ENSBTAP00000002786,9913.ENSBTAP00000005660,9913.ENSBTAP00000008858,9913.ENSBTAP00000022183,9913.ENSBTAP00000028610,9913.ENSBTAP00000035305,9913.ENSBTAP00000035682,9913.ENSBTAP00000056958,9913.ENSBTAP00000060277,9913.ENSBTAP00000066584,9913.ENSBTAP00000073388	IL17A,FOS,GPR68,NFKBIA,CSF3,CCL3,TNF,INHBA,IL12B,TNFAIP6,LIF
GO:0002366	Leukocyte activation involved in immune response	11	159	0.61	0.0049	9913.ENSBTAP00000008190,9913.ENSBTAP00000010425,9913.ENSBTAP00000016163,9913.ENSBTAP00000034009,9913.ENSBTAP00000035305,9913.ENSBTAP00000035554,9913.ENSBTAP00000058627,9913.ENSBTAP00000060277,9913.ENSBTAP00000070392,9913.ENSBTAP00000070801,9913.ENSBTAP00000072244	TLR4,SLAMF1,CLEC4E,S100A12,CCL3,BATF,S100A13,IL12B,TYROBP,RORA,IL12A
GO:0031348	Negative regulation of defense response	11	160	0.61	0.0051	9913.ENSBTAP00000001675,9913.ENSBTAP00000011106,9913.ENSBTAP00000022152,9913.ENSBTAP00000027016,9913.ENSBTAP00000051805,9913.ENSBTAP00000053934,9913.ENSBTAP00000059310,9913.ENSBTAP00000060277,9913.ENSBTAP00000066584,9913.ENSBTAP00000070801,9913.ENSBTAP00000072859	NLRP3,SOCS3,PARP14,NFKB1,NLRP12,ARG2,IL10,IL12B,TNFAIP6,RORA,TNFAIP3
GO:0051495	Positive regulation of cytoskeleton organization	11	162	0.6	0.0054	9913.ENSBTAP00000010649,9913.ENSBTAP00000012724,9913.ENSBTAP00000018998,9913.ENSBTAP00000019278,9913.ENSBTAP00000028610,9913.ENSBTAP00000037106,9913.ENSBTAP00000040235,9913.ENSBTAP00000042899,9913.ENSBTAP00000066857,9913.ENSBTAP00000071739,9913.ENSBTAP00000073256	EDN1,PLEK,RHOC,FERMT2,CSF3,CCL24,BAIAP2,CDC42EP2,SORBS3,CDC42EP4,CCN2
GO:0048511	Rhythmic process	11	165	0.6	0.0061	9913.ENSBTAP00000000944,9913.ENSBTAP00000009062,9913.ENSBTAP00000011863,9913.ENSBTAP00000018774,9913.ENSBTAP00000021097,9913.ENSBTAP00000056958,9913.ENSBTAP00000058302,9913.ENSBTAP00000066584,9913.ENSBTAP00000070801,9913.ENSBTAP00000072519,9913.ENSBTAP00000072835	ADAMTS1,NOS2,PTX3,PTGS2,PROKR2,INHBA,SCHIP1,TNFAIP6,RORA,AXL,ASS1
GO:0070482	Response to oxygen levels	11	169	0.58	0.0072	9913.ENSBTAP00000002341,9913.ENSBTAP00000009062,9913.ENSBTAP00000010649,9913.ENSBTAP00000014907,9913.ENSBTAP00000018774,9913.ENSBTAP00000025324,9913.ENSBTAP00000040941,9913.ENSBTAP00000064427,9913.ENSBTAP00000069101,9913.ENSBTAP00000070801,9913.ENSBTAP00000071086	PDPN,NOS2,EDN1,CITED2,PTGS2,STOX1,AK4,TGFB2,EPAS1,RORA,TH
GO:0071902	Positive regulation of protein serine/threonine kinase activity	11	170	0.58	0.0075	9913.ENSBTAP00000001745,9913.ENSBTAP00000008190,9913.ENSBTAP00000008678,9913.ENSBTAP00000010649,9913.ENSBTAP00000011779,9913.ENSBTAP00000019278,9913.ENSBTAP00000027630,9913.ENSBTAP00000035682,9913.ENSBTAP00000053383,9913.ENSBTAP00000053852,9913.ENSBTAP00000059223	IL1B,TLR4,PTPN1,EDN1,P2RX7,FERMT2,CD40,TNF,HMGA2,PDGFC,DAB2IP
GO:0007548	Sex differentiation	11	203	0.51	0.0246	9913.ENSBTAP00000000944,9913.ENSBTAP00000004318,9913.ENSBTAP00000010886,9913.ENSBTAP00000011863,9913.ENSBTAP00000014907,9913.ENSBTAP00000018774,9913.ENSBTAP00000053512,9913.ENSBTAP00000056958,9913.ENSBTAP00000058302,9913.ENSBTAP00000066584,9913.ENSBTAP00000072519	ADAMTS1,FST,GREB1L,PTX3,CITED2,PTGS2,CBX2,INHBA,SCHIP1,TNFAIP6,AXL
GO:0042509	Regulation of tyrosine phosphorylation of STAT protein	10	56	1.02	9.99e-06	9913.ENSBTAP00000002054,9913.ENSBTAP00000011106,9913.ENSBTAP00000021515,9913.ENSBTAP00000022152,9913.ENSBTAP00000027630,9913.ENSBTAP00000055793,9913.ENSBTAP00000060277,9913.ENSBTAP00000067373,9913.ENSBTAP00000072244,9913.ENSBTAP00000073388	CSF2,SOCS3,OSM,PARP14,CD40,IL18,IL12B,TNFRSF18,IL12A,LIF
GO:0070098	Chemokine-mediated signaling pathway	10	73	0.91	7.25e-05	9913.ENSBTAP00000009446,9913.ENSBTAP00000013399,9913.ENSBTAP00000026275,9913.ENSBTAP00000028430,9913.ENSBTAP00000035305,9913.ENSBTAP00000036877,9913.ENSBTAP00000037106,9913.ENSBTAP00000039327,9913.ENSBTAP00000057122,9913.ENSBTAP00000057495	CCL4,LOC504773,CXCL8,CCL20,CCL3,CCR6,CCL24,CXCL2,CCL5,CCR9
GO:0048660	Regulation of smooth muscle cell proliferation	10	76	0.89	9.65e-05	9913.ENSBTAP00000000944,9913.ENSBTAP00000002398,9913.ENSBTAP00000008190,9913.ENSBTAP00000010649,9913.ENSBTAP00000019413,9913.ENSBTAP00000035682,9913.ENSBTAP00000055793,9913.ENSBTAP00000060277,9913.ENSBTAP00000072244,9913.ENSBTAP00000072859	ADAMTS1,GJA1,TLR4,EDN1,PTGIR,TNF,IL18,IL12B,IL12A,TNFAIP3
GO:0042102	Positive regulation of T cell proliferation	10	78	0.88	0.00012	9913.ENSBTAP00000001745,9913.ENSBTAP00000010425,9913.ENSBTAP00000013665,9913.ENSBTAP00000024479,9913.ENSBTAP00000055117,9913.ENSBTAP00000055435,9913.ENSBTAP00000055793,9913.ENSBTAP00000060277,9913.ENSBTAP00000070219,9913.ENSBTAP00000072244	IL1B,SLAMF1,IL1A,HHLA2,TNFSF9,TNFSF13B,IL18,IL12B,CD80,IL12A
GO:0031341	Regulation of cell killing	10	82	0.86	0.00017	9913.ENSBTAP00000009062,9913.ENSBTAP00000011779,9913.ENSBTAP00000014072,9913.ENSBTAP00000026608,9913.ENSBTAP00000045070,9913.ENSBTAP00000060277,9913.ENSBTAP00000066316,9913.ENSBTAP00000068679,9913.ENSBTAP00000070392,9913.ENSBTAP00000072244	NOS2,P2RX7,BOLA-DRA,IL7R,IL18RAP,IL12B,CD1B,PVR,TYROBP,IL12A
GO:0043280	Positive regulation of cysteine-type endopeptidase activity involved in apoptotic process	10	97	0.78	0.0006	9913.ENSBTAP00000001675,9913.ENSBTAP00000009341,9913.ENSBTAP00000010814,9913.ENSBTAP00000027232,9913.ENSBTAP00000035682,9913.ENSBTAP00000036310,9913.ENSBTAP00000060280,9913.ENSBTAP00000067294,9913.ENSBTAP00000073134,9913.ENSBTAP00000074498	NLRP3,F3,NLRC4,NLRP1,TNF,TNFSF15,CARD9,S100A9,CFLAR,S100A8
GO:0051250	Negative regulation of lymphocyte activation	10	116	0.71	0.0021	9913.ENSBTAP00000007580,9913.ENSBTAP00000017527,9913.ENSBTAP00000020125,9913.ENSBTAP00000041732,9913.ENSBTAP00000053934,9913.ENSBTAP00000059310,9913.ENSBTAP00000070219,9913.ENSBTAP00000070392,9913.ENSBTAP00000072519,9913.ENSBTAP00000072859	IL4I1,CTLA4,SDC4,IRF1,ARG2,IL10,CD80,TYROBP,AXL,TNFAIP3
GO:0051092	Positive regulation of NF-kappaB transcription factor activity	10	127	0.67	0.0038	9913.ENSBTAP00000001745,9913.ENSBTAP00000008190,9913.ENSBTAP00000010814,9913.ENSBTAP00000011469,9913.ENSBTAP00000027630,9913.ENSBTAP00000035682,9913.ENSBTAP00000041215,9913.ENSBTAP00000045070,9913.ENSBTAP00000055793,9913.ENSBTAP00000060280	IL1B,TLR4,NLRC4,EIF2AK2,CD40,TNF,TRAF1,IL18RAP,IL18,CARD9
GO:0051896	Regulation of protein kinase B signaling	10	127	0.67	0.0038	9913.ENSBTAP00000009341,9913.ENSBTAP00000019278,9913.ENSBTAP00000021515,9913.ENSBTAP00000025324,9913.ENSBTAP00000028610,9913.ENSBTAP00000035682,9913.ENSBTAP00000055793,9913.ENSBTAP00000063262,9913.ENSBTAP00000064363,9913.ENSBTAP00000072519	F3,FERMT2,OSM,STOX1,CSF3,TNF,IL18,PHLDA3,PIK3CD,AXL
GO:0030217	T cell differentiation	10	146	0.61	0.0091	9913.ENSBTAP00000016163,9913.ENSBTAP00000017893,9913.ENSBTAP00000021373,9913.ENSBTAP00000026608,9913.ENSBTAP00000035554,9913.ENSBTAP00000041732,9913.ENSBTAP00000057495,9913.ENSBTAP00000060277,9913.ENSBTAP00000070801,9913.ENSBTAP00000072244	CLEC4E,RHOH,RSAD2,IL7R,BATF,IRF1,CCR9,IL12B,RORA,IL12A
GO:0001666	Response to hypoxia	10	150	0.6	0.0108	9913.ENSBTAP00000009062,9913.ENSBTAP00000010649,9913.ENSBTAP00000014907,9913.ENSBTAP00000018774,9913.ENSBTAP00000025324,9913.ENSBTAP00000040941,9913.ENSBTAP00000064427,9913.ENSBTAP00000069101,9913.ENSBTAP00000070801,9913.ENSBTAP00000071086	NOS2,EDN1,CITED2,PTGS2,STOX1,AK4,TGFB2,EPAS1,RORA,TH
GO:0002443	Leukocyte mediated immunity	10	154	0.58	0.0129	9913.ENSBTAP00000011779,9913.ENSBTAP00000026608,9913.ENSBTAP00000027630,9913.ENSBTAP00000034009,9913.ENSBTAP00000035305,9913.ENSBTAP00000035554,9913.ENSBTAP00000055793,9913.ENSBTAP00000058627,9913.ENSBTAP00000060280,9913.ENSBTAP00000066104	P2RX7,IL7R,CD40,S100A12,CCL3,BATF,IL18,S100A13,CARD9,C1S
GO:0046883	Regulation of hormone secretion	10	154	0.58	0.0129	9913.ENSBTAP00000001745,9913.ENSBTAP00000002398,9913.ENSBTAP00000008858,9913.ENSBTAP00000009062,9913.ENSBTAP00000010649,9913.ENSBTAP00000021515,9913.ENSBTAP00000035682,9913.ENSBTAP00000056958,9913.ENSBTAP00000057122,9913.ENSBTAP00000073388	IL1B,GJA1,GPR68,NOS2,EDN1,OSM,TNF,INHBA,CCL5,LIF
GO:0009636	Response to toxic substance	10	156	0.58	0.014	9913.ENSBTAP00000008569,9913.ENSBTAP00000014499,9913.ENSBTAP00000016935,9913.ENSBTAP00000018774,9913.ENSBTAP00000034269,9913.ENSBTAP00000035305,9913.ENSBTAP00000053146,9913.ENSBTAP00000055608,9913.ENSBTAP00000067294,9913.ENSBTAP00000074498	SOD2,SRXN1,SLC22A18,PTGS2,MT2A,CCL3,GPX3,SLC7A11,S100A9,S100A8
GO:0048863	Stem cell differentiation	10	159	0.57	0.0155	9913.ENSBTAP00000002720,9913.ENSBTAP00000003981,9913.ENSBTAP00000010649,9913.ENSBTAP00000014907,9913.ENSBTAP00000017600,9913.ENSBTAP00000019812,9913.ENSBTAP00000035554,9913.ENSBTAP00000053383,9913.ENSBTAP00000064427,9913.ENSBTAP00000073388	FZD1,LAMA5,EDN1,CITED2,SNAI2,DNMT3L,BATF,HMGA2,TGFB2,LIF
GO:0060348	Bone development	10	176	0.53	0.0283	9913.ENSBTAP00000002231,9913.ENSBTAP00000002398,9913.ENSBTAP00000006422,9913.ENSBTAP00000008858,9913.ENSBTAP00000014907,9913.ENSBTAP00000020045,9913.ENSBTAP00000020424,9913.ENSBTAP00000031879,9913.ENSBTAP00000053852,9913.ENSBTAP00000065040	TMEM107,GJA1,DDR2,GPR68,CITED2,MMP13,SFRP4,PLS3,PDGFC,INSIG1
GO:1901605	Alpha-amino acid metabolic process	10	178	0.52	0.0304	9913.ENSBTAP00000002867,9913.ENSBTAP00000003881,9913.ENSBTAP00000007448,9913.ENSBTAP00000007580,9913.ENSBTAP00000009062,9913.ENSBTAP00000053934,9913.ENSBTAP00000068704,9913.ENSBTAP00000071086,9913.ENSBTAP00000071727,9913.ENSBTAP00000072835	GFPT2,GPT2,SLC39A8,IL4I1,NOS2,ARG2,ASNS,TH,BCAT1,ASS1
GO:0062197	Cellular response to chemical stress	10	181	0.51	0.0338	9913.ENSBTAP00000005660,9913.ENSBTAP00000008569,9913.ENSBTAP00000010649,9913.ENSBTAP00000011729,9913.ENSBTAP00000014499,9913.ENSBTAP00000018774,9913.ENSBTAP00000025324,9913.ENSBTAP00000055608,9913.ENSBTAP00000069101,9913.ENSBTAP00000072859	FOS,SOD2,EDN1,PNPT1,SRXN1,PTGS2,STOX1,SLC7A11,EPAS1,TNFAIP3
GO:0042531	Positive regulation of tyrosine phosphorylation of STAT protein	9	46	1.06	1.99e-05	9913.ENSBTAP00000002054,9913.ENSBTAP00000021515,9913.ENSBTAP00000022152,9913.ENSBTAP00000027630,9913.ENSBTAP00000055793,9913.ENSBTAP00000060277,9913.ENSBTAP00000067373,9913.ENSBTAP00000072244,9913.ENSBTAP00000073388	CSF2,OSM,PARP14,CD40,IL18,IL12B,TNFRSF18,IL12A,LIF
GO:0032651	Regulation of interleukin-1 beta production	9	58	0.96	9.46e-05	9913.ENSBTAP00000002786,9913.ENSBTAP00000008190,9913.ENSBTAP00000010814,9913.ENSBTAP00000011779,9913.ENSBTAP00000027232,9913.ENSBTAP00000035305,9913.ENSBTAP00000035682,9913.ENSBTAP00000053934,9913.ENSBTAP00000072859	IL17A,TLR4,NLRC4,P2RX7,NLRP1,CCL3,TNF,ARG2,TNFAIP3
GO:0031343	Positive regulation of cell killing	9	66	0.91	0.00023	9913.ENSBTAP00000009062,9913.ENSBTAP00000011779,9913.ENSBTAP00000014072,9913.ENSBTAP00000045070,9913.ENSBTAP00000060277,9913.ENSBTAP00000066316,9913.ENSBTAP00000068679,9913.ENSBTAP00000070392,9913.ENSBTAP00000072244	NOS2,P2RX7,BOLA-DRA,IL18RAP,IL12B,CD1B,PVR,TYROBP,IL12A
GO:2000106	Regulation of leukocyte apoptotic process	9	68	0.89	0.00028	9913.ENSBTAP00000011779,9913.ENSBTAP00000018168,9913.ENSBTAP00000026608,9913.ENSBTAP00000053934,9913.ENSBTAP00000055608,9913.ENSBTAP00000057122,9913.ENSBTAP00000059310,9913.ENSBTAP00000064363,9913.ENSBTAP00000072519	P2RX7,SLC46A2,IL7R,ARG2,SLC7A11,CCL5,IL10,PIK3CD,AXL
GO:0032755	Positive regulation of interleukin-6 production	9	71	0.87	0.00038	9913.ENSBTAP00000001745,9913.ENSBTAP00000002786,9913.ENSBTAP00000008190,9913.ENSBTAP00000009062,9913.ENSBTAP00000010703,9913.ENSBTAP00000011779,9913.ENSBTAP00000022393,9913.ENSBTAP00000035682,9913.ENSBTAP00000060280	IL1B,IL17A,TLR4,NOS2,IFIH1,P2RX7,IL17F,TNF,CARD9
GO:0032642	Regulation of chemokine production	9	72	0.87	0.00042	9913.ENSBTAP00000001745,9913.ENSBTAP00000002786,9913.ENSBTAP00000008190,9913.ENSBTAP00000011469,9913.ENSBTAP00000017600,9913.ENSBTAP00000022393,9913.ENSBTAP00000035682,9913.ENSBTAP00000053934,9913.ENSBTAP00000060280	IL1B,IL17A,TLR4,EIF2AK2,SNAI2,IL17F,TNF,ARG2,CARD9
GO:0001910	Regulation of leukocyte mediated cytotoxicity	9	74	0.86	0.0005	9913.ENSBTAP00000011779,9913.ENSBTAP00000014072,9913.ENSBTAP00000026608,9913.ENSBTAP00000045070,9913.ENSBTAP00000060277,9913.ENSBTAP00000066316,9913.ENSBTAP00000068679,9913.ENSBTAP00000070392,9913.ENSBTAP00000072244	P2RX7,BOLA-DRA,IL7R,IL18RAP,IL12B,CD1B,PVR,TYROBP,IL12A
GO:0046634	Regulation of alpha-beta T cell activation	9	75	0.85	0.00054	9913.ENSBTAP00000001675,9913.ENSBTAP00000014072,9913.ENSBTAP00000014591,9913.ENSBTAP00000041732,9913.ENSBTAP00000053934,9913.ENSBTAP00000055793,9913.ENSBTAP00000059949,9913.ENSBTAP00000060277,9913.ENSBTAP00000072244	NLRP3,BOLA-DRA,NFKBIZ,IRF1,ARG2,IL18,IL27,IL12B,IL12A
GO:0014066	Regulation of phosphatidylinositol 3-kinase signaling	9	79	0.83	0.00077	9913.ENSBTAP00000014109,9913.ENSBTAP00000018331,9913.ENSBTAP00000021515,9913.ENSBTAP00000028610,9913.ENSBTAP00000053852,9913.ENSBTAP00000055793,9913.ENSBTAP00000059223,9913.ENSBTAP00000064427,9913.ENSBTAP00000070392	PIK3IP1,NEDD4,OSM,CSF3,PDGFC,IL18,DAB2IP,TGFB2,TYROBP
GO:0045621	Positive regulation of lymphocyte differentiation	9	80	0.82	0.00083	9913.ENSBTAP00000001675,9913.ENSBTAP00000007580,9913.ENSBTAP00000014072,9913.ENSBTAP00000014591,9913.ENSBTAP00000017893,9913.ENSBTAP00000026608,9913.ENSBTAP00000055117,9913.ENSBTAP00000055793,9913.ENSBTAP00000072519	NLRP3,IL4I1,BOLA-DRA,NFKBIZ,RHOH,IL7R,TNFSF9,IL18,AXL
GO:0051897	Positive regulation of protein kinase B signaling	9	83	0.81	0.0011	9913.ENSBTAP00000009341,9913.ENSBTAP00000019278,9913.ENSBTAP00000021515,9913.ENSBTAP00000025324,9913.ENSBTAP00000028610,9913.ENSBTAP00000035682,9913.ENSBTAP00000055793,9913.ENSBTAP00000064363,9913.ENSBTAP00000072519	F3,FERMT2,OSM,STOX1,CSF3,TNF,IL18,PIK3CD,AXL
GO:0043406	Positive regulation of MAP kinase activity	9	87	0.79	0.0014	9913.ENSBTAP00000001745,9913.ENSBTAP00000008190,9913.ENSBTAP00000008678,9913.ENSBTAP00000010649,9913.ENSBTAP00000011779,9913.ENSBTAP00000027630,9913.ENSBTAP00000035682,9913.ENSBTAP00000053852,9913.ENSBTAP00000059223	IL1B,TLR4,PTPN1,EDN1,P2RX7,CD40,TNF,PDGFC,DAB2IP
GO:0007596	Blood coagulation	9	100	0.73	0.0034	9913.ENSBTAP00000009341,9913.ENSBTAP00000010911,9913.ENSBTAP00000012724,9913.ENSBTAP00000021062,9913.ENSBTAP00000033855,9913.ENSBTAP00000055608,9913.ENSBTAP00000060221,9913.ENSBTAP00000066029,9913.ENSBTAP00000072519	F3,PROCR,PLEK,TFPI2,PEAR1,SLC7A11,F11,THBD,AXL
GO:0045089	Positive regulation of innate immune response	9	101	0.72	0.0035	9913.ENSBTAP00000008190,9913.ENSBTAP00000010814,9913.ENSBTAP00000015297,9913.ENSBTAP00000045070,9913.ENSBTAP00000060277,9913.ENSBTAP00000060280,9913.ENSBTAP00000068679,9913.ENSBTAP00000070392,9913.ENSBTAP00000072244	TLR4,NLRC4,IFI16,IL18RAP,IL12B,CARD9,PVR,TYROBP,IL12A
GO:0032874	Positive regulation of stress-activated MAPK cascade	9	102	0.72	0.0038	9913.ENSBTAP00000008190,9913.ENSBTAP00000010425,9913.ENSBTAP00000011469,9913.ENSBTAP00000035682,9913.ENSBTAP00000041215,9913.ENSBTAP00000059223,9913.ENSBTAP00000060280,9913.ENSBTAP00000064427,9913.ENSBTAP00000073256	TLR4,SLAMF1,EIF2AK2,TNF,TRAF1,DAB2IP,CARD9,TGFB2,CCN2
GO:0050728	Negative regulation of inflammatory response	9	102	0.72	0.0038	9913.ENSBTAP00000001675,9913.ENSBTAP00000011106,9913.ENSBTAP00000027016,9913.ENSBTAP00000051805,9913.ENSBTAP00000059310,9913.ENSBTAP00000060277,9913.ENSBTAP00000066584,9913.ENSBTAP00000070801,9913.ENSBTAP00000072859	NLRP3,SOCS3,NFKB1,NLRP12,IL10,IL12B,TNFAIP6,RORA,TNFAIP3
GO:0002687	Positive regulation of leukocyte migration	9	114	0.67	0.0071	9913.ENSBTAP00000010425,9913.ENSBTAP00000028430,9913.ENSBTAP00000035305,9913.ENSBTAP00000036877,9913.ENSBTAP00000037106,9913.ENSBTAP00000057122,9913.ENSBTAP00000067373,9913.ENSBTAP00000072244,9913.ENSBTAP00000074330	SLAMF1,CCL20,CCL3,CCR6,CCL24,CCL5,TNFRSF18,IL12A,JAM2
GO:0008360	Regulation of cell shape	9	127	0.62	0.0135	9913.ENSBTAP00000009480,9913.ENSBTAP00000017893,9913.ENSBTAP00000018998,9913.ENSBTAP00000024996,9913.ENSBTAP00000035305,9913.ENSBTAP00000037106,9913.ENSBTAP00000040235,9913.ENSBTAP00000042899,9913.ENSBTAP00000071739	STRIP2,RHOH,RHOC,RND1,CCL3,CCL24,BAIAP2,CDC42EP2,CDC42EP4
GO:0008016	Regulation of heart contraction	9	129	0.62	0.0146	9913.ENSBTAP00000002398,9913.ENSBTAP00000009020,9913.ENSBTAP00000010649,9913.ENSBTAP00000011390,9913.ENSBTAP00000064427,9913.ENSBTAP00000065237,9913.ENSBTAP00000066223,9913.ENSBTAP00000069101,9913.ENSBTAP00000071086	GJA1,GCH1,EDN1,PDE4B,TGFB2,SPX,PDE4D,EPAS1,TH
GO:0043123	Positive regulation of I-kappaB kinase/NF-kappaB signaling	9	132	0.61	0.0167	9913.ENSBTAP00000002398,9913.ENSBTAP00000008190,9913.ENSBTAP00000023090,9913.ENSBTAP00000027630,9913.ENSBTAP00000034009,9913.ENSBTAP00000035682,9913.ENSBTAP00000058627,9913.ENSBTAP00000060280,9913.ENSBTAP00000073134	GJA1,TLR4,IFIT5,CD40,S100A12,TNF,S100A13,CARD9,CFLAR
GO:0032660	Regulation of interleukin-17 production	8	30	1.2	1.26e-05	9913.ENSBTAP00000008190,9913.ENSBTAP00000021515,9913.ENSBTAP00000053934,9913.ENSBTAP00000055793,9913.ENSBTAP00000060277,9913.ENSBTAP00000060280,9913.ENSBTAP00000072244,9913.ENSBTAP00000074485	TLR4,OSM,ARG2,IL18,IL12B,CARD9,IL12A,SLC7A5
GO:0032732	Positive regulation of interleukin-1 production	8	42	1.05	9.4e-05	9913.ENSBTAP00000002786,9913.ENSBTAP00000008190,9913.ENSBTAP00000010814,9913.ENSBTAP00000011779,9913.ENSBTAP00000027232,9913.ENSBTAP00000035305,9913.ENSBTAP00000035682,9913.ENSBTAP00000058627	IL17A,TLR4,NLRC4,P2RX7,NLRP1,CCL3,TNF,S100A13
GO:0002720	Positive regulation of cytokine production involved in immune response	8	52	0.96	0.00035	9913.ENSBTAP00000001675,9913.ENSBTAP00000001745,9913.ENSBTAP00000008190,9913.ENSBTAP00000010425,9913.ENSBTAP00000011779,9913.ENSBTAP00000021373,9913.ENSBTAP00000055793,9913.ENSBTAP00000060280	NLRP3,IL1B,TLR4,SLAMF1,P2RX7,RSAD2,IL18,CARD9
GO:0006919	Activation of cysteine-type endopeptidase activity involved in apoptotic process	8	59	0.9	0.00073	9913.ENSBTAP00000009341,9913.ENSBTAP00000010814,9913.ENSBTAP00000027232,9913.ENSBTAP00000035682,9913.ENSBTAP00000036310,9913.ENSBTAP00000067294,9913.ENSBTAP00000073134,9913.ENSBTAP00000074498	F3,NLRC4,NLRP1,TNF,TNFSF15,S100A9,CFLAR,S100A8
GO:0001912	Positive regulation of leukocyte mediated cytotoxicity	8	60	0.9	0.00081	9913.ENSBTAP00000011779,9913.ENSBTAP00000014072,9913.ENSBTAP00000045070,9913.ENSBTAP00000060277,9913.ENSBTAP00000066316,9913.ENSBTAP00000068679,9913.ENSBTAP00000070392,9913.ENSBTAP00000072244	P2RX7,BOLA-DRA,IL18RAP,IL12B,CD1B,PVR,TYROBP,IL12A
GO:1903557	Positive regulation of tumor necrosis factor superfamily cytokine production	8	67	0.85	0.0015	9913.ENSBTAP00000002786,9913.ENSBTAP00000008190,9913.ENSBTAP00000010703,9913.ENSBTAP00000019477,9913.ENSBTAP00000022393,9913.ENSBTAP00000035305,9913.ENSBTAP00000060277,9913.ENSBTAP00000060280	IL17A,TLR4,IFIH1,OAS2,IL17F,CCL3,IL12B,CARD9
GO:0045582	Positive regulation of T cell differentiation	8	70	0.83	0.0019	9913.ENSBTAP00000001675,9913.ENSBTAP00000007580,9913.ENSBTAP00000014072,9913.ENSBTAP00000014591,9913.ENSBTAP00000017893,9913.ENSBTAP00000026608,9913.ENSBTAP00000055117,9913.ENSBTAP00000055793	NLRP3,IL4I1,BOLA-DRA,NFKBIZ,RHOH,IL7R,TNFSF9,IL18
GO:0045833	Negative regulation of lipid metabolic process	8	78	0.78	0.0035	9913.ENSBTAP00000001745,9913.ENSBTAP00000014109,9913.ENSBTAP00000017600,9913.ENSBTAP00000027016,9913.ENSBTAP00000035682,9913.ENSBTAP00000059223,9913.ENSBTAP00000061880,9913.ENSBTAP00000065040	IL1B,PIK3IP1,SNAI2,NFKB1,TNF,DAB2IP,CIDEA,INSIG1
GO:0045639	Positive regulation of myeloid cell differentiation	8	80	0.77	0.004	9913.ENSBTAP00000002786,9913.ENSBTAP00000005660,9913.ENSBTAP00000008858,9913.ENSBTAP00000028610,9913.ENSBTAP00000035682,9913.ENSBTAP00000056958,9913.ENSBTAP00000060277,9913.ENSBTAP00000073388	IL17A,FOS,GPR68,CSF3,TNF,INHBA,IL12B,LIF
GO:0046660	Female sex differentiation	8	86	0.74	0.0058	9913.ENSBTAP00000000944,9913.ENSBTAP00000004318,9913.ENSBTAP00000011863,9913.ENSBTAP00000018774,9913.ENSBTAP00000056958,9913.ENSBTAP00000058302,9913.ENSBTAP00000066584,9913.ENSBTAP00000072519	ADAMTS1,FST,PTX3,PTGS2,INHBA,SCHIP1,TNFAIP6,AXL
GO:0002761	Regulation of myeloid leukocyte differentiation	8	95	0.7	0.01	9913.ENSBTAP00000002786,9913.ENSBTAP00000005660,9913.ENSBTAP00000008858,9913.ENSBTAP00000035305,9913.ENSBTAP00000035682,9913.ENSBTAP00000060277,9913.ENSBTAP00000066584,9913.ENSBTAP00000073388	IL17A,FOS,GPR68,CCL3,TNF,IL12B,TNFAIP6,LIF
GO:0097191	Extrinsic apoptotic signaling pathway	8	100	0.67	0.0132	9913.ENSBTAP00000000977,9913.ENSBTAP00000011779,9913.ENSBTAP00000013665,9913.ENSBTAP00000035682,9913.ENSBTAP00000056958,9913.ENSBTAP00000059223,9913.ENSBTAP00000064427,9913.ENSBTAP00000072244	BCL2A1,P2RX7,IL1A,TNF,INHBA,DAB2IP,TGFB2,IL12A
GO:0051048	Negative regulation of secretion	8	101	0.67	0.014	9913.ENSBTAP00000002398,9913.ENSBTAP00000021373,9913.ENSBTAP00000021515,9913.ENSBTAP00000035682,9913.ENSBTAP00000060277,9913.ENSBTAP00000065237,9913.ENSBTAP00000072244,9913.ENSBTAP00000073388	GJA1,RSAD2,OSM,TNF,IL12B,SPX,IL12A,LIF
GO:0001890	Placenta development	8	112	0.63	0.0235	9913.ENSBTAP00000002054,9913.ENSBTAP00000011106,9913.ENSBTAP00000014907,9913.ENSBTAP00000018774,9913.ENSBTAP00000019812,9913.ENSBTAP00000063720,9913.ENSBTAP00000069101,9913.ENSBTAP00000073388	CSF2,SOCS3,CITED2,PTGS2,DNMT3L,E2F8,EPAS1,LIF
GO:0009612	Response to mechanical stimulus	8	115	0.61	0.0267	9913.ENSBTAP00000001745,9913.ENSBTAP00000005660,9913.ENSBTAP00000008190,9913.ENSBTAP00000011779,9913.ENSBTAP00000022183,9913.ENSBTAP00000027016,9913.ENSBTAP00000027630,9913.ENSBTAP00000041732	IL1B,FOS,TLR4,P2RX7,NFKBIA,NFKB1,CD40,IRF1
GO:0060759	Regulation of response to cytokine stimulus	8	117	0.61	0.0288	9913.ENSBTAP00000008190,9913.ENSBTAP00000008322,9913.ENSBTAP00000010649,9913.ENSBTAP00000010703,9913.ENSBTAP00000022152,9913.ENSBTAP00000027820,9913.ENSBTAP00000071338,9913.ENSBTAP00000072519	TLR4,IL1R2,EDN1,IFIH1,PARP14,CASP4,IL1RN,AXL
GO:0098754	Detoxification	8	120	0.6	0.033	9913.ENSBTAP00000008569,9913.ENSBTAP00000014499,9913.ENSBTAP00000016935,9913.ENSBTAP00000018774,9913.ENSBTAP00000034269,9913.ENSBTAP00000053146,9913.ENSBTAP00000067294,9913.ENSBTAP00000074498	SOD2,SRXN1,SLC22A18,PTGS2,MT2A,GPX3,S100A9,S100A8
GO:0050864	Regulation of B cell activation	8	130	0.56	0.0482	9913.ENSBTAP00000008190,9913.ENSBTAP00000017527,9913.ENSBTAP00000022199,9913.ENSBTAP00000027630,9913.ENSBTAP00000055435,9913.ENSBTAP00000059310,9913.ENSBTAP00000070392,9913.ENSBTAP00000072859	TLR4,CTLA4,SLAMF8,CD40,TNFSF13B,IL10,TYROBP,TNFAIP3
GO:0001914	Regulation of T cell mediated cytotoxicity	7	31	1.13	0.00015	9913.ENSBTAP00000011779,9913.ENSBTAP00000014072,9913.ENSBTAP00000026608,9913.ENSBTAP00000060277,9913.ENSBTAP00000066316,9913.ENSBTAP00000068679,9913.ENSBTAP00000072244	P2RX7,BOLA-DRA,IL7R,IL12B,CD1B,PVR,IL12A
GO:0031663	Lipopolysaccharide-mediated signaling pathway	7	32	1.11	0.00018	9913.ENSBTAP00000001745,9913.ENSBTAP00000008190,9913.ENSBTAP00000018669,9913.ENSBTAP00000022183,9913.ENSBTAP00000035305,9913.ENSBTAP00000035682,9913.ENSBTAP00000055793	IL1B,TLR4,BPI,NFKBIA,CCL3,TNF,IL18
GO:0032655	Regulation of interleukin-12 production	7	36	1.06	0.00034	9913.ENSBTAP00000002786,9913.ENSBTAP00000008190,9913.ENSBTAP00000010425,9913.ENSBTAP00000027016,9913.ENSBTAP00000027630,9913.ENSBTAP00000041732,9913.ENSBTAP00000060277	IL17A,TLR4,SLAMF1,NFKB1,CD40,IRF1,IL12B
GO:0032715	Negative regulation of interleukin-6 production	7	37	1.05	0.00039	9913.ENSBTAP00000008190,9913.ENSBTAP00000010425,9913.ENSBTAP00000018669,9913.ENSBTAP00000035682,9913.ENSBTAP00000051805,9913.ENSBTAP00000059310,9913.ENSBTAP00000072859	TLR4,SLAMF1,BPI,TNF,NLRP12,IL10,TNFAIP3
GO:0042698	Ovulation cycle	7	37	1.05	0.00039	9913.ENSBTAP00000000944,9913.ENSBTAP00000011863,9913.ENSBTAP00000018774,9913.ENSBTAP00000056958,9913.ENSBTAP00000058302,9913.ENSBTAP00000066584,9913.ENSBTAP00000072519	ADAMTS1,PTX3,PTGS2,INHBA,SCHIP1,TNFAIP6,AXL
GO:0032731	Positive regulation of interleukin-1 beta production	7	38	1.04	0.00045	9913.ENSBTAP00000002786,9913.ENSBTAP00000008190,9913.ENSBTAP00000010814,9913.ENSBTAP00000011779,9913.ENSBTAP00000027232,9913.ENSBTAP00000035305,9913.ENSBTAP00000035682	IL17A,TLR4,NLRC4,P2RX7,NLRP1,CCL3,TNF
GO:1900015	Regulation of cytokine production involved in inflammatory response	7	40	1.01	0.00059	9913.ENSBTAP00000002786,9913.ENSBTAP00000008190,9913.ENSBTAP00000008322,9913.ENSBTAP00000009062,9913.ENSBTAP00000022393,9913.ENSBTAP00000035682,9913.ENSBTAP00000060280	IL17A,TLR4,IL1R2,NOS2,IL17F,TNF,CARD9
GO:0032720	Negative regulation of tumor necrosis factor production	7	42	0.99	0.00076	9913.ENSBTAP00000008190,9913.ENSBTAP00000010425,9913.ENSBTAP00000018669,9913.ENSBTAP00000053934,9913.ENSBTAP00000061880,9913.ENSBTAP00000072519,9913.ENSBTAP00000072859	TLR4,SLAMF1,BPI,ARG2,CIDEA,AXL,TNFAIP3
GO:0032663	Regulation of interleukin-2 production	7	48	0.94	0.0015	9913.ENSBTAP00000001745,9913.ENSBTAP00000011390,9913.ENSBTAP00000013665,9913.ENSBTAP00000022393,9913.ENSBTAP00000060280,9913.ENSBTAP00000066223,9913.ENSBTAP00000072859	IL1B,PDE4B,IL1A,IL17F,CARD9,PDE4D,TNFAIP3
GO:0032722	Positive regulation of chemokine production	7	55	0.88	0.003	9913.ENSBTAP00000001745,9913.ENSBTAP00000002786,9913.ENSBTAP00000008190,9913.ENSBTAP00000011469,9913.ENSBTAP00000022393,9913.ENSBTAP00000035682,9913.ENSBTAP00000060280	IL1B,IL17A,TLR4,EIF2AK2,IL17F,TNF,CARD9
GO:0045670	Regulation of osteoclast differentiation	7	55	0.88	0.003	9913.ENSBTAP00000002786,9913.ENSBTAP00000005660,9913.ENSBTAP00000008858,9913.ENSBTAP00000035305,9913.ENSBTAP00000035682,9913.ENSBTAP00000060277,9913.ENSBTAP00000066584	IL17A,FOS,GPR68,CCL3,TNF,IL12B,TNFAIP6
GO:0071677	Positive regulation of mononuclear cell migration	7	57	0.86	0.0035	9913.ENSBTAP00000010425,9913.ENSBTAP00000028430,9913.ENSBTAP00000035305,9913.ENSBTAP00000036877,9913.ENSBTAP00000057122,9913.ENSBTAP00000072244,9913.ENSBTAP00000074330	SLAMF1,CCL20,CCL3,CCR6,CCL5,IL12A,JAM2
GO:0032677	Regulation of interleukin-8 production	7	60	0.84	0.0045	9913.ENSBTAP00000001745,9913.ENSBTAP00000008190,9913.ENSBTAP00000009062,9913.ENSBTAP00000009341,9913.ENSBTAP00000018669,9913.ENSBTAP00000022393,9913.ENSBTAP00000035682	IL1B,TLR4,NOS2,F3,BPI,IL17F,TNF
GO:0043331	Response to dsRNA	7	62	0.82	0.0052	9913.ENSBTAP00000010366,9913.ENSBTAP00000010703,9913.ENSBTAP00000011779,9913.ENSBTAP00000022183,9913.ENSBTAP00000027016,9913.ENSBTAP00000044662,9913.ENSBTAP00000060280	IFIT1,IFIH1,P2RX7,NFKBIA,NFKB1,COLEC12,CARD9
GO:0014068	Positive regulation of phosphatidylinositol 3-kinase signaling	7	63	0.82	0.0055	9913.ENSBTAP00000018331,9913.ENSBTAP00000021515,9913.ENSBTAP00000028610,9913.ENSBTAP00000053852,9913.ENSBTAP00000055793,9913.ENSBTAP00000064427,9913.ENSBTAP00000070392	NEDD4,OSM,CSF3,PDGFC,IL18,TGFB2,TYROBP
GO:0072676	Lymphocyte migration	7	63	0.82	0.0055	9913.ENSBTAP00000009446,9913.ENSBTAP00000013399,9913.ENSBTAP00000028430,9913.ENSBTAP00000035305,9913.ENSBTAP00000036877,9913.ENSBTAP00000037106,9913.ENSBTAP00000057122	CCL4,LOC504773,CCL20,CCL3,CCR6,CCL24,CCL5
GO:0032760	Positive regulation of tumor necrosis factor production	7	64	0.81	0.0059	9913.ENSBTAP00000002786,9913.ENSBTAP00000008190,9913.ENSBTAP00000010703,9913.ENSBTAP00000019477,9913.ENSBTAP00000035305,9913.ENSBTAP00000060277,9913.ENSBTAP00000060280	IL17A,TLR4,IFIH1,OAS2,CCL3,IL12B,CARD9
GO:0050672	Negative regulation of lymphocyte proliferation	7	64	0.81	0.0059	9913.ENSBTAP00000007580,9913.ENSBTAP00000017527,9913.ENSBTAP00000020125,9913.ENSBTAP00000053934,9913.ENSBTAP00000059310,9913.ENSBTAP00000070219,9913.ENSBTAP00000070392	IL4I1,CTLA4,SDC4,ARG2,IL10,CD80,TYROBP
GO:0002221	Pattern recognition receptor signaling pathway	7	65	0.8	0.0064	9913.ENSBTAP00000008190,9913.ENSBTAP00000010703,9913.ENSBTAP00000016163,9913.ENSBTAP00000022183,9913.ENSBTAP00000027630,9913.ENSBTAP00000044662,9913.ENSBTAP00000056111	TLR4,IFIH1,CLEC4E,NFKBIA,CD40,COLEC12,TNIP3
GO:0001776	Leukocyte homeostasis	7	69	0.78	0.0085	9913.ENSBTAP00000011390,9913.ENSBTAP00000011779,9913.ENSBTAP00000018168,9913.ENSBTAP00000026608,9913.ENSBTAP00000055435,9913.ENSBTAP00000072519,9913.ENSBTAP00000072859	PDE4B,P2RX7,SLC46A2,IL7R,TNFSF13B,AXL,TNFAIP3
GO:0051341	Regulation of oxidoreductase activity	7	71	0.77	0.0098	9913.ENSBTAP00000001745,9913.ENSBTAP00000009020,9913.ENSBTAP00000010649,9913.ENSBTAP00000013665,9913.ENSBTAP00000025762,9913.ENSBTAP00000027016,9913.ENSBTAP00000035682	IL1B,GCH1,EDN1,IL1A,RFK,NFKB1,TNF
GO:0008585	Female gonad development	7	72	0.76	0.0105	9913.ENSBTAP00000000944,9913.ENSBTAP00000004318,9913.ENSBTAP00000011863,9913.ENSBTAP00000018774,9913.ENSBTAP00000056958,9913.ENSBTAP00000058302,9913.ENSBTAP00000066584	ADAMTS1,FST,PTX3,PTGS2,INHBA,SCHIP1,TNFAIP6
GO:0046330	Positive regulation of JNK cascade	7	75	0.74	0.0128	9913.ENSBTAP00000008190,9913.ENSBTAP00000010425,9913.ENSBTAP00000035682,9913.ENSBTAP00000041215,9913.ENSBTAP00000059223,9913.ENSBTAP00000060280,9913.ENSBTAP00000073256	TLR4,SLAMF1,TNF,TRAF1,DAB2IP,CARD9,CCN2
GO:1901222	Regulation of NIK/NF-kappaB signaling	7	82	0.7	0.0193	9913.ENSBTAP00000001675,9913.ENSBTAP00000001745,9913.ENSBTAP00000008190,9913.ENSBTAP00000011469,9913.ENSBTAP00000035682,9913.ENSBTAP00000051805,9913.ENSBTAP00000055793	NLRP3,IL1B,TLR4,EIF2AK2,TNF,NLRP12,IL18
GO:0009914	Hormone transport	7	83	0.7	0.0205	9913.ENSBTAP00000003345,9913.ENSBTAP00000008858,9913.ENSBTAP00000010649,9913.ENSBTAP00000021795,9913.ENSBTAP00000056958,9913.ENSBTAP00000071338,9913.ENSBTAP00000074485	SLC16A2,GPR68,EDN1,SLCO4A1,INHBA,IL1RN,SLC7A5
GO:0002698	Negative regulation of immune effector process	7	84	0.69	0.0217	9913.ENSBTAP00000007580,9913.ENSBTAP00000010425,9913.ENSBTAP00000026608,9913.ENSBTAP00000035682,9913.ENSBTAP00000059310,9913.ENSBTAP00000064427,9913.ENSBTAP00000072519	IL4I1,SLAMF1,IL7R,TNF,IL10,TGFB2,AXL
GO:0072593	Reactive oxygen species metabolic process	7	97	0.63	0.0402	9913.ENSBTAP00000008569,9913.ENSBTAP00000009062,9913.ENSBTAP00000011779,9913.ENSBTAP00000025762,9913.ENSBTAP00000053146,9913.ENSBTAP00000058209,9913.ENSBTAP00000073256	SOD2,NOS2,P2RX7,RFK,GPX3,NCF2,CCN2
GO:1903038	Negative regulation of leukocyte cell-cell adhesion	7	99	0.62	0.0438	9913.ENSBTAP00000007580,9913.ENSBTAP00000017527,9913.ENSBTAP00000020125,9913.ENSBTAP00000041732,9913.ENSBTAP00000053934,9913.ENSBTAP00000070219,9913.ENSBTAP00000072835	IL4I1,CTLA4,SDC4,IRF1,ARG2,CD80,ASS1
GO:0002922	Positive regulation of humoral immune response	6	21	1.23	0.00024	9913.ENSBTAP00000000018,9913.ENSBTAP00000001745,9913.ENSBTAP00000002786,9913.ENSBTAP00000010869,9913.ENSBTAP00000022393,9913.ENSBTAP00000035682	LTA,IL1B,IL17A,ACOD1,IL17F,TNF
GO:0042104	Positive regulation of activated T cell proliferation	6	23	1.19	0.00037	9913.ENSBTAP00000010425,9913.ENSBTAP00000024479,9913.ENSBTAP00000055117,9913.ENSBTAP00000055793,9913.ENSBTAP00000060277,9913.ENSBTAP00000072244	SLAMF1,HHLA2,TNFSF9,IL18,IL12B,IL12A
GO:0001916	Positive regulation of T cell mediated cytotoxicity	6	25	1.15	0.00053	9913.ENSBTAP00000011779,9913.ENSBTAP00000014072,9913.ENSBTAP00000060277,9913.ENSBTAP00000066316,9913.ENSBTAP00000068679,9913.ENSBTAP00000072244	P2RX7,BOLA-DRA,IL12B,CD1B,PVR,IL12A
GO:0045428	Regulation of nitric oxide biosynthetic process	6	29	1.09	0.001	9913.ENSBTAP00000001745,9913.ENSBTAP00000008190,9913.ENSBTAP00000011863,9913.ENSBTAP00000035682,9913.ENSBTAP00000059310,9913.ENSBTAP00000072835	IL1B,TLR4,PTX3,TNF,IL10,ASS1
GO:0022602	Ovulation cycle process	6	30	1.07	0.0012	9913.ENSBTAP00000000944,9913.ENSBTAP00000011863,9913.ENSBTAP00000018774,9913.ENSBTAP00000056958,9913.ENSBTAP00000058302,9913.ENSBTAP00000066584	ADAMTS1,PTX3,PTGS2,INHBA,SCHIP1,TNFAIP6
GO:0002548	Monocyte chemotaxis	6	31	1.06	0.0014	9913.ENSBTAP00000009446,9913.ENSBTAP00000013399,9913.ENSBTAP00000028430,9913.ENSBTAP00000035305,9913.ENSBTAP00000037106,9913.ENSBTAP00000057122	CCL4,LOC504773,CCL20,CCL3,CCL24,CCL5
GO:0048247	Lymphocyte chemotaxis	6	38	0.97	0.0033	9913.ENSBTAP00000009446,9913.ENSBTAP00000013399,9913.ENSBTAP00000028430,9913.ENSBTAP00000035305,9913.ENSBTAP00000037106,9913.ENSBTAP00000057122	CCL4,LOC504773,CCL20,CCL3,CCL24,CCL5
GO:0007159	Leukocyte cell-cell adhesion	6	42	0.93	0.005	9913.ENSBTAP00000001745,9913.ENSBTAP00000007448,9913.ENSBTAP00000035682,9913.ENSBTAP00000067294,9913.ENSBTAP00000074330,9913.ENSBTAP00000074498	IL1B,SLC39A8,TNF,S100A9,JAM2,S100A8
GO:0043124	Negative regulation of I-kappaB kinase/NF-kappaB signaling	6	42	0.93	0.005	9913.ENSBTAP00000017893,9913.ENSBTAP00000051805,9913.ENSBTAP00000056111,9913.ENSBTAP00000059223,9913.ENSBTAP00000070801,9913.ENSBTAP00000072859	RHOH,NLRP12,TNIP3,DAB2IP,RORA,TNFAIP3
GO:0043491	Protein kinase B signaling	6	43	0.92	0.0053	9913.ENSBTAP00000001745,9913.ENSBTAP00000027630,9913.ENSBTAP00000033855,9913.ENSBTAP00000035305,9913.ENSBTAP00000035682,9913.ENSBTAP00000072519	IL1B,CD40,PEAR1,CCL3,TNF,AXL
GO:0046635	Positive regulation of alpha-beta T cell activation	6	43	0.92	0.0053	9913.ENSBTAP00000001675,9913.ENSBTAP00000014072,9913.ENSBTAP00000014591,9913.ENSBTAP00000055793,9913.ENSBTAP00000060277,9913.ENSBTAP00000072244	NLRP3,BOLA-DRA,NFKBIZ,IL18,IL12B,IL12A
GO:0048661	Positive regulation of smooth muscle cell proliferation	6	43	0.92	0.0053	9913.ENSBTAP00000000944,9913.ENSBTAP00000002398,9913.ENSBTAP00000008190,9913.ENSBTAP00000010649,9913.ENSBTAP00000035682,9913.ENSBTAP00000055793	ADAMTS1,GJA1,TLR4,EDN1,TNF,IL18
GO:0002763	Positive regulation of myeloid leukocyte differentiation	6	48	0.87	0.0084	9913.ENSBTAP00000002786,9913.ENSBTAP00000005660,9913.ENSBTAP00000008858,9913.ENSBTAP00000035682,9913.ENSBTAP00000060277,9913.ENSBTAP00000073388	IL17A,FOS,GPR68,TNF,IL12B,LIF
GO:0060760	Positive regulation of response to cytokine stimulus	6	49	0.86	0.0092	9913.ENSBTAP00000008190,9913.ENSBTAP00000010649,9913.ENSBTAP00000010703,9913.ENSBTAP00000022152,9913.ENSBTAP00000027820,9913.ENSBTAP00000072519	TLR4,EDN1,IFIH1,PARP14,CASP4,AXL
GO:2000514	Regulation of CD4-positive, alpha-beta T cell activation	6	51	0.84	0.0108	9913.ENSBTAP00000001675,9913.ENSBTAP00000014072,9913.ENSBTAP00000014591,9913.ENSBTAP00000053934,9913.ENSBTAP00000055793,9913.ENSBTAP00000059949	NLRP3,BOLA-DRA,NFKBIZ,ARG2,IL18,IL27
GO:0030865	Cortical cytoskeleton organization	6	56	0.8	0.0159	9913.ENSBTAP00000012724,9913.ENSBTAP00000017893,9913.ENSBTAP00000018998,9913.ENSBTAP00000024996,9913.ENSBTAP00000035682,9913.ENSBTAP00000053167	PLEK,RHOH,RHOC,RND1,TNF,EPB41L3
GO:0030888	Regulation of B cell proliferation	6	57	0.79	0.0172	9913.ENSBTAP00000008190,9913.ENSBTAP00000017527,9913.ENSBTAP00000027630,9913.ENSBTAP00000055435,9913.ENSBTAP00000059310,9913.ENSBTAP00000070392	TLR4,CTLA4,CD40,TNFSF13B,IL10,TYROBP
GO:1901224	Positive regulation of NIK/NF-kappaB signaling	6	57	0.79	0.0172	9913.ENSBTAP00000001745,9913.ENSBTAP00000008190,9913.ENSBTAP00000011469,9913.ENSBTAP00000035682,9913.ENSBTAP00000051805,9913.ENSBTAP00000055793	IL1B,TLR4,EIF2AK2,TNF,NLRP12,IL18
GO:0009064	Glutamine family amino acid metabolic process	6	61	0.76	0.0228	9913.ENSBTAP00000002867,9913.ENSBTAP00000007448,9913.ENSBTAP00000009062,9913.ENSBTAP00000053934,9913.ENSBTAP00000068704,9913.ENSBTAP00000072835	GFPT2,SLC39A8,NOS2,ARG2,ASNS,ASS1
GO:0046632	Alpha-beta T cell differentiation	6	61	0.76	0.0228	9913.ENSBTAP00000021373,9913.ENSBTAP00000035554,9913.ENSBTAP00000041732,9913.ENSBTAP00000060277,9913.ENSBTAP00000070801,9913.ENSBTAP00000072244	RSAD2,BATF,IRF1,IL12B,RORA,IL12A
GO:0001892	Embryonic placenta development	6	68	0.72	0.0345	9913.ENSBTAP00000002054,9913.ENSBTAP00000011106,9913.ENSBTAP00000014907,9913.ENSBTAP00000063720,9913.ENSBTAP00000069101,9913.ENSBTAP00000073388	CSF2,SOCS3,CITED2,E2F8,EPAS1,LIF
GO:0010717	Regulation of epithelial to mesenchymal transition	6	72	0.69	0.0426	9913.ENSBTAP00000001745,9913.ENSBTAP00000002341,9913.ENSBTAP00000019278,9913.ENSBTAP00000021501,9913.ENSBTAP00000059223,9913.ENSBTAP00000064427	IL1B,PDPN,FERMT2,DAB2,DAB2IP,TGFB2
GO:0071456	Cellular response to hypoxia	6	73	0.69	0.0449	9913.ENSBTAP00000014907,9913.ENSBTAP00000018774,9913.ENSBTAP00000025324,9913.ENSBTAP00000040941,9913.ENSBTAP00000069101,9913.ENSBTAP00000070801	CITED2,PTGS2,STOX1,AK4,EPAS1,RORA
GO:0032645	Regulation of granulocyte macrophage colony-stimulating factor production	5	13	1.36	0.00045	9913.ENSBTAP00000001745,9913.ENSBTAP00000022393,9913.ENSBTAP00000055793,9913.ENSBTAP00000060277,9913.ENSBTAP00000060280	IL1B,IL17F,IL18,IL12B,CARD9
GO:0032816	Positive regulation of natural killer cell activation	5	17	1.24	0.0012	9913.ENSBTAP00000055793,9913.ENSBTAP00000060277,9913.ENSBTAP00000070392,9913.ENSBTAP00000072244,9913.ENSBTAP00000072519	IL18,IL12B,TYROBP,IL12A,AXL
GO:0001816	Cytokine production	5	19	1.19	0.0017	9913.ENSBTAP00000001745,9913.ENSBTAP00000002054,9913.ENSBTAP00000035682,9913.ENSBTAP00000060277,9913.ENSBTAP00000072244	IL1B,CSF2,TNF,IL12B,IL12A
GO:0002825	Regulation of T-helper 1 type immune response	5	19	1.19	0.0017	9913.ENSBTAP00000001745,9913.ENSBTAP00000010425,9913.ENSBTAP00000055793,9913.ENSBTAP00000059949,9913.ENSBTAP00000060277	IL1B,SLAMF1,IL18,IL27,IL12B
GO:0032740	Positive regulation of interleukin-17 production	5	19	1.19	0.0017	9913.ENSBTAP00000021515,9913.ENSBTAP00000055793,9913.ENSBTAP00000060277,9913.ENSBTAP00000060280,9913.ENSBTAP00000074485	OSM,IL18,IL12B,CARD9,SLC7A5
GO:0071359	Cellular response to dsRNA	5	19	1.19	0.0017	9913.ENSBTAP00000010366,9913.ENSBTAP00000010703,9913.ENSBTAP00000011779,9913.ENSBTAP00000027016,9913.ENSBTAP00000044662	IFIT1,IFIH1,P2RX7,NFKB1,COLEC12
GO:0002726	Positive regulation of T cell cytokine production	5	20	1.17	0.0021	9913.ENSBTAP00000001675,9913.ENSBTAP00000001745,9913.ENSBTAP00000010425,9913.ENSBTAP00000021373,9913.ENSBTAP00000055793	NLRP3,IL1B,SLAMF1,RSAD2,IL18
GO:1900017	Positive regulation of cytokine production involved in inflammatory response	5	20	1.17	0.0021	9913.ENSBTAP00000002786,9913.ENSBTAP00000008190,9913.ENSBTAP00000022393,9913.ENSBTAP00000035682,9913.ENSBTAP00000060280	IL17A,TLR4,IL17F,TNF,CARD9
GO:0045429	Positive regulation of nitric oxide biosynthetic process	5	21	1.15	0.0025	9913.ENSBTAP00000001745,9913.ENSBTAP00000008190,9913.ENSBTAP00000011863,9913.ENSBTAP00000035682,9913.ENSBTAP00000072835	IL1B,TLR4,PTX3,TNF,ASS1
GO:0002719	Negative regulation of cytokine production involved in immune response	5	22	1.13	0.003	9913.ENSBTAP00000010425,9913.ENSBTAP00000035682,9913.ENSBTAP00000059310,9913.ENSBTAP00000064427,9913.ENSBTAP00000072519	SLAMF1,TNF,IL10,TGFB2,AXL
GO:0045672	Positive regulation of osteoclast differentiation	5	23	1.11	0.0034	9913.ENSBTAP00000002786,9913.ENSBTAP00000005660,9913.ENSBTAP00000008858,9913.ENSBTAP00000035682,9913.ENSBTAP00000060277	IL17A,FOS,GPR68,TNF,IL12B
GO:0032735	Positive regulation of interleukin-12 production	5	24	1.09	0.0039	9913.ENSBTAP00000002786,9913.ENSBTAP00000008190,9913.ENSBTAP00000027630,9913.ENSBTAP00000041732,9913.ENSBTAP00000060277	IL17A,TLR4,CD40,IRF1,IL12B
GO:0010935	Regulation of macrophage cytokine production	5	27	1.04	0.0058	9913.ENSBTAP00000008190,9913.ENSBTAP00000011779,9913.ENSBTAP00000060280,9913.ENSBTAP00000064427,9913.ENSBTAP00000072519	TLR4,P2RX7,CARD9,TGFB2,AXL
GO:0045622	Regulation of T-helper cell differentiation	5	27	1.04	0.0058	9913.ENSBTAP00000001675,9913.ENSBTAP00000014072,9913.ENSBTAP00000014591,9913.ENSBTAP00000055793,9913.ENSBTAP00000059949	NLRP3,BOLA-DRA,NFKBIZ,IL18,IL27
GO:0036230	Granulocyte activation	5	28	1.02	0.0065	9913.ENSBTAP00000026275,9913.ENSBTAP00000035305,9913.ENSBTAP00000045070,9913.ENSBTAP00000055793,9913.ENSBTAP00000070392	CXCL8,CCL3,IL18RAP,IL18,TYROBP
GO:0032768	Regulation of monooxygenase activity	5	35	0.93	0.0144	9913.ENSBTAP00000001745,9913.ENSBTAP00000009020,9913.ENSBTAP00000013665,9913.ENSBTAP00000027016,9913.ENSBTAP00000035682	IL1B,GCH1,IL1A,NFKB1,TNF
GO:0002292	T cell differentiation involved in immune response	5	36	0.91	0.0158	9913.ENSBTAP00000016163,9913.ENSBTAP00000035554,9913.ENSBTAP00000060277,9913.ENSBTAP00000070801,9913.ENSBTAP00000072244	CLEC4E,BATF,IL12B,RORA,IL12A
GO:0010718	Positive regulation of epithelial to mesenchymal transition	5	39	0.88	0.0212	9913.ENSBTAP00000001745,9913.ENSBTAP00000002341,9913.ENSBTAP00000019278,9913.ENSBTAP00000021501,9913.ENSBTAP00000064427	IL1B,PDPN,FERMT2,DAB2,TGFB2
GO:0009620	Response to fungus	5	42	0.85	0.0268	9913.ENSBTAP00000002786,9913.ENSBTAP00000011863,9913.ENSBTAP00000016163,9913.ENSBTAP00000034009,9913.ENSBTAP00000060280	IL17A,PTX3,CLEC4E,S100A12,CARD9
GO:0030838	Positive regulation of actin filament polymerization	5	42	0.85	0.0268	9913.ENSBTAP00000028610,9913.ENSBTAP00000037106,9913.ENSBTAP00000040235,9913.ENSBTAP00000042899,9913.ENSBTAP00000071739	CSF3,CCL24,BAIAP2,CDC42EP2,CDC42EP4
GO:0043367	CD4-positive, alpha-beta T cell differentiation	5	42	0.85	0.0268	9913.ENSBTAP00000021373,9913.ENSBTAP00000035554,9913.ENSBTAP00000060277,9913.ENSBTAP00000070801,9913.ENSBTAP00000072244	RSAD2,BATF,IL12B,RORA,IL12A
GO:2000107	Negative regulation of leukocyte apoptotic process	5	42	0.85	0.0268	9913.ENSBTAP00000018168,9913.ENSBTAP00000026608,9913.ENSBTAP00000053934,9913.ENSBTAP00000057122,9913.ENSBTAP00000072519	SLC46A2,IL7R,ARG2,CCL5,AXL
GO:0033209	Tumor necrosis factor-mediated signaling pathway	5	43	0.84	0.0288	9913.ENSBTAP00000022183,9913.ENSBTAP00000035682,9913.ENSBTAP00000041215,9913.ENSBTAP00000055435,9913.ENSBTAP00000067373	NFKBIA,TNF,TRAF1,TNFSF13B,TNFRSF18
GO:2000630	Positive regulation of miRNA metabolic process	5	43	0.84	0.0288	9913.ENSBTAP00000002751,9913.ENSBTAP00000011729,9913.ENSBTAP00000027016,9913.ENSBTAP00000035682,9913.ENSBTAP00000064427	KLF5,PNPT1,NFKB1,TNF,TGFB2
GO:0051353	Positive regulation of oxidoreductase activity	5	45	0.82	0.0339	9913.ENSBTAP00000001745,9913.ENSBTAP00000009020,9913.ENSBTAP00000010649,9913.ENSBTAP00000025762,9913.ENSBTAP00000035682	IL1B,GCH1,EDN1,RFK,TNF
GO:0002224	Toll-like receptor signaling pathway	5	46	0.81	0.0365	9913.ENSBTAP00000008190,9913.ENSBTAP00000022183,9913.ENSBTAP00000027630,9913.ENSBTAP00000044662,9913.ENSBTAP00000056111	TLR4,NFKBIA,CD40,COLEC12,TNIP3
GO:0032757	Positive regulation of interleukin-8 production	5	46	0.81	0.0365	9913.ENSBTAP00000001745,9913.ENSBTAP00000008190,9913.ENSBTAP00000009062,9913.ENSBTAP00000009341,9913.ENSBTAP00000035682	IL1B,TLR4,NOS2,F3,TNF
GO:0035914	Skeletal muscle cell differentiation	5	47	0.8	0.0387	9913.ENSBTAP00000002751,9913.ENSBTAP00000005660,9913.ENSBTAP00000014907,9913.ENSBTAP00000028574,9913.ENSBTAP00000057165	KLF5,FOS,CITED2,MAFF,NR4A1
GO:0071260	Cellular response to mechanical stimulus	5	47	0.8	0.0387	9913.ENSBTAP00000001745,9913.ENSBTAP00000008190,9913.ENSBTAP00000027016,9913.ENSBTAP00000027630,9913.ENSBTAP00000041732	IL1B,TLR4,NFKB1,CD40,IRF1
GO:0002275	Myeloid cell activation involved in immune response	5	48	0.79	0.0413	9913.ENSBTAP00000010425,9913.ENSBTAP00000034009,9913.ENSBTAP00000035305,9913.ENSBTAP00000058627,9913.ENSBTAP00000070392	SLAMF1,S100A12,CCL3,S100A13,TYROBP
GO:0070228	Regulation of lymphocyte apoptotic process	5	48	0.79	0.0413	9913.ENSBTAP00000011779,9913.ENSBTAP00000018168,9913.ENSBTAP00000026608,9913.ENSBTAP00000053934,9913.ENSBTAP00000059310	P2RX7,SLC46A2,IL7R,ARG2,IL10
GO:1905330	Regulation of morphogenesis of an epithelium	5	50	0.77	0.0476	9913.ENSBTAP00000002398,9913.ENSBTAP00000025324,9913.ENSBTAP00000035682,9913.ENSBTAP00000064363,9913.ENSBTAP00000073388	GJA1,STOX1,TNF,PIK3CD,LIF
GO:0070486	Leukocyte aggregation	4	10	1.37	0.0027	9913.ENSBTAP00000001745,9913.ENSBTAP00000067294,9913.ENSBTAP00000074330,9913.ENSBTAP00000074498	IL1B,S100A9,JAM2,S100A8
GO:0140353	Lipid export from cell	4	10	1.37	0.0027	9913.ENSBTAP00000009062,9913.ENSBTAP00000011779,9913.ENSBTAP00000018774,9913.ENSBTAP00000056958	NOS2,P2RX7,PTGS2,INHBA
GO:0002523	Leukocyte migration involved in inflammatory response	4	11	1.33	0.0034	9913.ENSBTAP00000010425,9913.ENSBTAP00000022199,9913.ENSBTAP00000067294,9913.ENSBTAP00000074498	SLAMF1,SLAMF8,S100A9,S100A8
GO:0032725	Positive regulation of granulocyte macrophage colony-stimulating factor production	4	11	1.33	0.0034	9913.ENSBTAP00000001745,9913.ENSBTAP00000055793,9913.ENSBTAP00000060277,9913.ENSBTAP00000060280	IL1B,IL18,IL12B,CARD9
GO:0002837	Regulation of immune response to tumor cell	4	12	1.29	0.0043	9913.ENSBTAP00000007580,9913.ENSBTAP00000060277,9913.ENSBTAP00000068679,9913.ENSBTAP00000072244	IL4I1,IL12B,PVR,IL12A
GO:0032700	Negative regulation of interleukin-17 production	4	13	1.26	0.0053	9913.ENSBTAP00000008190,9913.ENSBTAP00000053934,9913.ENSBTAP00000060277,9913.ENSBTAP00000072244	TLR4,ARG2,IL12B,IL12A
GO:0048245	Eosinophil chemotaxis	4	13	1.26	0.0053	9913.ENSBTAP00000009446,9913.ENSBTAP00000013399,9913.ENSBTAP00000035305,9913.ENSBTAP00000037106	CCL4,LOC504773,CCL3,CCL24
GO:0002827	Positive regulation of T-helper 1 type immune response	4	14	1.23	0.0063	9913.ENSBTAP00000001745,9913.ENSBTAP00000010425,9913.ENSBTAP00000055793,9913.ENSBTAP00000060277	IL1B,SLAMF1,IL18,IL12B
GO:0006525	Arginine metabolic process	4	15	1.2	0.0076	9913.ENSBTAP00000007448,9913.ENSBTAP00000009062,9913.ENSBTAP00000053934,9913.ENSBTAP00000072835	SLC39A8,NOS2,ARG2,ASS1
GO:0051797	Regulation of hair follicle development	4	17	1.14	0.0108	9913.ENSBTAP00000004318,9913.ENSBTAP00000035682,9913.ENSBTAP00000056958,9913.ENSBTAP00000064427	FST,TNF,INHBA,TGFB2
GO:0035455	Response to interferon-alpha	4	19	1.09	0.0147	9913.ENSBTAP00000011146,9913.ENSBTAP00000011469,9913.ENSBTAP00000048821,9913.ENSBTAP00000072519	MX2,EIF2AK2,IFIT2,AXL
GO:0051043	Regulation of membrane protein ectodomain proteolysis	4	19	1.09	0.0147	9913.ENSBTAP00000001745,9913.ENSBTAP00000026999,9913.ENSBTAP00000035682,9913.ENSBTAP00000059310	IL1B,TIMP4,TNF,IL10
GO:0070269	Pyroptosis	4	19	1.09	0.0147	9913.ENSBTAP00000004317,9913.ENSBTAP00000010814,9913.ENSBTAP00000027232,9913.ENSBTAP00000027820	NAIP,NLRC4,NLRP1,CASP4
GO:0043372	Positive regulation of CD4-positive, alpha-beta T cell differentiation	4	21	1.05	0.0195	9913.ENSBTAP00000001675,9913.ENSBTAP00000014072,9913.ENSBTAP00000014591,9913.ENSBTAP00000055793	NLRP3,BOLA-DRA,NFKBIZ,IL18
GO:0033032	Regulation of myeloid cell apoptotic process	4	22	1.03	0.0223	9913.ENSBTAP00000027255,9913.ENSBTAP00000055608,9913.ENSBTAP00000057122,9913.ENSBTAP00000064363	CLEC5A,SLC7A11,CCL5,PIK3CD
GO:0042832	Defense response to protozoan	4	22	1.03	0.0223	9913.ENSBTAP00000006940,9913.ENSBTAP00000027630,9913.ENSBTAP00000035554,9913.ENSBTAP00000060277	GBP4,CD40,BATF,IL12B
GO:0045589	Regulation of regulatory T cell differentiation	4	22	1.03	0.0223	9913.ENSBTAP00000007580,9913.ENSBTAP00000014072,9913.ENSBTAP00000017527,9913.ENSBTAP00000041732	IL4I1,BOLA-DRA,CTLA4,IRF1
GO:0034405	Response to fluid shear stress	4	23	1.01	0.0248	9913.ENSBTAP00000011779,9913.ENSBTAP00000014907,9913.ENSBTAP00000018774,9913.ENSBTAP00000072835	P2RX7,CITED2,PTGS2,ASS1
GO:0002828	Regulation of type 2 immune response	4	24	0.99	0.0277	9913.ENSBTAP00000001675,9913.ENSBTAP00000021373,9913.ENSBTAP00000053934,9913.ENSBTAP00000055793	NLRP3,RSAD2,ARG2,IL18
GO:0042119	Neutrophil activation	4	24	0.99	0.0277	9913.ENSBTAP00000026275,9913.ENSBTAP00000045070,9913.ENSBTAP00000055793,9913.ENSBTAP00000070392	CXCL8,IL18RAP,IL18,TYROBP
GO:0032689	Negative regulation of interferon-gamma production	4	25	0.98	0.0311	9913.ENSBTAP00000008190,9913.ENSBTAP00000010425,9913.ENSBTAP00000059310,9913.ENSBTAP00000072519	TLR4,SLAMF1,IL10,AXL
GO:0050869	Negative regulation of B cell activation	4	25	0.98	0.0311	9913.ENSBTAP00000017527,9913.ENSBTAP00000059310,9913.ENSBTAP00000070392,9913.ENSBTAP00000072859	CTLA4,IL10,TYROBP,TNFAIP3
GO:1905332	Positive regulation of morphogenesis of an epithelium	4	25	0.98	0.0311	9913.ENSBTAP00000002398,9913.ENSBTAP00000025324,9913.ENSBTAP00000064363,9913.ENSBTAP00000073388	GJA1,STOX1,PIK3CD,LIF
GO:0032743	Positive regulation of interleukin-2 production	4	29	0.91	0.0462	9913.ENSBTAP00000001745,9913.ENSBTAP00000011390,9913.ENSBTAP00000013665,9913.ENSBTAP00000066223	IL1B,PDE4B,IL1A,PDE4D
GO:0032310	Prostaglandin secretion	3	4	1.65	0.0053	9913.ENSBTAP00000009062,9913.ENSBTAP00000011779,9913.ENSBTAP00000018774	NOS2,P2RX7,PTGS2
GO:0070428	Regulation of nucleotide-binding oligomerization domain containing 1 signaling pathway	3	4	1.65	0.0053	9913.ENSBTAP00000008190,9913.ENSBTAP00000018168,9913.ENSBTAP00000072859	TLR4,SLC46A2,TNFAIP3
GO:0001550	Ovarian cumulus expansion	3	5	1.55	0.0076	9913.ENSBTAP00000011863,9913.ENSBTAP00000018774,9913.ENSBTAP00000066584	PTX3,PTGS2,TNFAIP6
GO:0018119	Peptidyl-cysteine S-nitrosylation	3	5	1.55	0.0076	9913.ENSBTAP00000009062,9913.ENSBTAP00000067294,9913.ENSBTAP00000074498	NOS2,S100A9,S100A8
GO:0032650	Regulation of interleukin-1 alpha production	3	5	1.55	0.0076	9913.ENSBTAP00000008322,9913.ENSBTAP00000011779,9913.ENSBTAP00000058627	IL1R2,P2RX7,S100A13
GO:0002860	Positive regulation of natural killer cell mediated cytotoxicity directed against tumor cell target	3	6	1.47	0.0108	9913.ENSBTAP00000060277,9913.ENSBTAP00000068679,9913.ENSBTAP00000072244	IL12B,PVR,IL12A
GO:0051135	Positive regulation of NK T cell activation	3	6	1.47	0.0108	9913.ENSBTAP00000055793,9913.ENSBTAP00000060277,9913.ENSBTAP00000072244	IL18,IL12B,IL12A
GO:0060556	Regulation of vitamin D biosynthetic process	3	7	1.4	0.0144	9913.ENSBTAP00000017600,9913.ENSBTAP00000027016,9913.ENSBTAP00000035682	SNAI2,NFKB1,TNF
GO:0060558	Regulation of calcidiol 1-monooxygenase activity	3	7	1.4	0.0144	9913.ENSBTAP00000001745,9913.ENSBTAP00000027016,9913.ENSBTAP00000035682	IL1B,NFKB1,TNF
GO:2000556	Positive regulation of T-helper 1 cell cytokine production	3	7	1.4	0.0144	9913.ENSBTAP00000001745,9913.ENSBTAP00000010425,9913.ENSBTAP00000055793	IL1B,SLAMF1,IL18
GO:0002676	Regulation of chronic inflammatory response	3	8	1.35	0.0187	9913.ENSBTAP00000000018,9913.ENSBTAP00000035682,9913.ENSBTAP00000072859	LTA,TNF,TNFAIP3
GO:0002756	MyD88-independent toll-like receptor signaling pathway	3	8	1.35	0.0187	9913.ENSBTAP00000008190,9913.ENSBTAP00000027630,9913.ENSBTAP00000056111	TLR4,CD40,TNIP3
GO:0002760	Positive regulation of antimicrobial humoral response	3	8	1.35	0.0187	9913.ENSBTAP00000002786,9913.ENSBTAP00000010869,9913.ENSBTAP00000022393	IL17A,ACOD1,IL17F
GO:0032667	Regulation of interleukin-23 production	3	9	1.29	0.0235	9913.ENSBTAP00000002054,9913.ENSBTAP00000002786,9913.ENSBTAP00000008190	CSF2,IL17A,TLR4
GO:0070327	Thyroid hormone transport	3	9	1.29	0.0235	9913.ENSBTAP00000003345,9913.ENSBTAP00000021795,9913.ENSBTAP00000074485	SLC16A2,SLCO4A1,SLC7A5
GO:2000510	Positive regulation of dendritic cell chemotaxis	3	9	1.29	0.0235	9913.ENSBTAP00000010425,9913.ENSBTAP00000036877,9913.ENSBTAP00000072244	SLAMF1,CCR6,IL12A
GO:0035988	Chondrocyte proliferation	3	10	1.25	0.0283	9913.ENSBTAP00000006422,9913.ENSBTAP00000053383,9913.ENSBTAP00000073256	DDR2,HMGA2,CCN2
GO:0051798	Positive regulation of hair follicle development	3	10	1.25	0.0283	9913.ENSBTAP00000004318,9913.ENSBTAP00000035682,9913.ENSBTAP00000064427	FST,TNF,TGFB2
GO:1900747	Negative regulation of vascular endothelial growth factor signaling pathway	3	11	1.21	0.0344	9913.ENSBTAP00000059223,9913.ENSBTAP00000060277,9913.ENSBTAP00000072244	DAB2IP,IL12B,IL12A
GO:0002830	Positive regulation of type 2 immune response	3	12	1.17	0.0403	9913.ENSBTAP00000001675,9913.ENSBTAP00000021373,9913.ENSBTAP00000055793	NLRP3,RSAD2,IL18
GO:0097398	Cellular response to interleukin-17	3	12	1.17	0.0403	9913.ENSBTAP00000002786,9913.ENSBTAP00000011106,9913.ENSBTAP00000022393	IL17A,SOCS3,IL17F
GO:0045624	Positive regulation of T-helper cell differentiation	3	13	1.13	0.0476	9913.ENSBTAP00000001675,9913.ENSBTAP00000014591,9913.ENSBTAP00000055793	NLRP3,NFKBIZ,IL18
GO:0002876	Positive regulation of chronic inflammatory response to antigenic stimulus	2	2	1.77	0.0377	9913.ENSBTAP00000000018,9913.ENSBTAP00000035682	LTA,TNF
GO:0032609	Interferon-gamma production	2	2	1.77	0.0377	9913.ENSBTAP00000060277,9913.ENSBTAP00000072244	IL12B,IL12A
GO:0035425	Autocrine signaling	2	2	1.77	0.0377	9913.ENSBTAP00000002720,9913.ENSBTAP00000067294	FZD1,S100A9
GO:0035505	Positive regulation of myosin light chain kinase activity	2	2	1.77	0.0377	9913.ENSBTAP00000001745,9913.ENSBTAP00000019278	IL1B,FERMT2
GO:0070488	Neutrophil aggregation	2	2	1.77	0.0377	9913.ENSBTAP00000067294,9913.ENSBTAP00000074498	S100A9,S100A8
GO:0072573	Tolerance induction to lipopolysaccharide	2	2	1.77	0.0377	9913.ENSBTAP00000010869,9913.ENSBTAP00000072859	ACOD1,TNFAIP3
GO:1903553	Positive regulation of extracellular exosome assembly	2	2	1.77	0.0377	9913.ENSBTAP00000020125,9913.ENSBTAP00000072853	SDC4,SDC1
GO:2000349	Negative regulation of CD40 signaling pathway	2	2	1.77	0.0377	9913.ENSBTAP00000010425,9913.ENSBTAP00000072859	SLAMF1,TNFAIP3

## Sheet: Molecular Function
#term ID	term description	observed gene count	background gene count	strength	false discovery rate	matching proteins in your network (IDs)	matching proteins in your network (labels)
GO:0005488	Binding	258	12071	0.1	4.88e-06	9913.ENSBTAP00000000018,9913.ENSBTAP00000000084,9913.ENSBTAP00000000097,9913.ENSBTAP00000000289,9913.ENSBTAP00000000568,9913.ENSBTAP00000000849,9913.ENSBTAP00000000944,9913.ENSBTAP00000000977,9913.ENSBTAP00000001066,9913.ENSBTAP00000001144,9913.ENSBTAP00000001518,9913.ENSBTAP00000001675,9913.ENSBTAP00000001745,9913.ENSBTAP00000002054,9913.ENSBTAP00000002341,9913.ENSBTAP00000002384,9913.ENSBTAP000…	LTA,RECK,ALCAM,YWHAZ,TUBB3,ADAMTS5,ADAMTS1,BCL2A1,ATAD1,ETV3L,CLTA,NLRP3,IL1B,CSF2,PDPN,STC2,GJA1,FZD1,KLF5,IL17A,GFPT2,APOLD1,GNG4,GPT2,LAMA5,NAIP,FST,FOS,RSPRY1,DDR2,GBP4,ATP8B1,NFKB2,RAB11FIP5,TLR4,IL1R2,SOD2,ESCO2,PTPN1,MARCHF3,GCH1,NOS2,RAI14,F3,CCL4,IFIT1,SLAMF1,EDN1,IFIH1,NLRC4,SOCS3,MX2,PDE4B,EIF2AK2,PNPT1,P2RX7,PTX3,YPEL3,PLEK,LOC504773,IL1A,BOLA-DRA,PIK3IP1,ANGPTL1,SRXN1,CITED2,MYO1B,IF…
GO:0005515	Protein binding	172	6299	0.21	4.47e-10	9913.ENSBTAP00000000018,9913.ENSBTAP00000000084,9913.ENSBTAP00000000097,9913.ENSBTAP00000000289,9913.ENSBTAP00000000568,9913.ENSBTAP00000000977,9913.ENSBTAP00000001518,9913.ENSBTAP00000001675,9913.ENSBTAP00000001745,9913.ENSBTAP00000002054,9913.ENSBTAP00000002341,9913.ENSBTAP00000002384,9913.ENSBTAP00000002398,9913.ENSBTAP00000002720,9913.ENSBTAP00000002751,9913.ENSBTAP00000002786,9913.ENSBTAP000…	LTA,RECK,ALCAM,YWHAZ,TUBB3,BCL2A1,CLTA,NLRP3,IL1B,CSF2,PDPN,STC2,GJA1,FZD1,KLF5,IL17A,GNG4,LAMA5,FST,FOS,RAB11FIP5,TLR4,IL1R2,PTPN1,GCH1,NOS2,RAI14,F3,CCL4,SLAMF1,EDN1,IFIH1,NLRC4,SOCS3,MX2,PDE4B,EIF2AK2,P2RX7,PTX3,PLEK,LOC504773,IL1A,BOLA-DRA,PIK3IP1,ANGPTL1,CITED2,MYO1B,PLSCR4,CSPG4,GAS2L1,SLC22A18,EBI3,RHOH,NEDD4,PTGS2,RHOC,SERPINE1,FERMT2,DNMT3L,HSD11B1,USHBP1,SDC4,SFRP4,RSAD2,DAB2,OSM,CAMK1G…
GO:0005102	Signaling receptor binding	64	1262	0.48	1.47e-11	9913.ENSBTAP00000000018,9913.ENSBTAP00000000568,9913.ENSBTAP00000001745,9913.ENSBTAP00000002054,9913.ENSBTAP00000002341,9913.ENSBTAP00000002384,9913.ENSBTAP00000002720,9913.ENSBTAP00000002786,9913.ENSBTAP00000003981,9913.ENSBTAP00000004318,9913.ENSBTAP00000008190,9913.ENSBTAP00000008678,9913.ENSBTAP00000009446,9913.ENSBTAP00000010649,9913.ENSBTAP00000013399,9913.ENSBTAP00000013665,9913.ENSBTAP000…	LTA,TUBB3,IL1B,CSF2,PDPN,STC2,FZD1,IL17A,LAMA5,FST,TLR4,PTPN1,CCL4,EDN1,LOC504773,IL1A,BOLA-DRA,ANGPTL1,PLSCR4,NEDD4,FERMT2,OSM,IL17F,HHLA2,RND1,CXCL8,CCL20,CSF3,S100A12,CCL3,TNF,TNFSF15,CCL24,CXCL2,TRAF1,VCAM1,MANF,CDC42EP2,NRG1,P2RY2,PDGFC,TNFSF9,TNFSF13B,IL18,TAP,INHBA,CCL5,CXCL9,S100A13,DAB2IP,IL10,IL27,IL12B,TGFB2,SPX,RETN,TYROBP,IL1RN,IL12A,TGFBI,CCN2,LIF,JAM2,S100A8
GO:0098772	Molecular function regulator activity	59	1731	0.3	0.00013	9913.ENSBTAP00000000018,9913.ENSBTAP00000000084,9913.ENSBTAP00000001745,9913.ENSBTAP00000002054,9913.ENSBTAP00000002384,9913.ENSBTAP00000002786,9913.ENSBTAP00000004317,9913.ENSBTAP00000004318,9913.ENSBTAP00000005642,9913.ENSBTAP00000009446,9913.ENSBTAP00000010544,9913.ENSBTAP00000010649,9913.ENSBTAP00000010814,9913.ENSBTAP00000011106,9913.ENSBTAP00000013399,9913.ENSBTAP00000013665,9913.ENSBTAP000…	LTA,RECK,IL1B,CSF2,STC2,IL17A,NAIP,FST,RGS16,CCL4,LOC112441507,EDN1,NLRC4,SOCS3,LOC504773,IL1A,TSPAN13,RHOH,NEDD4,COL6A3,SERPINE1,DNMT3L,TFPI2,OSM,IL17F,CXCL8,TIMP4,NLRP1,CCL20,CSF3,SERPINB2,BIRC3,CCL3,TNF,CCL24,CXCL2,MANF,CDC42EP2,NRG1,PDGFC,TNFSF9,TNFSF13B,LOC100298356,IL18,TAP,INHBA,CCL5,CXCL9,NCF2,DAB2IP,IL10,IL12B,TGFB2,SPX,RETN,IL1RN,IL12A,CFLAR,LIF
GO:0097367	Carbohydrate derivative binding	58	2113	0.21	0.0384	9913.ENSBTAP00000000568,9913.ENSBTAP00000000849,9913.ENSBTAP00000000944,9913.ENSBTAP00000001066,9913.ENSBTAP00000001675,9913.ENSBTAP00000002867,9913.ENSBTAP00000004317,9913.ENSBTAP00000006422,9913.ENSBTAP00000006940,9913.ENSBTAP00000007542,9913.ENSBTAP00000008190,9913.ENSBTAP00000009020,9913.ENSBTAP00000009062,9913.ENSBTAP00000010703,9913.ENSBTAP00000010814,9913.ENSBTAP00000011146,9913.ENSBTAP000…	TUBB3,ADAMTS5,ADAMTS1,ATAD1,NLRP3,GFPT2,NAIP,DDR2,GBP4,ATP8B1,TLR4,GCH1,NOS2,IFIH1,NLRC4,MX2,PDE4B,EIF2AK2,P2RX7,LOC504773,SRXN1,MYO1B,CLEC4E,DYRK1B,RHOH,BPI,RHOC,OAS2,CAMK1G,KIF5C,RND1,RFK,CXCL8,NLRP1,LOC511531,AK4,ADSS1,MANF,HSPA5,PDE10A,MAP3K8,F11,IFI44,ACSL6,HK3,CNNM3,PIK3CD,TUBA4A,PDE4D,TNFAIP6,VCAN,ASNS,LOC512486,AXL,ASS1,CCN2,ACVR2B,CHI3L2
GO:0042802	Identical protein binding	50	1613	0.26	0.0084	9913.ENSBTAP00000000097,9913.ENSBTAP00000000289,9913.ENSBTAP00000000977,9913.ENSBTAP00000002384,9913.ENSBTAP00000002786,9913.ENSBTAP00000005660,9913.ENSBTAP00000008190,9913.ENSBTAP00000009020,9913.ENSBTAP00000009062,9913.ENSBTAP00000010425,9913.ENSBTAP00000010703,9913.ENSBTAP00000010814,9913.ENSBTAP00000011469,9913.ENSBTAP00000011779,9913.ENSBTAP00000011863,9913.ENSBTAP00000012724,9913.ENSBTAP000…	ALCAM,YWHAZ,BCL2A1,STC2,IL17A,FOS,TLR4,GCH1,NOS2,SLAMF1,IFIH1,NLRC4,EIF2AK2,P2RX7,PTX3,PLEK,PTGS2,HSD11B1,SDC4,MIS18A,NFKBIA,IL17F,GJB2,NFKB1,STAT4,S100A12,TNF,BAIAP2,TRAF1,GPX3,PDGFC,INHBA,NR4A1,S100A13,DAB2IP,IL12B,CARD9,CIDEA,ACSL6,E2F8,TGFB2,PPFIBP2,C1S,UPB1,TYROBP,ECE1,TGFBI,ASS1,SDC1,TNFAIP3
GO:0030545	Signaling receptor regulator activity	38	503	0.65	6.17e-11	9913.ENSBTAP00000000018,9913.ENSBTAP00000001745,9913.ENSBTAP00000002054,9913.ENSBTAP00000002384,9913.ENSBTAP00000002786,9913.ENSBTAP00000004318,9913.ENSBTAP00000009446,9913.ENSBTAP00000010649,9913.ENSBTAP00000013399,9913.ENSBTAP00000013665,9913.ENSBTAP00000021515,9913.ENSBTAP00000022393,9913.ENSBTAP00000026275,9913.ENSBTAP00000028430,9913.ENSBTAP00000028610,9913.ENSBTAP00000035305,9913.ENSBTAP000…	LTA,IL1B,CSF2,STC2,IL17A,FST,CCL4,EDN1,LOC504773,IL1A,OSM,IL17F,CXCL8,CCL20,CSF3,CCL3,TNF,CCL24,CXCL2,MANF,CDC42EP2,NRG1,PDGFC,TNFSF9,TNFSF13B,IL18,TAP,INHBA,CCL5,CXCL9,IL10,IL12B,TGFB2,SPX,RETN,IL1RN,IL12A,LIF
GO:0048018	Receptor ligand activity	37	469	0.67	4.89e-11	9913.ENSBTAP00000000018,9913.ENSBTAP00000001745,9913.ENSBTAP00000002054,9913.ENSBTAP00000002384,9913.ENSBTAP00000002786,9913.ENSBTAP00000009446,9913.ENSBTAP00000010649,9913.ENSBTAP00000013399,9913.ENSBTAP00000013665,9913.ENSBTAP00000021515,9913.ENSBTAP00000022393,9913.ENSBTAP00000026275,9913.ENSBTAP00000028430,9913.ENSBTAP00000028610,9913.ENSBTAP00000035305,9913.ENSBTAP00000035682,9913.ENSBTAP000…	LTA,IL1B,CSF2,STC2,IL17A,CCL4,EDN1,LOC504773,IL1A,OSM,IL17F,CXCL8,CCL20,CSF3,CCL3,TNF,CCL24,CXCL2,MANF,CDC42EP2,NRG1,PDGFC,TNFSF9,TNFSF13B,IL18,TAP,INHBA,CCL5,CXCL9,IL10,IL12B,TGFB2,SPX,RETN,IL1RN,IL12A,LIF
GO:0005126	Cytokine receptor binding	31	272	0.83	2.82e-12	9913.ENSBTAP00000000018,9913.ENSBTAP00000001745,9913.ENSBTAP00000002054,9913.ENSBTAP00000009446,9913.ENSBTAP00000013399,9913.ENSBTAP00000013665,9913.ENSBTAP00000019278,9913.ENSBTAP00000021515,9913.ENSBTAP00000022393,9913.ENSBTAP00000026275,9913.ENSBTAP00000028430,9913.ENSBTAP00000028610,9913.ENSBTAP00000035305,9913.ENSBTAP00000035682,9913.ENSBTAP00000036310,9913.ENSBTAP00000037106,9913.ENSBTAP000…	LTA,IL1B,CSF2,CCL4,LOC504773,IL1A,FERMT2,OSM,IL17F,CXCL8,CCL20,CSF3,CCL3,TNF,TNFSF15,CCL24,CXCL2,TRAF1,TNFSF9,TNFSF13B,IL18,TAP,CCL5,CXCL9,DAB2IP,IL27,IL12B,TGFB2,IL1RN,IL12A,LIF
GO:0005125	Cytokine activity	28	213	0.89	2.82e-12	9913.ENSBTAP00000000018,9913.ENSBTAP00000001745,9913.ENSBTAP00000002054,9913.ENSBTAP00000002786,9913.ENSBTAP00000009446,9913.ENSBTAP00000010649,9913.ENSBTAP00000013399,9913.ENSBTAP00000013665,9913.ENSBTAP00000021515,9913.ENSBTAP00000022393,9913.ENSBTAP00000026275,9913.ENSBTAP00000028430,9913.ENSBTAP00000028610,9913.ENSBTAP00000035305,9913.ENSBTAP00000035682,9913.ENSBTAP00000037106,9913.ENSBTAP000…	LTA,IL1B,CSF2,IL17A,CCL4,EDN1,LOC504773,IL1A,OSM,IL17F,CXCL8,CCL20,CSF3,CCL3,TNF,CCL24,CXCL2,TNFSF9,IL18,INHBA,CCL5,CXCL9,IL10,IL12B,TGFB2,IL1RN,IL12A,LIF
GO:0001664	G protein-coupled receptor binding	15	266	0.52	0.0176	9913.ENSBTAP00000002720,9913.ENSBTAP00000009446,9913.ENSBTAP00000010649,9913.ENSBTAP00000013399,9913.ENSBTAP00000018331,9913.ENSBTAP00000026275,9913.ENSBTAP00000028430,9913.ENSBTAP00000035305,9913.ENSBTAP00000037106,9913.ENSBTAP00000039327,9913.ENSBTAP00000048441,9913.ENSBTAP00000056499,9913.ENSBTAP00000057122,9913.ENSBTAP00000057632,9913.ENSBTAP00000065237	FZD1,CCL4,EDN1,LOC504773,NEDD4,CXCL8,CCL20,CCL3,CCL24,CXCL2,P2RY2,TAP,CCL5,CXCL9,SPX
GO:0061134	Peptidase regulator activity	13	236	0.51	0.0487	9913.ENSBTAP00000000084,9913.ENSBTAP00000004317,9913.ENSBTAP00000010544,9913.ENSBTAP00000010814,9913.ENSBTAP00000018479,9913.ENSBTAP00000019232,9913.ENSBTAP00000021062,9913.ENSBTAP00000026999,9913.ENSBTAP00000027232,9913.ENSBTAP00000031506,9913.ENSBTAP00000034604,9913.ENSBTAP00000035305,9913.ENSBTAP00000055741	RECK,NAIP,LOC112441507,NLRC4,COL6A3,SERPINE1,TFPI2,TIMP4,NLRP1,SERPINB2,BIRC3,CCL3,LOC100298356
GO:0061135	Endopeptidase regulator activity	12	204	0.54	0.0487	9913.ENSBTAP00000000084,9913.ENSBTAP00000004317,9913.ENSBTAP00000010544,9913.ENSBTAP00000010814,9913.ENSBTAP00000018479,9913.ENSBTAP00000019232,9913.ENSBTAP00000021062,9913.ENSBTAP00000026999,9913.ENSBTAP00000027232,9913.ENSBTAP00000031506,9913.ENSBTAP00000034604,9913.ENSBTAP00000055741	RECK,NAIP,LOC112441507,NLRC4,COL6A3,SERPINE1,TFPI2,TIMP4,NLRP1,SERPINB2,BIRC3,LOC100298356
GO:0008083	Growth factor activity	11	135	0.68	0.0084	9913.ENSBTAP00000002054,9913.ENSBTAP00000021515,9913.ENSBTAP00000028610,9913.ENSBTAP00000039327,9913.ENSBTAP00000042500,9913.ENSBTAP00000053852,9913.ENSBTAP00000056958,9913.ENSBTAP00000060277,9913.ENSBTAP00000064427,9913.ENSBTAP00000072244,9913.ENSBTAP00000073388	CSF2,OSM,CSF3,CXCL2,MANF,PDGFC,INHBA,IL12B,TGFB2,IL12A,LIF
GO:0019955	Cytokine binding	11	134	0.69	0.0084	9913.ENSBTAP00000002341,9913.ENSBTAP00000008322,9913.ENSBTAP00000017046,9913.ENSBTAP00000022393,9913.ENSBTAP00000036877,9913.ENSBTAP00000054668,9913.ENSBTAP00000056952,9913.ENSBTAP00000057495,9913.ENSBTAP00000060277,9913.ENSBTAP00000071338,9913.ENSBTAP00000072244	PDPN,IL1R2,EBI3,IL17F,CCR6,IL18BP,IL3RA,CCR9,IL12B,IL1RN,IL12A
GO:0042379	Chemokine receptor binding	10	86	0.84	0.0016	9913.ENSBTAP00000009446,9913.ENSBTAP00000013399,9913.ENSBTAP00000026275,9913.ENSBTAP00000028430,9913.ENSBTAP00000035305,9913.ENSBTAP00000037106,9913.ENSBTAP00000039327,9913.ENSBTAP00000056499,9913.ENSBTAP00000057122,9913.ENSBTAP00000057632	CCL4,LOC504773,CXCL8,CCL20,CCL3,CCL24,CXCL2,TAP,CCL5,CXCL9
GO:0004896	Cytokine receptor activity	10	97	0.78	0.0039	9913.ENSBTAP00000008322,9913.ENSBTAP00000009341,9913.ENSBTAP00000017046,9913.ENSBTAP00000026608,9913.ENSBTAP00000036877,9913.ENSBTAP00000045070,9913.ENSBTAP00000055493,9913.ENSBTAP00000056952,9913.ENSBTAP00000057495,9913.ENSBTAP00000060277	IL1R2,F3,EBI3,IL7R,CCR6,IL18RAP,IL17REL,IL3RA,CCR9,IL12B
GO:0008009	Chemokine activity	9	42	1.1	6.35e-05	9913.ENSBTAP00000009446,9913.ENSBTAP00000013399,9913.ENSBTAP00000026275,9913.ENSBTAP00000028430,9913.ENSBTAP00000035305,9913.ENSBTAP00000037106,9913.ENSBTAP00000039327,9913.ENSBTAP00000057122,9913.ENSBTAP00000057632	CCL4,LOC504773,CXCL8,CCL20,CCL3,CCL24,CXCL2,CCL5,CXCL9
GO:0070851	Growth factor receptor binding	9	116	0.66	0.0444	9913.ENSBTAP00000001745,9913.ENSBTAP00000002054,9913.ENSBTAP00000013665,9913.ENSBTAP00000028610,9913.ENSBTAP00000053852,9913.ENSBTAP00000059223,9913.ENSBTAP00000060277,9913.ENSBTAP00000071338,9913.ENSBTAP00000072244	IL1B,CSF2,IL1A,CSF3,PDGFC,DAB2IP,IL12B,IL1RN,IL12A
GO:0032813	Tumor necrosis factor receptor superfamily binding	7	40	1.01	0.0039	9913.ENSBTAP00000000018,9913.ENSBTAP00000035682,9913.ENSBTAP00000036310,9913.ENSBTAP00000041215,9913.ENSBTAP00000055117,9913.ENSBTAP00000055435,9913.ENSBTAP00000059223	LTA,TNF,TNFSF15,TRAF1,TNFSF9,TNFSF13B,DAB2IP
GO:0048020	CCR chemokine receptor binding	7	65	0.8	0.038	9913.ENSBTAP00000009446,9913.ENSBTAP00000013399,9913.ENSBTAP00000028430,9913.ENSBTAP00000035305,9913.ENSBTAP00000037106,9913.ENSBTAP00000056499,9913.ENSBTAP00000057122	CCL4,LOC504773,CCL20,CCL3,CCL24,TAP,CCL5
GO:0005164	Tumor necrosis factor receptor binding	6	29	1.09	0.0062	9913.ENSBTAP00000000018,9913.ENSBTAP00000035682,9913.ENSBTAP00000036310,9913.ENSBTAP00000041215,9913.ENSBTAP00000055117,9913.ENSBTAP00000055435	LTA,TNF,TNFSF15,TRAF1,TNFSF9,TNFSF13B

## Sheet: Cellular Component
#term ID	term description	observed gene count	background gene count	strength	false discovery rate	matching proteins in your network (IDs)	matching proteins in your network (labels)
GO:0110165	Cellular anatomical entity	348	18869	0.04	0.00035	9913.ENSBTAP00000000018,9913.ENSBTAP00000000084,9913.ENSBTAP00000000097,9913.ENSBTAP00000000237,9913.ENSBTAP00000000289,9913.ENSBTAP00000000568,9913.ENSBTAP00000000849,9913.ENSBTAP00000000944,9913.ENSBTAP00000000977,9913.ENSBTAP00000001066,9913.ENSBTAP00000001144,9913.ENSBTAP00000001238,9913.ENSBTAP00000001288,9913.ENSBTAP00000001518,9913.ENSBTAP00000001675,9913.ENSBTAP00000001745,9913.ENSBTAP000…	LTA,RECK,ALCAM,SLC25A19,YWHAZ,TUBB3,ADAMTS5,ADAMTS1,BCL2A1,ATAD1,ETV3L,SLC39A2,KCNJ15,CLTA,NLRP3,IL1B,CSF2,TMEM107,PDPN,STC2,SLC2A6,GJA1,FZD1,KLF5,IL17A,APOLD1,SLC16A2,GNG4,LAMA5,NAIP,FST,LPAR3,RGS16,FOS,LPAR5,NUB1,LGI3,RSPRY1,IGSF3,DDR2,GBP4,SLC39A8,ATP8B1,IL4I1,NFKB2,RAB11FIP5,TLR4,IL1R2,SOD2,ESCO2,PTPN1,GPR68,MARCHF3,GCH1,NOS2,RAI14,F3,CCL4,STRIP2,HDAC11,CFB,IFIT1,SLAMF1,LOC112441507,EDN1,IFIH…
GO:0016020	Membrane	202	9318	0.11	0.00056	9913.ENSBTAP00000000018,9913.ENSBTAP00000000084,9913.ENSBTAP00000000097,9913.ENSBTAP00000000237,9913.ENSBTAP00000000977,9913.ENSBTAP00000001066,9913.ENSBTAP00000001238,9913.ENSBTAP00000001288,9913.ENSBTAP00000001518,9913.ENSBTAP00000002054,9913.ENSBTAP00000002231,9913.ENSBTAP00000002341,9913.ENSBTAP00000002385,9913.ENSBTAP00000002398,9913.ENSBTAP00000002720,9913.ENSBTAP00000002786,9913.ENSBTAP000…	LTA,RECK,ALCAM,SLC25A19,BCL2A1,ATAD1,SLC39A2,KCNJ15,CLTA,CSF2,TMEM107,PDPN,SLC2A6,GJA1,FZD1,IL17A,APOLD1,SLC16A2,GNG4,LAMA5,NAIP,LPAR3,RGS16,LPAR5,IGSF3,DDR2,GBP4,SLC39A8,ATP8B1,IL4I1,RAB11FIP5,TLR4,IL1R2,PTPN1,GPR68,MARCHF3,GCH1,NOS2,F3,HDAC11,SLAMF1,LOC112441507,GREB1L,TMEM187,PROCR,SOCS3,MX2,PDE4B,PNPT1,P2RX7,PLEK,SLC7A2,BOLA-DRA,PIK3IP1,MYO1B,IFI16,PLSCR4,CLEC4E,CSPG4,PAM,OAS1Y,SLC22A18,TSPAN…
GO:0071944	Cell periphery	155	5694	0.21	2.38e-08	9913.ENSBTAP00000000084,9913.ENSBTAP00000000097,9913.ENSBTAP00000000568,9913.ENSBTAP00000000849,9913.ENSBTAP00000000944,9913.ENSBTAP00000001066,9913.ENSBTAP00000001238,9913.ENSBTAP00000001288,9913.ENSBTAP00000001518,9913.ENSBTAP00000002054,9913.ENSBTAP00000002341,9913.ENSBTAP00000002385,9913.ENSBTAP00000002398,9913.ENSBTAP00000002720,9913.ENSBTAP00000002786,9913.ENSBTAP00000003345,9913.ENSBTAP000…	RECK,ALCAM,TUBB3,ADAMTS5,ADAMTS1,ATAD1,SLC39A2,KCNJ15,CLTA,CSF2,PDPN,SLC2A6,GJA1,FZD1,IL17A,SLC16A2,GNG4,LAMA5,NAIP,LPAR3,LPAR5,DDR2,SLC39A8,ATP8B1,IL4I1,TLR4,PTPN1,GPR68,NOS2,F3,HDAC11,SLAMF1,PDE4B,P2RX7,PTX3,PLEK,SLC7A2,BOLA-DRA,PIK3IP1,ANGPTL1,MYO1B,PLSCR4,CLEC4E,CSPG4,SLC22A18,TSPAN13,EBI3,CTLA4,RHOH,AQP9,NEDD4,COL6A3,RHOC,TMEM47,FERMT2,PTGIR,MMP13,GPR84,PROKR2,DAB2,SLCO4A1,CACHD1,CAMK1G,PARP…
GO:0005886	Plasma membrane	141	5299	0.2	1.07e-06	9913.ENSBTAP00000000084,9913.ENSBTAP00000000097,9913.ENSBTAP00000001066,9913.ENSBTAP00000001238,9913.ENSBTAP00000001288,9913.ENSBTAP00000001518,9913.ENSBTAP00000002054,9913.ENSBTAP00000002341,9913.ENSBTAP00000002385,9913.ENSBTAP00000002398,9913.ENSBTAP00000002720,9913.ENSBTAP00000002786,9913.ENSBTAP00000003345,9913.ENSBTAP00000003777,9913.ENSBTAP00000004317,9913.ENSBTAP00000004931,9913.ENSBTAP000…	RECK,ALCAM,ATAD1,SLC39A2,KCNJ15,CLTA,CSF2,PDPN,SLC2A6,GJA1,FZD1,IL17A,SLC16A2,GNG4,NAIP,LPAR3,LPAR5,DDR2,SLC39A8,ATP8B1,IL4I1,TLR4,PTPN1,GPR68,NOS2,F3,HDAC11,SLAMF1,PDE4B,P2RX7,PLEK,SLC7A2,BOLA-DRA,PIK3IP1,MYO1B,PLSCR4,CLEC4E,CSPG4,SLC22A18,TSPAN13,EBI3,CTLA4,RHOH,AQP9,NEDD4,COL6A3,RHOC,TMEM47,FERMT2,PTGIR,GPR84,PROKR2,DAB2,SLCO4A1,CACHD1,CAMK1G,PARP14,NFKBIA,IFIT5,GJB2,GGT5,STOML3,ARRDC4,HHLA2,R…
GO:0005576	Extracellular region	88	2064	0.4	8.62e-13	9913.ENSBTAP00000000018,9913.ENSBTAP00000000568,9913.ENSBTAP00000000849,9913.ENSBTAP00000000944,9913.ENSBTAP00000001675,9913.ENSBTAP00000001745,9913.ENSBTAP00000002054,9913.ENSBTAP00000002384,9913.ENSBTAP00000002786,9913.ENSBTAP00000003055,9913.ENSBTAP00000003981,9913.ENSBTAP00000004318,9913.ENSBTAP00000006011,9913.ENSBTAP00000007580,9913.ENSBTAP00000009341,9913.ENSBTAP00000009446,9913.ENSBTAP000…	LTA,TUBB3,ADAMTS5,ADAMTS1,NLRP3,IL1B,CSF2,STC2,IL17A,APOLD1,LAMA5,FST,LGI3,IL4I1,F3,CCL4,CFB,EDN1,PROCR,PTX3,LOC504773,IL1A,ANGPTL1,PAM,COL6A3,BPI,SERPINE1,MMP13,SFRP4,TFPI2,OSM,IL17F,ARRDC4,COL6A2,IGFBP7,CXCL8,TIMP4,CASP4,CCL20,CSF3,SERPINB2,S100A12,CCL3,TNF,TNFSF15,CCL24,CXCL2,MANF,COLEC12,NRG1,GPX3,PDGFC,IL18BP,TNFSF9,TNFSF13B,IL18,CFD,TAP,INHBA,CCL5,CXCL9,S100A13,IL10,IL27,F11,IL12B,CPM,TGFB2…
GO:0005615	Extracellular space	73	1465	0.47	4.37e-13	9913.ENSBTAP00000000018,9913.ENSBTAP00000000849,9913.ENSBTAP00000001745,9913.ENSBTAP00000002054,9913.ENSBTAP00000002384,9913.ENSBTAP00000002786,9913.ENSBTAP00000003981,9913.ENSBTAP00000004318,9913.ENSBTAP00000009341,9913.ENSBTAP00000009446,9913.ENSBTAP00000009800,9913.ENSBTAP00000010649,9913.ENSBTAP00000010911,9913.ENSBTAP00000011863,9913.ENSBTAP00000013399,9913.ENSBTAP00000013665,9913.ENSBTAP000…	LTA,ADAMTS5,IL1B,CSF2,STC2,IL17A,LAMA5,FST,F3,CCL4,CFB,EDN1,PROCR,PTX3,LOC504773,IL1A,ANGPTL1,COL6A3,BPI,SERPINE1,SFRP4,TFPI2,OSM,IL17F,COL6A2,IGFBP7,CXCL8,TIMP4,CCL20,CSF3,SERPINB2,S100A12,CCL3,TNF,CCL24,CXCL2,MANF,COLEC12,NRG1,GPX3,PDGFC,IL18BP,TNFSF9,TNFSF13B,IL18,CFD,TAP,INHBA,CCL5,CXCL9,S100A13,IL10,IL27,F11,IL12B,CPM,TGFB2,SPX,PLBD1,FAM20C,CAPG,C1S,CD1B,TNFAIP6,S100A9,RETN,IL1RN,IL12A,AXL,T…
GO:0009986	Cell surface	41	762	0.5	9.05e-08	9913.ENSBTAP00000000097,9913.ENSBTAP00000002720,9913.ENSBTAP00000002786,9913.ENSBTAP00000008190,9913.ENSBTAP00000009341,9913.ENSBTAP00000010425,9913.ENSBTAP00000010544,9913.ENSBTAP00000011779,9913.ENSBTAP00000014072,9913.ENSBTAP00000016163,9913.ENSBTAP00000017046,9913.ENSBTAP00000017527,9913.ENSBTAP00000018168,9913.ENSBTAP00000020125,9913.ENSBTAP00000020424,9913.ENSBTAP00000024479,9913.ENSBTAP000…	ALCAM,FZD1,IL17A,TLR4,F3,SLAMF1,LOC112441507,P2RX7,BOLA-DRA,CLEC4E,EBI3,CTLA4,SLC46A2,SDC4,SFRP4,HHLA2,IL7R,CLEC5A,FOLR2,CD40,TNF,CCR6,LRFN4,HSPA5,PDGFC,SLC7A11,LOC100298356,IL3RA,CCR9,CXCL9,IL12B,THBD,CD1B,TNFRSF18,CD80,TYROBP,ECE1,AXL,SDC1,LPAR2,JAM2
GO:0098552	Side of membrane	29	574	0.47	9.19e-05	9913.ENSBTAP00000000097,9913.ENSBTAP00000002786,9913.ENSBTAP00000003777,9913.ENSBTAP00000008190,9913.ENSBTAP00000008678,9913.ENSBTAP00000010425,9913.ENSBTAP00000011779,9913.ENSBTAP00000016163,9913.ENSBTAP00000017046,9913.ENSBTAP00000017527,9913.ENSBTAP00000019278,9913.ENSBTAP00000024479,9913.ENSBTAP00000026608,9913.ENSBTAP00000027602,9913.ENSBTAP00000027630,9913.ENSBTAP00000035682,9913.ENSBTAP000…	ALCAM,IL17A,GNG4,TLR4,PTPN1,SLAMF1,P2RX7,CLEC4E,EBI3,CTLA4,FERMT2,HHLA2,IL7R,FOLR2,CD40,TNF,CCR6,TRAF1,IL3RA,CCR9,CXCL9,IL12B,THBD,CD1B,TNFRSF18,CD80,ECE1,TH,SDC1
GO:0009897	External side of plasma membrane	24	407	0.54	8.46e-05	9913.ENSBTAP00000000097,9913.ENSBTAP00000002786,9913.ENSBTAP00000008190,9913.ENSBTAP00000010425,9913.ENSBTAP00000011779,9913.ENSBTAP00000016163,9913.ENSBTAP00000017046,9913.ENSBTAP00000017527,9913.ENSBTAP00000024479,9913.ENSBTAP00000026608,9913.ENSBTAP00000027602,9913.ENSBTAP00000027630,9913.ENSBTAP00000035682,9913.ENSBTAP00000036877,9913.ENSBTAP00000056952,9913.ENSBTAP00000057495,9913.ENSBTAP000…	ALCAM,IL17A,TLR4,SLAMF1,P2RX7,CLEC4E,EBI3,CTLA4,HHLA2,IL7R,FOLR2,CD40,TNF,CCR6,IL3RA,CCR9,CXCL9,IL12B,THBD,CD1B,TNFRSF18,CD80,ECE1,SDC1
GO:0061702	Inflammasome complex	5	12	1.39	0.0011	9913.ENSBTAP00000001675,9913.ENSBTAP00000004317,9913.ENSBTAP00000010814,9913.ENSBTAP00000027232,9913.ENSBTAP00000027820	NLRP3,NAIP,NLRC4,NLRP1,CASP4
GO:0072557	IPAF inflammasome complex	3	5	1.55	0.0382	9913.ENSBTAP00000004317,9913.ENSBTAP00000010814,9913.ENSBTAP00000027820	NAIP,NLRC4,CASP4
