# Supplementary material for: Integrated Analysis of Transcriptome Profiles and lncRNA–miRNA–mRNA Competing Endogenous RNA Regulatory Network to Identify Biological Functional Effects of Genes and Pathways Associated with Johne’s Disease in Dairy Cattle
Source: Noncoding RNA. 2024 Jun 28;10(4):38. doi: 10.3390/ncrna10040038 (PMC11270299; doi:10.3390/ncrna10040038)
Supplement: Supplementary file 1 [file ncrna-10-00038-s001.zip › ncrna-2986275-Supplementary Materials/Tables/Supplementary Materials Table S7.xlsx]

## Sheet: KEGG Pathways
Table S7: Basic parameters of top KEGG pathways on Johne's disease (JD) in dairy cattle.
#term ID	term description	observed gene count	background gene count	strength	false discovery rate	matching proteins in your network (IDs)	matching proteins in your network (labels)
bta04060	Cytokine-cytokine receptor interaction	35	276	0.87	1.39e-16	9913.ENSBTAP00000000018,9913.ENSBTAP00000001745,9913.ENSBTAP00000002054,9913.ENSBTAP00000002786,9913.ENSBTAP00000008322,9913.ENSBTAP00000009446,9913.ENSBTAP00000013665,9913.ENSBTAP00000021515,9913.ENSBTAP00000022393,9913.ENSBTAP00000026275,9913.ENSBTAP00000026608,9913.ENSBTAP00000027630,9913.ENSBTAP00000028430,9913.ENSBTAP00000028610,9913.ENSBTAP00000035305,9913.ENSBTAP00000035682,9913.ENSBTAP000…	LTA,IL1B,CSF2,IL17A,IL1R2,CCL4,IL1A,OSM,IL17F,CXCL8,IL7R,CD40,CCL20,CSF3,CCL3,TNF,TNFSF15,CCR6,CCL24,CXCL2,IL18RAP,TNFSF9,TNFSF13B,IL18,IL3RA,INHBA,CCL5,CCR9,CXCL9,IL10,IL12B,IL1RN,IL12A,ACVR2B,LIF
bta04621	NOD-like receptor signaling pathway	26	156	0.99	5.42e-15	9913.ENSBTAP00000001675,9913.ENSBTAP00000001745,9913.ENSBTAP00000004317,9913.ENSBTAP00000006940,9913.ENSBTAP00000008190,9913.ENSBTAP00000010814,9913.ENSBTAP00000011779,9913.ENSBTAP00000015297,9913.ENSBTAP00000016856,9913.ENSBTAP00000019477,9913.ENSBTAP00000022183,9913.ENSBTAP00000026275,9913.ENSBTAP00000027016,9913.ENSBTAP00000027232,9913.ENSBTAP00000027820,9913.ENSBTAP00000032626,9913.ENSBTAP000…	NLRP3,IL1B,NAIP,GBP4,TLR4,NLRC4,P2RX7,IFI16,OAS1Y,OAS2,NFKBIA,CXCL8,NFKB1,NLRP1,CASP4,LOC511531,BIRC3,TNF,CXCL2,NLRP12,IL18,TAP,CCL5,CARD9,LOC512486,TNFAIP3
bta04668	TNF signaling pathway	23	108	1.1	4.96e-15	9913.ENSBTAP00000000018,9913.ENSBTAP00000001745,9913.ENSBTAP00000002054,9913.ENSBTAP00000005660,9913.ENSBTAP00000010649,9913.ENSBTAP00000011106,9913.ENSBTAP00000018774,9913.ENSBTAP00000022183,9913.ENSBTAP00000027016,9913.ENSBTAP00000028430,9913.ENSBTAP00000034604,9913.ENSBTAP00000035682,9913.ENSBTAP00000039327,9913.ENSBTAP00000041215,9913.ENSBTAP00000041732,9913.ENSBTAP00000042029,9913.ENSBTAP000…	LTA,IL1B,CSF2,FOS,EDN1,SOCS3,PTGS2,NFKBIA,NFKB1,CCL20,BIRC3,TNF,CXCL2,TRAF1,IRF1,VCAM1,CCL5,DAB2IP,MAP3K8,PIK3CD,TNFAIP3,CFLAR,LIF
bta05200	Pathways in cancer	23	488	0.44	0.00017	9913.ENSBTAP00000002720,9913.ENSBTAP00000003777,9913.ENSBTAP00000004931,9913.ENSBTAP00000005660,9913.ENSBTAP00000005968,9913.ENSBTAP00000007904,9913.ENSBTAP00000009062,9913.ENSBTAP00000010649,9913.ENSBTAP00000018774,9913.ENSBTAP00000022183,9913.ENSBTAP00000026275,9913.ENSBTAP00000026608,9913.ENSBTAP00000027016,9913.ENSBTAP00000030561,9913.ENSBTAP00000034604,9913.ENSBTAP00000041215,9913.ENSBTAP000…	FZD1,GNG4,LPAR3,FOS,LPAR5,NFKB2,NOS2,EDN1,PTGS2,NFKBIA,CXCL8,IL7R,NFKB1,STAT4,BIRC3,TRAF1,CDKN2A,IL3RA,IL12B,PIK3CD,EPAS1,IL12A,LPAR2
bta05164	Influenza A	21	160	0.89	1.6e-10	9913.ENSBTAP00000001675,9913.ENSBTAP00000001745,9913.ENSBTAP00000008190,9913.ENSBTAP00000010703,9913.ENSBTAP00000011106,9913.ENSBTAP00000011146,9913.ENSBTAP00000011469,9913.ENSBTAP00000013665,9913.ENSBTAP00000014072,9913.ENSBTAP00000016856,9913.ENSBTAP00000019477,9913.ENSBTAP00000021373,9913.ENSBTAP00000022183,9913.ENSBTAP00000026275,9913.ENSBTAP00000027016,9913.ENSBTAP00000035682,9913.ENSBTAP000…	NLRP3,IL1B,TLR4,IFIH1,SOCS3,MX2,EIF2AK2,IL1A,BOLA-DRA,OAS1Y,OAS2,RSAD2,NFKBIA,CXCL8,NFKB1,TNF,IL18,CCL5,IL12B,PIK3CD,IL12A
bta04064	NF-kappa B signaling pathway	19	101	1.05	8.46e-12	9913.ENSBTAP00000000018,9913.ENSBTAP00000000977,9913.ENSBTAP00000001745,9913.ENSBTAP00000007904,9913.ENSBTAP00000008190,9913.ENSBTAP00000009446,9913.ENSBTAP00000018774,9913.ENSBTAP00000022183,9913.ENSBTAP00000026275,9913.ENSBTAP00000027016,9913.ENSBTAP00000027630,9913.ENSBTAP00000034604,9913.ENSBTAP00000035682,9913.ENSBTAP00000039327,9913.ENSBTAP00000041215,9913.ENSBTAP00000042029,9913.ENSBTAP000…	LTA,BCL2A1,IL1B,NFKB2,TLR4,CCL4,PTGS2,NFKBIA,CXCL8,NFKB1,CD40,BIRC3,TNF,CXCL2,TRAF1,VCAM1,TNFSF13B,TNFAIP3,CFLAR
bta05168	Herpes simplex virus 1 infection	19	323	0.54	6.25e-05	9913.ENSBTAP00000000018,9913.ENSBTAP00000001745,9913.ENSBTAP00000010544,9913.ENSBTAP00000010703,9913.ENSBTAP00000011106,9913.ENSBTAP00000011469,9913.ENSBTAP00000014072,9913.ENSBTAP00000016856,9913.ENSBTAP00000019477,9913.ENSBTAP00000022183,9913.ENSBTAP00000027016,9913.ENSBTAP00000034604,9913.ENSBTAP00000035682,9913.ENSBTAP00000055741,9913.ENSBTAP00000057122,9913.ENSBTAP00000060277,9913.ENSBTAP000…	LTA,IL1B,LOC112441507,IFIH1,SOCS3,EIF2AK2,BOLA-DRA,OAS1Y,OAS2,NFKBIA,NFKB1,BIRC3,TNF,LOC100298356,CCL5,IL12B,CARD9,PIK3CD,IL12A
bta04657	IL-17 signaling pathway	18	84	1.1	6.7e-12	9913.ENSBTAP00000001745,9913.ENSBTAP00000002054,9913.ENSBTAP00000002786,9913.ENSBTAP00000005660,9913.ENSBTAP00000018774,9913.ENSBTAP00000020045,9913.ENSBTAP00000022183,9913.ENSBTAP00000022393,9913.ENSBTAP00000026275,9913.ENSBTAP00000027016,9913.ENSBTAP00000028430,9913.ENSBTAP00000028610,9913.ENSBTAP00000035682,9913.ENSBTAP00000039327,9913.ENSBTAP00000056499,9913.ENSBTAP00000067294,9913.ENSBTAP000…	IL1B,CSF2,IL17A,FOS,PTGS2,MMP13,NFKBIA,IL17F,CXCL8,NFKB1,CCL20,CSF3,TNF,CXCL2,TAP,S100A9,TNFAIP3,S100A8
bta04620	Toll-like receptor signaling pathway	17	90	1.05	1.32e-10	9913.ENSBTAP00000001745,9913.ENSBTAP00000005660,9913.ENSBTAP00000008190,9913.ENSBTAP00000009446,9913.ENSBTAP00000022183,9913.ENSBTAP00000026275,9913.ENSBTAP00000027016,9913.ENSBTAP00000027630,9913.ENSBTAP00000035305,9913.ENSBTAP00000035682,9913.ENSBTAP00000057122,9913.ENSBTAP00000057632,9913.ENSBTAP00000059959,9913.ENSBTAP00000060277,9913.ENSBTAP00000064363,9913.ENSBTAP00000070219,9913.ENSBTAP000…	IL1B,FOS,TLR4,CCL4,NFKBIA,CXCL8,NFKB1,CD40,CCL3,TNF,CCL5,CXCL9,MAP3K8,IL12B,PIK3CD,CD80,IL12A
bta05323	Rheumatoid arthritis	17	96	1.02	2.46e-10	9913.ENSBTAP00000001745,9913.ENSBTAP00000002054,9913.ENSBTAP00000002786,9913.ENSBTAP00000005660,9913.ENSBTAP00000008190,9913.ENSBTAP00000013665,9913.ENSBTAP00000014072,9913.ENSBTAP00000017527,9913.ENSBTAP00000026275,9913.ENSBTAP00000028430,9913.ENSBTAP00000035305,9913.ENSBTAP00000035682,9913.ENSBTAP00000039327,9913.ENSBTAP00000055435,9913.ENSBTAP00000055793,9913.ENSBTAP00000057122,9913.ENSBTAP000…	IL1B,CSF2,IL17A,FOS,TLR4,IL1A,BOLA-DRA,CTLA4,CXCL8,CCL20,CCL3,TNF,CXCL2,TNFSF13B,IL18,CCL5,CD80
bta05142	Chagas disease	16	100	0.98	2.66e-09	9913.ENSBTAP00000001745,9913.ENSBTAP00000005660,9913.ENSBTAP00000008190,9913.ENSBTAP00000009062,9913.ENSBTAP00000019232,9913.ENSBTAP00000022183,9913.ENSBTAP00000026275,9913.ENSBTAP00000027016,9913.ENSBTAP00000035305,9913.ENSBTAP00000035682,9913.ENSBTAP00000057122,9913.ENSBTAP00000059310,9913.ENSBTAP00000060277,9913.ENSBTAP00000064363,9913.ENSBTAP00000072244,9913.ENSBTAP00000073134	IL1B,FOS,TLR4,NOS2,SERPINE1,NFKBIA,CXCL8,NFKB1,CCL3,TNF,CCL5,IL10,IL12B,PIK3CD,IL12A,CFLAR
bta05162	Measles	16	136	0.84	1.08e-07	9913.ENSBTAP00000001745,9913.ENSBTAP00000005660,9913.ENSBTAP00000008190,9913.ENSBTAP00000010425,9913.ENSBTAP00000010703,9913.ENSBTAP00000011146,9913.ENSBTAP00000011469,9913.ENSBTAP00000013665,9913.ENSBTAP00000016856,9913.ENSBTAP00000019477,9913.ENSBTAP00000022183,9913.ENSBTAP00000027016,9913.ENSBTAP00000060277,9913.ENSBTAP00000064363,9913.ENSBTAP00000072244,9913.ENSBTAP00000072859	IL1B,FOS,TLR4,SLAMF1,IFIH1,MX2,EIF2AK2,IL1A,OAS1Y,OAS2,NFKBIA,NFKB1,IL12B,PIK3CD,IL12A,TNFAIP3
bta05321	Inflammatory bowel disease	15	68	1.12	2.53e-10	9913.ENSBTAP00000001745,9913.ENSBTAP00000002786,9913.ENSBTAP00000008190,9913.ENSBTAP00000013665,9913.ENSBTAP00000014072,9913.ENSBTAP00000022393,9913.ENSBTAP00000027016,9913.ENSBTAP00000030561,9913.ENSBTAP00000035682,9913.ENSBTAP00000045070,9913.ENSBTAP00000055793,9913.ENSBTAP00000059310,9913.ENSBTAP00000060277,9913.ENSBTAP00000070801,9913.ENSBTAP00000072244	IL1B,IL17A,TLR4,IL1A,BOLA-DRA,IL17F,NFKB1,STAT4,TNF,IL18RAP,IL18,IL10,IL12B,RORA,IL12A
bta04061	Viral protein interaction with cytokine and cytokine receptor	15	87	1.01	3.77e-09	9913.ENSBTAP00000000018,9913.ENSBTAP00000009446,9913.ENSBTAP00000026275,9913.ENSBTAP00000028430,9913.ENSBTAP00000035305,9913.ENSBTAP00000035682,9913.ENSBTAP00000036877,9913.ENSBTAP00000037106,9913.ENSBTAP00000039327,9913.ENSBTAP00000045070,9913.ENSBTAP00000055793,9913.ENSBTAP00000057122,9913.ENSBTAP00000057495,9913.ENSBTAP00000057632,9913.ENSBTAP00000059310	LTA,CCL4,CXCL8,CCL20,CCL3,TNF,CCR6,CCL24,CXCL2,IL18RAP,IL18,CCL5,CCR9,CXCL9,IL10
bta05146	Amoebiasis	15	102	0.94	2.36e-08	9913.ENSBTAP00000001745,9913.ENSBTAP00000002054,9913.ENSBTAP00000008190,9913.ENSBTAP00000008322,9913.ENSBTAP00000009062,9913.ENSBTAP00000026275,9913.ENSBTAP00000027016,9913.ENSBTAP00000035682,9913.ENSBTAP00000039327,9913.ENSBTAP00000053934,9913.ENSBTAP00000059310,9913.ENSBTAP00000060277,9913.ENSBTAP00000064363,9913.ENSBTAP00000066316,9913.ENSBTAP00000072244	IL1B,CSF2,TLR4,IL1R2,NOS2,CXCL8,NFKB1,TNF,CXCL2,ARG2,IL10,IL12B,PIK3CD,CD1B,IL12A
bta05132	Salmonella infection	15	199	0.65	4.54e-05	9913.ENSBTAP00000001675,9913.ENSBTAP00000001745,9913.ENSBTAP00000004317,9913.ENSBTAP00000005660,9913.ENSBTAP00000008190,9913.ENSBTAP00000010814,9913.ENSBTAP00000017893,9913.ENSBTAP00000022183,9913.ENSBTAP00000026275,9913.ENSBTAP00000027016,9913.ENSBTAP00000027820,9913.ENSBTAP00000034604,9913.ENSBTAP00000035682,9913.ENSBTAP00000055793,9913.ENSBTAP00000064363	NLRP3,IL1B,NAIP,FOS,TLR4,NLRC4,RHOH,NFKBIA,CXCL8,NFKB1,CASP4,BIRC3,TNF,IL18,PIK3CD
bta05133	Pertussis	14	68	1.09	2.34e-09	9913.ENSBTAP00000001675,9913.ENSBTAP00000001745,9913.ENSBTAP00000005660,9913.ENSBTAP00000008190,9913.ENSBTAP00000009062,9913.ENSBTAP00000013665,9913.ENSBTAP00000026275,9913.ENSBTAP00000027016,9913.ENSBTAP00000035682,9913.ENSBTAP00000041732,9913.ENSBTAP00000059310,9913.ENSBTAP00000060277,9913.ENSBTAP00000066104,9913.ENSBTAP00000072244	NLRP3,IL1B,FOS,TLR4,NOS2,IL1A,CXCL8,NFKB1,TNF,IRF1,IL10,IL12B,C1S,IL12A
bta05140	Leishmaniasis	14	73	1.05	4.19e-09	9913.ENSBTAP00000001745,9913.ENSBTAP00000005660,9913.ENSBTAP00000008190,9913.ENSBTAP00000009062,9913.ENSBTAP00000013665,9913.ENSBTAP00000014072,9913.ENSBTAP00000018774,9913.ENSBTAP00000022183,9913.ENSBTAP00000027016,9913.ENSBTAP00000035682,9913.ENSBTAP00000058209,9913.ENSBTAP00000059310,9913.ENSBTAP00000060277,9913.ENSBTAP00000072244	IL1B,FOS,TLR4,NOS2,IL1A,BOLA-DRA,PTGS2,NFKBIA,NFKB1,TNF,NCF2,IL10,IL12B,IL12A
bta04625	C-type lectin receptor signaling pathway	14	93	0.95	6.1e-08	9913.ENSBTAP00000001675,9913.ENSBTAP00000001745,9913.ENSBTAP00000007904,9913.ENSBTAP00000016163,9913.ENSBTAP00000018774,9913.ENSBTAP00000022183,9913.ENSBTAP00000027016,9913.ENSBTAP00000035682,9913.ENSBTAP00000041732,9913.ENSBTAP00000059310,9913.ENSBTAP00000060277,9913.ENSBTAP00000060280,9913.ENSBTAP00000064363,9913.ENSBTAP00000072244	NLRP3,IL1B,NFKB2,CLEC4E,PTGS2,NFKBIA,NFKB1,TNF,IRF1,IL10,IL12B,CARD9,PIK3CD,IL12A
bta05418	Fluid shear stress and atherosclerosis	14	122	0.83	1.16e-06	9913.ENSBTAP00000001745,9913.ENSBTAP00000005660,9913.ENSBTAP00000008322,9913.ENSBTAP00000010649,9913.ENSBTAP00000013665,9913.ENSBTAP00000020125,9913.ENSBTAP00000027016,9913.ENSBTAP00000035682,9913.ENSBTAP00000042029,9913.ENSBTAP00000058209,9913.ENSBTAP00000064363,9913.ENSBTAP00000066029,9913.ENSBTAP00000072853,9913.ENSBTAP00000073377	IL1B,FOS,IL1R2,EDN1,IL1A,SDC4,NFKB1,TNF,VCAM1,NCF2,PIK3CD,THBD,SDC1,ACVR2B
bta04062	Chemokine signaling pathway	14	180	0.66	6.12e-05	9913.ENSBTAP00000003777,9913.ENSBTAP00000009446,9913.ENSBTAP00000022183,9913.ENSBTAP00000026275,9913.ENSBTAP00000027016,9913.ENSBTAP00000028430,9913.ENSBTAP00000035305,9913.ENSBTAP00000036877,9913.ENSBTAP00000037106,9913.ENSBTAP00000039327,9913.ENSBTAP00000057122,9913.ENSBTAP00000057495,9913.ENSBTAP00000057632,9913.ENSBTAP00000064363	GNG4,CCL4,NFKBIA,CXCL8,NFKB1,CCL20,CCL3,CCR6,CCL24,CXCL2,CCL5,CCR9,CXCL9,PIK3CD
bta04151	PI3K-Akt signaling pathway	14	332	0.4	0.0123	9913.ENSBTAP00000000289,9913.ENSBTAP00000003777,9913.ENSBTAP00000004931,9913.ENSBTAP00000005968,9913.ENSBTAP00000008190,9913.ENSBTAP00000021515,9913.ENSBTAP00000026608,9913.ENSBTAP00000027016,9913.ENSBTAP00000028610,9913.ENSBTAP00000053852,9913.ENSBTAP00000056952,9913.ENSBTAP00000057165,9913.ENSBTAP00000064363,9913.ENSBTAP00000074217	YWHAZ,GNG4,LPAR3,LPAR5,TLR4,OSM,IL7R,NFKB1,CSF3,PDGFC,IL3RA,NR4A1,PIK3CD,LPAR2
bta05134	Legionellosis	13	52	1.17	1.52e-09	9913.ENSBTAP00000001745,9913.ENSBTAP00000004317,9913.ENSBTAP00000007904,9913.ENSBTAP00000008190,9913.ENSBTAP00000010814,9913.ENSBTAP00000022183,9913.ENSBTAP00000026275,9913.ENSBTAP00000027016,9913.ENSBTAP00000035682,9913.ENSBTAP00000039327,9913.ENSBTAP00000055793,9913.ENSBTAP00000060277,9913.ENSBTAP00000072244	IL1B,NAIP,NFKB2,TLR4,NLRC4,NFKBIA,CXCL8,NFKB1,TNF,CXCL2,IL18,IL12B,IL12A
bta05135	Yersinia infection	13	126	0.79	9.96e-06	9913.ENSBTAP00000001675,9913.ENSBTAP00000001745,9913.ENSBTAP00000005660,9913.ENSBTAP00000008190,9913.ENSBTAP00000010814,9913.ENSBTAP00000022183,9913.ENSBTAP00000026275,9913.ENSBTAP00000027016,9913.ENSBTAP00000035682,9913.ENSBTAP00000040235,9913.ENSBTAP00000055793,9913.ENSBTAP00000059310,9913.ENSBTAP00000064363	NLRP3,IL1B,FOS,TLR4,NLRC4,NFKBIA,CXCL8,NFKB1,TNF,BAIAP2,IL18,IL10,PIK3CD
bta04210	Apoptosis	13	130	0.77	1.25e-05	9913.ENSBTAP00000000977,9913.ENSBTAP00000005660,9913.ENSBTAP00000022183,9913.ENSBTAP00000027016,9913.ENSBTAP00000034604,9913.ENSBTAP00000035682,9913.ENSBTAP00000041215,9913.ENSBTAP00000056952,9913.ENSBTAP00000059223,9913.ENSBTAP00000064363,9913.ENSBTAP00000065307,9913.ENSBTAP00000069937,9913.ENSBTAP00000073134	BCL2A1,FOS,NFKBIA,NFKB1,BIRC3,TNF,TRAF1,IL3RA,DAB2IP,PIK3CD,TUBA4A,LMNB1,CFLAR
bta05160	Hepatitis C	13	150	0.71	4.72e-05	9913.ENSBTAP00000000289,9913.ENSBTAP00000010366,9913.ENSBTAP00000011106,9913.ENSBTAP00000011146,9913.ENSBTAP00000011469,9913.ENSBTAP00000016856,9913.ENSBTAP00000019477,9913.ENSBTAP00000021373,9913.ENSBTAP00000022183,9913.ENSBTAP00000027016,9913.ENSBTAP00000035682,9913.ENSBTAP00000064363,9913.ENSBTAP00000073134	YWHAZ,IFIT1,SOCS3,MX2,EIF2AK2,OAS1Y,OAS2,RSAD2,NFKBIA,NFKB1,TNF,PIK3CD,CFLAR
bta05152	Tuberculosis	13	168	0.66	0.00012	9913.ENSBTAP00000001745,9913.ENSBTAP00000008190,9913.ENSBTAP00000009062,9913.ENSBTAP00000013665,9913.ENSBTAP00000014072,9913.ENSBTAP00000016163,9913.ENSBTAP00000027016,9913.ENSBTAP00000035682,9913.ENSBTAP00000055793,9913.ENSBTAP00000059310,9913.ENSBTAP00000060277,9913.ENSBTAP00000060280,9913.ENSBTAP00000072244	IL1B,TLR4,NOS2,IL1A,BOLA-DRA,CLEC4E,NFKB1,TNF,IL18,IL10,IL12B,CARD9,IL12A
bta05169	Epstein-Barr virus infection	13	197	0.59	0.00047	9913.ENSBTAP00000007904,9913.ENSBTAP00000011469,9913.ENSBTAP00000014072,9913.ENSBTAP00000016856,9913.ENSBTAP00000018331,9913.ENSBTAP00000019477,9913.ENSBTAP00000022183,9913.ENSBTAP00000027016,9913.ENSBTAP00000027630,9913.ENSBTAP00000035682,9913.ENSBTAP00000035832,9913.ENSBTAP00000064363,9913.ENSBTAP00000072859	NFKB2,EIF2AK2,BOLA-DRA,OAS1Y,NEDD4,OAS2,NFKBIA,NFKB1,CD40,TNF,NFKBIE,PIK3CD,TNFAIP3
bta04630	JAK-STAT signaling pathway	12	163	0.64	0.00036	9913.ENSBTAP00000002054,9913.ENSBTAP00000011106,9913.ENSBTAP00000021515,9913.ENSBTAP00000026608,9913.ENSBTAP00000028610,9913.ENSBTAP00000030561,9913.ENSBTAP00000056952,9913.ENSBTAP00000059310,9913.ENSBTAP00000060277,9913.ENSBTAP00000064363,9913.ENSBTAP00000072244,9913.ENSBTAP00000073388	CSF2,SOCS3,OSM,IL7R,CSF3,STAT4,IL3RA,IL10,IL12B,PIK3CD,IL12A,LIF
bta05163	Human cytomegalovirus infection	12	210	0.53	0.0027	9913.ENSBTAP00000001745,9913.ENSBTAP00000003777,9913.ENSBTAP00000009446,9913.ENSBTAP00000018774,9913.ENSBTAP00000022183,9913.ENSBTAP00000026275,9913.ENSBTAP00000027016,9913.ENSBTAP00000035305,9913.ENSBTAP00000035682,9913.ENSBTAP00000051503,9913.ENSBTAP00000057122,9913.ENSBTAP00000064363	IL1B,GNG4,CCL4,PTGS2,NFKBIA,CXCL8,NFKB1,CCL3,TNF,CDKN2A,CCL5,PIK3CD
bta05166	Human T-cell leukemia virus 1 infection	12	215	0.52	0.0032	9913.ENSBTAP00000000018,9913.ENSBTAP00000002054,9913.ENSBTAP00000005660,9913.ENSBTAP00000007904,9913.ENSBTAP00000008322,9913.ENSBTAP00000014072,9913.ENSBTAP00000022183,9913.ENSBTAP00000027016,9913.ENSBTAP00000027630,9913.ENSBTAP00000035682,9913.ENSBTAP00000051503,9913.ENSBTAP00000064363	LTA,CSF2,FOS,NFKB2,IL1R2,BOLA-DRA,NFKBIA,NFKB1,CD40,TNF,CDKN2A,PIK3CD
bta05144	Malaria	11	53	1.09	1.46e-07	9913.ENSBTAP00000001745,9913.ENSBTAP00000008190,9913.ENSBTAP00000026275,9913.ENSBTAP00000027630,9913.ENSBTAP00000028610,9913.ENSBTAP00000035682,9913.ENSBTAP00000042029,9913.ENSBTAP00000055793,9913.ENSBTAP00000059310,9913.ENSBTAP00000072244,9913.ENSBTAP00000072853	IL1B,TLR4,CXCL8,CD40,CSF3,TNF,VCAM1,IL18,IL10,IL12A,SDC1
bta04933	AGE-RAGE signaling pathway in diabetic complications	11	87	0.87	1.14e-05	9913.ENSBTAP00000001745,9913.ENSBTAP00000009341,9913.ENSBTAP00000010649,9913.ENSBTAP00000013665,9913.ENSBTAP00000019232,9913.ENSBTAP00000026275,9913.ENSBTAP00000027016,9913.ENSBTAP00000035682,9913.ENSBTAP00000042029,9913.ENSBTAP00000064363,9913.ENSBTAP00000066029	IL1B,F3,EDN1,IL1A,SERPINE1,CXCL8,NFKB1,TNF,VCAM1,PIK3CD,THBD
bta05145	Toxoplasmosis	11	104	0.8	4.72e-05	9913.ENSBTAP00000008190,9913.ENSBTAP00000009062,9913.ENSBTAP00000014072,9913.ENSBTAP00000022183,9913.ENSBTAP00000027016,9913.ENSBTAP00000027630,9913.ENSBTAP00000034604,9913.ENSBTAP00000035682,9913.ENSBTAP00000059310,9913.ENSBTAP00000060277,9913.ENSBTAP00000072244	TLR4,NOS2,BOLA-DRA,NFKBIA,NFKB1,CD40,BIRC3,TNF,IL10,IL12B,IL12A
bta04514	Cell adhesion molecules	11	145	0.65	0.00054	9913.ENSBTAP00000000097,9913.ENSBTAP00000014072,9913.ENSBTAP00000017527,9913.ENSBTAP00000020125,9913.ENSBTAP00000027630,9913.ENSBTAP00000042029,9913.ENSBTAP00000067301,9913.ENSBTAP00000068679,9913.ENSBTAP00000070219,9913.ENSBTAP00000072853,9913.ENSBTAP00000074330	ALCAM,BOLA-DRA,CTLA4,SDC4,CD40,VCAM1,VCAN,PVR,CD80,SDC1,JAM2
bta04610	Complement and coagulation cascades	10	82	0.86	4.48e-05	9913.ENSBTAP00000009341,9913.ENSBTAP00000009800,9913.ENSBTAP00000010911,9913.ENSBTAP00000019232,9913.ENSBTAP00000031506,9913.ENSBTAP00000055802,9913.ENSBTAP00000060221,9913.ENSBTAP00000066029,9913.ENSBTAP00000066104,9913.ENSBTAP00000070566	F3,CFB,PROCR,SERPINE1,SERPINB2,CFD,F11,THBD,C1S,CFI
bta04640	Hematopoietic cell lineage	10	97	0.78	0.00013	9913.ENSBTAP00000001745,9913.ENSBTAP00000002054,9913.ENSBTAP00000008322,9913.ENSBTAP00000013665,9913.ENSBTAP00000014072,9913.ENSBTAP00000026608,9913.ENSBTAP00000028610,9913.ENSBTAP00000035682,9913.ENSBTAP00000056952,9913.ENSBTAP00000066316	IL1B,CSF2,IL1R2,IL1A,BOLA-DRA,IL7R,CSF3,TNF,IL3RA,CD1B
bta04660	T cell receptor signaling pathway	10	97	0.78	0.00013	9913.ENSBTAP00000002054,9913.ENSBTAP00000005660,9913.ENSBTAP00000017527,9913.ENSBTAP00000022183,9913.ENSBTAP00000027016,9913.ENSBTAP00000035682,9913.ENSBTAP00000035832,9913.ENSBTAP00000059310,9913.ENSBTAP00000059959,9913.ENSBTAP00000064363	CSF2,FOS,CTLA4,NFKBIA,NFKB1,TNF,NFKBIE,IL10,MAP3K8,PIK3CD
bta04380	Osteoclast differentiation	10	108	0.74	0.00027	9913.ENSBTAP00000001745,9913.ENSBTAP00000005660,9913.ENSBTAP00000007904,9913.ENSBTAP00000011106,9913.ENSBTAP00000013665,9913.ENSBTAP00000022183,9913.ENSBTAP00000027016,9913.ENSBTAP00000035682,9913.ENSBTAP00000058209,9913.ENSBTAP00000064363	IL1B,FOS,NFKB2,SOCS3,IL1A,NFKBIA,NFKB1,TNF,NCF2,PIK3CD
bta04217	Necroptosis	10	140	0.63	0.0017	9913.ENSBTAP00000001675,9913.ENSBTAP00000001745,9913.ENSBTAP00000008190,9913.ENSBTAP00000011469,9913.ENSBTAP00000013665,9913.ENSBTAP00000030561,9913.ENSBTAP00000034604,9913.ENSBTAP00000035682,9913.ENSBTAP00000072859,9913.ENSBTAP00000073134	NLRP3,IL1B,TLR4,EIF2AK2,IL1A,STAT4,BIRC3,TNF,TNFAIP3,CFLAR
bta05161	Hepatitis B	10	149	0.6	0.0026	9913.ENSBTAP00000000289,9913.ENSBTAP00000005660,9913.ENSBTAP00000008190,9913.ENSBTAP00000010703,9913.ENSBTAP00000022183,9913.ENSBTAP00000026275,9913.ENSBTAP00000027016,9913.ENSBTAP00000030561,9913.ENSBTAP00000035682,9913.ENSBTAP00000064363	YWHAZ,FOS,TLR4,IFIH1,NFKBIA,CXCL8,NFKB1,STAT4,TNF,PIK3CD
bta05167	Kaposi sarcoma-associated herpesvirus infection	10	175	0.53	0.0071	9913.ENSBTAP00000002054,9913.ENSBTAP00000003777,9913.ENSBTAP00000005660,9913.ENSBTAP00000011469,9913.ENSBTAP00000018774,9913.ENSBTAP00000022183,9913.ENSBTAP00000026275,9913.ENSBTAP00000027016,9913.ENSBTAP00000039327,9913.ENSBTAP00000064363	CSF2,GNG4,FOS,EIF2AK2,PTGS2,NFKBIA,CXCL8,NFKB1,CXCL2,PIK3CD
bta05202	Transcriptional misregulation in cancer	10	175	0.53	0.0071	9913.ENSBTAP00000000977,9913.ENSBTAP00000002054,9913.ENSBTAP00000008322,9913.ENSBTAP00000014591,9913.ENSBTAP00000026275,9913.ENSBTAP00000027016,9913.ENSBTAP00000027630,9913.ENSBTAP00000034604,9913.ENSBTAP00000041215,9913.ENSBTAP00000053383	BCL2A1,CSF2,IL1R2,NFKBIZ,CXCL8,NFKB1,CD40,BIRC3,TRAF1,HMGA2
bta04659	Th17 cell differentiation	9	108	0.69	0.0013	9913.ENSBTAP00000001745,9913.ENSBTAP00000002786,9913.ENSBTAP00000005660,9913.ENSBTAP00000014072,9913.ENSBTAP00000022183,9913.ENSBTAP00000022393,9913.ENSBTAP00000027016,9913.ENSBTAP00000035832,9913.ENSBTAP00000070801	IL1B,IL17A,FOS,BOLA-DRA,NFKBIA,IL17F,NFKB1,NFKBIE,RORA
bta05170	Human immunodeficiency virus 1 infection	9	196	0.43	0.0371	9913.ENSBTAP00000003777,9913.ENSBTAP00000005660,9913.ENSBTAP00000008190,9913.ENSBTAP00000010544,9913.ENSBTAP00000022183,9913.ENSBTAP00000027016,9913.ENSBTAP00000035682,9913.ENSBTAP00000055741,9913.ENSBTAP00000064363	GNG4,FOS,TLR4,LOC112441507,NFKBIA,NFKB1,TNF,LOC100298356,PIK3CD
bta05203	Viral carcinogenesis	9	196	0.43	0.0371	9913.ENSBTAP00000000289,9913.ENSBTAP00000007904,9913.ENSBTAP00000009482,9913.ENSBTAP00000011469,9913.ENSBTAP00000022183,9913.ENSBTAP00000027016,9913.ENSBTAP00000041215,9913.ENSBTAP00000051503,9913.ENSBTAP00000064363	YWHAZ,NFKB2,HDAC11,EIF2AK2,NFKBIA,NFKB1,TRAF1,CDKN2A,PIK3CD
bta04940	Type I diabetes mellitus	8	53	0.95	8.53e-05	9913.ENSBTAP00000000018,9913.ENSBTAP00000001745,9913.ENSBTAP00000013665,9913.ENSBTAP00000014072,9913.ENSBTAP00000035682,9913.ENSBTAP00000060277,9913.ENSBTAP00000070219,9913.ENSBTAP00000072244	LTA,IL1B,IL1A,BOLA-DRA,TNF,IL12B,CD80,IL12A
bta04658	Th1 and Th2 cell differentiation	8	92	0.71	0.0021	9913.ENSBTAP00000005660,9913.ENSBTAP00000014072,9913.ENSBTAP00000022183,9913.ENSBTAP00000027016,9913.ENSBTAP00000030561,9913.ENSBTAP00000035832,9913.ENSBTAP00000060277,9913.ENSBTAP00000072244	FOS,BOLA-DRA,NFKBIA,NFKB1,STAT4,NFKBIE,IL12B,IL12A
bta04926	Relaxin signaling pathway	8	118	0.6	0.0077	9913.ENSBTAP00000003777,9913.ENSBTAP00000005660,9913.ENSBTAP00000009062,9913.ENSBTAP00000010649,9913.ENSBTAP00000020045,9913.ENSBTAP00000022183,9913.ENSBTAP00000027016,9913.ENSBTAP00000064363	GNG4,FOS,NOS2,EDN1,MMP13,NFKBIA,NFKB1,PIK3CD
bta04932	Non-alcoholic fatty liver disease	8	150	0.5	0.0263	9913.ENSBTAP00000001745,9913.ENSBTAP00000005660,9913.ENSBTAP00000011106,9913.ENSBTAP00000013665,9913.ENSBTAP00000026275,9913.ENSBTAP00000027016,9913.ENSBTAP00000035682,9913.ENSBTAP00000064363	IL1B,FOS,SOCS3,IL1A,CXCL8,NFKB1,TNF,PIK3CD
bta05143	African trypanosomiasis	7	38	1.04	9.74e-05	9913.ENSBTAP00000001745,9913.ENSBTAP00000035682,9913.ENSBTAP00000042029,9913.ENSBTAP00000055793,9913.ENSBTAP00000059310,9913.ENSBTAP00000060277,9913.ENSBTAP00000072244	IL1B,TNF,VCAM1,IL18,IL10,IL12B,IL12A
bta05330	Allograft rejection	7	50	0.92	0.00039	9913.ENSBTAP00000014072,9913.ENSBTAP00000027630,9913.ENSBTAP00000035682,9913.ENSBTAP00000059310,9913.ENSBTAP00000060277,9913.ENSBTAP00000070219,9913.ENSBTAP00000072244	BOLA-DRA,CD40,TNF,IL10,IL12B,CD80,IL12A
bta04622	RIG-I-like receptor signaling pathway	7	65	0.8	0.0016	9913.ENSBTAP00000010703,9913.ENSBTAP00000022183,9913.ENSBTAP00000026275,9913.ENSBTAP00000027016,9913.ENSBTAP00000035682,9913.ENSBTAP00000060277,9913.ENSBTAP00000072244	IFIH1,NFKBIA,CXCL8,NFKB1,TNF,IL12B,IL12A
bta05235	PD-L1 expression and PD-1 checkpoint pathway in cancer	7	85	0.69	0.0058	9913.ENSBTAP00000005660,9913.ENSBTAP00000008190,9913.ENSBTAP00000022183,9913.ENSBTAP00000027016,9913.ENSBTAP00000035554,9913.ENSBTAP00000035832,9913.ENSBTAP00000064363	FOS,TLR4,NFKBIA,NFKB1,BATF,NFKBIE,PIK3CD
bta05222	Small cell lung cancer	7	87	0.68	0.0064	9913.ENSBTAP00000009062,9913.ENSBTAP00000018774,9913.ENSBTAP00000022183,9913.ENSBTAP00000027016,9913.ENSBTAP00000034604,9913.ENSBTAP00000041215,9913.ENSBTAP00000064363	NOS2,PTGS2,NFKBIA,NFKB1,BIRC3,TRAF1,PIK3CD
bta05150	Staphylococcus aureus infection	7	97	0.63	0.0106	9913.ENSBTAP00000009800,9913.ENSBTAP00000014072,9913.ENSBTAP00000055802,9913.ENSBTAP00000056499,9913.ENSBTAP00000059310,9913.ENSBTAP00000066104,9913.ENSBTAP00000070566	CFB,BOLA-DRA,CFD,TAP,IL10,C1S,CFI
bta04931	Insulin resistance	7	104	0.6	0.0145	9913.ENSBTAP00000002867,9913.ENSBTAP00000008678,9913.ENSBTAP00000011106,9913.ENSBTAP00000022183,9913.ENSBTAP00000027016,9913.ENSBTAP00000035682,9913.ENSBTAP00000064363	GFPT2,PTPN1,SOCS3,NFKBIA,NFKB1,TNF,PIK3CD
bta04672	Intestinal immune network for IgA production	6	54	0.82	0.0034	9913.ENSBTAP00000014072,9913.ENSBTAP00000027630,9913.ENSBTAP00000055435,9913.ENSBTAP00000057495,9913.ENSBTAP00000059310,9913.ENSBTAP00000070219	BOLA-DRA,CD40,TNFSF13B,CCR9,IL10,CD80
bta04623	Cytosolic DNA-sensing pathway	6	56	0.8	0.004	9913.ENSBTAP00000001745,9913.ENSBTAP00000009446,9913.ENSBTAP00000022183,9913.ENSBTAP00000027016,9913.ENSBTAP00000055793,9913.ENSBTAP00000057122	IL1B,CCL4,NFKBIA,NFKB1,IL18,CCL5
bta04920	Adipocytokine signaling pathway	6	69	0.71	0.0094	9913.ENSBTAP00000011106,9913.ENSBTAP00000022183,9913.ENSBTAP00000027016,9913.ENSBTAP00000035682,9913.ENSBTAP00000035832,9913.ENSBTAP00000062166	SOCS3,NFKBIA,NFKB1,TNF,NFKBIE,ACSL6
bta04917	Prolactin signaling pathway	6	74	0.68	0.0125	9913.ENSBTAP00000005660,9913.ENSBTAP00000011106,9913.ENSBTAP00000027016,9913.ENSBTAP00000041732,9913.ENSBTAP00000064363,9913.ENSBTAP00000071086	FOS,SOCS3,NFKB1,IRF1,PIK3CD,TH
bta04066	HIF-1 signaling pathway	6	99	0.55	0.0387	9913.ENSBTAP00000008190,9913.ENSBTAP00000009062,9913.ENSBTAP00000010649,9913.ENSBTAP00000019232,9913.ENSBTAP00000027016,9913.ENSBTAP00000064363	TLR4,NOS2,EDN1,SERPINE1,NFKB1,PIK3CD
bta00250	Alanine, aspartate and glutamate metabolism	5	37	0.9	0.0043	9913.ENSBTAP00000002867,9913.ENSBTAP00000003881,9913.ENSBTAP00000007580,9913.ENSBTAP00000041803,9913.ENSBTAP00000068704	GFPT2,GPT2,IL4I1,ADSS1,ASNS
bta05332	Graft-versus-host disease	5	55	0.73	0.0177	9913.ENSBTAP00000001745,9913.ENSBTAP00000013665,9913.ENSBTAP00000014072,9913.ENSBTAP00000035682,9913.ENSBTAP00000070219	IL1B,IL1A,BOLA-DRA,TNF,CD80
bta05320	Autoimmune thyroid disease	5	58	0.71	0.0213	9913.ENSBTAP00000014072,9913.ENSBTAP00000017527,9913.ENSBTAP00000027630,9913.ENSBTAP00000059310,9913.ENSBTAP00000070219	BOLA-DRA,CTLA4,CD40,IL10,CD80
bta04662	B cell receptor signaling pathway	5	69	0.63	0.0372	9913.ENSBTAP00000005660,9913.ENSBTAP00000022183,9913.ENSBTAP00000027016,9913.ENSBTAP00000035832,9913.ENSBTAP00000064363	FOS,NFKBIA,NFKB1,NFKBIE,PIK3CD
bta05310	Asthma	4	35	0.83	0.0213	9913.ENSBTAP00000014072,9913.ENSBTAP00000027630,9913.ENSBTAP00000035682,9913.ENSBTAP00000059310	BOLA-DRA,CD40,TNF,IL10
bta01523	Antifolate resistance	4	36	0.82	0.0227	9913.ENSBTAP00000001745,9913.ENSBTAP00000027016,9913.ENSBTAP00000027602,9913.ENSBTAP00000035682	IL1B,NFKB1,FOLR2,TNF
bta04216	Ferroptosis	4	38	0.79	0.0263	9913.ENSBTAP00000007448,9913.ENSBTAP00000025599,9913.ENSBTAP00000055608,9913.ENSBTAP00000062166	SLC39A8,SLC39A14,SLC7A11,ACSL6
bta00220	Arginine biosynthesis	3	19	0.97	0.028	9913.ENSBTAP00000003881,9913.ENSBTAP00000009062,9913.ENSBTAP00000053934	GPT2,NOS2,ARG2
bta00770	Pantothenate and CoA biosynthesis	3	19	0.97	0.028	9913.ENSBTAP00000021759,9913.ENSBTAP00000069381,9913.ENSBTAP00000071727	VNN2,UPB1,BCAT1
